# Supplementary material for: Epitranscriptome changes triggered by ammonium nutrition regulate the proteome response of maritime pine roots
Source: Front Plant Sci. 2022 Dec 22;13:1102044. doi: 10.3389/fpls.2022.1102044 (PMC9815506; doi:10.3389/fpls.2022.1102044)
Supplement: Supplementary file 1 [file DataSheet_1.zip › Supp_Dataset_2.xlsx]

## Sheet: Supp Dataset 2
Supplementary Dataset 2. Whole root DRS differential expression results. DE transcripts upregulated are in highlighted red. DE transcripts downregulated are in highlighted blue.
1Canales et al. (2014) Plant Biotechnology Journal 12:286. 2Cañas et al. (2017) Plant Journal 91:1064.
						N 3mM-24h
ID	Description	SP3_id1	Procogen_id2	Arabidopsis id	Arabidopsis description	logFC	logCPM	PValue	FDR
pp_247837	alcohol dehydrogenase, partial	sp_v3.0_unigene127144	unigene127144	AT1G77120.1	alcohol dehydrogenase 1	-1.18011	5.41308	5.07716e-14	2.3689e-09
pp_247833	alcohol dehydrogenase	sp_v3.0_unigene127144	unigene127144	AT1G77120.1	alcohol dehydrogenase 1	-1.18158	5.47451	2.42287e-13	3.76821e-09
pp_247834	alcohol dehydrogenase, partial	sp_v3.0_unigene1839	unigene127144	AT1G77120.1	alcohol dehydrogenase 1	-1.19299	5.68814	1.82461e-13	3.76821e-09
pp_58008	antimicrobial peptide	sp_v3.0_unigene1843	unigene29673	#N/A	#N/A	1.00718	6.44361	1.31642e-12	1.53554e-08
pp_78343	pyruvate decarboxylase 2	sp_v3.0_unigene38658	unigene38658	AT4G33070.1	Thiamine pyrophosphate dependent pyruvate decarboxylase family protein	-3.31012	3.17838	4.94116e-11	4.6109e-07
pp_102871	---NA---	sp_v3.0_unigene17757	isotig68342	#N/A	#N/A	-4.34628	2.24208	1.3164e-10	6.14205e-07
pp_108458	calcium binding protein	sp_v3.0_unigene17200	unigene17200	AT1G24620.1	EF hand calcium-binding protein family	-0.982374	9.46158	1.24015e-10	6.14205e-07
pp_136938	extensin-2 /proline rich protein	sp_v3.0_unigene129064	unigene129064	#N/A	#N/A	-1.53225	4.77377	9.13661e-11	6.14205e-07
pp_87427	Pathogenesis-related protein PR-1	sp_v3.0_unigene29491	unigene29491	AT5G57625.1	CAP (Cysteine-rich secretory proteins%2C Antigen 5%2C and Pathogenesis-related 1 protein) superfamily protein	1.32768	3.94336	1.16878e-10	6.14205e-07
pp_92456	---NA---	sp_v3.0_unigene107803	unigene107803	#N/A	#N/A	-1.19655	4.43301	1.11968e-10	6.14205e-07
pp_108449	calcium binding protein	sp_v3.0_unigene20892	PUT-3316000	AT1G24620.1	EF hand calcium-binding protein family	-0.914733	9.84098	1.69144e-10	6.57661e-07
pp_44206	benzyl alcohol O-benzoyltransferase	sp_v3.0_unigene183325	isotig48354	#N/A	#N/A	-7.94312	2.17832	1.69033e-10	6.57661e-07
pp_108462	calcium binding protein	sp_v3.0_unigene20892	PUT-3316000	AT1G24620.1	EF hand calcium-binding protein family	-0.900392	9.85015	3.37263e-10	1.21046e-06
pp_29096	GASA gibberellin-regulated protein 1-like	sp_v3.0_unigene47852	unigene47852	AT4G09610.1	GAST1 protein homolog 2	-5.08399	3.24033	4.91366e-10	1.63758e-06
pp_108453	calcium binding protein	sp_v3.0_unigene35147	unigene20892	AT1G24620.1	EF hand calcium-binding protein family	-1.0321	7.66225	6.91083e-10	2.14964e-06
pp_227398	---NA---	sp_v3.0_unigene16995	isotig08237	#N/A	#N/A	-1.07839	5.03074	1.09322e-09	3.18796e-06
pp_108445	calcium binding protein	sp_v3.0_unigene20892	PUT-3316000	AT1G24620.1	EF hand calcium-binding protein family	-0.880919	9.83119	1.98176e-09	5.43911e-06
pp_235803	tau class glutathione S-transferase	sp_v3.0_unigene2781	unigene2781	#N/A	#N/A	1.25661	3.79026	2.57556e-09	6.67614e-06
pp_52786	early nodulin-93	sp_v3.0_unigene30890	unigene30890	AT5G25940.1	early nodulin-like protein	-4.08292	2.46199	7.70395e-09	1.89185e-05
pp_206739	---NA---	sp_v3.0_unigene35887	isotig79633	#N/A	#N/A	-3.3282	4.08778	8.32128e-09	1.94127e-05
pp_108447	calcium binding protein	sp_v3.0_unigene20892	PUT-3316000	AT1G24620.1	EF hand calcium-binding protein family	-0.836418	9.63761	1.39e-08	2.96642e-05
pp_145075	unknown	sp_v3.0_unigene210100	PUT-4912	#N/A	#N/A	-0.725348	7.37491	1.39872e-08	2.96642e-05
pp_206740	---NA---	sp_v3.0_unigene35887	isotig79633	#N/A	#N/A	-3.28093	4.14272	1.46917e-08	2.98037e-05
pp_231920	early nodulin-93	sp_v3.0_unigene1461	isotig26539	AT5G25940.1	early nodulin-like protein	-2.48798	3.82965	1.70022e-08	3.30538e-05
pp_185330	elongation factor 1 alpha	sp_v3.0_unigene31819	isotig90530	AT1G07920.1	GTP binding Elongation factor Tu family protein	-1.87824	3.12483	1.7851e-08	3.33157e-05
pp_108452	calcium binding protein	sp_v3.0_unigene126647	unigene126647	AT1G24620.1	EF hand calcium-binding protein family	-0.970788	8.16601	1.92808e-08	3.46001e-05
pp_68322	---NA---	sp_v3.0_unigene17385	isotig19117	#N/A	#N/A	-1.17239	4.72232	4.44201e-08	7.67612e-05
pp_235801	tau class glutathione S-transferase	sp_v3.0_unigene2781	unigene2781	AT1G69930.1	glutathione S-transferase TAU 11	1.17808	4.03159	4.68028e-08	7.79902e-05
pp_185734	CC-NBS-LRR resistance-like protein	sp_v3.0_unigene6974	isotig27784	AT4G33300.1	ADR1-like 1	-1.31385	3.46653	1.24081e-07	0.000199633
pp_154366	---NA---	sp_v3.0_unigene1460	isotig75714	#N/A	#N/A	-3.07011	1.14048	1.49647e-07	0.000218195
pp_227400	---NA---	sp_v3.0_unigene23	unigene23	#N/A	#N/A	-0.93025	5.5244	1.48135e-07	0.000218195
pp_238920	NADH-dependent glutamate synthase	sp_v3.0_unigene8337	unigene8337	AT5G53460.1	NADH-dependent glutamate synthase 1	0.716483	6.31381	1.43594e-07	0.000218195
pp_228528	---NA---	sp_v3.0_unigene1460	unigene1460	#N/A	#N/A	-2.83801	1.34093	1.64664e-07	0.000225967
pp_231923	early nodulin-93	sp_v3.0_unigene1461	isotig26539	AT5G25940.1	early nodulin-like protein	-2.09864	4.71599	1.63632e-07	0.000225967
pp_66323	non-classical arabinogalactan protein 30	sp_v3.0_unigene33685	unigene33685	AT3G09925.1	Pollen Ole e 1 allergen and extensin family protein	0.878033	5.22155	1.71227e-07	0.00022826
pp_231922	early nodulin-93	sp_v3.0_unigene1461	isotig26539	AT5G25940.1	early nodulin-like protein	-2.11359	4.71056	1.93234e-07	0.000250442
pp_227408	---NA---	sp_v3.0_unigene34874	unigene16995	#N/A	#N/A	-0.659918	6.6343	2.51287e-07	0.00031688
pp_68486	cytosolic glutamine synthetase GS1b	sp_v3.0_unigene10503	unigene10503	AT3G17820.1	glutamine synthetase 1.3	1.46977	3.79471	2.67555e-07	0.000328516
pp_96234	ethylene responsive element binding protein	sp_v3.0_unigene126956	isotig29632	#N/A	#N/A	-1.31584	4.12002	3.12411e-07	0.000373756
pp_203818	alcohol dehydrogenase	sp_v3.0_unigene36795	isotig22463	AT1G77120.1	alcohol dehydrogenase 1	-1.66288	5.627	3.578e-07	0.000417356
pp_68481	cytosolic glutamine synthetase GS1b	sp_v3.0_unigene10503	isotig45677	AT5G37600.1	hypothetical protein	1.12858	3.95375	3.67088e-07	0.000417746
pp_123611	pyruvate decarboxylase, partial	sp_v3.0_unigene38658	unigene38658	AT4G33070.1	Thiamine pyrophosphate dependent pyruvate decarboxylase family protein	-3.09261	2.93262	4.01996e-07	0.000446579
pp_68477	cytosolic glutamine synthetase GS1b	sp_v3.0_unigene10503	unigene10503	AT3G17820.1	glutamine synthetase 1.3	1.4578	3.67345	4.9816e-07	0.000540539
pp_88113	early nodulin-93	sp_v3.0_unigene32611	unigene32611	AT5G25940.1	early nodulin-like protein	-2.94418	2.67866	5.20911e-07	0.000552379
pp_169376	Early nodulin-like protein 1	sp_v3.0_unigene36110	isotig62814	AT2G25060.1	early nodulin-like protein 14	-0.810996	4.93709	5.6282e-07	0.000583557
pp_108461	calcium binding protein	sp_v3.0_unigene17200	unigene17200	AT1G24620.1	EF hand calcium-binding protein family	-0.883622	8.0943	5.80424e-07	0.000588727
pp_213786	unknown	sp_v3.0_unigene42447	isotig08338	AT5G11090.1	serine-rich protein-like protein	-0.828545	4.93828	6.11233e-07	0.000606786
pp_112037	unknown	sp_v3.0_unigene33605	isotig08338	AT5G11090.1	serine-rich protein-like protein	-1.03416	3.57098	6.79834e-07	0.000660827
pp_58625	ethylene-responsive transcription factor RAP2-12-like	sp_v3.0_unigene38760	isotig29632	AT1G53910.1	related to AP2 12	-1.56284	2.77858	7.47643e-07	0.000711909
pp_227399	---NA---	sp_v3.0_unigene23	unigene23	#N/A	#N/A	-0.895188	5.53006	7.64221e-07	0.00071314
pp_185735	CC-NBS-LRR resistance-like protein	sp_v3.0_unigene6974	isotig27784	AT4G33300.1	ADR1-like 1	-1.15115	3.71797	1.00756e-06	0.000921776
pp_105383	lambda class glutathione S-transferase	sp_v3.0_unigene49577	isotig34392	AT5G02790.1	Glutathione S-transferase family protein	0.645379	6.69248	1.21014e-06	0.00106534
pp_231929	early nodulin-93	sp_v3.0_unigene1461	isotig26539	AT5G25940.1	early nodulin-like protein	-2.23343	4.1294	1.19705e-06	0.00106534
pp_105382	lambda class glutathione S-transferase	sp_v3.0_unigene9874	isotig34392	AT5G02790.1	Glutathione S-transferase family protein	0.632744	6.66284	1.29155e-06	0.00111595
pp_102872	---NA---	sp_v3.0_unigene140394	unigene127462	#N/A	#N/A	-2.47986	1.94386	1.4974e-06	0.00127028
pp_185331	elongation factor 1 alpha	sp_v3.0_unigene204453	unigene204453	AT1G07920.1	GTP binding Elongation factor Tu family protein	-2.42912	1.21658	1.52951e-06	0.00127435
pp_231924	early nodulin-93	sp_v3.0_unigene1461	isotig26539	AT5G25940.1	early nodulin-like protein	-2.17675	4.24365	1.58171e-06	0.00128827
pp_58626	ethylene-responsive transcription factor RAP2-12-like	sp_v3.0_unigene38760	isotig29632	AT1G53910.1	related to AP2 12	-1.43813	3.36386	1.62092e-06	0.00128827
pp_85215	---NA---	sp_v3.0_unigene38651	unigene38651	#N/A	#N/A	-1.42641	3.67894	1.62904e-06	0.00128827
pp_239598	class IV chitinase	sp_v3.0_unigene17180	isotig52008	AT2G43590.1	Chitinase family protein	0.990859	4.2803	1.75833e-06	0.00136733
pp_134947	BAG family molecular chaperone regulator 6	sp_v3.0_unigene1233	unigene1233	AT2G46240.1	BCL-2-associated athanogene 6	-0.856544	5.86582	2.00912e-06	0.00153675
pp_83480	20 kDa chaperonin, chloroplastic-like, partial	sp_v3.0_unigene26899	unigene26899	AT5G20720.1	chaperonin 20	1.03244	3.81119	2.11385e-06	0.00159077
pp_218420	late embryogenesis abundant protein, partial	sp_v3.0_unigene12446	unigene12446	#N/A	#N/A	-4.27512	1.16194	2.18796e-06	0.00162041
pp_105385	lambda class glutathione S-transferase	sp_v3.0_unigene36303	unigene49577	AT5G02790.1	Glutathione S-transferase family protein	0.644309	6.67122	2.55855e-06	0.00183982
pp_58631	E3 ubiquitin-protein ligase At3g02290-like	sp_v3.0_unigene29356	isotig29632	#N/A	#N/A	-1.1748	3.91911	2.56308e-06	0.00183982
pp_117876	BAG family molecular chaperone regulator 5	sp_v3.0_unigene34636	isotig19117	#N/A	#N/A	-1.28608	4.06421	2.66591e-06	0.00188463
pp_218425	late embryogenesis abundant protein, partial	sp_v3.0_unigene26261	unigene26261	#N/A	#N/A	-4.21059	1.10757	2.72808e-06	0.0018998
pp_215447	Ubiquitin-60S ribosomal protein L40	sp_v3.0_unigene99488	unigene99488	AT1G65349.1	hypothetical protein	-0.626862	6.72284	2.83902e-06	0.00194798
pp_239593	class IV chitinase	sp_v3.0_unigene4500	isotig52008	AT2G43590.1	Chitinase family protein	1.05532	4.70533	3.05988e-06	0.00203954
pp_245273	probable aldo-keto reductase 2	sp_v3.0_unigene145300	isotig03717	AT1G60730.1	NAD(P)-linked oxidoreductase superfamily protein	1.30654	3.565	3.04282e-06	0.00203954
pp_218422	late embryogenesis abundant protein, partial	sp_v3.0_unigene26261	unigene26261	#N/A	#N/A	-4.07111	0.992219	3.23789e-06	0.00212779
pp_134943	BAG family molecular chaperone regulator 6	sp_v3.0_unigene17385	unigene17385	AT2G46240.1	BCL-2-associated athanogene 6	-0.876702	5.69757	3.65156e-06	0.00236631
pp_105375	lambda class glutathione S-transferase	sp_v3.0_unigene36303	isotig36076	AT5G02790.1	Glutathione S-transferase family protein	0.624248	6.64512	3.85612e-06	0.00246464
pp_153042	Caffeoyl-CoA O-methyltransferase	sp_v3.0_unigene17163	unigene17163	AT4G26220.1	S-adenosyl-L-methionine-dependent methyltransferases superfamily protein	1.00725	3.43679	4.17557e-06	0.00263275
pp_134946	BAG family molecular chaperone regulator 6	sp_v3.0_unigene34636	isotig19117	AT2G46240.1	BCL-2-associated athanogene 6	-0.821312	5.87536	4.24171e-06	0.0026388
pp_91958	CBL-interacting protein kinase 5	sp_v3.0_unigene10249	unigene10249	AT4G30960.1	SOS3-interacting protein 3	-1.35484	2.9612	4.41359e-06	0.0027096
pp_105643	alcohol dehydrogenase	sp_v3.0_unigene11567	unigene11567	AT1G77120.1	alcohol dehydrogenase 1	-2.6002	1.63495	4.52724e-06	0.00274327
pp_103205	polygalacturonase-like	sp_v3.0_unigene157536	isotig53394	AT3G07970.1	Pectin lyase-like superfamily protein	-1.27729	2.56138	4.90118e-06	0.0028295
pp_152569	phosphoethanolamine N-methyltransferase 1-like	sp_v3.0_unigene5274	unigene5274	AT1G73600.1	S-adenosyl-L-methionine-dependent methyltransferases superfamily protein	0.976211	3.74231	4.80341e-06	0.0028295
pp_213798	unknown	sp_v3.0_unigene42447	isotig08338	AT5G11090.1	serine-rich protein-like protein	-0.753338	4.9384	4.79546e-06	0.0028295
pp_238923	NADH-dependent glutamate synthase	sp_v3.0_unigene8337	unigene8337	AT5G53460.1	NADH-dependent glutamate synthase 1	0.604121	6.77047	4.91212e-06	0.0028295
pp_152568	phosphoethanolamine N-methyltransferase 1 isoform X2	sp_v3.0_unigene5274	unigene5274	AT1G73600.1	S-adenosyl-L-methionine-dependent methyltransferases superfamily protein	0.952695	3.7906	5.16777e-06	0.0028718
pp_152570	phosphoethanolamine N-methyltransferase 1 isoform X2	sp_v3.0_unigene5274	unigene5274	AT1G73600.1	S-adenosyl-L-methionine-dependent methyltransferases superfamily protein	0.952698	3.7906	5.1702e-06	0.0028718
pp_235810	tau class glutathione S-transferase	sp_v3.0_unigene2781	unigene2781	AT1G69930.1	glutathione S-transferase TAU 11	1.01707	3.97994	5.09249e-06	0.0028718
pp_223198	unknown	sp_v3.0_unigene36421	unigene36421	#N/A	#N/A	-2.45077	1.64909	5.58394e-06	0.00306512
pp_179545	CYP77F31	sp_v3.0_unigene95005	unigene95005	AT3G10570.1	cytochrome P450%2C family 77%2C subfamily A%2C polypeptide 6	-1.56907	2.89317	5.97106e-06	0.00320227
pp_179546	CYP77F31	sp_v3.0_unigene95005	unigene95005	AT3G10570.1	cytochrome P450%2C family 77%2C subfamily A%2C polypeptide 6	-1.56907	2.89317	5.96938e-06	0.00320227
pp_34523	unknown	sp_v3.0_unigene17770	unigene17770	#N/A	#N/A	-2.60196	2.08986	6.11479e-06	0.00324209
pp_172246	---NA---	sp_v3.0_unigene27805	unigene27805	#N/A	#N/A	-2.83121	1.72561	6.36914e-06	0.00332843
pp_238921	NADH-dependent glutamate synthase	sp_v3.0_unigene8337	unigene8337	AT5G53460.1	NADH-dependent glutamate synthase 1	0.596024	6.78871	6.42031e-06	0.00332843
pp_117809	class IV chitinase	sp_v3.0_unigene33729	isotig52008	AT2G43590.1	Chitinase family protein	0.70994	6.45947	6.57868e-06	0.00337306
pp_238922	NADH-dependent glutamate synthase	sp_v3.0_unigene8337	unigene8337	AT5G53460.1	NADH-dependent glutamate synthase 1	0.591001	6.77547	6.89161e-06	0.0034951
pp_238926	NADH-dependent glutamate synthase	sp_v3.0_unigene8337	unigene8337	AT5G53460.1	NADH-dependent glutamate synthase 1	0.594694	6.77677	7.92277e-06	0.00397485
pp_117877	BAG family molecular chaperone regulator 6	sp_v3.0_unigene20897	unigene17385	#N/A	#N/A	-1.30552	3.84099	8.70799e-06	0.00432231
pp_129455	chaperone protein dnaJ 8 chloroplastic	sp_v3.0_unigene30543	isotig01808	#N/A	#N/A	-0.833426	4.81362	9.13166e-06	0.00443818
pp_189005	hypothetical protein, partial	sp_v3.0_unigene36026	unigene36026	#N/A	#N/A	-0.697086	6.84877	9.0839e-06	0.00443818
pp_233411	---NA---	sp_v3.0_unigene49119	unigene49119	#N/A	#N/A	-0.925211	3.73695	9.44859e-06	0.00454487
pp_52787	early nodulin-93	sp_v3.0_unigene210023	isotig70207	AT5G25940.1	early nodulin-like protein	-4.49746	1.3802	1.09382e-05	0.00520769
pp_151956	NBS-LRR resistance protein	sp_v3.0_unigene6974	isotig27784	#N/A	#N/A	-0.851658	4.33753	1.10694e-05	0.00521695
pp_129084	EXORDIUM	sp_v3.0_unigene96366	isotig03674	AT5G64260.1	EXORDIUM like 2	0.961288	4.54263	1.17569e-05	0.00537796
pp_201990	alanine--glyoxylate aminotransferase 2 homolog 1, mitochondrial	sp_v3.0_unigene3689	isotig44535	AT4G39660.1	alanine:glyoxylate aminotransferase 2	0.606469	6.3183	1.16687e-05	0.00537796
pp_239973	Putative uncharacterized protein	sp_v3.0_unigene42287	isotig53759	#N/A	#N/A	-1.74737	3.76438	1.15268e-05	0.00537796
pp_58458	auxin-repressed protein / Dormancy-auxin associated protein	sp_v3.0_unigene30056	unigene30056	AT2G33830.1	Dormancy/auxin associated family protein	-0.810862	5.53554	1.25425e-05	0.00568165
pp_58462	auxin-repressed protein / Dormancy-auxin associated protein	sp_v3.0_unigene4527	unigene4527	AT1G28330.1	dormancy-associated protein-like 1	-0.825028	5.49442	1.28371e-05	0.00575919
pp_91963	CBL-interacting protein kinase 5	sp_v3.0_unigene2016	isotig44279	AT1G29230.1	CBL-interacting protein kinase 18	-0.879375	4.34876	1.30536e-05	0.00580052
pp_156267	tubulin beta chain	sp_v3.0_unigene151403	isotig22976	AT5G23860.1	tubulin beta 8	-2.89504	1.04786	1.39474e-05	0.00610878
pp_172245	---NA---	sp_v3.0_unigene27805	unigene27805	#N/A	#N/A	-2.78152	1.68966	1.40092e-05	0.00610878
pp_118432	plasma membrane-associated cation-binding protein 1	sp_v3.0_unigene134	unigene134	AT4G20260.5	plasma-membrane associated cation-binding protein 1	0.800697	4.24481	1.52333e-05	0.00633657
pp_134944	BAG family molecular chaperone regulator 6	sp_v3.0_unigene17547	unigene17547	AT2G46240.1	BCL-2-associated athanogene 6	-0.729933	4.99973	1.55523e-05	0.00633657
pp_144843	Sucrose synthase	sp_v3.0_unigene17917	unigene17917	#N/A	#N/A	-1.26599	2.763	1.49954e-05	0.00633657
pp_146235	calcium binding protein	sp_v3.0_unigene35147	PUT-3316000	AT1G24620.1	EF hand calcium-binding protein family	-0.883134	6.15839	1.5618e-05	0.00633657
pp_179044	anthocyanidin reductase ((2S)-flavan-3-ol-forming)-like	sp_v3.0_unigene20017	isotig49536	AT1G61720.1	NAD(P)-binding Rossmann-fold superfamily protein	0.699456	5.08934	1.50475e-05	0.00633657
pp_238924	NADH-dependent glutamate synthase	sp_v3.0_unigene9093	unigene9093	AT5G53460.1	NADH-dependent glutamate synthase 1	0.593612	6.34251	1.5126e-05	0.00633657
pp_58463	auxin-repressed protein / Dormancy-auxin associated protein	sp_v3.0_unigene30056	unigene30056	AT2G33830.1	Dormancy/auxin associated family protein	-0.810335	5.203	1.48934e-05	0.00633657
pp_85933	kiwellin / putative ripening-related protein 1	sp_v3.0_unigene22625	isotig55782	#N/A	#N/A	-1.69186	1.87828	1.54342e-05	0.00633657
pp_244270	40S ribosomal protein S26-like			AT2G40590.1	Ribosomal protein S26e family protein	2.0851	1.53323	1.58224e-05	0.00636414
pp_163572	pyruvate decarboxylase 1	sp_v3.0_unigene97704	isotig43001	AT4G33070.1	Thiamine pyrophosphate dependent pyruvate decarboxylase family protein	-2.0171	3.62673	1.60131e-05	0.0063858
pp_126347	pyruvate decarboxylase	sp_v3.0_unigene127317	unigene38658	AT5G01320.1	Thiamine pyrophosphate dependent pyruvate decarboxylase family protein	-3.04962	1.14041	1.75411e-05	0.00683658
pp_199936	disease resistance protein	sp_v3.0_unigene30686	isotig01574	AT4G02170.1	cotton fiber protein	-0.443123	11.6297	1.77296e-05	0.00683658
pp_61967	low-temperature-induced cysteine proteinase	sp_v3.0_unigene10463	isotig44871	AT1G09850.1	xylem bark cysteine peptidase 3	0.807792	5.19746	1.76186e-05	0.00683658
pp_80896	glycine-rich protein 2	sp_v3.0_unigene7992	unigene7992	AT4G38680.1	glycine rich protein 2	-0.780422	4.94038	1.73627e-05	0.00683658
pp_108460	calcium binding protein	sp_v3.0_unigene21783	unigene17200	AT1G24620.1	EF hand calcium-binding protein family	-0.78628	8.00424	1.80801e-05	0.00686615
pp_238919	NADH-dependent glutamate synthase	sp_v3.0_unigene9093	unigene9093	AT5G53460.1	NADH-dependent glutamate synthase 1	0.591263	6.69563	1.81006e-05	0.00686615
pp_134911	heat shock protein 90-2	sp_v3.0_unigene17584	unigene17584	AT5G56030.1	heat shock protein 81-2	-0.713689	5.95887	1.91888e-05	0.00722024
pp_199937	disease resistance protein	sp_v3.0_unigene30686	isotig01574	AT4G02170.1	cotton fiber protein	-0.441653	11.6322	1.95741e-05	0.0073063
pp_73575	D-3-phosphoglycerate dehydrogenase 3, chloroplastic	sp_v3.0_unigene10686	unigene10686	AT4G34200.1	D-3-phosphoglycerate dehydrogenase	-1.16484	2.9496	1.97438e-05	0.00731115
pp_150749	---NA---	sp_v3.0_unigene208964	unigene29823	#N/A	#N/A	0.920439	3.55209	2.09041e-05	0.00765031
pp_61970	low-temperature-induced cysteine proteinase	sp_v3.0_unigene10463	isotig44871	AT1G09850.1	xylem bark cysteine peptidase 3	0.808667	5.18878	2.09876e-05	0.00765031
pp_102874	---NA---	sp_v3.0_unigene33055	unigene33055	#N/A	#N/A	-2.12641	2.30758	2.14553e-05	0.00776017
pp_92119	defensin 5.1	sp_v3.0_unigene33663	unigene33663	#N/A	#N/A	0.690778	4.94322	2.27114e-05	0.00815129
pp_237070	putative polyubiquitin	sp_v3.0_unigene96846	isotig04258	AT3G09790.1	ubiquitin 8	-0.909176	4.8208	2.3054e-05	0.0082111
pp_148763	uncharacterized protein LOC105161446	sp_v3.0_unigene22379	isotig55374	#N/A	#N/A	-2.97178	2.11701	2.3934e-05	0.00845995
pp_71321	profilin II, putative			#N/A	#N/A	1.79013	1.44678	2.48089e-05	0.00870326
pp_134948	BAG family molecular chaperone regulator 6 isoform X2	sp_v3.0_unigene17547	unigene17547	AT2G46240.1	BCL-2-associated athanogene 6	-0.771514	4.4421	2.54421e-05	0.00879317
pp_245269	probable aldo-keto reductase 2	sp_v3.0_unigene97303	isotig03717	AT1G60730.1	NAD(P)-linked oxidoreductase superfamily protein	1.06561	3.84063	2.5384e-05	0.00879317
pp_159419	---NA---	sp_v3.0_unigene33606	isotig34828	#N/A	#N/A	0.968355	3.64522	2.61287e-05	0.00889864
pp_172244	---NA---	sp_v3.0_unigene27805	unigene27805	#N/A	#N/A	-2.3424	2.16877	2.59735e-05	0.00889864
pp_134987	expansin-A18	sp_v3.0_unigene28063	unigene28063	AT1G62980.1	expansin A18	2.11576	1.83447	2.67656e-05	0.00904948
pp_176205	S60 ribosomal protein L27a	sp_v3.0_unigene160763	unigene160763	AT1G70600.1	Ribosomal protein L18e/L15 superfamily protein	2.56196	1.21082	3.00597e-05	0.00996465
pp_203819	alcohol dehydrogenase	sp_v3.0_unigene17339	unigene17339	AT1G77120.1	alcohol dehydrogenase 1	-1.21394	5.66475	2.99683e-05	0.00996465
pp_245532	peroxidase 5-like	sp_v3.0_unigene5817	unigene5817	AT1G05260.1	Peroxidase superfamily protein	1.05489	2.97559	3.01131e-05	0.00996465
pp_179096	---NA---	sp_v3.0_unigene17616	isotig75608	#N/A	#N/A	-1.42104	2.92238	3.04792e-05	0.0100148
pp_188306	unknown	sp_v3.0_unigene33777	unigene33774	AT5G11090.1	serine-rich protein-like protein	-1.6599	3.00743	3.14676e-05	0.0102672
pp_39161	glycine-rich protein	sp_v3.0_unigene2336	unigene2336	#N/A	#N/A	-2.44906	3.62715	3.24855e-05	0.0105258
pp_137962	protein ASPARTIC PROTEASE IN GUARD CELL 2	sp_v3.0_unigene31658	isotig32926	AT1G25510.1	Eukaryotic aspartyl protease family protein	-1.0433	3.2485	3.43994e-05	0.0109932
pp_153265	4-coumarate-CoA ligase	sp_v3.0_unigene8777	unigene8777	AT4G05160.1	AMP-dependent synthetase and ligase family protein	0.707189	4.36616	3.43979e-05	0.0109932
pp_172243	---NA---	sp_v3.0_unigene27805	unigene27805	#N/A	#N/A	-2.296	2.20723	3.64447e-05	0.0115676
pp_102868	---NA---	sp_v3.0_unigene17757	isotig69321	#N/A	#N/A	-2.87998	2.55771	3.83721e-05	0.0120971
pp_58457	auxin-repressed protein / Dormancy-auxin associated protein	sp_v3.0_unigene30056	unigene30056	AT1G28330.1	dormancy-associated protein-like 1	-0.777305	5.57949	4.01495e-05	0.0125725
pp_209420	---NA---	sp_v3.0_unigene4673	isotig12978	#N/A	#N/A	-0.850732	4.17127	4.12795e-05	0.0128401
pp_78288	glycine-rich protein	sp_v3.0_unigene206700	unigene206700	#N/A	#N/A	0.745219	4.73329	4.19265e-05	0.012955
pp_179093	---NA---	sp_v3.0_unigene17616	isotig75608	#N/A	#N/A	-1.28662	3.0305	4.32026e-05	0.0132615
pp_1351	beta tubulin subunit	sp_v3.0_unigene203319	isotig22976	AT5G12250.1	beta-6 tubulin	-1.55667	1.84481	4.40067e-05	0.01342
pp_102870	---NA---	sp_v3.0_unigene17757	isotig69321	#N/A	#N/A	-2.87932	2.55793	4.4926e-05	0.0135236
pp_239975	Putative uncharacterized protein	sp_v3.0_unigene42287	isotig53759	#N/A	#N/A	-1.62323	3.72205	4.47078e-05	0.0135236
pp_141445	unknown	sp_v3.0_unigene33774	unigene33774	AT5G11090.1	serine-rich protein-like protein	-1.48661	2.52603	4.52887e-05	0.0135454
pp_223206	unknown	sp_v3.0_unigene33539	unigene33539	#N/A	#N/A	-1.86689	4.34528	4.62921e-05	0.0137573
pp_162099	ubiquitin 11	sp_v3.0_unigene18014	unigene18014	#N/A	#N/A	-0.722892	4.96957	4.73632e-05	0.0138391
pp_172242	---NA---	sp_v3.0_unigene27805	unigene27805	#N/A	#N/A	-2.27877	2.19457	4.74572e-05	0.0138391
pp_64710	chaperone protein ClpB1	sp_v3.0_unigene1197	isotig42034	AT1G74310.1	heat shock protein 101	-0.753995	4.24081	4.69839e-05	0.0138391
pp_61971	low-temperature-induced cysteine proteinase	sp_v3.0_unigene10463	isotig44871	AT1G09850.1	xylem bark cysteine peptidase 3	0.840378	4.87153	4.79227e-05	0.0138881
pp_87196	probable strigolactone esterase DAD2	sp_v3.0_unigene188541	isotig50444	AT3G03990.1	alpha/beta-Hydrolases superfamily protein	-1.92101	2.82324	4.96403e-05	0.014297
pp_179094	---NA---	sp_v3.0_unigene17616	isotig75608	#N/A	#N/A	-1.26908	3.12795	5.03785e-05	0.0144206
pp_225729	unknown	sp_v3.0_unigene37841	isotig33220	#N/A	#N/A	1.47142	2.19632	5.1895e-05	0.0146746
pp_239976	Putative uncharacterized protein	sp_v3.0_unigene32392	isotig53759	#N/A	#N/A	-1.47775	2.92925	5.16723e-05	0.0146746
pp_136833	ubiquitin-conjugating enzyme E2 24	sp_v3.0_unigene3517	unigene3517	AT2G16920.1	ubiquitin-conjugating enzyme 23	-0.915387	3.49208	5.25378e-05	0.0146867
pp_201633	selenium-binding protein 1-like	sp_v3.0_unigene12991	isotig44565	AT3G23800.1	selenium-binding protein 3	0.920661	3.99608	5.25672e-05	0.0146867
pp_211516	glycine-rich RNA-binding protein	sp_v3.0_unigene208468	unigene146180	AT2G21660.1	cold%2C circadian rhythm%2C and rna binding 2	-0.698345	7.09315	5.33783e-05	0.0147538
pp_213790	unknown	sp_v3.0_unigene42447	isotig08338	AT5G11090.1	serine-rich protein-like protein	-0.700482	4.44429	5.34399e-05	0.0147538
pp_92455	---NA---	sp_v3.0_unigene107803	unigene107803	#N/A	#N/A	-0.955009	5.99873	5.65717e-05	0.0155266
pp_133430	Leucoanthocyanidin dioxygenase	sp_v3.0_unigene96629	isotig31340	AT4G22880.1	leucoanthocyanidin dioxygenase	-1.0068	3.56975	5.72249e-05	0.015614
pp_236316	40S ribosomal protein S23-2-like	sp_v3.0_unigene18246	unigene18246	AT3G09680.1	Ribosomal protein S12/S23 family protein	0.641247	5.79915	5.92799e-05	0.0160807
pp_219379	small heat-shock protein, partial	sp_v3.0_unigene18130	isotig13773	AT4G25200.1	mitochondrion-localized small heat shock protein 23.6	-0.690682	4.60079	6.03143e-05	0.0162667
pp_58461	auxin-repressed protein / Dormancy-auxin associated protein	sp_v3.0_unigene30056	unigene30056	AT2G33830.1	Dormancy/auxin associated family protein	-0.815924	5.16618	6.15025e-05	0.0164919
pp_188815	probable xyloglucan endotransglucosylase/hydrolase protein 32	sp_v3.0_unigene22980	unigene22980	AT3G44990.1	xyloglucan endo-transglycosylase-related 8	-1.01952	5.13764	6.27167e-05	0.0167213
pp_193001	---NA---	sp_v3.0_unigene127314	unigene127314	#N/A	#N/A	-1.03351	3.05093	6.34723e-05	0.0168266
pp_92124	defensin 5.1	sp_v3.0_unigene17526	isotig18495	#N/A	#N/A	-0.590478	6.19943	6.45088e-05	0.0170048
pp_252794	heavy metal-associated isoprenylated plant protein 35-like	sp_v3.0_unigene19330	unigene19330	AT5G19090.1	Heavy metal transport/detoxification superfamily protein	-0.68136	4.90961	6.53802e-05	0.0171377
pp_179095	---NA---	sp_v3.0_unigene17616	isotig75608	#N/A	#N/A	-1.27055	3.14732	6.90072e-05	0.0179874
pp_19412	---NA---	sp_v3.0_unigene29803	unigene29803	#N/A	#N/A	-2.28123	0.974579	6.97654e-05	0.018084
pp_152812	probable calcium-binding protein CML25, partial	sp_v3.0_unigene6105	unigene6105	AT1G24620.1	EF hand calcium-binding protein family	-0.819197	3.58399	7.06579e-05	0.018114
pp_233771	elongation factor 1-gamma	sp_v3.0_unigene759	unigene34366	AT1G09640.1	Translation elongation factor EF1B%2C gamma chain	0.817648	3.90098	7.03302e-05	0.018114
pp_244922	histone H3	sp_v3.0_unigene128753	isotig50557	AT4G40030.1	Histone superfamily protein	-0.658445	6.03471	7.12347e-05	0.0181621
pp_209394	---NA---	sp_v3.0_unigene104207	unigene104207	#N/A	#N/A	-1.74294	2.83457	7.1883e-05	0.0182278
pp_211717	ATP-dependent 6-phosphofructokinase 2	sp_v3.0_unigene49008	isotig26633	AT5G47810.1	phosphofructokinase 2	-1.17893	2.49275	7.29521e-05	0.0183989
pp_108446	calcium binding protein	sp_v3.0_unigene35147	unigene33819	AT1G18210.1	Calcium-binding EF-hand family protein	-0.910502	6.99657	7.50754e-05	0.0187694
pp_236320	40S ribosomal protein S23-2-like	sp_v3.0_unigene18246	unigene18246	AT3G09680.1	Ribosomal protein S12/S23 family protein	0.640151	5.80352	7.52254e-05	0.0187694
pp_145389	extensin-2 /proline rich protein	sp_v3.0_unigene27257	isotig27482	#N/A	#N/A	-1.07299	4.35225	7.69193e-05	0.0190031
pp_239974	Putative uncharacterized protein	sp_v3.0_unigene32392	isotig53759	#N/A	#N/A	-1.50765	2.97483	7.6977e-05	0.0190031
pp_223200	unknown	sp_v3.0_unigene31547	unigene31547	#N/A	#N/A	-1.99284	3.19411	7.88579e-05	0.0192342
pp_235715	probable prolyl 4-hydroxylase 4	sp_v3.0_unigene17322	isotig26126	AT3G06300.1	P4H isoform 2	0.770407	4.45429	7.9379e-05	0.0192342
pp_71017	patatin-like protein 2	sp_v3.0_unigene28368	unigene28368	AT2G26560.1	phospholipase A 2A	1.64093	1.7458	7.95607e-05	0.0192342
pp_71019	patatin-like protein 2	sp_v3.0_unigene28368	unigene28368	AT4G37060.1	PATATIN-like protein 5	1.64093	1.7458	7.95618e-05	0.0192342
pp_136239	Peroxidase	sp_v3.0_unigene3127	isotig32280	AT5G17820.1	Peroxidase superfamily protein	0.605941	6.03794	8.00614e-05	0.0192552
pp_210120	22.7 kDa class IV heat shock protein	sp_v3.0_unigene1534	isotig31386	AT4G10250.1	HSP20-like chaperones superfamily protein	-0.721705	4.05089	8.24332e-05	0.0197239
pp_105381	lambda class glutathione S-transferase	sp_v3.0_unigene9874	isotig34392	AT5G02790.1	Glutathione S-transferase family protein	0.986819	3.32484	8.32805e-05	0.019825
pp_219169	multiprotein-bridging factor 1c	sp_v3.0_unigene17455	isotig03115	AT3G24500.1	multiprotein bridging factor 1C	-0.738846	4.15646	8.51757e-05	0.0201732
pp_117878	BAG family molecular chaperone regulator 7	sp_v3.0_unigene1232	unigene17385	#N/A	#N/A	-1.24842	3.29473	8.70558e-05	0.0204113
pp_152809	probable calcium-binding protein CML25, partial	sp_v3.0_unigene6105	unigene6105	AT1G24620.1	EF hand calcium-binding protein family	-0.81056	3.57905	8.70353e-05	0.0204113
pp_201989	alanine--glyoxylate aminotransferase 2 homolog 1, mitochondrial-like	sp_v3.0_unigene182962	isotig13211	AT4G39660.1	alanine:glyoxylate aminotransferase 2	0.489318	7.48693	8.77806e-05	0.0204783
pp_145391	extensin-2 /proline rich protein	sp_v3.0_unigene27257	isotig27482	#N/A	#N/A	-1.0395	4.35509	9.37138e-05	0.0217537
pp_148338	---NA---	sp_v3.0_unigene18961	unigene18961	#N/A	#N/A	-2.53146	0.989301	9.56356e-05	0.0219811
pp_148339	---NA---	sp_v3.0_unigene18961	unigene18961	#N/A	#N/A	-2.53146	0.989301	9.55973e-05	0.0219811
pp_223924	beta-lactamase family protein	sp_v3.0_unigene14177	unigene14177	#N/A	#N/A	0.72284	5.36581	9.66633e-05	0.0221084
pp_245896	protein CYPRO4-like	sp_v3.0_unigene21936	isotig25845	AT3G19240.1	Vacuolar import/degradation%2C Vid27-related protein	-1.31413	2.04815	9.76531e-05	0.0222258
pp_247335	putative mitochondrial protein	sp_v3.0_unigene17241	isotig52264	ATMG00030.1	hypothetical protein	-0.670881	5.61886	9.91786e-05	0.0224635
pp_125273	CYP750C30	sp_v3.0_unigene11255	isotig22232	AT3G48320.1	cytochrome P450%2C family 71%2C subfamily A%2C polypeptide 21	-0.983139	3.19523	0.000101846	0.022521
pp_148764	uncharacterized protein LOC105161446	sp_v3.0_unigene22379	isotig55374	#N/A	#N/A	-2.58603	2.3656	0.000101721	0.022521
pp_209973	---NA---	sp_v3.0_unigene17018	unigene17018	#N/A	#N/A	0.584761	5.33634	0.000100975	0.022521
pp_223199	unknown	sp_v3.0_unigene33304	isotig58575	#N/A	#N/A	-2.18508	2.1735	0.000100213	0.022521
pp_245686	beta-1,3-glucanase	sp_v3.0_unigene29215	unigene29215	AT4G16260.1	Glycosyl hydrolase superfamily protein	-1.0043	3.72915	0.000101089	0.022521
pp_136817	early nodulin-like protein 1	sp_v3.0_unigene18720	isotig52800	AT3G20570.1	early nodulin-like protein 9	-0.700797	4.40972	0.000102515	0.022562
pp_185396	---NA---	sp_v3.0_unigene95719	isotig30622	#N/A	#N/A	-2.85606	2.06111	0.000103094	0.0225829
pp_206349	17.6 kDa class I heat shock protein-like	sp_v3.0_unigene17890	isotig11756	AT3G46230.1	heat shock protein 17.4	-0.632432	4.97712	0.000103874	0.0226473
pp_178658	Wound-responsive family protein	sp_v3.0_unigene24595	isotig122330	#N/A	#N/A	-3.7117	0.762338	0.000105623	0.0227646
pp_84976	---NA---	sp_v3.0_unigene95803	unigene95803	#N/A	#N/A	-1.17908	4.01533	0.000105875	0.0227646
pp_96228	ethylene responsive element binding protein	sp_v3.0_unigene126956	isotig29632	#N/A	#N/A	-1.16682	2.95568	0.000104936	0.0227646
pp_108444	calcium binding protein	sp_v3.0_unigene20892	PUT-3316000	#N/A	#N/A	-0.658868	4.90454	0.000107405	0.0229875
pp_206703	40S ribosomal protein S8			AT5G59240.1	Ribosomal protein S8e family protein	2.00449	1.606	0.000108202	0.0230524
pp_209972	---NA---	sp_v3.0_unigene17018	unigene17018	#N/A	#N/A	0.582783	5.33514	0.000108945	0.0231052
pp_125246	cysteine proteinase inhibitor	sp_v3.0_unigene32950	isotig08021	AT5G12140.1	cystatin-1	-0.945564	5.73119	0.000110259	0.0232782
pp_152814	---NA---	sp_v3.0_unigene16876	isotig57143	#N/A	#N/A	1.80128	1.33547	0.000111345	0.0233319
pp_210118	22.0 kDa class IV heat shock protein-like	sp_v3.0_unigene1534	isotig31386	AT4G10250.1	HSP20-like chaperones superfamily protein	-0.691537	4.10398	0.000111514	0.0233319
pp_223194	unknown	sp_v3.0_unigene33539	isotig58575	#N/A	#N/A	-1.81358	4.34473	0.000114707	0.023763
pp_71018	patatin-like protein 2	sp_v3.0_unigene28368	unigene28368	AT2G26560.1	phospholipase A 2A	1.59445	1.79732	0.000115102	0.023763
pp_85937	kiwellin / putative ripening-related protein 2	sp_v3.0_unigene22625	isotig55782	#N/A	#N/A	-1.34199	2.01224	0.000115091	0.023763
pp_219164	multiprotein-bridging factor 1c	sp_v3.0_unigene17455	isotig03115	AT3G24500.1	multiprotein bridging factor 1C	-0.748628	4.12198	0.000117448	0.0241263
pp_249210	signal peptide peptidase	sp_v3.0_unigene9793	unigene9793	AT2G03120.1	signal peptide peptidase	0.820913	4.10131	0.000117896	0.0241263
pp_136834	ubiquitin-conjugating enzyme E2 25	sp_v3.0_unigene3517	unigene3517	AT2G16920.1	ubiquitin-conjugating enzyme 23	-0.848893	3.51667	0.000119355	0.0243104
pp_145392	extensin-2 /proline rich protein	sp_v3.0_unigene27257	isotig27482	#N/A	#N/A	-1.04943	4.3049	0.000120359	0.0243104
pp_185398	---NA---	sp_v3.0_unigene95719	isotig30622	#N/A	#N/A	-2.75885	1.97245	0.000120257	0.0243104
pp_152810	probable calcium-binding protein CML25, partial	sp_v3.0_unigene6105	unigene6105	AT1G24620.1	EF hand calcium-binding protein family	-0.788178	3.58002	0.000123051	0.024747
pp_167570	L-asparaginase subunit beta	sp_v3.0_unigene4029	unigene4029	AT3G16150.1	N-terminal nucleophile aminohydrolases (Ntn hydrolases) superfamily protein	0.645805	6.58174	0.000124738	0.0249032
pp_167571	L-asparaginase subunit beta	sp_v3.0_unigene4029	unigene4029	AT3G16150.1	N-terminal nucleophile aminohydrolases (Ntn hydrolases) superfamily protein	0.646643	6.57916	0.000124895	0.0249032
pp_58005	antimicrobial peptide	sp_v3.0_unigene29673	unigene29673	#N/A	#N/A	1.10056	5.43165	0.000126435	0.0251029
pp_180410	---NA---	sp_v3.0_unigene20464	unigene20464	AT5G55980.1	serine-rich protein-like protein	-2.70311	2.67652	0.000129646	0.0256314
pp_197993	---NA---	sp_v3.0_unigene28766	unigene28766	#N/A	#N/A	-0.500445	7.44698	0.000131296	0.0256431
pp_71020	patatin-like protein 2	sp_v3.0_unigene28368	unigene28368	AT2G26560.1	phospholipase A 2A	1.56714	1.78019	0.000131317	0.0256431
pp_71022	patatin-like protein 2	sp_v3.0_unigene28368	unigene28368	AT2G26560.1	phospholipase A 2A	1.56714	1.78019	0.000131354	0.0256431
pp_117769	cysteine-rich repeat secretory protein / Salt stress response/antifungal	sp_v3.0_unigene46004	isotig32260	#N/A	#N/A	-1.24153	3.43222	0.000133358	0.0259259
pp_197992	---NA---	sp_v3.0_unigene28766	unigene28766	#N/A	#N/A	-0.499286	7.44377	0.000134214	0.0259841
pp_233412	---NA---	sp_v3.0_unigene49119	unigene49119	#N/A	#N/A	-1.06445	3.09236	0.000134875	0.0260041
pp_123491	aluminum-induced protein / auxin down-regulated-like protein / stem-specific protein TSJT2	sp_v3.0_unigene11406	isotig13401	AT5G43830.1	aluminum induced protein with YGL and LRDR motifs	-0.488995	7.0975	0.000136192	0.02615
pp_202763	---NA---	sp_v3.0_unigene126818	isotig76664	#N/A	#N/A	-0.874811	4.25489	0.000137114	0.0261648
pp_206450	---NA---	sp_v3.0_unigene10769	unigene10769	#N/A	#N/A	-0.937767	3.81986	0.000137853	0.0261648
pp_222010	60S acidic ribosomal protein P1	sp_v3.0_unigene42987	unigene38096	AT5G47700.1	60S acidic ribosomal protein family	1.99151	1.1799	0.000137951	0.0261648
pp_79724	BURP domain protein RD22	sp_v3.0_unigene18376	unigene18376	AT5G25610.1	BURP domain-containing protein	-0.499319	7.66247	0.000139321	0.0263176
pp_152995	cysteine synthase fragment, strange splicing	sp_v3.0_unigene12050	unigene12050	AT3G22460.1	O-acetylserine (thiol) lyase (OAS-TL) isoform A2	0.801562	4.54501	0.000141454	0.0265139
pp_56002	uncharacterized protein LOC111022208	sp_v3.0_unigene20932	unigene20932	AT3G29970.1	B12D protein	-1.56394	3.87926	0.000141497	0.0265139
pp_221388	---NA---	sp_v3.0_unigene5817	unigene5817	#N/A	#N/A	1.08986	2.68701	0.000146363	0.027316
pp_59947	trihelix transcription factor ASIL2	sp_v3.0_unigene1087	isotig16386	AT3G54390.1	sequence-specific DNA binding transcription factor	-1.28714	2.15245	0.000149865	0.0278582
pp_146234	calcium binding protein	sp_v3.0_unigene33630	unigene17200	AT1G24620.1	EF hand calcium-binding protein family	-0.792284	5.83517	0.000150788	0.0279185
pp_236381	CBL-interacting protein kinase 5-like	sp_v3.0_unigene127013	unigene127013	AT5G58380.1	SOS3-interacting protein 1	-0.738796	4.34043	0.000158941	0.0293117
pp_185328	elongation factor 1 alpha	sp_v3.0_unigene152027	unigene152027	AT1G07920.1	GTP binding Elongation factor Tu family protein	-0.942971	3.5926	0.000165923	0.0304789
pp_125244	cysteine proteinase inhibitor	sp_v3.0_unigene32950	isotig08021	#N/A	#N/A	-0.904446	5.6059	0.000166725	0.0305013
pp_153167	Ubiquitin-40S ribosomal protein S27a	sp_v3.0_unigene126890	unigene18014	AT1G65349.1	hypothetical protein	-0.600088	6.14648	0.000167352	0.0305013
pp_210119	22.7 kDa class IV heat shock protein	sp_v3.0_unigene1534	isotig31386	AT4G10250.1	HSP20-like chaperones superfamily protein	-0.677982	4.10359	0.000168306	0.0305557
pp_152009	probable NAD(P)H dehydrogenase (quinone) FQR1-like 1	sp_v3.0_unigene36925	unigene36925	AT4G27270.1	Quinone reductase family protein	0.522405	5.80629	0.00017352	0.0312471
pp_188475	basic 7S globulin-like	sp_v3.0_unigene21086	unigene21086	AT1G03230.1	Eukaryotic aspartyl protease family protein	-1.90799	1.90531	0.000173098	0.0312471
pp_202770	---NA---	sp_v3.0_unigene126818	isotig76664	#N/A	#N/A	-0.823583	4.2901	0.000174123	0.0312471
pp_136236	Peroxidase	sp_v3.0_unigene3127	isotig32280	AT5G17820.1	Peroxidase superfamily protein	1.57039	1.61237	0.00017768	0.0313027
pp_58538	unknown	sp_v3.0_unigene42971	unigene42971	#N/A	#N/A	-0.697877	3.94286	0.000177216	0.0313027
pp_68991	vignain-like	sp_v3.0_unigene17796	unigene18123	AT3G48340.1	Cysteine proteinases superfamily protein	-0.870347	3.36288	0.000176582	0.0313027
pp_83537	---NA---	sp_v3.0_unigene32341	unigene33571	#N/A	#N/A	1.71957	2.11674	0.000176313	0.0313027
pp_86737	Ethylene responsive factor 1	sp_v3.0_unigene195356	isotig57887	#N/A	#N/A	-2.70636	0.65988	0.000177788	0.0313027
pp_170863	Heavy metal-associated isoprenylated plant protein 39	sp_v3.0_unigene1331	unigene1331	AT1G01490.1	Heavy metal transport/detoxification superfamily protein	1.65155	1.35554	0.000178662	0.0313383
pp_188307	unknown	sp_v3.0_unigene31864	isotig33934	AT5G11090.1	serine-rich protein-like protein	-1.53481	2.77785	0.000180229	0.0314949
pp_170875	Heavy metal-associated isoprenylated plant protein 40	sp_v3.0_unigene30612	isotig18857	AT1G01490.1	Heavy metal transport/detoxification superfamily protein	1.58815	1.42251	0.000181749	0.0316419
pp_202090	FCS-Like Zinc finger 9	sp_v3.0_unigene42682	isotig16166	AT1G22160.1	senescence-associated family protein (DUF581)	-0.808492	5.17279	0.000183617	0.0317304
pp_68519	Xyloglucan:xyloglucosyl transferase	sp_v3.0_unigene118916	unigene118916	AT3G23730.1	xyloglucan endotransglucosylase/hydrolase 16	0.664418	4.6312	0.000183016	0.0317304
pp_56004	uncharacterized protein LOC110114757	sp_v3.0_unigene27870	unigene27870	AT3G48140.1	B12D protein	-2.27516	2.34122	0.000184589	0.0317806
pp_148971	---NA---	sp_v3.0_unigene32963	unigene32963	#N/A	#N/A	0.824152	3.71507	0.000185675	0.03185
pp_136835	ubiquitin-conjugating enzyme E2 26	sp_v3.0_unigene3517	unigene3517	AT2G16920.1	ubiquitin-conjugating enzyme 23	-0.890361	3.40532	0.000189418	0.0323732
pp_66707	putative xyloglucan endotransglucosylase/hydrolase protein 8	sp_v3.0_unigene8036	unigene8036	AT1G11545.1	xyloglucan endotransglucosylase/hydrolase 8	0.630098	4.52958	0.000192743	0.0328213
pp_128902	CYP750C24	sp_v3.0_unigene30693	isotig29588	AT5G07990.1	Cytochrome P450 superfamily protein	-0.719243	4.16284	0.000193711	0.0328661
pp_136832	ubiquitin-conjugating enzyme E2 23	sp_v3.0_unigene3517	unigene3517	AT2G16920.1	ubiquitin-conjugating enzyme 23	-0.839944	3.4593	0.000195865	0.0331112
pp_92458	---NA---	sp_v3.0_unigene107803	unigene107803	#N/A	#N/A	-0.925156	6.27996	0.000200231	0.0337271
pp_179993	alcohol dehydrogenase class-3	sp_v3.0_unigene497	isotig48361	AT5G43940.1	GroES-like zinc-binding dehydrogenase family protein	-0.987882	3.51055	0.00021588	0.0362322
pp_132637	transmembrane protein 45B-like	sp_v3.0_unigene143240	isotig14831	AT1G55230.1	proteinase inhibitor I4%2C serpin (DUF716)	-2.05116	1.11543	0.000224292	0.0372438
pp_236928	60S ribosomal protein L8	sp_v3.0_unigene37909	isotig20947	AT4G36130.1	Ribosomal protein L2 family	0.721454	5.00944	0.000224303	0.0372438
pp_80873	actin	sp_v3.0_unigene202428	unigene202428	AT3G12110.1	actin-11	-1.30946	2.90155	0.000223938	0.0372438
pp_209639	60S ribosomal protein L21-1	sp_v3.0_unigene20708	unigene40592	AT1G57660.1	Translation protein SH3-like family protein	0.559819	5.58586	0.000225791	0.037358
pp_105319	uncharacterized GPI-anchored protein At4g28100	sp_v3.0_unigene13262	unigene13262	AT4G28100.1	transmembrane protein	-1.01158	2.65856	0.000230185	0.0377174
pp_154365	Putative uncharacterized protein	sp_v3.0_unigene30254	isotig38962	#N/A	#N/A	-1.61865	3.127	0.00022899	0.0377174
pp_181156	thaumatin-like protein 1	sp_v3.0_unigene20536	unigene20536	AT1G77700.1	Pathogenesis-related thaumatin superfamily protein	-1.11282	5.02702	0.000230389	0.0377174
pp_142311	RPW8 domain-containing protein	sp_v3.0_unigene6974	isotig27784	AT5G04720.1	ADR1-like 2	-1.32819	3.14907	0.000232151	0.0378731
pp_219162	multiprotein-bridging factor 1c	sp_v3.0_unigene17455	isotig03115	AT3G24500.1	multiprotein bridging factor 1C	-0.683623	4.21409	0.000238071	0.0384633
pp_223202	unknown	sp_v3.0_unigene33304	isotig58575	#N/A	#N/A	-1.76874	3.62898	0.000238242	0.0384633
pp_56003	uncharacterized protein LOC111022208	sp_v3.0_unigene20932	unigene20932	AT3G29970.1	B12D protein	-1.60967	3.33282	0.00023783	0.0384633
pp_108467	calcium binding protein	sp_v3.0_unigene17200	unigene17200	AT1G24620.1	EF hand calcium-binding protein family	-0.706345	7.54011	0.000241027	0.0386097
pp_131303	CYP76AA70	sp_v3.0_unigene96939	isotig123144	AT5G25130.1	cytochrome P450%2C family 71%2C subfamily B%2C polypeptide 12	-0.983445	2.80455	0.000241266	0.0386097
pp_219170	multiprotein-bridging factor 1c	sp_v3.0_unigene17455	isotig03115	AT3G24500.1	multiprotein bridging factor 1C	-0.701821	4.00112	0.000243286	0.0386097
pp_58630	E3 ubiquitin-protein ligase At3g02290-like	sp_v3.0_unigene23373	isotig28882	AT5G15790.1	RING/U-box superfamily protein	-0.824354	3.88864	0.000242884	0.0386097
pp_72682	putative glyoxalase/Bleomycin resistance protein/Dihydroxybiphenyl dioxygenase	sp_v3.0_unigene32367	unigene32367	AT1G15380.1	Lactoylglutathione lyase / glyoxalase I family protein	0.679678	4.22127	0.000243162	0.0386097
pp_231921	early nodulin-93	sp_v3.0_unigene1461	isotig26539	#N/A	#N/A	-1.51878	2.38312	0.000246182	0.0389368
pp_154367	Putative uncharacterized protein	sp_v3.0_unigene30254	isotig38962	#N/A	#N/A	-1.61018	3.14668	0.000248156	0.0391164
pp_123493	aluminum-induced protein / auxin down-regulated-like protein / stem-specific protein TSJT4	sp_v3.0_unigene11406	isotig53640	AT5G43830.1	aluminum induced protein with YGL and LRDR motifs	-0.521588	6.55734	0.000249273	0.0391602
pp_140029	E3 ubiquitin-protein ligase RING1-like	sp_v3.0_unigene108012	isotig43769	#N/A	#N/A	-0.922334	3.37234	0.000252701	0.0395655
pp_246182	coatomer subunit delta	sp_v3.0_unigene17655	isotig43679	AT5G05010.1	clathrin adaptor complexes medium subunit family protein	0.880273	2.9821	0.000256372	0.040006
pp_210383	unknown	sp_v3.0_unigene80896	isotig101496	AT1G31130.1	polyadenylate-binding protein 1-B-binding protein	-1.65289	1.36245	0.000258111	0.0401431
pp_127651	thaumatin-like protein L2	sp_v3.0_unigene3797	unigene3797	AT4G11650.1	osmotin 34	0.956887	2.91117	0.000259961	0.0402966
pp_118993	---NA---	sp_v3.0_unigene202837	unigene202837	#N/A	#N/A	-2.3409	1.75798	0.000264314	0.0408356
pp_179701	---NA---	sp_v3.0_unigene29823	unigene29823	#N/A	#N/A	0.789568	3.63513	0.00026741	0.0409282
pp_202096	FCS-Like Zinc finger 10	sp_v3.0_unigene42682	isotig16166	AT1G22160.1	senescence-associated family protein (DUF581)	-0.84498	5.1747	0.000267545	0.0409282
pp_224539	F-box/kelch-repeat protein At5g15710	sp_v3.0_unigene5153	isotig55930	#N/A	#N/A	-1.82135	1.89303	0.000267013	0.0409282
pp_92453	---NA---	sp_v3.0_unigene107803	unigene107803	#N/A	#N/A	-0.946265	6.05185	0.000268946	0.0410081
pp_58459	auxin-repressed protein / Dormancy-auxin associated protein	sp_v3.0_unigene4527	unigene4527	AT1G28330.1	dormancy-associated protein-like 1	-0.747551	5.53228	0.000270531	0.0411154
pp_202092	FCS-Like Zinc finger 10	sp_v3.0_unigene42682	isotig16166	AT1G22160.1	senescence-associated family protein (DUF581)	-0.797102	4.9738	0.000271618	0.0411465
pp_197350	glycine-rich RNA-binding protein	sp_v3.0_unigene9389	unigene9389	AT2G21660.1	cold%2C circadian rhythm%2C and rna binding 2	-0.544713	9.77154	0.000276771	0.0414466
pp_209880	Putative uncharacterized protein	sp_v3.0_unigene33836	unigene33836	#N/A	#N/A	1.38305	1.99227	0.000277055	0.0414466
pp_209881	Putative uncharacterized protein	sp_v3.0_unigene33836	unigene33836	#N/A	#N/A	1.38306	1.99227	0.000277152	0.0414466
pp_92460	---NA---	sp_v3.0_unigene107803	unigene107803	#N/A	#N/A	-0.907522	6.31637	0.000276788	0.0414466
pp_109788	unknown	sp_v3.0_unigene35364	isotig54375	AT1G13360.1	hypothetical protein	-1.19745	2.62396	0.000282713	0.0421433
pp_197349	glycine-rich RNA-binding protein	sp_v3.0_unigene9389	unigene9389	AT2G21660.1	cold%2C circadian rhythm%2C and rna binding 2	-0.545002	9.77613	0.000287962	0.0426566
pp_68593	probable inositol transporter 2 isoform X2	sp_v3.0_unigene186539	isotig42424	AT2G43330.1	inositol transporter 1	1.56308	1.86997	0.000287985	0.0426566
pp_153161	Ubiquitin-40S ribosomal protein S27a	sp_v3.0_unigene126656	unigene126656	#N/A	#N/A	-0.445708	7.17829	0.000292116	0.0429954
pp_209640	60S ribosomal protein L21-1	sp_v3.0_unigene16586	isotig48635	AT1G57660.1	Translation protein SH3-like family protein	0.637181	5.48607	0.000291904	0.0429954
pp_128668	choline kinase 2	sp_v3.0_unigene12039	isotig10370	AT1G74320.1	Protein kinase superfamily protein	0.759216	3.9212	0.000294331	0.0431852
pp_123492	aluminum-induced protein / auxin down-regulated-like protein / stem-specific protein TSJT3	sp_v3.0_unigene11406	isotig53640	AT5G43830.1	aluminum induced protein with YGL and LRDR motifs	-0.460119	7.39138	0.000299164	0.0435059
pp_212158	CYP76AA73	sp_v3.0_unigene22267	isotig46904	AT2G45560.1	cytochrome P450%2C family 76%2C subfamily C%2C polypeptide 1	-0.763542	3.84958	0.0002991	0.0435059
pp_60096	histone H2AX	sp_v3.0_unigene17569	isotig05252	AT1G08880.1	Histone superfamily protein	0.806784	3.8074	0.000299314	0.0435059
pp_228863	---NA---	sp_v3.0_unigene195356	isotig57887	#N/A	#N/A	-2.01412	1.88075	0.000301988	0.0437582
pp_199316	disease resistance protein RGA1	sp_v3.0_unigene43267	unigene43267	#N/A	#N/A	-1.32922	1.96467	0.000307679	0.0444448
pp_179737	pectinesterase inhibitor 6-like	sp_v3.0_unigene20120	unigene20120	AT2G47670.1	Plant invertase/pectin methylesterase inhibitor superfamily protein	-0.776504	4.18372	0.000309723	0.0444648
pp_21615	non-specific lipid transfer protein GPI-anchored 2-like	sp_v3.0_unigene22669	isotig58214	#N/A	#N/A	0.795948	3.54904	0.000309616	0.0444648
pp_138025	BAHD acyltransferase DCR-like	sp_v3.0_unigene6281	unigene6281	AT2G39980.1	HXXXD-type acyl-transferase family protein	-1.25302	3.11663	0.000314068	0.0449502
pp_105380	lambda class glutathione S-transferase	sp_v3.0_unigene36303	unigene49577	AT5G02790.1	Glutathione S-transferase family protein	0.706894	4.11592	0.000316098	0.0451025
pp_109002	metallothionein-like protein class II	sp_v3.0_unigene5092	unigene33753	#N/A	#N/A	0.655968	7.72202	0.000326559	0.0461104
pp_123490	aluminum-induced protein / auxin down-regulated-like protein / stem-specific protein TSJT1	sp_v3.0_unigene11406	isotig53640	AT5G43830.1	aluminum induced protein with YGL and LRDR motifs	-0.464936	7.39434	0.000330913	0.0461104
pp_197348	glycine-rich RNA-binding protein	sp_v3.0_unigene9389	unigene9389	AT2G21660.1	cold%2C circadian rhythm%2C and rna binding 2	-0.542523	9.77753	0.000328501	0.0461104
pp_211512	glycine-rich RNA-binding protein	sp_v3.0_unigene9389	unigene9389	AT2G21660.1	cold%2C circadian rhythm%2C and rna binding 2	-0.434526	9.15398	0.000328643	0.0461104
pp_236245	AT-hook motif nuclear-localized protein 26	sp_v3.0_unigene49451	isotig51004	AT4G22810.1	Putative AT-hook DNA-binding family protein	-0.630982	4.66891	0.000327659	0.0461104
pp_239600	class IV chitinase	sp_v3.0_unigene17180	isotig87377	AT2G43590.1	Chitinase family protein	0.794554	3.68478	0.0003302	0.0461104
pp_66708	probable xyloglucan endotransglucosylase/hydrolase protein 8 isoform X1	sp_v3.0_unigene8036	unigene8036	AT1G11545.1	xyloglucan endotransglucosylase/hydrolase 8	0.597514	4.53029	0.000331069	0.0461104
pp_87003	aldehyde dehydrogenase family protein, partial	sp_v3.0_unigene96277	isotig21896	AT1G23800.1	aldehyde dehydrogenase 2B7	0.578886	6.25217	0.00032726	0.0461104
pp_219167	multiprotein-bridging factor 1c	sp_v3.0_unigene17455	isotig03115	AT3G24500.1	multiprotein bridging factor 1C	-0.697463	4.23213	0.000333025	0.0461392
pp_253294	dynein light chain LC6, flagellar outer arm	sp_v3.0_unigene36708	isotig54725	AT1G52245.1	dynein light chain LC6%2C flagellar outer arm-like protein	-1.54249	1.66206	0.000333253	0.0461392
pp_197347	glycine-rich RNA-binding protein	sp_v3.0_unigene9389	unigene9389	AT2G21660.1	cold%2C circadian rhythm%2C and rna binding 2	-0.541235	9.77684	0.000335608	0.0463279
pp_129398	EXORDIUM	sp_v3.0_unigene17042	isotig03674	AT5G64260.1	EXORDIUM like 2	0.783051	4.18358	0.00033944	0.0467186
pp_92107	S-adenosylmethionine synthetase	sp_v3.0_unigene17443	unigene882	AT3G17390.1	S-adenosylmethionine synthetase family protein	-0.40557	9.98034	0.000341031	0.0467995
pp_104808	AWPM-19-like protein (abcisic acid and cold tolerance)	sp_v3.0_unigene23532	isotig32884	AT1G29520.1	AWPM-19-like family protein	0.620492	4.78129	0.000345814	0.0471783
pp_202778	MYB transcription factor MYB6	sp_v3.0_unigene11398	isotig50305	AT2G47460.1	myb domain protein 12	-2.26995	0.991969	0.000345442	0.0471783
pp_252795	heavy metal-associated isoprenylated plant protein 35	sp_v3.0_unigene19330	unigene19330	AT3G06130.1	Heavy metal transport/detoxification superfamily protein	-2.39357	0.699063	0.000347026	0.0472056
pp_89049	Tify domain-containing protein	sp_v3.0_unigene1772	unigene1772	#N/A	#N/A	2.07057	1.06979	0.000348395	0.0472541
pp_198676	heat shock 70 kDa protein	sp_v3.0_unigene21445	unigene21445	AT3G12580.1	heat shock protein 70	-0.555825	5.27108	0.000351863	0.0475862
pp_68517	Xyloglucan endotransglucosylase/hydrolase 2	sp_v3.0_unigene33381	unigene33381	AT4G14130.1	xyloglucan endotransglucosylase/hydrolase 15	0.615787	4.96353	0.000354783	0.0478424
pp_39162	glycine-rich protein	sp_v3.0_unigene2336	unigene2336	#N/A	#N/A	-2.20124	3.75174	0.000356387	0.0479202
pp_203471	---NA---	sp_v3.0_unigene29500	isotig10546	#N/A	#N/A	0.6842	4.53849	0.00036036	0.0482013
pp_83536	---NA---	sp_v3.0_unigene33571	unigene33571	#N/A	#N/A	1.66344	2.144	0.000360544	0.0482013
pp_198180	aquaporin TIP2-4	sp_v3.0_unigene32390	isotig52696	AT3G16240.1	delta tonoplast integral protein	0.822119	3.40381	0.000370766	0.0494263
pp_223961	---NA---	sp_v3.0_unigene32688	isotig67106	#N/A	#N/A	-2.30692	0.839938	0.000376236	0.0500126
pp_211509	Q9XEL4tr=Glycine-rich RNA-binding protein Picea glauca (White spruce) (Pinus glauca)	sp_v3.0_unigene581	isotig33082	AT2G21660.1	cold%2C circadian rhythm%2C and rna binding 2	-0.437546	9.40723	0.000379174	0.0502599
pp_125242	C0PQN5sp=Cysteine proteinase inhibitor Picea sitchensis (Sitka spruce) (Pinus sitchensis)	sp_v3.0_unigene32950	isotig08021	AT5G12140.1	cystatin-1	-0.909012	5.76692	0.000382652	0.0505213
pp_125062	A0A0C9S7C2tr=TSA: Wollemia nobilis Ref_Wollemi_Transcript_9092_1007 transcribed RNA sequence Wollemia nobilis	sp_v3.0_unigene17290	unigene17290	AT2G31610.1	Ribosomal protein S3 family protein	0.522394	5.94898	0.000383311	0.0505213
pp_35811	A2XRZ0sp=Probable aldo-keto reductase 2 Oryza sativa subsp. indica (Rice)	sp_v3.0_unigene33785	isotig10621	AT1G60750.1	NAD(P)-linked oxidoreductase superfamily protein	1.32701	2.0906	0.000390575	0.0513337
pp_119469	Q40854sp=Metallothionein-like protein EMB30 Picea glauca (White spruce) (Pinus glauca)	sp_v3.0_unigene29551	unigene29551	AT3G15353.1	metallothionein 3	0.985327	3.35179	0.000398772	0.0522128
pp_247345	U5GRE1tr=DNA-binding family protein Populus trichocarpa (Western balsam poplar) (Populus balsamifera subsp. trichocarpa)	sp_v3.0_unigene201275	unigene201275	AT2G42940.1	Putative AT-hook DNA-binding family protein	-1.91256	1.03297	0.000399502	0.0522128
pp_188308	B8LRU9tr=Putative uncharacterized protein Picea sitchensis (Sitka spruce) (Pinus sitchensis)	sp_v3.0_unigene33900	isotig33934	AT5G11090.1	serine-rich protein-like protein	-1.23251	3.22932	0.000405278	0.0528197
pp_239601	Q596H9tr=Class IV chitinase A Pinus monticola (Western white pine) (Strobus monticola)	sp_v3.0_unigene17180	isotig87377	AT2G43590.1	Chitinase family protein	0.899204	3.27864	0.00040932	0.0531979
pp_202098	A0A0C9QVA5tr=TSA: Wollemia nobilis Ref_Wollemi_Transcript_6905_1909 transcribed RNA sequence Wollemia nobilis	sp_v3.0_unigene42682	isotig16166	AT1G22160.1	senescence-associated family protein (DUF581)	-0.81892	3.96199	0.00041281	0.0535025
pp_58460	A0A077EMG8tr=Putative auxin-repressed protein Pinus massoniana	sp_v3.0_unigene30056	unigene30056	AT2G33830.1	Dormancy/auxin associated family protein	-0.705363	5.37033	0.000414625	0.0535889
pp_66711	B9RXQ9sp=Xyloglucan endotransglucosylase/hydrolase Ricinus communis (Castor bean)	sp_v3.0_unigene8036	unigene8036	AT1G11545.1	xyloglucan endotransglucosylase/hydrolase 8	0.595707	4.59795	0.000420769	0.0540996
pp_199227	A9T4W6tr=Predicted protein Physcomitrella patens subsp. patens (Moss)	sp_v3.0_unigene21109	unigene21109	AT1G79340.1	metacaspase 4	-0.949146	3.3963	0.000420896	0.0540996
pp_59938	M0U206sp=Carboxypeptidase Musa acuminata subsp. malaccensis (Wild banana) (Musa malaccensis)	sp_v3.0_unigene1406	unigene1406	AT2G27920.1	serine carboxypeptidase-like 51	0.96972	2.56233	0.000422638	0.0541743
pp_119443	---NA---	sp_v3.0_unigene29567	unigene37888	AT2G39460.1	ribosomal protein L23AA	0.941836	3.25401	0.000426996	0.054583
pp_79838	A9NUB5tr=Putative uncharacterized protein Picea sitchensis (Sitka spruce) (Pinus sitchensis)	sp_v3.0_unigene40481	isotig46652	AT5G15460.1	membrane-anchored ubiquitin-fold protein 2	0.908979	3.07558	0.0004322	0.0550183
pp_174977	D7MRD9tr=Predicted protein Arabidopsis lyrata subsp. lyrata (Lyre-leaved rock-cress)	sp_v3.0_unigene25018	unigene25018	AT2G34690.1	Glycolipid transfer protein (GLTP) family protein	0.762419	3.74529	0.00043276	0.0550183
pp_99270	Q8LGG0sp=Peptidyl-prolyl cis-trans isomerase FKBP12 Arabidopsis thaliana (Mouse-ear cress)	sp_v3.0_unigene376	isotig34754	AT5G64350.1	FK506-binding protein 12	2.08301	1.32147	0.000436694	0.0553675
pp_56627	C0PS62tr=Putative uncharacterized protein Picea sitchensis (Sitka spruce) (Pinus sitchensis)	sp_v3.0_unigene33674	isotig57882	AT4G13830.2	DNAJ-like 20	-2.26731	1.96049	0.000438962	0.0554072
pp_66706	M5WGH5sp=Xyloglucan endotransglucosylase/hydrolase Prunus persica (Peach) (Amygdalus persica)	sp_v3.0_unigene8036	unigene8036	AT1G11545.1	xyloglucan endotransglucosylase/hydrolase 8	0.587136	4.58567	0.000439382	0.0554072
pp_239594	Q596H9tr=Class IV chitinase A Pinus monticola (Western white pine) (Strobus monticola)	sp_v3.0_unigene4500	isotig52008	AT2G43590.1	Chitinase family protein	0.79805	4.09816	0.000442757	0.0555517
pp_181062	P21226sp=Endochitinase A2 Pisum sativum (Garden pea)	sp_v3.0_unigene140695	unigene140695	#N/A	#N/A	0.989248	2.98218	0.000442909	0.0555517
pp_152008	A0A151T1P5tr=Flavoprotein wrbA Cajanus cajan (Pigeon pea) (Cajanus indicus)	sp_v3.0_unigene27898	unigene36925	AT4G27270.1	Quinone reductase family protein	0.495972	5.74946	0.000450093	0.0563014
pp_155800	SAAS:SAAS00506982} Glycine max (Soybean) (Glycine hispida)	sp_v3.0_unigene76682	isotig69693	AT5G06730.1	Peroxidase superfamily protein	-1.14354	3.06131	0.000454919	0.0567529
pp_144836	A6N837sp=Sucrose synthase Pinus taeda (Loblolly pine)	sp_v3.0_unigene4560	isotig49856	AT4G02280.1	sucrose synthase 3	-0.530261	5.13371	0.000458568	0.0570557
pp_79455	A0A0C9QQD1tr=TSA: Wollemia nobilis Ref_Wollemi_Transcript_13960_765 transcribed RNA sequence Wollemia nobilis	sp_v3.0_unigene33707	isotig16877	AT2G46600.1	Calcium-binding EF-hand family protein	0.657108	4.03558	0.000461264	0.0572384
pp_58158	A0A0B2R530tr=BUD13 like Glycine soja (Wild soybean)	sp_v3.0_unigene3959	unigene3959	AT1G31870.1	pre-mRNA-splicing factor of RES complex protein	-1.74021	1.76172	0.000464353	0.0574689
pp_164369	---NA---	sp_v3.0_unigene96629	isotig31340	#N/A	#N/A	-0.938299	3.69327	0.000471882	0.0581528
pp_84977	---NA---	sp_v3.0_unigene95803	unigene95803	#N/A	#N/A	-1.10253	3.99623	0.000472372	0.0581528
pp_173297	Q8RVJ0tr=Putative translation factor Pinus pinaster (Maritime pine)	sp_v3.0_unigene144240	unigene144240	AT1G54290.1	Translation initiation factor SUI1 family protein	1.16138	2.41153	0.000478213	0.0586567
pp_214342	---NA---	sp_v3.0_unigene176305	unigene176305	#N/A	#N/A	-1.13477	4.11172	0.000478979	0.0586567
pp_104618	A9NPQ7tr=Putative uncharacterized protein Picea sitchensis (Sitka spruce) (Pinus sitchensis)	sp_v3.0_unigene29587	unigene29587	#N/A	#N/A	-0.765456	3.76634	0.000480339	0.0586693
pp_215312	---NA---	sp_v3.0_unigene9799	isotig49861	AT1G08480.1	succinate dehydrogenase subunit	0.758089	4.13049	0.000486564	0.0592744
pp_226750	---NA---	sp_v3.0_unigene8344	isotig28694	#N/A	#N/A	-1.25147	2.17581	0.000493724	0.05999
pp_154262	---NA---	sp_v3.0_unigene31097	unigene31097	#N/A	#N/A	-1.00562	4.5042	0.000497419	0.0601288
pp_92538	A0A067LC38sp=Lon protease homolog 2, peroxisomal Jatropha curcas (Barbados nut)	sp_v3.0_unigene6343	isotig15382	AT5G47040.1	lon protease 2	-1.17997	2.1346	0.000497443	0.0601288
pp_179699	---NA---	sp_v3.0_unigene33747	unigene29823	#N/A	#N/A	0.770535	3.52164	0.000500005	0.0602822
pp_236942	Q9STY6sp=40S ribosomal protein S20-2 Arabidopsis thaliana (Mouse-ear cress)	sp_v3.0_unigene3521	isotig01338	AT3G47370.1	Ribosomal protein S10p/S20e family protein	0.890677	3.72454	0.000506891	0.0609549
pp_119652	A0A0B0NCJ5tr=Cell division cycle-associated 7-like protein Gossypium arboreum (Tree cotton) (Gossypium nanking)	sp_v3.0_unigene18695	isotig48287	#N/A	#N/A	1.50537	1.65441	0.000510129	0.0610779
pp_84933	B8LKG4tr=Putative uncharacterized protein Picea sitchensis (Sitka spruce) (Pinus sitchensis)	sp_v3.0_unigene16933	unigene16933	#N/A	#N/A	-0.730024	3.6979	0.0005136	0.0610779
pp_48897	---NA---	sp_v3.0_unigene13570	isotig29824	#N/A	#N/A	-1.07355	2.4465	0.000513971	0.0610779
pp_125245	C0PQN5sp=Cysteine proteinase inhibitor Picea sitchensis (Sitka spruce) (Pinus sitchensis)	sp_v3.0_unigene32950	isotig08021	#N/A	#N/A	-0.894169	5.68372	0.000514796	0.0610779
pp_58007	PubMed:18943919} Pinus monticola (Western white pine) (Strobus monticola)	sp_v3.0_unigene1843	isotig18471	#N/A	#N/A	0.655726	9.434	0.00051559	0.0610779
pp_152906	A0A087SEH5tr=Alkylated DNA repair protein alkB-like protein 8 Auxenochlorella protothecoides (Green microalga) (Chlorella protothecoides)	sp_v3.0_unigene24874	isotig46610	AT1G36310.1	S-adenosyl-L-methionine-dependent methyltransferases superfamily protein	1.1888	2.14896	0.000517066	0.0610779
pp_152905	A0A087SEH5tr=Alkylated DNA repair protein alkB-like protein 8 Auxenochlorella protothecoides (Green microalga) (Chlorella protothecoides)	sp_v3.0_unigene24874	isotig46610	AT1G36310.1	S-adenosyl-L-methionine-dependent methyltransferases superfamily protein	1.1888	2.14896	0.000517077	0.0610779
pp_201750	Q9SY33sp=Peroxidase 7 Arabidopsis thaliana (Mouse-ear cress)	sp_v3.0_unigene5005	unigene5005	AT1G30870.1	Peroxidase superfamily protein	0.945813	3.04721	0.000520508	0.0613279
pp_212175	A0A0K8TU31tr=Cytochrome P450 CYP76AA29 Picea glauca (White spruce) (Pinus glauca)	sp_v3.0_unigene22267	isotig46904	AT2G45560.1	cytochrome P450%2C family 76%2C subfamily C%2C polypeptide 1	-0.740803	3.81231	0.000527432	0.0619609
pp_174037	A0A061FT40tr=RING/U-box superfamily protein Theobroma cacao (Cacao) (Cocoa)	sp_v3.0_unigene186725	isotig31330	AT1G76410.1	RING/U-box superfamily protein	-1.35412	3.25828	0.000528536	0.0619609
pp_127165	---NA---	sp_v3.0_unigene193725	isotig69935	#N/A	#N/A	-1.39953	5.8139	0.000535132	0.0625769
pp_109010	Q42711sp=Monodehydroascorbate reductase, seedling isozyme Cucumis sativus (Cucumber)	sp_v3.0_unigene445	unigene445	AT5G03630.1	Pyridine nucleotide-disulfide oxidoreductase family protein	0.590786	5.86088	0.000536882	0.0626246
pp_85669	A9NL60tr=Putative uncharacterized protein Picea sitchensis (Sitka spruce) (Pinus sitchensis)	sp_v3.0_unigene201953	isotig76621	AT2G14900.1	Gibberellin-regulated family protein	0.640383	4.99449	0.00054929	0.0638414
pp_127162	---NA---	sp_v3.0_unigene203711	isotig69935	#N/A	#N/A	-1.50057	3.36037	0.00055005	0.0638414
pp_247344	U5GRE1tr=DNA-binding family protein Populus trichocarpa (Western balsam poplar) (Populus balsamifera subsp. trichocarpa)	sp_v3.0_unigene79623	unigene79623	AT2G42940.1	Putative AT-hook DNA-binding family protein	-1.97362	0.94274	0.000551935	0.0639012
pp_79728	A9NU27tr=Putative uncharacterized protein Picea sitchensis (Sitka spruce) (Pinus sitchensis)	sp_v3.0_unigene20239	unigene126724	AT5G25610.1	BURP domain-containing protein	-0.425958	8.90998	0.000553354	0.0639069
pp_68520	A9NQJ9sp=Xyloglucan endotransglucosylase/hydrolase Picea sitchensis (Sitka spruce) (Pinus sitchensis)	sp_v3.0_unigene21602	unigene21602	AT2G18800.1	xyloglucan endotransglucosylase/hydrolase 21	0.594975	4.64727	0.000556746	0.0640555
pp_83223	A9NPS5tr=Putative uncharacterized protein Picea sitchensis (Sitka spruce) (Pinus sitchensis)	sp_v3.0_unigene34868	unigene34868	#N/A	#N/A	-0.803708	3.54412	0.00055846	0.0640555
pp_117893	A0A0C9RTL6tr=TSA: Wollemia nobilis Ref_Wollemi_Transcript_13798_3007 transcribed RNA sequence Wollemia nobilis	sp_v3.0_unigene406	unigene406	AT2G21520.1	Sec14p-like phosphatidylinositol transfer family protein	-0.816598	4.11122	0.000558759	0.0640555
pp_144835	A6N837sp=Sucrose synthase Pinus taeda (Loblolly pine)	sp_v3.0_unigene98717	isotig42369	AT4G02280.1	sucrose synthase 3	-0.574669	6.54152	0.000569317	0.0651058
pp_66709	M5WGH5sp=Xyloglucan endotransglucosylase/hydrolase Prunus persica (Peach) (Amygdalus persica)	sp_v3.0_unigene8036	unigene8036	AT1G11545.1	xyloglucan endotransglucosylase/hydrolase 8	0.573616	4.59073	0.000572874	0.0653525
pp_155454	A0A0B0NS67tr=DNA repair rhp54 Gossypium arboreum (Tree cotton) (Gossypium nanking)	sp_v3.0_unigene30042	isotig34464	AT5G20420.1	chromatin remodeling 42	-0.716108	3.50942	0.000574537	0.0653823
pp_233405	---NA---	sp_v3.0_unigene49119	unigene49119	#N/A	#N/A	-0.87603	2.95547	0.000577003	0.0655031
pp_252648	A4ZDL6sp=Antifungal protein ginkbilobin-2 Ginkgo biloba (Ginkgo) (Maidenhair tree)	sp_v3.0_unigene126897	unigene126897	#N/A	#N/A	-0.592396	6.9397	0.000582625	0.0659809
pp_219378	Q40847tr=Mitochondria-localized low molecular weight heat shock protein 23.5 Picea glauca (White spruce) (Pinus glauca)	sp_v3.0_unigene18130	isotig13773	AT5G51440.1	HSP20-like chaperones superfamily protein	-0.645245	4.1031	0.000596335	0.067186
pp_104810	D5ADM0tr=Putative uncharacterized protein Picea sitchensis (Sitka spruce) (Pinus sitchensis)	sp_v3.0_unigene23532	isotig32884	AT1G29520.1	AWPM-19-like family protein	0.552461	5.20529	0.000597344	0.067186
pp_54059	---NA---			#N/A	#N/A	-2.59927	0.815269	0.000598897	0.067186
pp_225727	EnsemblPlants:EMT16555} Aegilops tauschii (Tausch's goatgrass) (Aegilops squarrosa)	sp_v3.0_unigene21958	isotig33220	#N/A	#N/A	1.41547	1.7599	0.000599026	0.067186
pp_151807	O80338sp=Ethylene-responsive transcription factor 2 Arabidopsis thaliana (Mouse-ear cress)	sp_v3.0_unigene28978	unigene28978	AT5G47220.1	ethylene responsive element binding factor 2	-1.81775	2.14292	0.0006036	0.0675366
pp_91858	---NA---	sp_v3.0_unigene132097	unigene132097	#N/A	#N/A	-1.82031	2.66985	0.000605244	0.0675586
pp_92454	---NA---	sp_v3.0_unigene107803	unigene107803	#N/A	#N/A	-0.898171	6.13539	0.000607932	0.0676967
pp_128547	---NA---	sp_v3.0_unigene99957	isotig32804	#N/A	#N/A	1.75873	1.31283	0.000612028	0.0678935
pp_118996	---NA---	sp_v3.0_unigene33539	unigene33539	#N/A	#N/A	-1.62298	3.80851	0.000613767	0.0678935
pp_74669	A0A061FPF5tr=U-box domain-containing protein 14 Theobroma cacao (Cacao) (Cocoa)	sp_v3.0_unigene16365	unigene16365	AT3G07360.1	plant U-box 9	-1.05884	2.55281	0.000616479	0.0678935
pp_74668	A0A0D9VSH8tr=Uncharacterized protein Leersia perrieri	sp_v3.0_unigene16365	unigene16365	AT3G07360.1	plant U-box 9	-1.05884	2.55281	0.000616522	0.0678935
pp_134912	Q0J4P2sp=Heat shock protein 81-1 Oryza sativa subsp. japonica (Rice)	sp_v3.0_unigene17679	unigene17679	AT5G56030.1	heat shock protein 81-2	-0.596516	5.49003	0.000619497	0.0678935
pp_185327	W7T3J7sp=Elongation factor 1-alpha Nannochloropsis gaditana	sp_v3.0_unigene80231	unigene80231	AT1G07920.1	GTP binding Elongation factor Tu family protein	-0.67451	4.00907	0.000619748	0.0678935
pp_188379	A0A0D6QZB2sp=MLO-like protein Araucaria cunninghamii (Hoop pine) (Moreton Bay pine)	sp_v3.0_unigene12466	isotig56966	AT1G61560.1	Seven transmembrane MLO family protein	1.50211	1.26176	0.000620008	0.0678935
pp_85936	A0A118JU84tr=Barwin-like endoglucanase Cynara cardunculus var. scolymus (Artichoke) (Cynara scolymus)	sp_v3.0_unigene22625	isotig55782	#N/A	#N/A	-1.26845	1.96294	0.000622125	0.0678935
pp_74590	A9NK71tr=Putative uncharacterized protein Picea sitchensis (Sitka spruce) (Pinus sitchensis)	sp_v3.0_unigene94503	isotig24595	#N/A	#N/A	-0.452103	8.91157	0.000622796	0.0678935
pp_109789	D5ABF1tr=Putative uncharacterized protein Picea sitchensis (Sitka spruce) (Pinus sitchensis)	sp_v3.0_unigene35364	isotig54375	AT1G13360.1	hypothetical protein	-1.07862	2.68333	0.000625901	0.0680729
pp_201570	A0A199UPI2tr=Alanine aminotransferase 2, mitochondrial Ananas comosus (Pineapple) (Ananas ananas)	sp_v3.0_unigene1013	unigene1013	AT1G17290.1	alanine aminotransferas	0.624279	4.44778	0.000636629	0.0690787
pp_153162	A0A1D6AIP6tr=Uncharacterized protein Triticum aestivum (Wheat)	sp_v3.0_unigene126656	unigene126656	#N/A	#N/A	-0.40514	7.23888	0.000654565	0.0708601
pp_86462	---NA---	sp_v3.0_unigene10295	isotig18598	#N/A	#N/A	-1.41526	1.52332	0.000661457	0.0713151
pp_92459	---NA---	sp_v3.0_unigene107803	unigene107803	#N/A	#N/A	-0.898001	6.03965	0.000663253	0.0713151
pp_108466	O22429tr=Calcium binding protein Pinus taeda (Loblolly pine)	sp_v3.0_unigene21783	unigene32289	AT1G24620.1	EF hand calcium-binding protein family	-0.567487	6.46477	0.000663525	0.0713151
pp_95905	A0A0C9QTT7tr=TSA: Wollemia nobilis Ref_Wollemi_Transcript_10143_3084 transcribed RNA sequence Wollemia nobilis	sp_v3.0_unigene45924	isotig42397	AT1G65910.1	NAC domain containing protein 28	-0.56585	4.83956	0.000665439	0.0713151
pp_197146	A9RP09tr=Predicted protein Physcomitrella patens subsp. patens (Moss)	sp_v3.0_unigene32737	isotig55338	AT5G10830.1	S-adenosyl-L-methionine-dependent methyltransferases superfamily protein	-0.818234	3.10931	0.000666411	0.0713151
pp_174981	D7MRD9tr=Predicted protein Arabidopsis lyrata subsp. lyrata (Lyre-leaved rock-cress)	sp_v3.0_unigene25018	unigene25018	AT2G34690.1	Glycolipid transfer protein (GLTP) family protein	0.751154	3.73745	0.000669414	0.0714726
pp_114918	---NA---	sp_v3.0_unigene102507	isotig96759	#N/A	#N/A	-1.96096	2.11759	0.000687444	0.0729005
pp_165606	Q109K8tr=Os10g0461100 protein Oryza sativa subsp. japonica (Rice)	sp_v3.0_unigene12694	isotig36640	AT3G55330.1	PsbP-like protein 1	2.44004	0.898722	0.000687949	0.0729005
pp_83481	A9NRZ6tr=Putative uncharacterized protein Picea sitchensis (Sitka spruce) (Pinus sitchensis)	sp_v3.0_unigene26899	unigene26899	AT5G20720.1	chaperonin 20	0.533699	4.96739	0.000688476	0.0729005
pp_48899	---NA---	sp_v3.0_unigene13570	isotig29824	#N/A	#N/A	-1.04278	2.45732	0.000689038	0.0729005
pp_66465	G7JC39tr=Methyltransferase PMT26-like protein, putative Medicago truncatula (Barrel medic) (Medicago tribuloides)	sp_v3.0_unigene3757	isotig21761	AT1G29470.1	S-adenosyl-L-methionine-dependent methyltransferases superfamily protein	0.652638	4.1108	0.000692388	0.0730892
pp_235196	A0A072UCU5tr=Transducin/WD40 repeat protein Medicago truncatula (Barrel medic) (Medicago tribuloides)	sp_v3.0_unigene12850	isotig41808	AT4G04940.1	transducin family protein / WD-40 repeat family protein	-1.17964	1.92882	0.000696017	0.0733065
pp_145466	A0A1D1ZF68tr=F-box protein SKIP31 Anthurium amnicola	sp_v3.0_unigene15061	isotig13419	AT5G24610.1	cyclic AMP-responsive element-binding protein	1.4354	1.77105	0.000700466	0.0735643
pp_117814	D7P710tr=Class IV chitinase 4-4 Pseudotsuga menziesii (Douglas-fir) (Abies menziesii)	sp_v3.0_unigene29478	isotig52008	AT2G43590.1	Chitinase family protein	0.610223	7.32338	0.000701619	0.0735643
pp_95700	A9NUJ4tr=Putative uncharacterized protein Picea sitchensis (Sitka spruce) (Pinus sitchensis)	sp_v3.0_unigene782	unigene782	AT1G77120.1	alcohol dehydrogenase 1	0.874457	3.33506	0.000703487	0.0735948
pp_79454	A0A0C9QQD1tr=TSA: Wollemia nobilis Ref_Wollemi_Transcript_13960_765 transcribed RNA sequence Wollemia nobilis	sp_v3.0_unigene20318	unigene20318	AT2G46600.1	Calcium-binding EF-hand family protein	0.635459	4.09225	0.000717321	0.0748524
pp_233356	---NA---	sp_v3.0_unigene34051	isotig05367	#N/A	#N/A	0.91841	3.68521	0.000718716	0.0748524
pp_131547	D5AB10tr=Putative uncharacterized protein Picea sitchensis (Sitka spruce) (Pinus sitchensis)	sp_v3.0_unigene14029	isotig15477	AT4G39630.2	translation initiation factor	-1.00474	2.54626	0.00072344	0.0751765
pp_138711	B8LLF3tr=Putative uncharacterized protein Picea sitchensis (Sitka spruce) (Pinus sitchensis)	sp_v3.0_unigene127826	isotig16351	AT5G14930.2	senescence-associated gene 101	-0.626101	4.88783	0.0007257	0.0752438
pp_92121	---NA---	sp_v3.0_unigene33663	unigene33663	#N/A	#N/A	0.486684	5.92902	0.000729619	0.0754733
pp_79451	A0A0C9QQD1tr=TSA: Wollemia nobilis Ref_Wollemi_Transcript_13960_765 transcribed RNA sequence Wollemia nobilis	sp_v3.0_unigene20948	unigene20318	AT2G46600.1	Calcium-binding EF-hand family protein	0.629095	4.05302	0.000731148	0.0754733
pp_79844	B8LMZ7tr=Putative uncharacterized protein Picea sitchensis (Sitka spruce) (Pinus sitchensis)	sp_v3.0_unigene16841	unigene16841	AT5G64260.1	EXORDIUM like 2	1.01291	2.62038	0.000737576	0.0759687
pp_245688	A0A0C9S7F9tr=TSA: Wollemia nobilis Ref_Wollemi_Transcript_8575_1401 transcribed RNA sequence Wollemia nobilis	sp_v3.0_unigene29215	unigene29215	AT4G16260.1	Glycosyl hydrolase superfamily protein	-0.801517	4.36851	0.000741939	0.0762498
pp_202093	A0A0C9QVA5tr=TSA: Wollemia nobilis Ref_Wollemi_Transcript_6905_1909 transcribed RNA sequence Wollemia nobilis	sp_v3.0_unigene42682	isotig16166	AT1G22160.1	senescence-associated family protein (DUF581)	-0.785142	5.11113	0.00074419	0.076313
pp_74593	A9NK71tr=Putative uncharacterized protein Picea sitchensis (Sitka spruce) (Pinus sitchensis)	sp_v3.0_unigene17330	unigene17330	#N/A	#N/A	-0.434242	9.63836	0.000747219	0.0764556
pp_237069	V4NR45tr=Uncharacterized protein Eutrema salsugineum (Saltwater cress) (Sisymbrium salsugineum)	sp_v3.0_unigene21741	isotig04258	AT3G09790.1	ubiquitin 8	-0.631094	3.88154	0.000751191	0.0765314
pp_128450	H9D2D5tr=Snakin-1 Medicago sativa (Alfalfa)	sp_v3.0_unigene33550	isotig23610	AT2G39540.1	Gibberellin-regulated family protein	0.558422	5.01112	0.00075124	0.0765314
pp_82630	A9P0H5tr=Putative uncharacterized protein Picea sitchensis (Sitka spruce) (Pinus sitchensis)	sp_v3.0_unigene11567	unigene11567	AT1G77120.1	alcohol dehydrogenase 1	-1.32943	2.75255	0.000760947	0.0773513
pp_92102	---NA---	sp_v3.0_unigene15375	isotig27656	#N/A	#N/A	-0.687432	3.58117	0.000763404	0.0774324
pp_162097	T2DP79tr=Ubiquitin 11 Phaseolus vulgaris (Kidney bean) (French bean)	sp_v3.0_unigene18014	unigene18014	#N/A	#N/A	-0.677795	4.90421	0.000772995	0.0782352
pp_213698	B8LKG4tr=Putative uncharacterized protein Picea sitchensis (Sitka spruce) (Pinus sitchensis)	sp_v3.0_unigene75045	isotig104119	#N/A	#N/A	-1.03771	2.32838	0.000779218	0.0782419
pp_238805	---NA---	sp_v3.0_unigene30136	unigene30136	#N/A	#N/A	-0.585895	4.45769	0.000779385	0.0782419
pp_73449	D5AE15tr=Putative uncharacterized protein Picea sitchensis (Sitka spruce) (Pinus sitchensis)	sp_v3.0_unigene29473	unigene29473	AT4G02360.1	transmembrane protein%2C putative (Protein of unknown function%2C DUF538)	0.622956	4.5512	0.000783004	0.0782419
pp_164362	X5CY97tr=GA2ox10 Pinus tabuliformis (Chinese pine) (Pinus leucosperma)	sp_v3.0_unigene3660	isotig30374	AT4G22880.1	leucoanthocyanidin dioxygenase	0.487783	6.36986	0.00078518	0.0782419
pp_154472	EnsemblPlants:EMT09729} Aegilops tauschii (Tausch's goatgrass) (Aegilops squarrosa)	sp_v3.0_unigene9878	isotig52912	AT4G35220.1	Cyclase family protein	0.734427	3.24251	0.000785184	0.0782419
pp_107477	A0A0C9S7R0tr=TSA: Wollemia nobilis Ref_Wollemi_Transcript_12942_1780 transcribed RNA sequence Wollemia nobilis	sp_v3.0_unigene6059	isotig13688	AT5G40490.1	RNA-binding (RRM/RBD/RNP motifs) family protein	-0.684636	4.78112	0.000786532	0.0782419
pp_205962	---NA---	sp_v3.0_unigene30652	unigene30652	#N/A	#N/A	0.617928	4.51057	0.000787897	0.0782419
pp_48902	---NA---	sp_v3.0_unigene13570	isotig29824	#N/A	#N/A	-1.04181	2.45677	0.000788855	0.0782419
pp_95907	A0A0C9QTT7tr=TSA: Wollemia nobilis Ref_Wollemi_Transcript_10143_3084 transcribed RNA sequence Wollemia nobilis	sp_v3.0_unigene11907	unigene11907	AT1G65910.1	NAC domain containing protein 28	-0.701633	3.58163	0.000790045	0.0782419
pp_128670	A0A0C9S398tr=TSA: Wollemia nobilis Ref_Wollemi_Transcript_15443_1477 transcribed RNA sequence Wollemia nobilis	sp_v3.0_unigene12039	isotig10370	AT1G74320.1	Protein kinase superfamily protein	0.856091	3.14686	0.00079028	0.0782419
pp_214859	A0A072UUB0tr=F-box-like protein Medicago truncatula (Barrel medic) (Medicago tribuloides)	sp_v3.0_unigene18929	isotig22674	#N/A	#N/A	1.1688	1.95527	0.000792599	0.0782419
pp_92117	---NA---	sp_v3.0_unigene33663	unigene33663	#N/A	#N/A	0.493256	5.7895	0.000793185	0.0782419
pp_108441	PubMed:23368984} Arabidopsis thaliana (Mouse-ear cress)	sp_v3.0_unigene35586	isotig46067	AT1G23000.1	Heavy metal transport/detoxification superfamily protein	-0.651586	5.0616	0.000798471	0.0785972
pp_203500	A9NVR2tr=Putative uncharacterized protein Picea sitchensis (Sitka spruce) (Pinus sitchensis)	sp_v3.0_unigene28365	isotig28903	AT2G02040.1	peptide transporter 2	0.661532	4.14044	0.000801773	0.0786426
pp_57658	B1Q4U1tr=Transcription factor Bruguiera gymnorhiza (Burma mangrove) (Rhizophora gymnorhiza)	sp_v3.0_unigene27787	unigene37738	AT4G17500.1	ethylene responsive element binding factor 1	-1.0724	2.40281	0.000802304	0.0786426
pp_205546	A0A0C9RS19tr=TSA: Wollemia nobilis Ref_Wollemi_Transcript_15802_1413 transcribed RNA sequence Wollemia nobilis	sp_v3.0_unigene126769	unigene17175	AT3G09820.1	adenosine kinase 1	0.612619	4.6027	0.000807015	0.0789386
pp_117768	A0A0C9QPK0tr=TSA: Wollemia nobilis Ref_Wollemi_Transcript_14653_2213 transcribed RNA sequence Wollemia nobilis	sp_v3.0_unigene46004	isotig26679	#N/A	#N/A	-0.735101	3.89108	0.000816248	0.0796639
pp_103204	A0A0D9WWQ9tr=Uncharacterized protein Leersia perrieri	sp_v3.0_unigene157536	isotig53394	AT3G07970.1	Pectin lyase-like superfamily protein	-1.42381	1.83522	0.000817845	0.0796639
pp_140608	O49884sp=60S ribosomal protein L30 Lupinus luteus (European yellow lupin)			AT1G77940.1	Ribosomal protein L7Ae/L30e/S12e/Gadd45 family protein	2.28627	1.22374	0.000825772	0.0802685
pp_202101	A0A0C9QVA5tr=TSA: Wollemia nobilis Ref_Wollemi_Transcript_6905_1909 transcribed RNA sequence Wollemia nobilis	sp_v3.0_unigene42682	isotig16166	AT1G22160.1	senescence-associated family protein (DUF581)	-0.781982	5.06045	0.000835964	0.0810903
pp_64479	A0A0C9RGS0tr=TSA: Wollemia nobilis Ref_Wollemi_Transcript_25735_2823 transcribed RNA sequence Wollemia nobilis	sp_v3.0_unigene34801	isotig27784	#N/A	#N/A	-0.562649	4.70802	0.000846991	0.0819894
pp_216798	A0A0F7J3M2tr=Putative oxidase Taxus baccata (English yew)	sp_v3.0_unigene2790	unigene2790	AT1G19900.1	glyoxal oxidase-related protein	0.797231	3.07695	0.00084942	0.0820332
pp_117805	Q596H9tr=Class IV chitinase A Pinus monticola (Western white pine) (Strobus monticola)	sp_v3.0_unigene4500	isotig52008	#N/A	#N/A	0.821601	4.80158	0.000850959	0.0820332
pp_181093	L7S302tr=Tau class glutathione S-transferase Pinus tabuliformis (Chinese pine) (Pinus leucosperma)	sp_v3.0_unigene22886	isotig04231	AT1G69930.1	glutathione S-transferase TAU 11	0.882058	2.62639	0.000858716	0.0824669
pp_205960	---NA---	sp_v3.0_unigene30652	unigene30652	#N/A	#N/A	0.617077	4.49616	0.00085967	0.0824669
pp_92118	---NA---	sp_v3.0_unigene207317	isotig18495	#N/A	#N/A	-0.551498	5.15983	0.000861796	0.0824669
pp_189090	A0A0C9S2P7tr=TSA: Wollemia nobilis Ref_Wollemi_Transcript_18745_2346 transcribed RNA sequence Wollemia nobilis	sp_v3.0_unigene484	unigene484	AT3G48990.1	AMP-dependent synthetase and ligase family protein	0.702106	4.37449	0.000863083	0.0824669
pp_92116	---NA---	sp_v3.0_unigene207317	isotig89032	#N/A	#N/A	-0.492971	5.64324	0.000864993	0.0824669
pp_63831	A0A068UPI6sp=Ubiquitin-fold modifier 1 Coffea canephora (Robusta coffee)	sp_v3.0_unigene29546	unigene29546	AT1G77710.1	ubiquitin-fold modifier	0.878425	3.08767	0.000866064	0.0824669
pp_145727	I0J3G5tr=Polygalacturonase 1 Arabidopsis halleri subsp. halleri (Arabis halleri)	sp_v3.0_unigene9027	isotig15392	AT1G70370.1	polygalacturonase 2	-0.654791	4.57033	0.000880318	0.0835687
pp_107480	A0A0C9S7R0tr=TSA: Wollemia nobilis Ref_Wollemi_Transcript_12942_1780 transcribed RNA sequence Wollemia nobilis	sp_v3.0_unigene34895	isotig13688	AT5G40490.1	RNA-binding (RRM/RBD/RNP motifs) family protein	-0.676381	4.77028	0.000882549	0.0835687
pp_125243	C0PQN5sp=Cysteine proteinase inhibitor Picea sitchensis (Sitka spruce) (Pinus sitchensis)	sp_v3.0_unigene32950	isotig08021	AT5G12140.1	cystatin-1	-0.920512	5.19363	0.000883928	0.0835687
pp_238804	---NA---	sp_v3.0_unigene30136	unigene30136	#N/A	#N/A	-0.580431	4.46014	0.000885788	0.0835687
pp_127650	D3IZ06tr=Thaumatin-like protein L2 Pinus monticola (Western white pine) (Strobus monticola)	sp_v3.0_unigene34939	unigene3797	AT4G11650.1	osmotin 34	1.25879	1.84216	0.00088659	0.0835687
pp_174035	A0A061FT40tr=RING/U-box superfamily protein Theobroma cacao (Cacao) (Cocoa)	sp_v3.0_unigene186725	isotig31330	AT1G76410.1	RING/U-box superfamily protein	-1.33142	3.17599	0.000906664	0.0850129
pp_236936	Q9STY6sp=40S ribosomal protein S20-2 Arabidopsis thaliana (Mouse-ear cress)	sp_v3.0_unigene3521	isotig01338	AT3G47370.1	Ribosomal protein S10p/S20e family protein	1.00035	3.71742	0.000906985	0.0850129
pp_127163	---NA---	sp_v3.0_unigene193725	isotig69935	#N/A	#N/A	-1.32651	4.81316	0.000907378	0.0850129
pp_128451	O80641sp=Gibberellin-regulated protein 8 Arabidopsis thaliana (Mouse-ear cress)	sp_v3.0_unigene33550	isotig23610	AT2G39540.1	Gibberellin-regulated family protein	0.545011	5.00728	0.000913545	0.0854192
pp_205964	---NA---	sp_v3.0_unigene30652	unigene30652	#N/A	#N/A	0.610266	4.49898	0.000919898	0.0858412
pp_218366	B8LKG4tr=Putative uncharacterized protein Picea sitchensis (Sitka spruce) (Pinus sitchensis)	sp_v3.0_unigene34625	unigene34625	AT1G60420.1	DC1 domain-containing protein	-1.11912	2.80899	0.000923855	0.0860384
pp_108440	PubMed:23368984} Arabidopsis thaliana (Mouse-ear cress)	sp_v3.0_unigene35586	isotig46067	AT5G27690.1	Heavy metal transport/detoxification superfamily protein	-0.648331	5.05104	0.000928151	0.0861776
pp_215291	A0A0C9RY74tr=TSA: Wollemia nobilis Ref_Wollemi_Transcript_4346_2585 transcribed RNA sequence Wollemia nobilis	sp_v3.0_unigene8306	isotig17627	AT2G44710.1	RNA-binding (RRM/RBD/RNP motifs) family protein	-1.00846	2.45623	0.000929044	0.0861776
pp_74588	---NA---	sp_v3.0_unigene4181	isotig118892	#N/A	#N/A	-0.446753	9.61626	0.000939277	0.0869539
pp_108745	A9NR71tr=Putative uncharacterized protein Picea sitchensis (Sitka spruce) (Pinus sitchensis)	sp_v3.0_unigene33924	isotig38048	#N/A	#N/A	0.680945	3.79476	0.000947445	0.0874163
pp_203860	A9NWT4sp=WAT1-related protein Picea sitchensis (Sitka spruce) (Pinus sitchensis)	sp_v3.0_unigene16988	isotig13139	AT5G07050.1	nodulin MtN21 /EamA-like transporter family protein	0.753578	4.01616	0.000948381	0.0874163
pp_247346	U5GRE1tr=DNA-binding family protein Populus trichocarpa (Western balsam poplar) (Populus balsamifera subsp. trichocarpa)	sp_v3.0_unigene201275	unigene201275	AT2G42940.1	Putative AT-hook DNA-binding family protein	-1.76773	1.06128	0.000949892	0.0874163
pp_68518	A9NQJ9sp=Xyloglucan endotransglucosylase/hydrolase Picea sitchensis (Sitka spruce) (Pinus sitchensis)	sp_v3.0_unigene146461	unigene146461	AT3G23730.1	xyloglucan endotransglucosylase/hydrolase 16	0.56479	4.94159	0.000952309	0.0874662
pp_128448	O80641sp=Gibberellin-regulated protein 8 Arabidopsis thaliana (Mouse-ear cress)	sp_v3.0_unigene33550	isotig23610	AT2G39540.1	Gibberellin-regulated family protein	0.543962	5.00675	0.000957736	0.0877919
pp_199226	A9T4W6tr=Predicted protein Physcomitrella patens subsp. patens (Moss)	sp_v3.0_unigene21109	unigene21109	AT1G79340.1	metacaspase 4	-0.807723	3.62173	0.000960494	0.087872
pp_213404	---NA---	sp_v3.0_unigene126956	isotig29632	#N/A	#N/A	-1.10542	2.12903	0.000962911	0.0879208
pp_78616	A9NVD5tr=Putative uncharacterized protein Picea sitchensis (Sitka spruce) (Pinus sitchensis)	sp_v3.0_unigene30159	unigene30159	AT3G62550.1	Adenine nucleotide alpha hydrolases-like superfamily protein	-0.805651	5.33684	0.000976467	0.0889844
pp_56001	M7Z0T4tr=Microspherule protein 1 Triticum urartu (Red wild einkorn) (Crithodium urartu)	sp_v3.0_unigene20932	unigene20932	#N/A	#N/A	-1.46491	2.38765	0.000984439	0.0894808
pp_194160	A0A072UF22tr=DNA-binding protein, putative Medicago truncatula (Barrel medic) (Medicago tribuloides)	sp_v3.0_unigene5280	isotig46831	#N/A	#N/A	1.36229	1.93679	0.00098575	0.0894808
pp_172985	---NA---	sp_v3.0_unigene30399	isotig49817	AT5G02640.1	hypothetical protein	-0.781298	3.59408	0.000988685	0.0895729
pp_128454	H9D2D5tr=Snakin-1 Medicago sativa (Alfalfa)	sp_v3.0_unigene33550	isotig23610	AT2G39540.1	Gibberellin-regulated family protein	0.540084	5.00906	0.00100331	0.0905587
pp_211515	E5FXB3tr=Glycine-rich RNA-binding protein Sequoia sempervirens (California redwood) (Taxodium sempervirens)	sp_v3.0_unigene9389	unigene9389	AT2G21660.1	cold%2C circadian rhythm%2C and rna binding 2	-0.397286	9.96142	0.00100564	0.0905587
pp_179642	D5AD91sp=Xyloglucan endotransglucosylase/hydrolase Picea sitchensis (Sitka spruce) (Pinus sitchensis)	sp_v3.0_unigene11739	unigene11739	AT4G03210.1	xyloglucan endotransglucosylase/hydrolase 9	-0.607416	5.05057	0.00100615	0.0905587
pp_235194	A0A072UCU5tr=Transducin/WD40 repeat protein Medicago truncatula (Barrel medic) (Medicago tribuloides)	sp_v3.0_unigene12850	isotig41808	AT4G04940.1	transducin family protein / WD-40 repeat family protein	-1.15242	1.91317	0.00100733	0.0905587
pp_85935	A0A118JU84tr=Barwin-like endoglucanase Cynara cardunculus var. scolymus (Artichoke) (Cynara scolymus)	sp_v3.0_unigene22625	isotig55782	#N/A	#N/A	-1.20854	1.92965	0.0010162	0.0910325
pp_138416	A0A0C9RNK7tr=TSA: Wollemia nobilis Ref_Wollemi_Transcript_8188_1337 transcribed RNA sequence Wollemia nobilis	sp_v3.0_unigene30494	unigene30494	#N/A	#N/A	-0.687124	4.60452	0.00101655	0.0910325
pp_78613	A9NVD5tr=Putative uncharacterized protein Picea sitchensis (Sitka spruce) (Pinus sitchensis)	sp_v3.0_unigene30159	unigene30159	AT3G62550.1	Adenine nucleotide alpha hydrolases-like superfamily protein	-0.837721	5.2568	0.00101845	0.0910325
pp_138415	A0A0C9RNK7tr=TSA: Wollemia nobilis Ref_Wollemi_Transcript_8188_1337 transcribed RNA sequence Wollemia nobilis	sp_v3.0_unigene30494	unigene30494	#N/A	#N/A	-0.681403	4.60276	0.00102144	0.0911249
pp_129687	A0A0S3QYA4sp=Ribonucleoside-diphosphate reductase Vigna angularis var. angularis	sp_v3.0_unigene4154	unigene4154	AT2G21790.1	ribonucleotide reductase 1	0.984988	2.63007	0.00103063	0.0917698
pp_215600	A0A0C9RJA6tr=TSA: Wollemia nobilis Ref_Wollemi_Transcript_14872_4890 transcribed RNA sequence Wollemia nobilis	sp_v3.0_unigene5625	unigene5625	AT1G66950.1	pleiotropic drug resistance 11	-0.928775	2.95313	0.0010346	0.0918755
pp_221998	---NA---	sp_v3.0_unigene42391	unigene42391	#N/A	#N/A	-1.44193	1.24699	0.00103576	0.0918755
pp_98266	Q8GU32tr=Putative auxin induced cell wall protein Pinus pinaster (Maritime pine)	sp_v3.0_unigene18856	unigene18856	#N/A	#N/A	0.703542	4.77612	0.00104316	0.0923564
pp_118281	A0A0K0M6V7tr=APRN Pinus tabuliformis (Chinese pine) (Pinus leucosperma)	sp_v3.0_unigene33640	unigene17225	AT2G02850.1	plantacyanin	-1.16288	3.22017	0.0010487	0.0926708
pp_197526	A9P1C4tr=Putative uncharacterized protein Picea sitchensis (Sitka spruce) (Pinus sitchensis)	sp_v3.0_unigene17472	isotig30296	AT4G10500.1	2-oxoglutarate (2OG) and Fe(II)-dependent oxygenase superfamily protein	-0.759279	3.24375	0.00105316	0.0928893
pp_249614	A0A1D6J434tr=Uncharacterized protein Zea mays (Maize)	sp_v3.0_unigene30071	unigene30071	AT4G14420.1	HR-like lesion-inducing protein-like protein	0.517237	5.07096	0.00106279	0.0934695
pp_179738	A0A0C9QM20sp=Pectinesterase Wollemia nobilis	sp_v3.0_unigene20120	unigene20120	AT2G47670.1	Plant invertase/pectin methylesterase inhibitor superfamily protein	-0.601335	4.50743	0.00106375	0.0934695
pp_203820	F4MKM2tr=Alcohol dehydrogenase Pinus pinaster (Maritime pine)	sp_v3.0_unigene17339	unigene17339	AT1G77120.1	alcohol dehydrogenase 1	-1.35368	2.46789	0.00107862	0.0945984
pp_120836	A0A0B0NF93tr=Syntaxin-22-like protein Gossypium arboreum (Tree cotton) (Gossypium nanking)	sp_v3.0_unigene3204	unigene3204	AT5G46860.1	Syntaxin/t-SNARE family protein	1.45073	1.53128	0.00108433	0.0949202
pp_234740	A0A0C9S6I8tr=TSA: Wollemia nobilis Ref_Wollemi_Transcript_14780_2565 transcribed RNA sequence Wollemia nobilis	sp_v3.0_unigene10384	isotig43767	AT4G23140.1	cysteine-rich RLK (RECEPTOR-like protein kinase) 6	-0.890656	3.43939	0.00110504	0.0964984
pp_223196	B8LP96tr=Putative uncharacterized protein Picea sitchensis (Sitka spruce) (Pinus sitchensis)	sp_v3.0_unigene202837	unigene202837	#N/A	#N/A	-1.5424	2.4749	0.00110805	0.0964984
pp_230988	A0A0C9RLV0tr=TSA: Wollemia nobilis Ref_Wollemi_Transcript_11895_1529 transcribed RNA sequence Wollemia nobilis	sp_v3.0_unigene14898	unigene14898	AT1G27100.1	Actin cross-linking protein	0.879027	3.18988	0.00110856	0.0964984
pp_245642	A9NRM4tr=Putative uncharacterized protein Picea sitchensis (Sitka spruce) (Pinus sitchensis)	sp_v3.0_unigene32411	isotig59146	AT1G56220.3	Dormancy/auxin associated family protein	-0.686876	3.95134	0.001118	0.0971393
pp_137382	Q5XF85sp=E3 ubiquitin-protein ligase ATL42 Arabidopsis thaliana (Mouse-ear cress)	sp_v3.0_unigene42360	unigene42360	AT4G28890.1	RING/U-box superfamily protein	-0.718658	3.22426	0.00112191	0.0972974
pp_66467	Q8L7V3sp=Probable methyltransferase PMT26 Arabidopsis thaliana (Mouse-ear cress)	sp_v3.0_unigene3757	isotig21761	AT5G64030.1	S-adenosyl-L-methionine-dependent methyltransferases superfamily protein	-1.27596	1.74199	0.0011373	0.0984491
pp_249609	A0A1D6J434tr=Uncharacterized protein Zea mays (Maize)	sp_v3.0_unigene30071	unigene30071	AT4G14420.1	HR-like lesion-inducing protein-like protein	0.506628	5.27393	0.00114332	0.0987872
pp_138202	C0PQD2tr=Putative uncharacterized protein Picea sitchensis (Sitka spruce) (Pinus sitchensis)	sp_v3.0_unigene4084	unigene18312	AT3G23600.1	alpha/beta-Hydrolases superfamily protein	1.32949	2.81764	0.00114555	0.0987965
pp_205853	B9SP53tr=Glucan endo-1,3-beta-glucosidase, putative Ricinus communis (Castor bean)	sp_v3.0_unigene22559	isotig43635	AT2G01630.1	O-Glycosyl hydrolases family 17 protein	-0.716356	3.6189	0.00115018	0.0990132
pp_135091	A0A061DHB6tr=Glycosyl hydrolase family protein Theobroma cacao (Cacao) (Cocoa)	sp_v3.0_unigene24448	unigene24448	AT5G10560.1	Glycosyl hydrolase family protein	0.96625	2.8292	0.00115344	0.0991107
pp_215593	A0A0G7ZNT6tr=Cytochrome P450 CYP86A102 Picea glauca (White spruce) (Pinus glauca)	sp_v3.0_unigene13422	unigene13422	AT4G00360.1	cytochrome P450%2C family 86%2C subfamily A%2C polypeptide 2	0.600264	4.02086	0.00115626	0.0991706
pp_159247	M0RHM4sp=Cation-transporting ATPase Musa acuminata subsp. malaccensis (Wild banana) (Musa malaccensis)	sp_v3.0_unigene6868	unigene6868	AT4G13110.1	BSD domain-containing protein	-0.764298	4.15497	0.00115959	0.0992323
pp_68516	E5GB99sp=E3 ubiquitin-protein ligase Cucumis melo subsp. melo	sp_v3.0_unigene3623	isotig47059	AT3G61790.1	Protein with RING/U-box and TRAF-like domain	-0.624432	3.90396	0.00116123	0.0992323
pp_108450	O22429tr=Calcium binding protein Pinus taeda (Loblolly pine)	sp_v3.0_unigene33819	isotig83152	AT1G24620.1	EF hand calcium-binding protein family	-0.843338	5.14588	0.00116355	0.0992483
pp_213787	B8LP28tr=Putative uncharacterized protein Picea sitchensis (Sitka spruce) (Pinus sitchensis)	sp_v3.0_unigene29845	unigene29845	AT5G11090.1	serine-rich protein-like protein	-0.817576	2.85841	0.00116752	0.0994058
pp_191761	A0A0K0M797tr=BSU5 Pinus tabuliformis (Chinese pine) (Pinus leucosperma)	sp_v3.0_unigene20405	unigene20405	AT3G26770.1	NAD(P)-binding Rossmann-fold superfamily protein	-0.741422	4.57039	0.00118316	0.100387
pp_139787	SAAS:SAAS00312565} Picea sitchensis (Sitka spruce) (Pinus sitchensis)	sp_v3.0_unigene17100	unigene17100	AT4G38970.2	fructose-bisphosphate aldolase 2	0.459809	6.27064	0.00118335	0.100387
pp_148069	B8LPW1sp=Glycosyltransferase Picea sitchensis (Sitka spruce) (Pinus sitchensis)	sp_v3.0_unigene6400	unigene6400	AT4G34135.1	UDP-glucosyltransferase 73B2	-0.810788	3.07233	0.00118805	0.100479
pp_174984	D7MRD9tr=Predicted protein Arabidopsis lyrata subsp. lyrata (Lyre-leaved rock-cress)	sp_v3.0_unigene25018	unigene25018	AT2G34690.1	Glycolipid transfer protein (GLTP) family protein	0.703861	3.74656	0.00118875	0.100479
pp_151417	Q9FN11sp=LOB domain-containing protein 37 Arabidopsis thaliana (Mouse-ear cress)	sp_v3.0_unigene6235	unigene6235	AT1G67100.1	LOB domain-containing protein 40	-1.32813	3.71598	0.0011932	0.100673
pp_216520	---NA---	sp_v3.0_unigene10480	isotig56294	AT2G17240.1	arginine/serine-rich-like splicing factor	-0.44692	6.88996	0.0011975	0.100853
pp_216111	---NA---	sp_v3.0_unigene10996	unigene10996	#N/A	#N/A	1.04152	1.89149	0.001211	0.101807
pp_207940	A9NVX7tr=Putative uncharacterized protein Picea sitchensis (Sitka spruce) (Pinus sitchensis)	sp_v3.0_unigene34500	isotig74835	AT5G55980.1	serine-rich protein-like protein	-1.07418	2.02262	0.00122386	0.102703
pp_146233	O22429tr=Calcium binding protein Pinus taeda (Loblolly pine)	sp_v3.0_unigene33630	unigene17200	#N/A	#N/A	-0.781263	5.53261	0.00124761	0.104413
pp_73257	---NA---	sp_v3.0_unigene5268	unigene202630	#N/A	#N/A	-1.44725	1.52635	0.00124871	0.104413
pp_202765	---NA---	sp_v3.0_unigene35628	isotig62973	#N/A	#N/A	-0.423859	6.64075	0.00125762	0.10497
pp_95902	A0A0C9QTT7tr=TSA: Wollemia nobilis Ref_Wollemi_Transcript_10143_3084 transcribed RNA sequence Wollemia nobilis	sp_v3.0_unigene45924	isotig42397	AT1G65910.1	NAC domain containing protein 28	-0.545508	4.58631	0.00126219	0.105163
pp_98270	Q8GU32tr=Putative auxin induced cell wall protein Pinus pinaster (Maritime pine)	sp_v3.0_unigene18856	unigene18856	#N/A	#N/A	0.49229	5.63655	0.00127022	0.105644
pp_185264	A9NQ91tr=Putative uncharacterized protein Picea sitchensis (Sitka spruce) (Pinus sitchensis)	sp_v3.0_unigene36795	isotig22463	AT1G77120.1	alcohol dehydrogenase 1	-1.37366	2.0447	0.00127491	0.105845
pp_144839	A6N837sp=Sucrose synthase Pinus taeda (Loblolly pine)	sp_v3.0_unigene98717	isotig42369	AT4G02280.1	sucrose synthase 3	-0.551865	6.75234	0.00128971	0.106884
pp_98273	Q8GU32tr=Putative auxin induced cell wall protein Pinus pinaster (Maritime pine)	sp_v3.0_unigene18856	unigene18856	#N/A	#N/A	0.48849	5.62601	0.00129807	0.107385
pp_108443	PubMed:23368984} Arabidopsis thaliana (Mouse-ear cress)	sp_v3.0_unigene35586	isotig46067	AT5G27690.1	Heavy metal transport/detoxification superfamily protein	-0.636493	5.06552	0.00130808	0.107745
pp_250918	A9P0H5tr=Putative uncharacterized protein Picea sitchensis (Sitka spruce) (Pinus sitchensis)	sp_v3.0_unigene36795	isotig51645	AT1G77120.1	alcohol dehydrogenase 1	-1.4808	2.1147	0.00130813	0.107745
pp_153175	A0A1D6C9W1tr=Uncharacterized protein Triticum aestivum (Wheat)	sp_v3.0_unigene126923	unigene32890	AT1G53950.1	ubiquitin-40S ribosomal S27a-like protein	-0.479564	6.39829	0.00131079	0.107745
pp_245531	SAAS:SAAS00506982} Cajanus cajan (Pigeon pea) (Cajanus indicus)	sp_v3.0_unigene5817	unigene5817	AT1G05260.1	Peroxidase superfamily protein	0.554867	5.24739	0.00131258	0.107745
pp_236223	A0A0C9S6P7tr=TSA: Wollemia nobilis Ref_Wollemi_Transcript_14472_1488 transcribed RNA sequence Wollemia nobilis	sp_v3.0_unigene39098	unigene39098	AT1G60690.1	NAD(P)-linked oxidoreductase superfamily protein	0.412235	6.46536	0.00131396	0.107745
pp_91772	A0A1D5S3R7tr=Uncharacterized protein Triticum aestivum (Wheat)	sp_v3.0_unigene3300	isotig37204	AT3G05880.1	Low temperature and salt responsive protein family	0.675364	3.81595	0.0013188	0.107938
pp_87195	A0A0C9S7U2tr=TSA: Wollemia nobilis Ref_Wollemi_Transcript_7624_1068 transcribed RNA sequence Wollemia nobilis	sp_v3.0_unigene188541	isotig50444	AT3G03990.1	alpha/beta-Hydrolases superfamily protein	-1.44233	2.72233	0.00132095	0.107938
pp_128421	---NA---	sp_v3.0_unigene34868	unigene34868	#N/A	#N/A	-0.615481	4.24331	0.00132739	0.108179
pp_162101	T2DP79tr=Ubiquitin 11 Phaseolus vulgaris (Kidney bean) (French bean)	sp_v3.0_unigene18014	unigene18014	#N/A	#N/A	-0.725201	4.81976	0.00132853	0.108179
pp_146236	O22429tr=Calcium binding protein Pinus taeda (Loblolly pine)	sp_v3.0_unigene33816	unigene17200	AT1G24620.1	EF hand calcium-binding protein family	-0.790962	5.73898	0.00133353	0.108384
pp_130003	B7FYK4tr=Predicted protein Phaeodactylum tricornutum (strain CCAP 1055/1)	sp_v3.0_unigene30232	isotig33166	AT3G19990.1	E3 ubiquitin-protein ligase	0.810501	3.10171	0.00133569	0.108384
pp_116726	Q9SV68sp=Putative quinone-oxidoreductase homolog, chloroplastic Arabidopsis thaliana (Mouse-ear cress)	sp_v3.0_unigene11245	isotig11922	AT4G13010.1	Oxidoreductase%2C zinc-binding dehydrogenase family protein	0.615254	4.76958	0.00135093	0.109204
pp_73452	D5AE15tr=Putative uncharacterized protein Picea sitchensis (Sitka spruce) (Pinus sitchensis)	sp_v3.0_unigene29473	unigene29473	AT4G02360.1	transmembrane protein%2C putative (Protein of unknown function%2C DUF538)	0.592782	4.61673	0.00135258	0.109204
pp_85510	A0A0D6QTF8sp=Protein DETOXIFICATION Araucaria cunninghamii (Hoop pine) (Moreton Bay pine)	sp_v3.0_unigene121	unigene121	AT5G52450.1	MATE efflux family protein	-0.847096	2.74707	0.0013541	0.109204
pp_233406	---NA---	sp_v3.0_unigene49119	unigene49119	#N/A	#N/A	-0.781068	3.09789	0.00135598	0.109204
pp_227066	A9NQB7tr=Putative uncharacterized protein Picea sitchensis (Sitka spruce) (Pinus sitchensis)	sp_v3.0_unigene50509	isotig20109	AT1G10810.1	NAD(P)-linked oxidoreductase superfamily protein	0.921986	3.31169	0.00135751	0.109204
pp_150750	---NA---	sp_v3.0_unigene208964	unigene29823	#N/A	#N/A	0.686336	3.56043	0.00138281	0.110919
pp_191762	A0A0K0M797tr=BSU5 Pinus tabuliformis (Chinese pine) (Pinus leucosperma)	sp_v3.0_unigene17426	unigene17426	AT3G26770.1	NAD(P)-binding Rossmann-fold superfamily protein	-0.740873	4.59023	0.00138465	0.110919
pp_108994	---NA---	sp_v3.0_unigene20314	unigene20314	#N/A	#N/A	0.739024	3.51392	0.00138595	0.110919
pp_206080	B8LMN1tr=Putative uncharacterized protein Picea sitchensis (Sitka spruce) (Pinus sitchensis)	sp_v3.0_unigene12142	isotig27920	AT3G07400.1	lipase class 3 family protein	-0.645628	4.17933	0.00139125	0.111152
pp_218367	B8LKG4tr=Putative uncharacterized protein Picea sitchensis (Sitka spruce) (Pinus sitchensis)	sp_v3.0_unigene34625	unigene34625	AT1G60420.1	DC1 domain-containing protein	-1.13491	2.84793	0.00140296	0.111896
pp_160187	A0A1D1YSD0tr=Ras-related protein Rab7 Anthurium amnicola	sp_v3.0_unigene30534	isotig27648	AT1G52280.1	RAB GTPase homolog G3D	1.43367	1.40554	0.00141122	0.112363
pp_219160	Q9LV58sp=Multiprotein-bridging factor 1c Arabidopsis thaliana (Mouse-ear cress)	sp_v3.0_unigene20824	isotig03115	AT3G24500.1	multiprotein bridging factor 1C	-0.839653	4.49966	0.00141393	0.112387
pp_185262	A9NQ91tr=Putative uncharacterized protein Picea sitchensis (Sitka spruce) (Pinus sitchensis)	sp_v3.0_unigene146333	isotig22463	AT1G77120.1	alcohol dehydrogenase 1	-1.41696	1.82701	0.00141707	0.112445
pp_233343	N1R039tr=Abscisic stress-ripening protein 3 Aegilops tauschii (Tausch's goatgrass) (Aegilops squarrosa)	sp_v3.0_unigene32787	isotig57401	#N/A	#N/A	-1.63287	2.12744	0.00141953	0.112449
pp_215897	O22429tr=Calcium binding protein Pinus taeda (Loblolly pine)	sp_v3.0_unigene33816	isotig60089	AT1G24620.1	EF hand calcium-binding protein family	-0.970488	4.50983	0.00142454	0.112654
pp_89773	C9DA15tr=GAI/RGA-like 3-b Gossypium hirsutum (Upland cotton) (Gossypium mexicanum)	sp_v3.0_unigene6469	isotig42363	AT1G14920.1	GRAS family transcription factor family protein	-0.949588	2.54395	0.00142944	0.112709
pp_185218	Q9SZ70sp=AT-hook motif nuclear-localized protein 26 Arabidopsis thaliana (Mouse-ear cress)	sp_v3.0_unigene32211	isotig50786	AT4G22810.1	Putative AT-hook DNA-binding family protein	-0.642441	5.23932	0.00143007	0.112709
pp_186273	A9NQJ9sp=Xyloglucan endotransglucosylase/hydrolase Picea sitchensis (Sitka spruce) (Pinus sitchensis)	sp_v3.0_unigene116595	unigene116595	AT4G25810.1	xyloglucan endotransglycosylase 6	-1.32074	1.82036	0.00143918	0.112864
pp_151063	A0A159YK42tr=X-chromosome-associated protein 5 Chlamydomonas reinhardtii (Chlamydomonas smithii)	sp_v3.0_unigene30223	unigene30223	AT2G21150.1	XAP5 family protein	1.34431	1.63324	0.00144165	0.112864
pp_238803	---NA---	sp_v3.0_unigene18269	unigene18269	#N/A	#N/A	-0.559791	4.47798	0.00144185	0.112864
pp_108442	PubMed:23368984} Arabidopsis thaliana (Mouse-ear cress)	sp_v3.0_unigene35586	isotig46067	AT1G23000.1	Heavy metal transport/detoxification superfamily protein	-0.631442	5.0706	0.00144392	0.112864
pp_215585	A0A0G7ZNT6tr=Cytochrome P450 CYP86A102 Picea glauca (White spruce) (Pinus glauca)	sp_v3.0_unigene13422	unigene13422	AT4G00360.1	cytochrome P450%2C family 86%2C subfamily A%2C polypeptide 2	0.617436	3.91583	0.00144413	0.112864
pp_236229	A0A0C9S6P7tr=TSA: Wollemia nobilis Ref_Wollemi_Transcript_14472_1488 transcribed RNA sequence Wollemia nobilis	sp_v3.0_unigene39098	unigene39098	AT1G60690.1	NAD(P)-linked oxidoreductase superfamily protein	0.414674	6.425	0.00145436	0.113451
pp_92099	---NA---	sp_v3.0_unigene15375	isotig27656	#N/A	#N/A	-0.688796	3.58042	0.00145649	0.113451
pp_81050	A0A0B2QQ11tr=Cysteine-rich receptor-like protein kinase 2 Glycine soja (Wild soybean)	sp_v3.0_unigene162337	isotig87815	AT1G73080.1	PEP1 receptor 1	-1.43955	1.2413	0.00146231	0.113712
pp_95531	P26792sp=Beta-fructofuranosidase, insoluble isoenzyme 1 Daucus carota (Wild carrot)	sp_v3.0_unigene22491	isotig43966	AT3G13790.1	Glycosyl hydrolases family 32 protein	0.968207	2.29489	0.00146472	0.113712
pp_231925	---NA---	sp_v3.0_unigene1461	isotig26539	#N/A	#N/A	-1.35411	1.96541	0.00148762	0.115298
pp_218874	A9NLF6tr=Putative uncharacterized protein Picea sitchensis (Sitka spruce) (Pinus sitchensis)	sp_v3.0_unigene29592	isotig36774	AT1G56220.3	Dormancy/auxin associated family protein	-0.750577	3.72804	0.00149396	0.115597
pp_201751	Q9SY33sp=Peroxidase 7 Arabidopsis thaliana (Mouse-ear cress)	sp_v3.0_unigene5005	unigene5005	AT1G30870.1	Peroxidase superfamily protein	0.901065	3.07108	0.00149679	0.115625
pp_117892	A0A0C9RTL6tr=TSA: Wollemia nobilis Ref_Wollemi_Transcript_13798_3007 transcribed RNA sequence Wollemia nobilis	sp_v3.0_unigene406	unigene406	AT2G21520.1	Sec14p-like phosphatidylinositol transfer family protein	-0.82795	3.86192	0.0015006	0.115727
pp_233409	---NA---	sp_v3.0_unigene49119	unigene49119	#N/A	#N/A	-0.756686	3.35595	0.00152689	0.11756
pp_136240	Q43729sp=Peroxidase 57 Arabidopsis thaliana (Mouse-ear cress)	sp_v3.0_unigene3127	isotig32280	AT5G17820.1	Peroxidase superfamily protein	0.519785	5.75831	0.00153242	0.117641
pp_239972	---NA---	sp_v3.0_unigene1252	isotig53759	#N/A	#N/A	-1.47005	4.38662	0.00153374	0.117641
pp_227071	A9NQB7tr=Putative uncharacterized protein Picea sitchensis (Sitka spruce) (Pinus sitchensis)	sp_v3.0_unigene50509	isotig20109	AT1G10810.1	NAD(P)-linked oxidoreductase superfamily protein	0.807703	3.62407	0.0015355	0.117641
pp_136235	Q43729sp=Peroxidase 57 Arabidopsis thaliana (Mouse-ear cress)	sp_v3.0_unigene22125	unigene22125	AT5G17820.1	Peroxidase superfamily protein	1.13981	1.97086	0.00153876	0.117697
pp_111150	A9NR85tr=Putative uncharacterized protein Picea sitchensis (Sitka spruce) (Pinus sitchensis)	sp_v3.0_unigene145641	isotig53690	AT3G22850.1	aluminum induced protein with YGL and LRDR motifs	-0.985782	2.83354	0.00154626	0.118078
pp_140705	A0A0C9QTX3tr=TSA: Wollemia nobilis Ref_Wollemi_Transcript_9915_1378 transcribed RNA sequence Wollemia nobilis	sp_v3.0_unigene8994	unigene8994	AT2G21940.3	shikimate kinase 1	0.630602	4.31579	0.0015643	0.118869
pp_167091	A0A0B2RDN5tr=Pentatricopeptide repeat-containing protein Glycine soja (Wild soybean)	sp_v3.0_unigene130736	isotig34954	AT1G69290.1	Pentatricopeptide repeat (PPR) superfamily protein	-1.74984	0.805523	0.00156463	0.118869
pp_167092	A0A0B2RDN5tr=Pentatricopeptide repeat-containing protein Glycine soja (Wild soybean)	sp_v3.0_unigene130736	isotig34954	AT1G69290.1	Pentatricopeptide repeat (PPR) superfamily protein	-1.74987	0.805523	0.00156561	0.118869
pp_91961	D5A9K4sp=Non-specific serine/threonine protein kinase Picea sitchensis (Sitka spruce) (Pinus sitchensis)	sp_v3.0_unigene127013	isotig44279	AT5G45820.1	CBL-interacting protein kinase 20	-0.405402	7.16494	0.00156837	0.118869
pp_252722	A0A0D3QR47tr=RAV protein Gossypium hirsutum (Upland cotton) (Gossypium mexicanum)	sp_v3.0_unigene182586	isotig34038	AT1G13260.1	related to ABI3/VP1 1	-2.1305	0.739675	0.00156936	0.118869
pp_180943	A0A078C5C1tr=BnaA10g25270D protein Brassica napus (Rape)	sp_v3.0_unigene7693	unigene7693	AT3G10730.1	SAD1/UNC-84 domain protein 2	-0.81807	3.05581	0.00157783	0.119316
pp_219168	Q9LV58sp=Multiprotein-bridging factor 1c Arabidopsis thaliana (Mouse-ear cress)	sp_v3.0_unigene20824	isotig03115	AT3G24500.1	multiprotein bridging factor 1C	-0.841571	4.48265	0.00158868	0.119943
pp_181047	A0A0C9RK17tr=TSA: Wollemia nobilis Ref_Wollemi_Transcript_14037_970 transcribed RNA sequence Wollemia nobilis	sp_v3.0_unigene26948	isotig53960	AT5G48810.1	cytochrome B5 isoform D	0.614174	3.76851	0.00161115	0.121443
pp_78615	A9NVD5tr=Putative uncharacterized protein Picea sitchensis (Sitka spruce) (Pinus sitchensis)	sp_v3.0_unigene29850	isotig35847	AT3G62550.1	Adenine nucleotide alpha hydrolases-like superfamily protein	-0.804422	5.30821	0.00162106	0.121822
pp_118280	A0A0K0M6V7tr=APRN Pinus tabuliformis (Chinese pine) (Pinus leucosperma)	sp_v3.0_unigene33640	unigene17225	AT2G02850.1	plantacyanin	-1.11458	3.2576	0.00162378	0.121822
pp_68980	B8LKC3tr=Putative uncharacterized protein Picea sitchensis (Sitka spruce) (Pinus sitchensis)	sp_v3.0_unigene42971	unigene42971	AT4G33300.1	ADR1-like 1	-0.681724	3.6767	0.00162537	0.121822
pp_153448	---NA---	sp_v3.0_unigene70619	unigene70619	#N/A	#N/A	-1.43305	1.53159	0.0016317	0.121822
pp_60122	D5AC87tr=Putative uncharacterized protein Picea sitchensis (Sitka spruce) (Pinus sitchensis)	sp_v3.0_unigene42313	isotig18872	AT5G59610.1	Chaperone DnaJ-domain superfamily protein	-0.900381	2.4013	0.00163302	0.121822
pp_88634	A0A072VH25tr=Embryo defective 1273 protein, putative Medicago truncatula (Barrel medic) (Medicago tribuloides)	sp_v3.0_unigene7793	unigene7793	AT1G49510.1	embryo defective 1273	-0.774398	2.99623	0.00163391	0.121822
pp_67726	Q38JU2sp=Cryptochrome DASH, chloroplastic/mitochondrial Solanum lycopersicum (Tomato) (Lycopersicon esculentum)	sp_v3.0_unigene11329	unigene11329	AT2G47590.1	photolyase/blue-light receptor 2	0.550487	5.4811	0.00163446	0.121822
pp_85934	A0A118JU84tr=Barwin-like endoglucanase Cynara cardunculus var. scolymus (Artichoke) (Cynara scolymus)	sp_v3.0_unigene22625	isotig55782	#N/A	#N/A	-1.21833	1.79872	0.00163745	0.12185
pp_57985	A0A0V0IC42tr=Putative omega-amidase NIT2-like Solanum chacoense (Chaco potato)	sp_v3.0_unigene2469	unigene2469	AT5G12040.1	Nitrilase/cyanide hydratase and apolipoprotein N-acyltransferase family protein	0.933344	2.73752	0.0016435	0.122106
pp_139789	SAAS:SAAS00312565} Brassica oleracea var. oleracea	sp_v3.0_unigene17100	unigene17100	AT4G38970.2	fructose-bisphosphate aldolase 2	0.42778	6.41776	0.00164736	0.122198
pp_117815	G9B4E9tr=Class I chitinase Pinus contorta (Shore pine) (Lodgepole pine)	sp_v3.0_unigene31238	unigene31238	AT2G43590.1	Chitinase family protein	0.549172	6.63043	0.00165265	0.122396
pp_181080	A9NUI7sp=Pectinesterase Picea sitchensis (Sitka spruce) (Pinus sitchensis)	sp_v3.0_unigene9201	isotig18551	AT5G09760.1	Plant invertase/pectin methylesterase inhibitor superfamily	-0.669732	3.46531	0.0016629	0.122891
pp_139165	A9TFM2tr=Predicted protein Physcomitrella patens subsp. patens (Moss)	sp_v3.0_unigene34311	isotig21791	AT5G52640.1	heat shock-like protein	-1.27329	1.67115	0.00166461	0.122891
pp_198374	B8LQY0tr=Putative uncharacterized protein Picea sitchensis (Sitka spruce) (Pinus sitchensis)	sp_v3.0_unigene20821	unigene20821	AT2G45550.1	cytochrome P450%2C family 76%2C subfamily C%2C polypeptide 4	-1.55988	1.13815	0.00167027	0.123114
pp_80898	Q3HRT2tr=Putative glycine-rich protein Picea glauca (White spruce) (Pinus glauca)	sp_v3.0_unigene36645	unigene36645	AT4G38680.1	glycine rich protein 2	-0.579482	4.48559	0.0016734	0.12315
pp_227418	A0A0W8DQM0tr=Telomerase protein component 1 Phytophthora nicotianae (Buckeye rot agent)	sp_v3.0_unigene16052	unigene20962	AT3G22370.1	alternative oxidase 1A	-0.524755	4.69069	0.00167826	0.123168
pp_198401	Q5XLY0tr=Anthocyanidin reductase Ginkgo biloba (Ginkgo) (Maidenhair tree)	sp_v3.0_unigene37791	unigene37791	AT5G42800.1	dihydroflavonol 4-reductase	0.519526	5.16827	0.00167893	0.123168
pp_173577	P93002sp=Regulatory protein NPR1 Arabidopsis thaliana (Mouse-ear cress)	sp_v3.0_unigene36676	unigene36676	AT4G19660.1	NPR1-like protein 4	-0.879157	2.50213	0.00168208	0.123168
pp_104809	D5ADM0tr=Putative uncharacterized protein Picea sitchensis (Sitka spruce) (Pinus sitchensis)	sp_v3.0_unigene23532	isotig33298	AT1G29520.1	AWPM-19-like family protein	0.538356	4.93147	0.00168517	0.123168
pp_108451	O22429tr=Calcium binding protein Pinus taeda (Loblolly pine)	sp_v3.0_unigene35147	isotig83152	AT1G24620.1	EF hand calcium-binding protein family	-0.756141	6.59419	0.00168684	0.123168
pp_124304	G4Z2L6sp=40S ribosomal protein S8 Phytophthora sojae (strain P6497) (Soybean stem and root rot agent) (Phytophthora megasperma f. sp. glycines)	sp_v3.0_unigene186586	unigene186586	AT5G59240.1	Ribosomal protein S8e family protein	1.22126	1.70394	0.00169	0.123206
pp_155090	D5AD87tr=Putative uncharacterized protein Picea sitchensis (Sitka spruce) (Pinus sitchensis)	sp_v3.0_unigene30543	isotig01808	AT1G80920.1	Chaperone DnaJ-domain superfamily protein	-0.581713	5.34245	0.0016967	0.123502
pp_218370	B8LKG4tr=Putative uncharacterized protein Picea sitchensis (Sitka spruce) (Pinus sitchensis)	sp_v3.0_unigene34625	unigene34625	AT1G60420.1	DC1 domain-containing protein	-1.11274	2.5709	0.00172171	0.125127
pp_201749	Q9SY33sp=Peroxidase 7 Arabidopsis thaliana (Mouse-ear cress)	sp_v3.0_unigene5005	unigene5005	AT1G30870.1	Peroxidase superfamily protein	0.75219	3.42447	0.00173047	0.125568
pp_142102	A0A0D6R6R4tr=Uncharacterized protein Araucaria cunninghamii (Hoop pine) (Moreton Bay pine)	sp_v3.0_unigene13392	isotig46386	AT1G22280.1	phytochrome-associated protein phosphatase type 2C	-0.753249	3.18844	0.00174827	0.126662
pp_135556	Q6UNT2sp=60S ribosomal protein L5 Cucumis sativus (Cucumber)	sp_v3.0_unigene8389	unigene8389	AT5G39740.1	ribosomal protein L5 B	1.71937	1.41178	0.00175584	0.127014
pp_203857	A9NWT4sp=WAT1-related protein Picea sitchensis (Sitka spruce) (Pinus sitchensis)	sp_v3.0_unigene16988	isotig47937	AT5G07050.1	nodulin MtN21 /EamA-like transporter family protein	0.931485	3.05629	0.00177077	0.127896
pp_207944	A9NVX7tr=Putative uncharacterized protein Picea sitchensis (Sitka spruce) (Pinus sitchensis)	sp_v3.0_unigene34500	isotig74835	AT5G55980.1	serine-rich protein-like protein	-1.08027	2.05206	0.00178023	0.12838
pp_212031	SAAS:SAAS00506982} Ricinus communis (Castor bean)	sp_v3.0_unigene14395	isotig48481	AT3G21770.1	Peroxidase superfamily protein	-1.29994	1.4586	0.00178668	0.128611
pp_238633	---NA---	sp_v3.0_unigene140417	isotig25465	#N/A	#N/A	-1.9797	1.91292	0.00179192	0.128611
pp_85338	Q9XHG1tr=Peptide methionine sulfoxide reductase Gracilaria gracilis (Red alga)	sp_v3.0_unigene17671	isotig54767	AT5G40370.1	Glutaredoxin family protein	0.839344	5.1703	0.00179201	0.128611
pp_73210	A0A0C9S7F3tr=TSA: Wollemia nobilis Ref_Wollemi_Transcript_13773_2205 transcribed RNA sequence Wollemia nobilis	sp_v3.0_unigene4170	isotig27436	AT4G37870.1	phosphoenolpyruvate carboxykinase 1	-1.3232	3.07322	0.00179618	0.128611
pp_207941	---NA---	sp_v3.0_unigene20726	unigene20726	AT1G67910.1	hypothetical protein	-0.385279	7.66323	0.00179721	0.128611
pp_206992	A9NMA6tr=Putative uncharacterized protein Picea sitchensis (Sitka spruce) (Pinus sitchensis)	sp_v3.0_unigene23045	unigene23045	AT3G50800.1	hypothetical protein	-1.87967	1.84005	0.00180094	0.12868
pp_117766	A0A0C9QPK0tr=TSA: Wollemia nobilis Ref_Wollemi_Transcript_14653_2213 transcribed RNA sequence Wollemia nobilis	sp_v3.0_unigene46004	unigene46004	AT4G28670.1	cysteine-rich RECEPTOR-like kinase%2C putative (DUF26)	-0.809245	5.91519	0.00180907	0.12898
pp_61741	EnsemblPlants:Si007573m} Setaria italica (Foxtail millet) (Panicum italicum)	sp_v3.0_unigene3271	unigene3271	AT2G36160.1	Ribosomal protein S11 family protein	0.530004	5.62512	0.00181066	0.12898
pp_174036	A0A061FT40tr=RING/U-box superfamily protein Theobroma cacao (Cacao) (Cocoa)	sp_v3.0_unigene186725	isotig31330	AT1G76410.1	RING/U-box superfamily protein	-1.26466	3.16173	0.00181971	0.129427
pp_73450	D5AE15tr=Putative uncharacterized protein Picea sitchensis (Sitka spruce) (Pinus sitchensis)	sp_v3.0_unigene30230	unigene29473	AT4G02360.1	transmembrane protein%2C putative (Protein of unknown function%2C DUF538)	0.544796	4.35715	0.00182827	0.129838
pp_203854	A9NWT4sp=WAT1-related protein Picea sitchensis (Sitka spruce) (Pinus sitchensis)	sp_v3.0_unigene16952	unigene16952	AT5G07050.1	nodulin MtN21 /EamA-like transporter family protein	0.915381	3.30763	0.00185656	0.131646
pp_87194	A0A0C9S7U2tr=TSA: Wollemia nobilis Ref_Wollemi_Transcript_7624_1068 transcribed RNA sequence Wollemia nobilis	sp_v3.0_unigene188541	isotig50444	AT3G03990.1	alpha/beta-Hydrolases superfamily protein	-1.43522	2.72325	0.00186281	0.131889
pp_137261	A0A151SY91tr=NADPH:quinone oxidoreductase Cajanus cajan (Pigeon pea) (Cajanus indicus)	sp_v3.0_unigene32531	unigene32531	AT3G27890.1	NADPH:quinone oxidoreductase	0.59434	4.72394	0.0018684	0.131994
pp_234421	A9NQD3tr=Putative uncharacterized protein Picea sitchensis (Sitka spruce) (Pinus sitchensis)	sp_v3.0_unigene3565	unigene3565	AT5G06570.1	alpha/beta-Hydrolases superfamily protein	-0.85609	2.47959	0.00186995	0.131994
pp_119382	---NA---	sp_v3.0_unigene2617	unigene2617	#N/A	#N/A	-0.65183	3.7981	0.00187306	0.132014
pp_173295	Q8RVJ0tr=Putative translation factor Pinus pinaster (Maritime pine)	sp_v3.0_unigene144240	unigene144240	AT1G54290.1	Translation initiation factor SUI1 family protein	1.04885	2.34037	0.00189129	0.133098
pp_235759	A0A0B0N690tr=Lysosomal beta glucosidase Gossypium arboreum (Tree cotton) (Gossypium nanking)	sp_v3.0_unigene636	isotig44697	AT5G20950.1	Glycosyl hydrolase family protein	0.807919	4.00391	0.00191394	0.134195
pp_179736	A0A0C9QM20sp=Pectinesterase Wollemia nobilis	sp_v3.0_unigene20120	unigene20120	AT2G47670.1	Plant invertase/pectin methylesterase inhibitor superfamily protein	-0.603369	4.34928	0.00191513	0.134195
pp_203886	---NA---	sp_v3.0_unigene20186	isotig113242	#N/A	#N/A	0.733401	3.39211	0.00191551	0.134195
pp_230642	A9NQS6sp=Xyloglucan endotransglucosylase/hydrolase Picea sitchensis (Sitka spruce) (Pinus sitchensis)	sp_v3.0_unigene36963	unigene36963	AT2G06850.1	xyloglucan endotransglucosylase/hydrolase 4	-1.20741	1.70056	0.00192623	0.134641
pp_189054	A0A0C9S8N3tr=TSA: Wollemia nobilis Ref_Wollemi_Transcript_4138_2773 transcribed RNA sequence Wollemia nobilis	sp_v3.0_unigene5525	isotig19269	AT1G30590.1	RNA polymerase I specific transcription initiation factor RRN3 protein	0.681007	3.74993	0.00192961	0.134641
pp_130036	B8LNH5tr=Putative uncharacterized protein Picea sitchensis (Sitka spruce) (Pinus sitchensis)	sp_v3.0_unigene187145	isotig34958	AT4G20970.1	basic helix-loop-helix (bHLH) DNA-binding superfamily protein	1.4515	1.21654	0.00193054	0.134641
pp_189089	A0A0C9S2P7tr=TSA: Wollemia nobilis Ref_Wollemi_Transcript_18745_2346 transcribed RNA sequence Wollemia nobilis	sp_v3.0_unigene22477	unigene22477	AT3G48990.1	AMP-dependent synthetase and ligase family protein	0.680357	4.12903	0.00193393	0.134677
pp_236941	P49200sp=40S ribosomal protein S20-1 Arabidopsis thaliana (Mouse-ear cress)	sp_v3.0_unigene3521	isotig01338	AT3G45030.1	Ribosomal protein S10p/S20e family protein	0.820576	3.13472	0.0019406	0.13494
pp_213785	B8LRU9tr=Putative uncharacterized protein Picea sitchensis (Sitka spruce) (Pinus sitchensis)	sp_v3.0_unigene206694	isotig26468	AT5G11090.1	serine-rich protein-like protein	-1.24699	1.54752	0.00194732	0.135205
pp_95904	A0A0C9QTT7tr=TSA: Wollemia nobilis Ref_Wollemi_Transcript_10143_3084 transcribed RNA sequence Wollemia nobilis	sp_v3.0_unigene45924	isotig42397	AT1G65910.1	NAC domain containing protein 28	-0.515314	4.73381	0.00195518	0.135536
pp_108739	D5AAK6tr=Putative uncharacterized protein Picea sitchensis (Sitka spruce) (Pinus sitchensis)	sp_v3.0_unigene17456	unigene17456	#N/A	#N/A	0.729528	3.62618	0.00195812	0.135536
pp_201782	---NA---			#N/A	#N/A	-1.42394	1.64027	0.00196079	0.135536
pp_188326	B8LPW6sp=Thioredoxin reductase Picea sitchensis (Sitka spruce) (Pinus sitchensis)	sp_v3.0_unigene3433	unigene3433	AT2G41680.1	NADPH-dependent thioredoxin reductase C	-1.85467	0.870258	0.00198757	0.137183
pp_137262	A0A151SY91tr=NADPH:quinone oxidoreductase Cajanus cajan (Pigeon pea) (Cajanus indicus)	sp_v3.0_unigene32531	unigene32531	AT3G27890.1	NADPH:quinone oxidoreductase	0.590861	4.72182	0.00199757	0.137296
pp_110584	---NA---	sp_v3.0_unigene2860	unigene2860	#N/A	#N/A	-0.764055	3.33801	0.00199868	0.137296
pp_252793	PubMed:23368984} Arabidopsis thaliana (Mouse-ear cress)	sp_v3.0_unigene19330	unigene19330	AT5G19090.1	Heavy metal transport/detoxification superfamily protein	-0.520081	4.68104	0.00200066	0.137296
pp_85337	Q9XHG1tr=Peptide methionine sulfoxide reductase Gracilaria gracilis (Red alga)	sp_v3.0_unigene17671	isotig54767	AT5G40370.1	Glutaredoxin family protein	0.842817	5.15458	0.00200329	0.137296
pp_203258	W9RHT8tr=Zinc finger A20 and AN1 domain-containing stress-associated protein 8 Morus notabilis	sp_v3.0_unigene1105	isotig32612	AT1G51200.1	A20/AN1-like zinc finger family protein	-0.337057	8.66828	0.00200532	0.137296
pp_104733	M7Z3R5tr=Nicotinate phosphoribosyltransferase Triticum urartu (Red wild einkorn) (Crithodium urartu)	sp_v3.0_unigene35246	unigene35246	AT4G36940.1	nicotinate phosphoribosyltransferase 1	1.02381	2.66469	0.00200685	0.137296
pp_64305	W1PH14tr=Uncharacterized protein Amborella trichopoda	sp_v3.0_unigene8764	isotig21830	AT3G16560.1	Protein phosphatase 2C family protein	0.736776	3.3629	0.0020107	0.137346
pp_108492	Q71H73sp=Histone H3.3 Vitis vinifera (Grape)	sp_v3.0_unigene34651	unigene34651	AT4G40030.2	Histone superfamily protein	0.626694	3.80077	0.00201347	0.137346
pp_237485	F2DLW6sp=Elongation factor 1-alpha Hordeum vulgare var. distichum (Domesticated barley)	sp_v3.0_unigene76803	isotig84929	AT1G07920.1	GTP binding Elongation factor Tu family protein	-1.49658	1.49893	0.00201779	0.13744
pp_73239	---NA---	sp_v3.0_unigene21234	isotig04980	#N/A	#N/A	-0.986569	2.71343	0.00202256	0.137563
pp_179739	---NA---	sp_v3.0_unigene20120	unigene20120	#N/A	#N/A	-0.871785	3.75247	0.00202858	0.137772
pp_173465	Q9FDZ9sp=60S ribosomal protein L21-2 Arabidopsis thaliana (Mouse-ear cress)	sp_v3.0_unigene186106	unigene186106	AT1G57660.1	Translation protein SH3-like family protein	1.57896	1.4234	0.00203483	0.137957
pp_127652	D3IZ06tr=Thaumatin-like protein L2 Pinus monticola (Western white pine) (Strobus monticola)	sp_v3.0_unigene20920	unigene3797	AT4G11650.1	osmotin 34	0.918652	3.20031	0.00203955	0.137957
pp_136818	A0A178V3V0tr=ENODL15 Arabidopsis thaliana (Mouse-ear cress)	sp_v3.0_unigene18720	isotig52800	AT4G31840.1	early nodulin-like protein 15	-0.599362	3.89829	0.00204409	0.137957
pp_235467	A9SRU6tr=Predicted protein Physcomitrella patens subsp. patens (Moss)	sp_v3.0_unigene12181	isotig31882	#N/A	#N/A	-0.663119	3.92757	0.00204544	0.137957
pp_133040	A0A0K9P6S2tr=Nitrilase/cyanide hydratase and apolipoprotein N-acyltransferasefamily protein Zostera marina (Eelgrass)	sp_v3.0_unigene3280	unigene3280	AT4G08790.1	Nitrilase/cyanide hydratase and apolipoprotein N-acyltransferase family protein	0.827842	2.92545	0.00204609	0.137957
pp_216113	---NA---	sp_v3.0_unigene10996	unigene10996	#N/A	#N/A	1.0859	1.74073	0.00206191	0.138802
pp_110034	Q84T61sp=Heat stress transcription factor A-1 Oryza sativa subsp. japonica (Rice)	sp_v3.0_unigene13283	isotig42092	AT5G16820.1	heat shock factor 3	-0.822772	2.68263	0.00206457	0.138802
pp_64312	W1PH14tr=Uncharacterized protein Amborella trichopoda	sp_v3.0_unigene8764	isotig21830	AT3G16560.1	Protein phosphatase 2C family protein	0.696647	3.37304	0.00207642	0.139088
pp_206086	B8LMN1tr=Putative uncharacterized protein Picea sitchensis (Sitka spruce) (Pinus sitchensis)	sp_v3.0_unigene12142	isotig27920	AT5G14930.2	senescence-associated gene 101	-0.556704	4.83499	0.00208035	0.139088
pp_245390	V4T6Q8tr=Uncharacterized protein Citrus clementina	sp_v3.0_unigene5815	isotig45683	AT2G30280.1	RNA-directed DNA methylation 4	1.02938	2.29118	0.00208062	0.139088
pp_245391	V4T6Q8tr=Uncharacterized protein Citrus clementina	sp_v3.0_unigene5815	isotig45683	AT2G30280.1	RNA-directed DNA methylation 4	1.02938	2.29118	0.00208074	0.139088
pp_161219	A0A088BGK7tr=Auxin-repressed protein Pinus radiata (Monterey pine) (Pinus insignis)	sp_v3.0_unigene32903	isotig65064	AT2G33830.2	Dormancy/auxin associated family protein	-0.802591	5.34169	0.00209681	0.139449
pp_148067	A0A0D6QV89sp=Glycosyltransferase Araucaria cunninghamii (Hoop pine) (Moreton Bay pine)	sp_v3.0_unigene1693	unigene1693	AT2G36800.1	don-glucosyltransferase 1	-0.727475	3.12356	0.00209706	0.139449
pp_161220	A0A077EMG8tr=Putative auxin-repressed protein Pinus massoniana	sp_v3.0_unigene32903	isotig65064	AT1G28330.1	dormancy-associated protein-like 1	-0.794635	5.34063	0.00209713	0.139449
pp_79577	A0A0C9S9W3tr=TSA: Wollemia nobilis Ref_Wollemi_Transcript_5835_3235 transcribed RNA sequence Wollemia nobilis	sp_v3.0_unigene2501	unigene2501	AT2G41900.1	CCCH-type zinc finger protein with ARM repeat domain-containing protein	-0.839523	2.9693	0.0020981	0.139449
pp_247835	A9P0H5tr=Putative uncharacterized protein Picea sitchensis (Sitka spruce) (Pinus sitchensis)	sp_v3.0_unigene143839	unigene44056	AT1G77120.1	alcohol dehydrogenase 1	-0.768544	5.06982	0.00211633	0.14046
pp_184008	A9NRU7tr=Putative uncharacterized protein Picea sitchensis (Sitka spruce) (Pinus sitchensis)	sp_v3.0_unigene14138	unigene14138	AT4G29260.1	HAD superfamily%2C subfamily IIIB acid phosphatase	0.836324	3.04334	0.00211981	0.14046
pp_138201	A0A0C9S9C2tr=TSA: Wollemia nobilis Ref_Wollemi_Transcript_8227_954 transcribed RNA sequence Wollemia nobilis	sp_v3.0_unigene4084	isotig20501	AT3G23600.1	alpha/beta-Hydrolases superfamily protein	0.483613	5.48338	0.00212372	0.14046
pp_129581	A0A0C9S9Q7tr=TSA: Wollemia nobilis Ref_Wollemi_Transcript_7033_2031 transcribed RNA sequence Wollemia nobilis	sp_v3.0_unigene209715	unigene17433	AT1G62290.1	Saposin-like aspartyl protease family protein	0.739877	3.81908	0.00212647	0.14046
pp_150374	M0RN35tr=Uncharacterized protein Musa acuminata subsp. malaccensis (Wild banana) (Musa malaccensis)	sp_v3.0_unigene1654	isotig46186	AT4G17830.1	Peptidase M20/M25/M40 family protein	0.581247	4.29958	0.00212836	0.14046
pp_218365	B8LKG4tr=Putative uncharacterized protein Picea sitchensis (Sitka spruce) (Pinus sitchensis)	sp_v3.0_unigene34625	unigene34625	AT1G60420.1	DC1 domain-containing protein	-1.08723	2.82622	0.00213393	0.140628
pp_243021	A0A0C9S3R0tr=TSA: Wollemia nobilis Ref_Wollemi_Transcript_14816_2055 transcribed RNA sequence Wollemia nobilis	sp_v3.0_unigene3117	isotig11304	AT5G13520.1	peptidase M1 family protein	-1.54574	1.22053	0.0021428	0.140867
pp_209391	---NA---	sp_v3.0_unigene44257	unigene44257	#N/A	#N/A	-1.72192	4.64668	0.00214552	0.140867
pp_218872	A9NRM4tr=Putative uncharacterized protein Picea sitchensis (Sitka spruce) (Pinus sitchensis)	sp_v3.0_unigene29592	isotig36774	AT1G56220.3	Dormancy/auxin associated family protein	-0.724688	3.75098	0.00214661	0.140867
pp_203926	A0A0C9RQN5tr=TSA: Wollemia nobilis Ref_Wollemi_Transcript_1586_1735 transcribed RNA sequence Wollemia nobilis	sp_v3.0_unigene3355	unigene3355	AT5G53970.1	Tyrosine transaminase family protein	0.582563	4.20555	0.0021564	0.141184
pp_233497	A0A0C9S8V4tr=TSA: Wollemia nobilis Ref_Wollemi_Transcript_10369_1553 transcribed RNA sequence Wollemia nobilis	sp_v3.0_unigene2759	unigene2759	AT3G16510.1	Calcium-dependent lipid-binding (CaLB domain) family protein	-0.412005	6.4864	0.00215749	0.141184
pp_245938	B8ANZ2tr=Putative uncharacterized protein Oryza sativa subsp. indica (Rice)	sp_v3.0_unigene11389	unigene11389	AT5G20920.1	eukaryotic translation initiation factor 2 beta subunit	-0.478494	5.38225	0.00216529	0.141496
pp_68996	Q9STL4sp=KDEL-tailed cysteine endopeptidase CEP2 Arabidopsis thaliana (Mouse-ear cress)	sp_v3.0_unigene18123	unigene18123	AT3G48340.1	Cysteine proteinases superfamily protein	-0.788189	3.27045	0.00217326	0.141818
pp_68329	---NA---	sp_v3.0_unigene1233	unigene1233	#N/A	#N/A	-0.771805	3.55426	0.00219386	0.142851
pp_172278	A0A078I3U3tr=BnaCnng12640D protein Brassica napus (Rape)	sp_v3.0_unigene29329	isotig42638	#N/A	#N/A	-0.694945	6.32454	0.00219586	0.142851
pp_192998	---NA---	sp_v3.0_unigene31643	unigene31643	#N/A	#N/A	-1.06706	3.04632	0.00219827	0.142851
pp_235136	A0A151S641tr=SAL1 phosphatase Cajanus cajan (Pigeon pea) (Cajanus indicus)	sp_v3.0_unigene6871	isotig19521	AT5G63980.1	SAL1 phosphatase-like protein	0.621818	3.55363	0.0022043	0.142875
pp_235138	A0A151S641tr=SAL1 phosphatase Cajanus cajan (Pigeon pea) (Cajanus indicus)	sp_v3.0_unigene6871	isotig19521	AT5G63980.1	SAL1 phosphatase-like protein	0.62182	3.55363	0.00220477	0.142875
pp_92123	---NA---	sp_v3.0_unigene17526	isotig18495	#N/A	#N/A	-0.490416	6.05714	0.00221	0.14294
pp_122971	A0A078E7Z9tr=BnaC01g33950D protein Brassica napus (Rape)	sp_v3.0_unigene21945	isotig37224	AT3G18773.1	RING/U-box superfamily protein	-1.19046	1.52098	0.00221189	0.14294
pp_92100	---NA---	sp_v3.0_unigene15375	isotig27656	#N/A	#N/A	-0.640979	3.64218	0.00223067	0.143954
pp_203927	A0A0C9RQN5tr=TSA: Wollemia nobilis Ref_Wollemi_Transcript_1586_1735 transcribed RNA sequence Wollemia nobilis	sp_v3.0_unigene3355	unigene3355	AT5G53970.1	Tyrosine transaminase family protein	0.582843	4.20599	0.00224269	0.144359
pp_203928	A0A0C9RQN5tr=TSA: Wollemia nobilis Ref_Wollemi_Transcript_1586_1735 transcribed RNA sequence Wollemia nobilis	sp_v3.0_unigene3355	unigene3355	AT5G53970.1	Tyrosine transaminase family protein	0.578455	4.2118	0.00224313	0.144359
pp_163574	Q84V95tr=Pyruvate decarboxylase 1 Lotus corniculatus (Bird's-foot trefoil)	sp_v3.0_unigene15860	unigene15860	AT4G33070.1	Thiamine pyrophosphate dependent pyruvate decarboxylase family protein	-0.748408	5.51995	0.00225316	0.144641
pp_235137	A0A151S641tr=SAL1 phosphatase Cajanus cajan (Pigeon pea) (Cajanus indicus)	sp_v3.0_unigene6871	isotig19521	AT5G63980.1	SAL1 phosphatase-like protein	0.621587	3.55324	0.00225531	0.144641
pp_86198	A6N837sp=Sucrose synthase Pinus taeda (Loblolly pine)	sp_v3.0_unigene183628	isotig58902	AT4G02280.1	sucrose synthase 3	-0.582751	4.64893	0.00225683	0.144641
pp_164712	---NA---	sp_v3.0_unigene37440	unigene37440	#N/A	#N/A	-0.83983	3.67796	0.00226698	0.145093
pp_215815	EnsemblPlants:GLYMA12G13280.1} Glycine max (Soybean) (Glycine hispida)	sp_v3.0_unigene2516	isotig21902	AT1G03780.2	targeting protein for XKLP2	-1.30063	1.52186	0.00227119	0.145163
pp_78619	A9NVD5tr=Putative uncharacterized protein Picea sitchensis (Sitka spruce) (Pinus sitchensis)	sp_v3.0_unigene29850	isotig35847	AT3G62550.1	Adenine nucleotide alpha hydrolases-like superfamily protein	-0.734274	5.08542	0.00227878	0.145449
pp_205545	M7ZZM5tr=Adenosine kinase 2 Triticum urartu (Red wild einkorn) (Crithodium urartu)	sp_v3.0_unigene126769	unigene17175	AT5G03300.1	adenosine kinase 2	0.589459	4.42371	0.00230678	0.146908
pp_85342	Q9FNE2sp=Glutaredoxin-C2 Arabidopsis thaliana (Mouse-ear cress)	sp_v3.0_unigene17671	unigene17671	AT5G40370.1	Glutaredoxin family protein	0.86498	5.02577	0.00231114	0.146908
pp_239596	C3VP99tr=Class IV chitinase Pseudotsuga menziesii (Douglas-fir) (Abies menziesii)	sp_v3.0_unigene56017	isotig87377	AT3G12500.1	basic chitinase	2.0585	1.05686	0.0023113	0.146908
pp_61742	EnsemblPlants:Si007573m} Setaria italica (Foxtail millet) (Panicum italicum)	sp_v3.0_unigene3271	unigene3271	AT2G36160.1	Ribosomal protein S11 family protein	0.522512	5.61461	0.00231514	0.146908
pp_235820	A0A103Y9P6tr=Uncharacterized protein Cynara cardunculus var. scolymus (Artichoke) (Cynara scolymus)	sp_v3.0_unigene1372	unigene1372	#N/A	#N/A	0.700581	3.46292	0.00231747	0.146908
pp_155457	A0A061FLB7tr=Chromatin remodeling complex subunit isoform 1 Theobroma cacao (Cacao) (Cocoa)	sp_v3.0_unigene30042	isotig34464	AT3G42670.1	chromatin remodeling 38	-0.600993	3.89958	0.00232052	0.146908
pp_153166	A0A161CD95tr=Polyubiquitin Luffa aegyptiaca (Sponge gourd) (Luffa cylindrica)	sp_v3.0_unigene17095	unigene17095	AT1G31340.1	related to ubiquitin 1	-0.540391	5.22829	0.00233124	0.147386
pp_184629	B9SFB6tr=NADH dehydrogenase, putative Ricinus communis (Castor bean)	sp_v3.0_unigene23783	isotig42739	AT4G21490.1	NAD(P)H dehydrogenase B3	0.655725	3.60285	0.00235225	0.148513
pp_235821	A0A103Y9P6tr=Uncharacterized protein Cynara cardunculus var. scolymus (Artichoke) (Cynara scolymus)	sp_v3.0_unigene1372	isotig32292	#N/A	#N/A	0.640082	3.71146	0.00236111	0.148682
pp_235819	A0A103Y9P6tr=Uncharacterized protein Cynara cardunculus var. scolymus (Artichoke) (Cynara scolymus)	sp_v3.0_unigene1372	isotig32292	#N/A	#N/A	0.640082	3.71146	0.00236129	0.148682
pp_120215	A0A0B0N2L3tr=Transcription factor TT2-like protein Gossypium arboreum (Tree cotton) (Gossypium nanking)	sp_v3.0_unigene32089	unigene32089	AT1G66390.1	myb domain protein 90	1.79214	0.892007	0.00236812	0.148884
pp_243321	M1VB25tr= COP9 signalosome subunit Csn2 Cyanidioschyzon merolae (strain 10D) (Red alga)	sp_v3.0_unigene2553	isotig46853	AT2G26990.1	proteasome family protein	1.05222	2.21346	0.00237316	0.148884
pp_231928	---NA---	sp_v3.0_unigene1461	isotig26539	#N/A	#N/A	-1.45309	1.6657	0.00237653	0.148884
pp_92115	---NA---	sp_v3.0_unigene33663	isotig36418	#N/A	#N/A	0.604312	3.82826	0.00237727	0.148884
pp_203568	A9NYX9tr=Putative uncharacterized protein Picea sitchensis (Sitka spruce) (Pinus sitchensis)	sp_v3.0_unigene32957	unigene32957	#N/A	#N/A	-0.468463	5.10939	0.00238873	0.149401
pp_203256	W9RHT8tr=Zinc finger A20 and AN1 domain-containing stress-associated protein 8 Morus notabilis	sp_v3.0_unigene1105	isotig32612	AT1G51200.1	A20/AN1-like zinc finger family protein	-0.329752	8.66026	0.00239307	0.149472
pp_86491	D7MDX6tr=UBX domain-containing protein Arabidopsis lyrata subsp. lyrata (Lyre-leaved rock-cress)	sp_v3.0_unigene7589	isotig19437	AT4G11740.1	Ubiquitin-like superfamily protein	0.881516	3.36323	0.00240122	0.149781
pp_64255	A0A022R7P0tr=Uncharacterized protein Erythranthe guttata (Yellow monkey flower) (Mimulus guttatus)	sp_v3.0_unigene27790	unigene27790	AT5G39390.1	Leucine-rich repeat protein kinase family protein	-1.10584	2.00988	0.00242678	0.150849
pp_236227	A0A0C9QPQ3tr=TSA: Wollemia nobilis Ref_Wollemi_Transcript_14470_1609 transcribed RNA sequence Wollemia nobilis	sp_v3.0_unigene183131	unigene39098	AT1G60730.1	NAD(P)-linked oxidoreductase superfamily protein	0.767127	3.02377	0.00242704	0.150849
pp_92120	---NA---	sp_v3.0_unigene33663	isotig36418	#N/A	#N/A	0.504828	4.6442	0.00242804	0.150849
pp_218369	B8LKG4tr=Putative uncharacterized protein Picea sitchensis (Sitka spruce) (Pinus sitchensis)	sp_v3.0_unigene34625	unigene34625	AT1G60420.1	DC1 domain-containing protein	-1.099	2.75563	0.00244268	0.151265
pp_210148	A0A0C9S244tr=TSA: Wollemia nobilis Ref_Wollemi_Transcript_21846_1731 transcribed RNA sequence Wollemia nobilis	sp_v3.0_unigene6281	unigene6281	AT5G01210.1	HXXXD-type acyl-transferase family protein	-0.90961	4.23197	0.00245043	0.151265
pp_212991	---NA---	sp_v3.0_unigene178747	unigene178747	#N/A	#N/A	-2.02612	1.82423	0.00245162	0.151265
pp_81051	A0A0B2QQ11tr=Cysteine-rich receptor-like protein kinase 2 Glycine soja (Wild soybean)	sp_v3.0_unigene162337	isotig87815	AT1G73080.1	PEP1 receptor 1	-1.90653	0.907074	0.00245288	0.151265
pp_168960	A0A0C9QWP8tr=TSA: Wollemia nobilis Ref_Wollemi_Transcript_3625_3133 transcribed RNA sequence Wollemia nobilis	sp_v3.0_unigene2763	unigene2763	AT3G01540.1	DEAD box RNA helicase 1	-0.927736	3.16104	0.00245415	0.151265
pp_245409	A0A061GI87tr=Immunoglobulin E-set superfamily protein isoform 1 Theobroma cacao (Cacao) (Cocoa)	sp_v3.0_unigene18621	isotig43362	AT3G07880.1	Immunoglobulin E-set superfamily protein	0.692025	3.41055	0.00245418	0.151265
pp_219161	Q9LV58sp=Multiprotein-bridging factor 1c Arabidopsis thaliana (Mouse-ear cress)	sp_v3.0_unigene20824	isotig03115	AT3G24500.1	multiprotein bridging factor 1C	-0.82071	4.37599	0.00247712	0.152477
pp_118995	---NA---	sp_v3.0_unigene187364	unigene202837	#N/A	#N/A	-1.62028	2.22999	0.00248699	0.152883
pp_64308	W1PH14tr=Uncharacterized protein Amborella trichopoda	sp_v3.0_unigene8764	isotig21830	AT3G16560.1	Protein phosphatase 2C family protein	0.729719	3.34032	0.00249079	0.152915
pp_218869	A9NRM4tr=Putative uncharacterized protein Picea sitchensis (Sitka spruce) (Pinus sitchensis)	sp_v3.0_unigene29766	unigene29766	AT1G56220.4	Dormancy/auxin associated family protein	-0.644472	4.3069	0.00250795	0.153766
pp_141038	Q9FJH0sp=Ras-related protein RABA1f Arabidopsis thaliana (Mouse-ear cress)	sp_v3.0_unigene16972	isotig15417	AT5G60860.1	RAB GTPase homolog A1F	0.754958	3.57298	0.00252118	0.154174
pp_191367	A9NKM8sp=Nascent polypeptide-associated complex subunit beta Picea sitchensis (Sitka spruce) (Pinus sitchensis)	sp_v3.0_unigene30134	unigene30134	AT1G17880.1	basic transcription factor 3	0.43845	5.4721	0.00252121	0.154174
pp_134942	EnsemblPlants:Si016099m} Setaria italica (Foxtail millet) (Panicum italicum)	sp_v3.0_unigene17547	unigene17547	AT2G46240.1	BCL-2-associated athanogene 6	-0.519965	4.82248	0.00252866	0.154427
pp_153043	A0A0K0M6X6tr=BSU2 Pinus tabuliformis (Chinese pine) (Pinus leucosperma)	sp_v3.0_unigene34681	unigene34681	AT4G34050.1	S-adenosyl-L-methionine-dependent methyltransferases superfamily protein	0.812044	2.82072	0.00256104	0.1562
pp_174038	A0A061FT40tr=RING/U-box superfamily protein Theobroma cacao (Cacao) (Cocoa)	sp_v3.0_unigene186725	isotig31330	AT1G76410.1	RING/U-box superfamily protein	-1.19753	3.19284	0.00256866	0.15646
pp_173051	P0C1U4sp=Endoglucanase 9 Oryza sativa subsp. japonica (Rice)	sp_v3.0_unigene10126	unigene10126	AT5G49720.1	glycosyl hydrolase 9A1	1.68399	1.13583	0.00258026	0.156677
pp_215400	A9NWK9tr=Putative uncharacterized protein Picea sitchensis (Sitka spruce) (Pinus sitchensis)	sp_v3.0_unigene5282	unigene5282	#N/A	#N/A	-1.45804	1.08789	0.00258026	0.156677
pp_119377	A0A0B0MM25tr=Putative C3F10.06c Gossypium arboreum (Tree cotton) (Gossypium nanking)	sp_v3.0_unigene16635	unigene16635	AT2G40570.1	initiator tRNA phosphoribosyl transferase family protein	1.52126	1.15445	0.00258756	0.156677
pp_119374	A0A0B0MM25tr=Putative C3F10.06c Gossypium arboreum (Tree cotton) (Gossypium nanking)	sp_v3.0_unigene16635	unigene16635	AT2G40570.1	initiator tRNA phosphoribosyl transferase family protein	1.52126	1.15445	0.00258786	0.156677
pp_95899	A0A0C9QTT7tr=TSA: Wollemia nobilis Ref_Wollemi_Transcript_10143_3084 transcribed RNA sequence Wollemia nobilis	sp_v3.0_unigene45924	isotig42397	AT1G65910.1	NAC domain containing protein 28	-0.509242	4.69393	0.00258901	0.156677
pp_78889	A0A0D6QRM4sp=Protein DETOXIFICATION Araucaria cunninghamii (Hoop pine) (Moreton Bay pine)	sp_v3.0_unigene9842	isotig52819	AT3G26590.1	MATE efflux family protein	0.950197	2.28829	0.00260118	0.157191
pp_230110	A8JGI9tr=Ribosomal protein S7 Chlamydomonas reinhardtii (Chlamydomonas smithii)	sp_v3.0_unigene38852	unigene38096	AT1G48830.1	Ribosomal protein S7e family protein	1.35249	1.47041	0.00260612	0.157191
pp_167315	---NA---	sp_v3.0_unigene3661	unigene20696	#N/A	#N/A	-1.22839	1.53966	0.0026076	0.157191
pp_202633	E5FA77tr=CYP720B9 Picea sitchensis (Sitka spruce) (Pinus sitchensis)	sp_v3.0_unigene22596	unigene22596	AT1G73340.1	Cytochrome P450 superfamily protein	0.449556	5.9497	0.00261301	0.157313
pp_95896	A0A0A7LU49tr=Heat shock protein 83 Albuca bracteata (False sea onion) (Ornithogalum longebracteatum)	sp_v3.0_unigene17340	unigene17340	AT5G52640.1	heat shock-like protein	-0.525317	4.40419	0.00261668	0.157331
pp_179643	D5AD91sp=Xyloglucan endotransglucosylase/hydrolase Picea sitchensis (Sitka spruce) (Pinus sitchensis)	sp_v3.0_unigene32502	unigene32502	AT4G03210.1	xyloglucan endotransglucosylase/hydrolase 9	-0.555169	4.87934	0.00264086	0.158579
pp_229804	D3YLT8tr=Tau class glutathione S-transferase Pinus brutia	sp_v3.0_unigene17694	isotig03374	AT1G78380.1	glutathione S-transferase TAU 19	1.4066	2.42415	0.00264902	0.158579
pp_194522	A0A103Y976tr=Leucine-rich repeat-containing protein Cynara cardunculus var. scolymus (Artichoke) (Cynara scolymus)	sp_v3.0_unigene196	isotig32534	AT3G56110.1	prenylated RAB acceptor 1.B1	-0.653957	3.64081	0.00265367	0.158579
pp_212028	Q9LXG3sp=Peroxidase 56 Arabidopsis thaliana (Mouse-ear cress)	sp_v3.0_unigene14395	isotig48481	AT5G15180.1	Peroxidase superfamily protein	-1.30126	1.39048	0.00265464	0.158579
pp_137743	D5AC09tr=Putative uncharacterized protein Picea sitchensis (Sitka spruce) (Pinus sitchensis)	sp_v3.0_unigene21236	isotig00001	AT3G52500.1	Eukaryotic aspartyl protease family protein	-0.643833	3.64989	0.00265705	0.158579
pp_163590	A0A0C9S7H3tr=TSA: Wollemia nobilis Ref_Wollemi_Transcript_13547_2060 transcribed RNA sequence Wollemia nobilis	sp_v3.0_unigene10025	unigene10025	AT1G11650.2	RNA-binding (RRM/RBD/RNP motifs) family protein	-0.539351	5.53528	0.00265782	0.158579
pp_249527	---NA---	sp_v3.0_unigene202903	unigene202903	#N/A	#N/A	-1.58372	2.2048	0.00267094	0.159158
pp_206079	A9NW04tr=Putative uncharacterized protein Picea sitchensis (Sitka spruce) (Pinus sitchensis)	sp_v3.0_unigene12142	isotig27920	AT3G52430.1	alpha/beta-Hydrolases superfamily protein	-0.535121	5.22716	0.00267837	0.159397
pp_161375	A9P2N8sp=Xyloglucan endotransglucosylase/hydrolase Picea sitchensis (Sitka spruce) (Pinus sitchensis)	sp_v3.0_unigene24155	isotig50324	AT5G13870.1	xyloglucan endotransglucosylase/hydrolase 5	0.881414	2.83985	0.00269024	0.159748
pp_58190	W9SEE7tr=Protein transport protein Sec16B Morus notabilis	sp_v3.0_unigene9618	isotig41787	AT5G47490.1	RGPR-like protein	0.555411	4.01614	0.00269686	0.159748
pp_218873	A9NRM4tr=Putative uncharacterized protein Picea sitchensis (Sitka spruce) (Pinus sitchensis)	sp_v3.0_unigene29592	unigene29766	AT1G56220.3	Dormancy/auxin associated family protein	-0.800247	3.50921	0.00270066	0.159748
pp_214863	A9U168tr=Predicted protein Physcomitrella patens subsp. patens (Moss)	sp_v3.0_unigene207690	isotig44405	#N/A	#N/A	-0.417331	5.90212	0.00270265	0.159748
pp_145739	I0J3G5tr=Polygalacturonase 1 Arabidopsis halleri subsp. halleri (Arabis halleri)	sp_v3.0_unigene9027	isotig15392	AT1G70370.1	polygalacturonase 2	-0.574223	4.78588	0.00270347	0.159748
pp_178034	A9NQJ9sp=Xyloglucan endotransglucosylase/hydrolase Picea sitchensis (Sitka spruce) (Pinus sitchensis)	sp_v3.0_unigene33381	unigene33381	AT3G23730.1	xyloglucan endotransglucosylase/hydrolase 16	0.867346	2.53366	0.00270481	0.159748
pp_202762	---NA---	sp_v3.0_unigene35628	isotig62973	#N/A	#N/A	-0.401076	6.61652	0.00271337	0.15991
pp_223195	B8LP96tr=Putative uncharacterized protein Picea sitchensis (Sitka spruce) (Pinus sitchensis)	sp_v3.0_unigene36421	unigene36421	#N/A	#N/A	-1.57491	2.21772	0.00271441	0.15991
pp_78776	W9SN68tr=Mannan endo-1,4-beta-mannosidase 7 Morus notabilis	sp_v3.0_unigene21262	isotig14417	AT5G66460.1	Glycosyl hydrolase superfamily protein	-1.56205	1.13828	0.0027354	0.160944
pp_108744	D5AAK6tr=Putative uncharacterized protein Picea sitchensis (Sitka spruce) (Pinus sitchensis)	sp_v3.0_unigene33836	unigene33836	#N/A	#N/A	0.862087	3.11175	0.00274189	0.161122
pp_140609	R0I4W6tr=Uncharacterized protein Capsella rubella			AT1G77940.1	Ribosomal protein L7Ae/L30e/S12e/Gadd45 family protein	2.18393	1.51622	0.0027594	0.161947
pp_64307	W1PH14tr=Uncharacterized protein Amborella trichopoda	sp_v3.0_unigene8764	isotig21830	AT3G16560.1	Protein phosphatase 2C family protein	0.691919	3.33054	0.00277203	0.162324
pp_234741	A0A0C9S6I8tr=TSA: Wollemia nobilis Ref_Wollemi_Transcript_14780_2565 transcribed RNA sequence Wollemia nobilis	sp_v3.0_unigene10384	isotig43767	AT4G23140.1	cysteine-rich RLK (RECEPTOR-like protein kinase) 6	-0.795091	3.46696	0.00277458	0.162324
pp_218823	---NA---	sp_v3.0_unigene86826	unigene11213	#N/A	#N/A	-0.511423	4.53034	0.00278139	0.162324
pp_87322	---NA---	sp_v3.0_unigene127314	unigene127314	#N/A	#N/A	-1.01514	2.75275	0.00278162	0.162324
pp_81186	A0A072US54tr=PPR containing plant-like protein Medicago truncatula (Barrel medic) (Medicago tribuloides)	sp_v3.0_unigene224	isotig41832	AT1G74850.1	plastid transcriptionally active 2	1.40058	1.1871	0.00278755	0.162324
pp_87323	---NA---	sp_v3.0_unigene127314	unigene127314	#N/A	#N/A	-0.990085	2.8411	0.00278948	0.162324
pp_125027	A0A0C9S3Y0tr=TSA: Wollemia nobilis Ref_Wollemi_Transcript_14500_2064 transcribed RNA sequence Wollemia nobilis	sp_v3.0_unigene44113	unigene44113	AT1G77180.1	chromatin protein family	-1.0405	1.88779	0.00279018	0.162324
pp_179973	A0A0C9S6S9tr=TSA: Wollemia nobilis Ref_Wollemi_Transcript_14351_991 transcribed RNA sequence Wollemia nobilis	sp_v3.0_unigene25210	unigene25210	AT3G50800.1	hypothetical protein	-0.573156	4.14685	0.00279557	0.162375
pp_206412	A0A072TUQ4tr=Kelch repeat F-box protein Medicago truncatula (Barrel medic) (Medicago tribuloides)	sp_v3.0_unigene26950	unigene26950	AT1G67480.1	Galactose oxidase/kelch repeat superfamily protein	0.533904	4.21848	0.00279801	0.162375
pp_236226	A0A0C9S6P7tr=TSA: Wollemia nobilis Ref_Wollemi_Transcript_14472_1488 transcribed RNA sequence Wollemia nobilis	sp_v3.0_unigene39098	unigene39098	AT1G60690.1	NAD(P)-linked oxidoreductase superfamily protein	0.382856	6.46567	0.00280556	0.162466
pp_212840	---NA---	sp_v3.0_unigene5378	unigene5378	#N/A	#N/A	-1.34027	1.4179	0.00280886	0.162466
pp_144914	G3C8U7tr=Vitamin-b12 independent methionine synthase Pinus pinaster (Maritime pine)	sp_v3.0_unigene34452	unigene34452	AT5G17920.1	Cobalamin-independent synthase family protein	-1.38375	1.97466	0.00281003	0.162466
pp_172277	A0A078I3U3tr=BnaCnng12640D protein Brassica napus (Rape)	sp_v3.0_unigene6581	isotig28178	AT5G13760.1	Plasma-membrane choline transporter family protein	-0.656459	6.41498	0.0028257	0.16317
pp_206410	A0A072TUQ4tr=Kelch repeat F-box protein Medicago truncatula (Barrel medic) (Medicago tribuloides)	sp_v3.0_unigene26950	unigene26950	AT1G67480.1	Galactose oxidase/kelch repeat superfamily protein	0.54054	4.15251	0.00283504	0.163185
pp_6983	P49210sp=60S ribosomal protein L9 Oryza sativa subsp. japonica (Rice)	sp_v3.0_unigene167662	unigene167662	AT1G33120.1	Ribosomal protein L6 family	1.33288	1.83732	0.00283622	0.163185
pp_194137	EnsemblPlants:EMT09320} Aegilops tauschii (Tausch's goatgrass) (Aegilops squarrosa)	sp_v3.0_unigene40562	unigene40562	AT1G19400.4	Erythronate-4-phosphate dehydrogenase family protein	-1.42396	2.7665	0.00283646	0.163185
pp_58932	A0A0C9SAB6tr=TSA: Wollemia nobilis Ref_Wollemi_Transcript_4227_1323 transcribed RNA sequence Wollemia nobilis	sp_v3.0_unigene24286	unigene23029	AT3G10640.1	SNF7 family protein	0.46863	5.30541	0.00285898	0.164198
pp_149970	A0A061FH83tr=VQ motif-containing protein, putative Theobroma cacao (Cacao) (Cocoa)	sp_v3.0_unigene75334	isotig111067	#N/A	#N/A	-1.89936	1.05335	0.00286645	0.164198
pp_169044	W9RI64tr=GDP-mannose 3,5-epimerase 1 Morus notabilis	sp_v3.0_unigene18237	unigene8961	AT5G28840.1	GDP-D-mannose 3'%2C5'-epimerase	0.47116	5.53918	0.0028666	0.164198
pp_86967	A0A1D5SFC5tr=Uncharacterized protein Triticum aestivum (Wheat)	sp_v3.0_unigene33114	isotig35890	AT3G60270.1	Cupredoxin superfamily protein	0.747719	3.02859	0.00287691	0.164198
pp_144918	G3C8U7tr=Vitamin-b12 independent methionine synthase Pinus pinaster (Maritime pine)	sp_v3.0_unigene17665	unigene17665	AT5G17920.1	Cobalamin-independent synthase family protein	-1.39505	1.63622	0.00287767	0.164198
pp_72422	---NA---	sp_v3.0_unigene17412	unigene17412	#N/A	#N/A	0.72092	3.12432	0.00288778	0.164198
pp_146986	C5Z5F4tr=Uncharacterized protein Sorghum bicolor (Sorghum) (Sorghum vulgare)	sp_v3.0_unigene74562	isotig46537	AT3G50140.1	transmembrane protein%2C putative (DUF247)	1.43157	1.31149	0.00288806	0.164198
pp_91299	A9NU02tr=Putative uncharacterized protein Picea sitchensis (Sitka spruce) (Pinus sitchensis)	sp_v3.0_unigene37279	unigene37279	AT1G13360.1	hypothetical protein	-1.5607	1.50956	0.00288866	0.164198
pp_186270	A9NQJ9sp=Xyloglucan endotransglucosylase/hydrolase Picea sitchensis (Sitka spruce) (Pinus sitchensis)	sp_v3.0_unigene116595	unigene116595	AT4G25810.1	xyloglucan endotransglycosylase 6	-1.53627	1.54006	0.00289157	0.164198
pp_235823	A0A103Y9P6tr=Uncharacterized protein Cynara cardunculus var. scolymus (Artichoke) (Cynara scolymus)	sp_v3.0_unigene1372	unigene1372	#N/A	#N/A	0.657787	3.59781	0.00289256	0.164198
pp_235822	A0A103Y9P6tr=Uncharacterized protein Cynara cardunculus var. scolymus (Artichoke) (Cynara scolymus)	sp_v3.0_unigene1372	unigene1372	#N/A	#N/A	0.657787	3.59781	0.00289276	0.164198
pp_240187	---NA---	sp_v3.0_unigene37426	unigene37426	#N/A	#N/A	-0.842615	2.71689	0.00289764	0.164275
pp_152565	Q1RN86tr=Calmodulin-binding heat shock protein Gossypium hirsutum (Upland cotton) (Gossypium mexicanum)	sp_v3.0_unigene189742	isotig30680	AT3G49050.1	alpha/beta-Hydrolases superfamily protein	-1.3928	1.22266	0.00290868	0.16465
pp_236128	---NA---	sp_v3.0_unigene17653	isotig21259	AT2G19750.1	Ribosomal protein S30 family protein	0.615938	3.95461	0.00291132	0.16465
pp_246793	B8LP28tr=Putative uncharacterized protein Picea sitchensis (Sitka spruce) (Pinus sitchensis)	sp_v3.0_unigene28271	isotig53869	AT5G11090.1	serine-rich protein-like protein	-1.02495	3.79663	0.00291579	0.164703
pp_117810	G9B4E9tr=Class I chitinase Pinus contorta (Shore pine) (Lodgepole pine)	sp_v3.0_unigene17180	isotig52008	AT3G54420.1	homolog of carrot EP3-3 chitinase	1.18849	2.62941	0.00292041	0.164765
pp_210564	W9S1N3tr=Cysteine proteinase 15A Morus notabilis	sp_v3.0_unigene17115	isotig32782	AT4G39090.1	Papain family cysteine protease	0.480446	7.32266	0.00292599	0.16488
pp_243280	B9SF87tr=DNA binding protein, putative Ricinus communis (Castor bean)	sp_v3.0_unigene5757	unigene5757	AT3G01560.2	proline-rich receptor-like kinase%2C putative (DUF1421)	-0.535466	4.29801	0.00296158	0.166685
pp_245405	A0A061GI87tr=Immunoglobulin E-set superfamily protein isoform 1 Theobroma cacao (Cacao) (Cocoa)	sp_v3.0_unigene18621	isotig43362	AT3G07880.1	Immunoglobulin E-set superfamily protein	0.683324	3.40511	0.00296863	0.166787
pp_219157	A0A0C9RU37tr=TSA: Wollemia nobilis Ref_Wollemi_Transcript_12971_1305 transcribed RNA sequence Wollemia nobilis	sp_v3.0_unigene6851	unigene6851	#N/A	#N/A	1.29486	1.23601	0.00297318	0.166787
pp_85676	Q2HRJ5tr=Gibberellin regulated protein Medicago truncatula (Barrel medic) (Medicago tribuloides)	sp_v3.0_unigene201953	isotig76621	AT2G14900.1	Gibberellin-regulated family protein	0.580938	4.87132	0.00297412	0.166787
pp_92114	---NA---	sp_v3.0_unigene33663	isotig36418	#N/A	#N/A	-0.567652	5.37345	0.00298569	0.167234
pp_161376	A9P2N8sp=Xyloglucan endotransglucosylase/hydrolase Picea sitchensis (Sitka spruce) (Pinus sitchensis)	sp_v3.0_unigene24155	isotig50324	AT5G13870.1	xyloglucan endotransglucosylase/hydrolase 5	0.894059	2.84798	0.00299479	0.167543
pp_136453	Q9FKK7sp=Xylose isomerase Arabidopsis thaliana (Mouse-ear cress)	sp_v3.0_unigene98	isotig29364	AT5G57655.2	xylose isomerase family protein	-0.658283	3.85061	0.00301121	0.16826
pp_110827	A9NYF1tr=Putative uncharacterized protein Picea sitchensis (Sitka spruce) (Pinus sitchensis)	sp_v3.0_unigene32787	isotig57401	#N/A	#N/A	-1.59138	1.87937	0.00304988	0.170217
pp_58116	---NA---	sp_v3.0_unigene41284	isotig83560	#N/A	#N/A	0.463301	5.19473	0.00306547	0.170882
pp_246545	M5X4A3tr=Uncharacterized protein Prunus persica (Peach) (Amygdalus persica)	sp_v3.0_unigene95359	isotig04928	ATMG00860.1	DNA/RNA polymerases superfamily protein	1.05036	1.59058	0.00307356	0.171129
pp_189004	---NA---	sp_v3.0_unigene17168	unigene17168	#N/A	#N/A	-0.51229	7.28463	0.00309177	0.171938
pp_219701	A0A0Q3NFN3sp=Transcription initiation factor IIE subunit beta Brachypodium distachyon (Purple false brome) (Trachynia distachya)	sp_v3.0_unigene9031	isotig19905	AT4G20330.1	Transcription initiation factor TFIIE%2C beta subunit	-0.693636	3.56363	0.00310101	0.172246
pp_173289	A0A0C9S3Y8tr=TSA: Wollemia nobilis Ref_Wollemi_Transcript_14473_1509 transcribed RNA sequence Wollemia nobilis	sp_v3.0_unigene37684	isotig10621	AT1G60710.1	NAD(P)-linked oxidoreductase superfamily protein	1.3345	1.7067	0.0031151	0.172823
pp_85673	Q2HRJ5tr=Gibberellin regulated protein Medicago truncatula (Barrel medic) (Medicago tribuloides)	sp_v3.0_unigene201953	isotig60235	AT2G14900.1	Gibberellin-regulated family protein	0.569947	4.87011	0.00313311	0.173616
pp_184183	---NA---	sp_v3.0_unigene18739	unigene101699	#N/A	#N/A	-1.08458	3.89615	0.00314019	0.173802
pp_153607	A0A0D6R5V7sp=Protein DETOXIFICATION Araucaria cunninghamii (Hoop pine) (Moreton Bay pine)	sp_v3.0_unigene131669	isotig45964	AT4G25640.1	detoxifying efflux carrier 35	1.24797	1.55405	0.00314829	0.174044
pp_146989	A0A151SC85tr=UPF0481 protein At3g47200 family Cajanus cajan (Pigeon pea) (Cajanus indicus)	sp_v3.0_unigene74562	isotig46537	AT3G50140.1	transmembrane protein%2C putative (DUF247)	1.46251	1.33331	0.00318902	0.175936
pp_185261	A9NQ91tr=Putative uncharacterized protein Picea sitchensis (Sitka spruce) (Pinus sitchensis)	sp_v3.0_unigene146333	isotig22463	AT1G77120.1	alcohol dehydrogenase 1	-1.16962	2.16633	0.00319048	0.175936
pp_219150	A0A0C9RU37tr=TSA: Wollemia nobilis Ref_Wollemi_Transcript_12971_1305 transcribed RNA sequence Wollemia nobilis	sp_v3.0_unigene6851	unigene6851	#N/A	#N/A	0.684147	3.12053	0.00319383	0.175936
pp_79452	A0A0C9QQD1tr=TSA: Wollemia nobilis Ref_Wollemi_Transcript_13960_765 transcribed RNA sequence Wollemia nobilis	sp_v3.0_unigene20318	unigene20318	AT2G46600.1	Calcium-binding EF-hand family protein	0.610497	3.71374	0.0032011	0.176128
pp_219444	A0A0K0M735tr=MLP1 Pinus tabuliformis (Chinese pine) (Pinus leucosperma)	sp_v3.0_unigene29490	isotig13520	#N/A	#N/A	-0.877053	3.74908	0.00321308	0.176224
pp_212029	SAAS:SAAS00506982} Ricinus communis (Castor bean)	sp_v3.0_unigene14395	isotig48481	AT3G21770.1	Peroxidase superfamily protein	-1.22366	1.48129	0.00321417	0.176224
pp_212027	SAAS:SAAS00506982} Ricinus communis (Castor bean)	sp_v3.0_unigene14395	isotig48481	AT3G21770.1	Peroxidase superfamily protein	-1.22366	1.48129	0.00321417	0.176224
pp_56896	A0A1D6AIP6tr=Uncharacterized protein Triticum aestivum (Wheat)	sp_v3.0_unigene17377	isotig05692	AT1G65349.1	hypothetical protein	1.46849	1.78616	0.00321919	0.176292
pp_236224	A0A0C9S6P7tr=TSA: Wollemia nobilis Ref_Wollemi_Transcript_14472_1488 transcribed RNA sequence Wollemia nobilis	sp_v3.0_unigene39098	unigene39098	AT1G60690.1	NAD(P)-linked oxidoreductase superfamily protein	0.393866	6.30316	0.00322711	0.176441
pp_108738	D5AAK6tr=Putative uncharacterized protein Picea sitchensis (Sitka spruce) (Pinus sitchensis)	sp_v3.0_unigene33710	isotig64885	#N/A	#N/A	0.707771	3.40895	0.00322947	0.176441
pp_136233	Q43729sp=Peroxidase 57 Arabidopsis thaliana (Mouse-ear cress)	sp_v3.0_unigene22125	unigene22125	AT5G17820.1	Peroxidase superfamily protein	1.0676	2.09089	0.00324465	0.177063
pp_188607	Q19AV8tr=Clavata-like receptor Picea glauca (White spruce) (Pinus glauca)	sp_v3.0_unigene5421	unigene5421	AT1G28440.1	HAESA-like 1	-0.793701	3.74789	0.00326875	0.178151
pp_162919	A9RZK7tr=Predicted protein Physcomitrella patens subsp. patens (Moss)	sp_v3.0_unigene16709	isotig09483	AT5G54930.1	AT hook motif-containing protein	-0.550835	4.38761	0.00327222	0.178151
pp_198222	A9SUV9tr=Predicted protein Physcomitrella patens subsp. patens (Moss)	sp_v3.0_unigene27099	isotig29832	AT3G12270.1	protein arginine methyltransferase 3	0.738358	3.0618	0.00327844	0.178281
pp_179974	A0A0C9S6S9tr=TSA: Wollemia nobilis Ref_Wollemi_Transcript_14351_991 transcribed RNA sequence Wollemia nobilis	sp_v3.0_unigene25210	isotig18889	AT3G50800.1	hypothetical protein	-0.581676	4.1722	0.00328548	0.178456
pp_227149	A0A0C9RQU6tr=TSA: Wollemia nobilis Ref_Wollemi_Transcript_1320_1577 transcribed RNA sequence Wollemia nobilis	sp_v3.0_unigene22010	isotig49309	AT3G53000.1	phloem protein 2-A15	1.102	1.61289	0.00332855	0.180049
pp_227147	A0A0C9RQU6tr=TSA: Wollemia nobilis Ref_Wollemi_Transcript_1320_1577 transcribed RNA sequence Wollemia nobilis	sp_v3.0_unigene22010	isotig49309	AT3G53000.1	phloem protein 2-A15	1.10201	1.61289	0.00332915	0.180049
pp_136451	Q9FKK7sp=Xylose isomerase Arabidopsis thaliana (Mouse-ear cress)	sp_v3.0_unigene98	isotig29364	AT5G57655.2	xylose isomerase family protein	-0.64414	3.91165	0.00333209	0.180049
pp_172275	A0A078I3U3tr=BnaCnng12640D protein Brassica napus (Rape)	sp_v3.0_unigene6581	isotig28178	AT5G13760.1	Plasma-membrane choline transporter family protein	-0.650741	6.41104	0.00333573	0.180049
pp_206413	A0A072TUQ4tr=Kelch repeat F-box protein Medicago truncatula (Barrel medic) (Medicago tribuloides)	sp_v3.0_unigene26950	unigene26950	AT1G67480.1	Galactose oxidase/kelch repeat superfamily protein	0.517189	4.1557	0.00333733	0.180049
pp_211617	A9P0V0tr=Putative uncharacterized protein Picea sitchensis (Sitka spruce) (Pinus sitchensis)	sp_v3.0_unigene35528	isotig23679	#N/A	#N/A	1.51411	1.01974	0.00333857	0.180049
pp_57666	EnsemblPlants:GLYMA17G15480.1} Glycine max (Soybean) (Glycine hispida)	sp_v3.0_unigene27787	isotig32622	AT4G17500.1	ethylene responsive element binding factor 1	-0.718389	3.94765	0.00334181	0.180049
pp_95526	P26792sp=Beta-fructofuranosidase, insoluble isoenzyme 1 Daucus carota (Wild carrot)	sp_v3.0_unigene1833	isotig43966	AT3G13790.1	Glycosyl hydrolases family 32 protein	0.634278	3.43354	0.00334925	0.180241
pp_165460	A0A199VBE0tr=60S ribosomal protein L11-2 Ananas comosus (Pineapple) (Ananas ananas)	sp_v3.0_unigene201915	isotig12500	AT2G42740.1	ribosomal protein large subunit 16A	0.619858	4.197	0.00336015	0.180619
pp_165580	---NA---	sp_v3.0_unigene30942	isotig47711	#N/A	#N/A	-1.55067	2.67201	0.00336958	0.180858
pp_144273	Q9FIK0sp=ATP-dependent 6-phosphofructokinase 2 Arabidopsis thaliana (Mouse-ear cress)	sp_v3.0_unigene1032	isotig43514	AT5G47810.1	phosphofructokinase 2	-0.817798	2.59356	0.00337615	0.180858
pp_105642	A9NQ91tr=Putative uncharacterized protein Picea sitchensis (Sitka spruce) (Pinus sitchensis)	sp_v3.0_unigene21494	isotig51645	AT1G77120.1	alcohol dehydrogenase 1	-1.5226	2.05103	0.00338007	0.180858
pp_148485	A0A0C9RL80tr=TSA: Wollemia nobilis Ref_Wollemi_Transcript_12684_1767 transcribed RNA sequence Wollemia nobilis	sp_v3.0_unigene17894	unigene17894	AT5G06770.1	KH domain-containing protein / zinc finger (CCCH type) family protein	-0.501516	4.83822	0.00339038	0.180858
pp_196144	---NA---	sp_v3.0_unigene29718	unigene29718	AT3G56500.1	serine-rich protein-like protein	-0.902971	2.83769	0.00339411	0.180858
pp_206995	A9NMA6tr=Putative uncharacterized protein Picea sitchensis (Sitka spruce) (Pinus sitchensis)	sp_v3.0_unigene23045	unigene23045	AT3G50800.1	hypothetical protein	-1.92713	1.63784	0.00339575	0.180858
pp_64306	W1PH14tr=Uncharacterized protein Amborella trichopoda	sp_v3.0_unigene8764	isotig21830	AT3G16560.1	Protein phosphatase 2C family protein	0.691395	3.41542	0.00339685	0.180858
pp_81052	A0A0B2QQ11tr=Cysteine-rich receptor-like protein kinase 2 Glycine soja (Wild soybean)	sp_v3.0_unigene162337	isotig87815	AT1G73080.1	PEP1 receptor 1	-1.44813	1.16376	0.00340041	0.180858
pp_108273	A0A0C9S4Y6tr=TSA: Wollemia nobilis Ref_Wollemi_Transcript_22097_1460 transcribed RNA sequence Wollemia nobilis	sp_v3.0_unigene18006	isotig45570	AT4G39330.1	cinnamyl alcohol dehydrogenase 9	1.34857	1.46013	0.00340239	0.180858
pp_179342	A9NUB5tr=Putative uncharacterized protein Picea sitchensis (Sitka spruce) (Pinus sitchensis)	sp_v3.0_unigene11665	unigene11665	AT5G64260.1	EXORDIUM like 2	0.470404	5.09982	0.00340334	0.180858
pp_203998	A0A0E0LIZ4tr=Uncharacterized protein Oryza punctata (Red rice)	sp_v3.0_unigene12068	isotig22250	AT5G54140.1	IAA-leucine-resistant (ILR1)-like 3	0.809187	2.75811	0.00342088	0.181583
pp_94401	A0A061ENY4sp=Bidirectional sugar transporter SWEET Theobroma cacao (Cacao) (Cocoa)	sp_v3.0_unigene160885	isotig49398	AT4G15920.1	Nodulin MtN3 family protein	-0.882097	2.57512	0.00342685	0.181693
pp_78887	A0A0D6QRM4sp=Protein DETOXIFICATION Araucaria cunninghamii (Hoop pine) (Moreton Bay pine)	sp_v3.0_unigene9842	isotig52819	AT3G26590.1	MATE efflux family protein	0.931279	2.27672	0.00343103	0.181708
pp_206409	A0A072TUQ4tr=Kelch repeat F-box protein Medicago truncatula (Barrel medic) (Medicago tribuloides)	sp_v3.0_unigene26950	unigene26950	AT1G67480.1	Galactose oxidase/kelch repeat superfamily protein	0.527009	4.21663	0.00343889	0.181735
pp_68224	---NA---	sp_v3.0_unigene101729	unigene101729	#N/A	#N/A	-1.10279	2.16815	0.00343933	0.181735
pp_173050	P0C1U4sp=Endoglucanase 9 Oryza sativa subsp. japonica (Rice)	sp_v3.0_unigene10126	unigene10126	AT5G49720.1	glycosyl hydrolase 9A1	1.41651	1.21577	0.00344433	0.181794
pp_57928	C0PR00tr=Putative uncharacterized protein Picea sitchensis (Sitka spruce) (Pinus sitchensis)	sp_v3.0_unigene2435	unigene2435	AT2G39050.1	hydroxyproline-rich glycoprotein family protein	-0.429016	6.69297	0.00346542	0.1827
pp_95910	---NA---	sp_v3.0_unigene34311	isotig21791	#N/A	#N/A	-1.29961	1.61065	0.00350506	0.184581
pp_68617	---NA---	sp_v3.0_unigene20660	isotig33772	#N/A	#N/A	0.552195	3.96363	0.00351834	0.184884
pp_245940	B8ANZ2tr=Putative uncharacterized protein Oryza sativa subsp. indica (Rice)	sp_v3.0_unigene11389	unigene11389	AT5G20920.1	eukaryotic translation initiation factor 2 beta subunit	-0.402269	5.83278	0.00352036	0.184884
pp_210563	W9S1N3tr=Cysteine proteinase 15A Morus notabilis	sp_v3.0_unigene17115	isotig32782	AT4G39090.1	Papain family cysteine protease	0.473612	7.31935	0.00352269	0.184884
pp_66548	A0A0C9RL84tr=TSA: Wollemia nobilis Ref_Wollemi_Transcript_12672_3093 transcribed RNA sequence Wollemia nobilis	sp_v3.0_unigene12865	isotig44860	AT2G30600.5	BTB/POZ domain-containing protein	-0.865635	2.83958	0.00352811	0.18496
pp_232512	---NA---	sp_v3.0_unigene34562	unigene34562	#N/A	#N/A	-1.20819	1.58681	0.00354117	0.185295
pp_194136	A9SBR1tr=Predicted protein Physcomitrella patens subsp. patens (Moss)	sp_v3.0_unigene40562	unigene40562	AT1G19400.4	Erythronate-4-phosphate dehydrogenase family protein	-1.2002	3.08776	0.00354244	0.185295
pp_115505	F2DZM0tr=Predicted protein Hordeum vulgare var. distichum (Domesticated barley)	sp_v3.0_unigene202428	unigene202428	AT3G12110.1	actin-11	-0.648606	4.46897	0.00355435	0.18557
pp_203859	A9NWT4sp=WAT1-related protein Picea sitchensis (Sitka spruce) (Pinus sitchensis)	sp_v3.0_unigene37505	isotig13139	AT5G07050.1	nodulin MtN21 /EamA-like transporter family protein	0.462731	5.58366	0.00355564	0.18557
pp_216145	A0A078E6Z7tr=BnaA08g23650D protein Brassica napus (Rape)	sp_v3.0_unigene5940	unigene5940	AT1G16250.1	Galactose oxidase/kelch repeat superfamily protein	-0.908158	2.29934	0.00356198	0.185693
pp_72683	A0A0C9RS04tr=TSA: Wollemia nobilis Ref_Wollemi_Transcript_15880_863 transcribed RNA sequence Wollemia nobilis	sp_v3.0_unigene206553	unigene206553	AT1G15380.1	Lactoylglutathione lyase / glyoxalase I family protein	0.846735	2.57698	0.00356859	0.185829
pp_107242	A0A0C9S3Z4tr=TSA: Wollemia nobilis Ref_Wollemi_Transcript_28213_1954 transcribed RNA sequence Wollemia nobilis	sp_v3.0_unigene21262	isotig14417	AT5G01930.1	Glycosyl hydrolase superfamily protein	-1.711	0.902355	0.00358919	0.18655
pp_203861	A9NWT4sp=WAT1-related protein Picea sitchensis (Sitka spruce) (Pinus sitchensis)	sp_v3.0_unigene37607	isotig47937	AT5G07050.1	nodulin MtN21 /EamA-like transporter family protein	0.478891	5.02206	0.00359077	0.18655
pp_223803	A0A0D6QTZ7tr=Uncharacterized protein Araucaria cunninghamii (Hoop pine) (Moreton Bay pine)	sp_v3.0_unigene10384	isotig43767	AT4G05200.1	cysteine-rich RLK (RECEPTOR-like protein kinase) 25	-1.04285	2.5743	0.00359443	0.18655
pp_92167	A9NYU2sp=Hexosyltransferase Picea sitchensis (Sitka spruce) (Pinus sitchensis)	sp_v3.0_unigene9439	isotig18903	#N/A	#N/A	0.529115	3.96451	0.00359876	0.186568
pp_169048	W9RI64tr=GDP-mannose 3,5-epimerase 1 Morus notabilis	sp_v3.0_unigene8961	unigene8961	AT5G28840.1	GDP-D-mannose 3'%2C5'-epimerase	0.440346	5.46298	0.00360428	0.186646
pp_116902	W9RFS4tr=Putative receptor-like protein kinase Morus notabilis	sp_v3.0_unigene926	unigene926	AT1G30570.1	hercules receptor kinase 2	0.763822	2.76735	0.00362005	0.186958
pp_58636	A9NWK0sp=Protein disulfide-isomerase Picea sitchensis (Sitka spruce) (Pinus sitchensis)	sp_v3.0_unigene18686	isotig43238	AT3G54960.1	PDI-like 1-3	0.765102	3.5914	0.00362125	0.186958
pp_155455	A0A0B0NS67tr=DNA repair rhp54 Gossypium arboreum (Tree cotton) (Gossypium nanking)	sp_v3.0_unigene30042	isotig34464	AT5G20420.1	chromatin remodeling 42	-0.557731	3.85474	0.00362231	0.186958
pp_211524	E5FXB3tr=Glycine-rich RNA-binding protein Sequoia sempervirens (California redwood) (Taxodium sempervirens)	sp_v3.0_unigene9389	unigene9389	AT2G21660.1	cold%2C circadian rhythm%2C and rna binding 2	-0.388718	10.2361	0.00363517	0.187414
pp_219702	A0A0Q3NFN3sp=Transcription initiation factor IIE subunit beta Brachypodium distachyon (Purple false brome) (Trachynia distachya)	sp_v3.0_unigene9031	isotig19905	AT4G20330.1	Transcription initiation factor TFIIE%2C beta subunit	-0.65065	3.58478	0.00364355	0.187639
pp_206415	A0A072TUQ4tr=Kelch repeat F-box protein Medicago truncatula (Barrel medic) (Medicago tribuloides)	sp_v3.0_unigene26950	unigene26950	AT1G67480.1	Galactose oxidase/kelch repeat superfamily protein	0.517311	4.19458	0.00365063	0.187739
pp_219442	A0A0K0M735tr=MLP1 Pinus tabuliformis (Chinese pine) (Pinus leucosperma)	sp_v3.0_unigene29490	isotig13520	#N/A	#N/A	-0.876825	3.76261	0.00365354	0.187739
pp_233851	B8LQW4sp=Glycosyltransferase Picea sitchensis (Sitka spruce) (Pinus sitchensis)	sp_v3.0_unigene49980	isotig29642	AT1G22380.1	UDP-glucosyl transferase 85A3	-0.721895	3.13246	0.0036655	0.187779
pp_57408	A0A0C9RQC5sp=Adenosylhomocysteinase Wollemia nobilis	sp_v3.0_unigene17097	unigene11777	AT4G13940.1	S-adenosyl-L-homocysteine hydrolase	0.420956	7.31787	0.00366606	0.187779
pp_179856	A0A072TNY8tr=Transcription factor Medicago truncatula (Barrel medic) (Medicago tribuloides)	sp_v3.0_unigene12060	isotig15437	AT3G24140.1	basic helix-loop-helix (bHLH) DNA-binding superfamily protein	-0.610902	4.46854	0.0036664	0.187779
pp_57411	A0A0C9RQC5sp=Adenosylhomocysteinase Wollemia nobilis	sp_v3.0_unigene17097	unigene11777	AT4G13940.1	S-adenosyl-L-homocysteine hydrolase	0.419386	7.31861	0.00367068	0.187792
pp_114944	T1WVA3tr=Pinocembrin chalcone synthase Pinus massoniana	sp_v3.0_unigene20625	isotig46865	AT5G13930.1	Chalcone and stilbene synthase family protein	0.626023	4.35966	0.0036808	0.188005
pp_105305	A9NUD1tr=Putative uncharacterized protein Picea sitchensis (Sitka spruce) (Pinus sitchensis)	sp_v3.0_unigene11175	unigene11175	AT5G20950.1	Glycosyl hydrolase family protein	0.666708	3.53437	0.00368289	0.188005
pp_111152	A9P0N0tr=Putative uncharacterized protein Picea sitchensis (Sitka spruce) (Pinus sitchensis)	sp_v3.0_unigene145641	isotig53690	AT3G22850.1	aluminum induced protein with YGL and LRDR motifs	-0.974855	2.91875	0.0036934	0.188335
pp_83985	F4MKL6tr=Gasa5 like protein Pinus pinaster (Maritime pine)	sp_v3.0_unigene32355	isotig61219	AT3G02885.1	GAST1 protein homolog 5	-1.08858	2.94951	0.00370095	0.188514
pp_61748	F6H726tr=Putative uncharacterized protein Vitis vinifera (Grape)	sp_v3.0_unigene15563	unigene15563	AT3G17030.1	Nucleic acid-binding proteins superfamily	1.57885	1.18346	0.00372665	0.188741
pp_165579	---NA---	sp_v3.0_unigene30942	isotig47711	#N/A	#N/A	-1.52486	2.65326	0.00373525	0.188741
pp_212994	---NA---	sp_v3.0_unigene178747	unigene178747	#N/A	#N/A	-1.94558	1.84017	0.0037371	0.188741
pp_185157	---NA---	sp_v3.0_unigene97035	unigene97035	#N/A	#N/A	-1.03148	1.84684	0.00374626	0.188741
pp_185263	A9NQ91tr=Putative uncharacterized protein Picea sitchensis (Sitka spruce) (Pinus sitchensis)	sp_v3.0_unigene36795	isotig22463	AT1G77120.1	alcohol dehydrogenase 1	-1.09323	2.29383	0.00374749	0.188741
pp_77777	O65059sp=40S ribosomal protein S15 Picea mariana (Black spruce) (Abies mariana)	sp_v3.0_unigene1672	unigene1672	AT5G09510.1	Ribosomal protein S19 family protein	0.528615	5.11061	0.00374806	0.188741
pp_215591	A0A0G7ZNT6tr=Cytochrome P450 CYP86A102 Picea glauca (White spruce) (Pinus glauca)	sp_v3.0_unigene13422	unigene13422	AT4G00360.1	cytochrome P450%2C family 86%2C subfamily A%2C polypeptide 2	0.606661	3.82995	0.00374884	0.188741
pp_188841	P26857sp=Cytochrome c oxidase subunit 2 Marchantia polymorpha (Liverwort) (Marchantia aquatica) Mitochondrion	sp_v3.0_unigene6072	PUT-10889	ATMG00160.1	cytochrome oxidase 2	-0.755686	3.17791	0.00375331	0.188741
pp_153307	EnsemblPlants:GLYMA10G06460.1} Glycine max (Soybean) (Glycine hispida)	sp_v3.0_unigene6597	isotig44613	AT4G34340.1	TBP-associated factor 8	-0.527563	3.90039	0.00375499	0.188741
pp_218368	B8LKG4tr=Putative uncharacterized protein Picea sitchensis (Sitka spruce) (Pinus sitchensis)	sp_v3.0_unigene34625	unigene34625	AT1G60420.1	DC1 domain-containing protein	-1.05561	2.82965	0.00375655	0.188741
pp_141041	Q9FJH0sp=Ras-related protein RABA1f Arabidopsis thaliana (Mouse-ear cress)	sp_v3.0_unigene16972	isotig15417	AT5G60860.1	RAB GTPase homolog A1F	0.736786	3.5615	0.00376024	0.188741
pp_164211	---NA---	sp_v3.0_unigene207184	isotig82979	#N/A	#N/A	0.509195	5.51765	0.00376564	0.188741
pp_210959	A0A0B2PLF1tr=Nudix hydrolase 15, mitochondrial Glycine soja (Wild soybean)	sp_v3.0_unigene5725	isotig47114	AT1G28960.1	nudix hydrolase homolog 15	0.730852	3.09187	0.00376929	0.188741
pp_211519	E5FXB3tr=Glycine-rich RNA-binding protein Sequoia sempervirens (California redwood) (Taxodium sempervirens)	sp_v3.0_unigene9389	unigene9389	AT2G21660.1	cold%2C circadian rhythm%2C and rna binding 2	-0.391822	10.354	0.00377286	0.188741
pp_232510	---NA---	sp_v3.0_unigene34562	unigene34562	#N/A	#N/A	-1.22578	1.47693	0.00377567	0.188741
pp_218423	A9NNU1tr=Putative uncharacterized protein Picea sitchensis (Sitka spruce) (Pinus sitchensis)	sp_v3.0_unigene682	unigene682	#N/A	#N/A	-1.78462	1.74291	0.00378104	0.188741
pp_85931	A5BVY8tr=Putative uncharacterized protein Vitis vinifera (Grape)	sp_v3.0_unigene143444	isotig21499	#N/A	#N/A	-0.97275	2.34489	0.00378192	0.188741
pp_153511	---NA---	sp_v3.0_unigene20968	unigene49119	#N/A	#N/A	-0.565622	4.2266	0.00378246	0.188741
pp_215586	A0A0G7ZNT6tr=Cytochrome P450 CYP86A102 Picea glauca (White spruce) (Pinus glauca)	sp_v3.0_unigene13422	unigene13422	AT4G00360.1	cytochrome P450%2C family 86%2C subfamily A%2C polypeptide 2	0.517422	4.04498	0.00378269	0.188741
pp_245937	B8ANZ2tr=Putative uncharacterized protein Oryza sativa subsp. indica (Rice)	sp_v3.0_unigene11389	unigene11389	AT5G20920.1	eukaryotic translation initiation factor 2 beta subunit	-0.400323	5.80788	0.00378801	0.188741
pp_197333	L7S263tr=Tau class glutathione S-transferase Pinus tabuliformis (Chinese pine) (Pinus leucosperma)	sp_v3.0_unigene207166	isotig12062	AT1G10370.1	Glutathione S-transferase family protein	0.936896	3.06831	0.00379035	0.188741
pp_214966	E9M5S2tr=Putative GDP-L-galactose-pyrophosphatase Citrus unshiu (Satsuma mandarin) (Citrus nobilis var. unshiu)	sp_v3.0_unigene34576	unigene34576	AT4G26850.1	GDP-L-galactose phosphorylase 1	-0.421168	6.01239	0.00380217	0.18902
pp_14319	O22647sp=40S ribosomal protein S16 Fritillaria agrestis (Stinkbells)			AT5G18380.1	Ribosomal protein S5 domain 2-like superfamily protein	1.42907	1.70857	0.00380406	0.18902
pp_133039	A0A0K9P6S2tr=Nitrilase/cyanide hydratase and apolipoprotein N-acyltransferasefamily protein Zostera marina (Eelgrass)	sp_v3.0_unigene3280	unigene3280	AT4G08790.1	Nitrilase/cyanide hydratase and apolipoprotein N-acyltransferase family protein	0.836938	2.88172	0.00382491	0.189506
pp_223482	D8U239tr=Putative uncharacterized protein Volvox carteri f. nagariensis	sp_v3.0_unigene6088	unigene6088	#N/A	#N/A	1.19172	1.6878	0.0038316	0.189506
pp_223479	D8U239tr=Putative uncharacterized protein Volvox carteri f. nagariensis	sp_v3.0_unigene6088	unigene6088	#N/A	#N/A	1.19172	1.6878	0.0038316	0.189506
pp_108760	P30079sp=Chalcone synthase Pinus sylvestris (Scots pine)	sp_v3.0_unigene99000	isotig46865	AT5G13930.1	Chalcone and stilbene synthase family protein	0.477858	5.71901	0.00383401	0.189506
pp_95879	---NA---	sp_v3.0_unigene33309	isotig25648	#N/A	#N/A	-1.0522	2.86339	0.003838	0.189506
pp_174787	L7S305tr=Tau class glutathione S-transferase Pinus tabuliformis (Chinese pine) (Pinus leucosperma)	sp_v3.0_unigene30035	unigene30035	AT1G10360.1	glutathione S-transferase TAU 18	0.760741	3.57082	0.00383821	0.189506
pp_148341	---NA---	sp_v3.0_unigene2710	unigene2710	#N/A	#N/A	-1.21815	3.82945	0.00384667	0.18968
pp_109625	---NA---	sp_v3.0_unigene9070	isotig43899	#N/A	#N/A	-0.538686	4.04164	0.00384986	0.18968
pp_86998	W9RCW9tr=Aldehyde dehydrogenase family 2 member Morus notabilis	sp_v3.0_unigene2242	isotig21896	AT1G23800.1	aldehyde dehydrogenase 2B7	0.63178	4.07149	0.00387668	0.190274
pp_200889	A0A0C9RGH7tr=TSA: Wollemia nobilis Ref_Wollemi_Transcript_28227_2972 transcribed RNA sequence Wollemia nobilis	sp_v3.0_unigene37926	isotig22000	AT1G15690.1	Inorganic H pyrophosphatase family protein	-0.591285	5.21206	0.00387872	0.190274
pp_196349	EnsemblPlants:Si029094m} Setaria italica (Foxtail millet) (Panicum italicum)	sp_v3.0_unigene7159	unigene7159	AT5G57700.1	BNR/Asp-box repeat family protein	1.03867	1.94771	0.00387958	0.190274
pp_196347	B9FXI1tr=Uncharacterized protein Oryza sativa subsp. japonica (Rice)	sp_v3.0_unigene7159	unigene7159	AT5G57700.1	BNR/Asp-box repeat family protein	1.03867	1.94771	0.00388052	0.190274
pp_112401	B8LLG1tr=Putative uncharacterized protein Picea sitchensis (Sitka spruce) (Pinus sitchensis)	sp_v3.0_unigene37627	isotig29088	#N/A	#N/A	0.675612	3.71624	0.00388232	0.190274
pp_184304	A9NTM6sp=Xyloglucan endotransglucosylase/hydrolase Picea sitchensis (Sitka spruce) (Pinus sitchensis)	sp_v3.0_unigene27820	isotig51704	AT5G13870.1	xyloglucan endotransglucosylase/hydrolase 5	0.900287	2.41477	0.00389338	0.190616
pp_125276	A0A0K8TTF9tr=Cytochrome P450 CYP736B12 Picea glauca (White spruce) (Pinus glauca)	sp_v3.0_unigene11255	isotig22232	AT3G48320.1	cytochrome P450%2C family 71%2C subfamily A%2C polypeptide 21	-0.908928	2.25901	0.00390505	0.190987
pp_57818	A0A0K0M7E4tr=SPL2 Pinus tabuliformis (Chinese pine) (Pinus leucosperma)	sp_v3.0_unigene12164	unigene12164	AT5G43270.1	squamosa promoter binding protein-like 2	-1.72841	0.803569	0.00391346	0.191198
pp_175047	A0A0C9S4W4tr=TSA: Wollemia nobilis Ref_Wollemi_Transcript_13648_1878 transcribed RNA sequence Wollemia nobilis	sp_v3.0_unigene96856	isotig73559	AT1G68840.1	related to ABI3/VP1 2	-0.594755	3.99581	0.00392404	0.191514
pp_188327	B8LPW6sp=Thioredoxin reductase Picea sitchensis (Sitka spruce) (Pinus sitchensis)	sp_v3.0_unigene3433	unigene3433	AT2G41680.1	NADPH-dependent thioredoxin reductase C	-1.6912	0.902532	0.00393218	0.191522
pp_202773	---NA---	sp_v3.0_unigene94806	isotig37351	#N/A	#N/A	-0.467158	6.23638	0.0039324	0.191522
pp_136150	P48483sp=Serine/threonine-protein phosphatase PP1 isozyme 3 Arabidopsis thaliana (Mouse-ear cress)	sp_v3.0_unigene37688	isotig29242	AT4G11240.1	Calcineurin-like metallo-phosphoesterase superfamily protein	1.02877	2.59026	0.00394649	0.192
pp_145774	A0A067KY23sp=Cellulose synthase Jatropha curcas (Barbados nut)	sp_v3.0_unigene16130	unigene16130	AT5G09870.1	cellulose synthase 5	0.570928	4.61748	0.00395195	0.192
pp_160189	A0A0C9S644tr=TSA: Wollemia nobilis Ref_Wollemi_Transcript_11939_1144 transcribed RNA sequence Wollemia nobilis	sp_v3.0_unigene15647	isotig27648	AT1G52280.1	RAB GTPase homolog G3D	1.2013	2.36367	0.00395457	0.192
pp_89036	Q75KW7sp=Two-component response regulator ORR41 Oryza sativa subsp. japonica (Rice)	sp_v3.0_unigene26675	unigene26675	AT5G26594.1	response regulator 24	1.35571	1.37766	0.00396289	0.192204
pp_206347	A9NL13tr=Putative uncharacterized protein Picea sitchensis (Sitka spruce) (Pinus sitchensis)	sp_v3.0_unigene1694	isotig11756	AT5G59720.1	heat shock protein 18.2	-0.599753	4.48986	0.00396745	0.192226
pp_212030	Q9LXG3sp=Peroxidase 56 Arabidopsis thaliana (Mouse-ear cress)	sp_v3.0_unigene14395	isotig48481	AT5G15180.1	Peroxidase superfamily protein	-1.21871	1.41422	0.00397541	0.192234
pp_212034	Q9LXG3sp=Peroxidase 56 Arabidopsis thaliana (Mouse-ear cress)	sp_v3.0_unigene14395	isotig48481	AT5G15180.1	Peroxidase superfamily protein	-1.21871	1.41422	0.00397595	0.192234
pp_139009	A0EJ89sp=Glutamate decarboxylase Pinus pinaster (Maritime pine)	sp_v3.0_unigene11052	isotig45288	AT5G17330.1	glutamate decarboxylase	-1.40057	1.21344	0.00397999	0.192234
pp_216118	A9NWJ8sp=Alpha-galactosidase Picea sitchensis (Sitka spruce) (Pinus sitchensis)	sp_v3.0_unigene10996	unigene10996	AT5G08380.1	alpha-galactosidase 1	0.514354	4.57346	0.00399976	0.19299
pp_154124	A0A0D3B5G1tr=Uncharacterized protein Brassica oleracea var. oleracea	sp_v3.0_unigene17110	unigene17110	AT2G37620.1	actin 1	-0.852321	3.11282	0.00401423	0.193488
pp_153442	---NA---	sp_v3.0_unigene12817	isotig16504	#N/A	#N/A	0.419686	5.80317	0.00402083	0.193606
pp_247256	A0A0K8TTF9tr=Cytochrome P450 CYP736B12 Picea glauca (White spruce) (Pinus glauca)	sp_v3.0_unigene101610	isotig30814	AT3G48280.1	cytochrome P450%2C family 71%2C subfamily A%2C polypeptide 25	-1.80155	0.838315	0.00402645	0.193677
pp_135417	A0A0C9S2L3tr=TSA: Wollemia nobilis Ref_Wollemi_Transcript_18951_3280 transcribed RNA sequence Wollemia nobilis	sp_v3.0_unigene6022	isotig27126	AT3G45190.1	SIT4 phosphatase-associated family protein	-0.426129	5.56508	0.00403578	0.193886
pp_179862	A0A072TNY8tr=Transcription factor Medicago truncatula (Barrel medic) (Medicago tribuloides)	sp_v3.0_unigene12060	isotig15437	AT3G24140.1	basic helix-loop-helix (bHLH) DNA-binding superfamily protein	-0.628288	4.50188	0.00404066	0.193886
pp_121116	A0A151RWN5tr=Putative ribonuclease H protein At1g65750 family Cajanus cajan (Pigeon pea) (Cajanus indicus)	sp_v3.0_unigene12556	unigene12556	#N/A	#N/A	-1.89074	0.896598	0.00404399	0.193886
pp_227276	A0A199VQ11tr=DNA-binding protein BIN4 Ananas comosus (Pineapple) (Ananas ananas)	sp_v3.0_unigene20507	isotig17014	AT5G24630.11	double-stranded DNA binding protein	0.867348	2.7988	0.00405157	0.193886
pp_202772	---NA---	sp_v3.0_unigene94806	isotig37351	#N/A	#N/A	-0.470992	6.23261	0.00405158	0.193886
pp_143306	A9SL37tr=Predicted protein Physcomitrella patens subsp. patens (Moss)	sp_v3.0_unigene15171	isotig45431	#N/A	#N/A	1.12216	1.71096	0.00406906	0.19435
pp_143303	A9SL37tr=Predicted protein Physcomitrella patens subsp. patens (Moss)	sp_v3.0_unigene15171	isotig45431	#N/A	#N/A	1.12216	1.71096	0.00406962	0.19435
pp_227150	A0A0C9RQU6tr=TSA: Wollemia nobilis Ref_Wollemi_Transcript_1320_1577 transcribed RNA sequence Wollemia nobilis	sp_v3.0_unigene22010	isotig49309	AT3G53000.1	phloem protein 2-A15	1.08142	1.66928	0.00408063	0.19455
pp_227146	A0A0C9RQU6tr=TSA: Wollemia nobilis Ref_Wollemi_Transcript_1320_1577 transcribed RNA sequence Wollemia nobilis	sp_v3.0_unigene22010	isotig49309	AT3G53000.1	phloem protein 2-A15	1.08143	1.66928	0.00408214	0.19455
pp_173290	A0A0C9S3Y8tr=TSA: Wollemia nobilis Ref_Wollemi_Transcript_14473_1509 transcribed RNA sequence Wollemia nobilis	sp_v3.0_unigene11611	isotig20109	AT1G60710.1	NAD(P)-linked oxidoreductase superfamily protein	1.01102	2.09149	0.0040977	0.194901
pp_95897	A0A0A7LU49tr=Heat shock protein 83 Albuca bracteata (False sea onion) (Ornithogalum longebracteatum)	sp_v3.0_unigene17340	unigene17340	AT5G52640.1	heat shock-like protein	-0.431131	5.37623	0.00409787	0.194901
pp_86968	A0A0E0KTG6tr=Uncharacterized protein Oryza punctata (Red rice)	sp_v3.0_unigene33114	unigene33114	AT3G27200.1	Cupredoxin superfamily protein	0.724359	3.03581	0.00411206	0.195377
pp_164368	X5CY97tr=GA2ox10 Pinus tabuliformis (Chinese pine) (Pinus leucosperma)	sp_v3.0_unigene96629	unigene20696	AT4G22880.1	leucoanthocyanidin dioxygenase	-0.937048	2.92791	0.0041511	0.197032
pp_212992	---NA---	sp_v3.0_unigene178747	unigene178747	#N/A	#N/A	-1.92498	1.82376	0.00415592	0.19706
pp_145007	E9NZS6tr=Putative TIR-NBS-LRR protein Pinus monticola (Western white pine) (Strobus monticola)	sp_v3.0_unigene11218	isotig29350	#N/A	#N/A	1.45555	0.990358	0.00416695	0.197382
pp_179857	A0A072TNY8tr=Transcription factor Medicago truncatula (Barrel medic) (Medicago tribuloides)	sp_v3.0_unigene12060	isotig15437	AT3G24140.1	basic helix-loop-helix (bHLH) DNA-binding superfamily protein	-0.621731	4.52647	0.00417634	0.197525
pp_145530	---NA---	sp_v3.0_unigene11541	isotig42683	#N/A	#N/A	0.674197	3.55548	0.00417842	0.197525
pp_86340	A0A176VFW3tr=Uncharacterized protein Marchantia polymorpha subsp. polymorpha	sp_v3.0_unigene11860	isotig46949	AT3G13224.2	RNA-binding (RRM/RBD/RNP motifs) family protein	-0.547085	5.02193	0.00418583	0.197675
pp_95878	---NA---	sp_v3.0_unigene32835	isotig25648	#N/A	#N/A	-1.08965	2.63302	0.00421076	0.198651
pp_148486	A0A0C9RL80tr=TSA: Wollemia nobilis Ref_Wollemi_Transcript_12684_1767 transcribed RNA sequence Wollemia nobilis	sp_v3.0_unigene17894	isotig14472	AT5G06770.1	KH domain-containing protein / zinc finger (CCCH type) family protein	-0.485211	4.84547	0.00421759	0.198772
pp_136463	B8LLK8tr=Putative uncharacterized protein Picea sitchensis (Sitka spruce) (Pinus sitchensis)	sp_v3.0_unigene1524	isotig44546	AT1G75220.1	Major facilitator superfamily protein	1.22767	2.15252	0.00425608	0.200131
pp_245408	A0A061GI87tr=Immunoglobulin E-set superfamily protein isoform 1 Theobroma cacao (Cacao) (Cocoa)	sp_v3.0_unigene597	isotig43362	AT3G07880.1	Immunoglobulin E-set superfamily protein	1.30175	2.45505	0.00425746	0.200131
pp_109440	A0A151RNU6tr=Ribulose-phosphate 3-epimerase, cytoplasmic isoform Cajanus cajan (Pigeon pea) (Cajanus indicus)	sp_v3.0_unigene17806	unigene17806	AT3G01850.1	Aldolase-type TIM barrel family protein	0.647819	3.88492	0.00425928	0.200131
pp_125063	A0A0C9S7C2tr=TSA: Wollemia nobilis Ref_Wollemi_Transcript_9092_1007 transcribed RNA sequence Wollemia nobilis	sp_v3.0_unigene6894	unigene6894	AT5G35530.1	Ribosomal protein S3 family protein	0.484652	5.71361	0.00426687	0.200285
pp_148484	A0A0C9RL80tr=TSA: Wollemia nobilis Ref_Wollemi_Transcript_12684_1767 transcribed RNA sequence Wollemia nobilis	sp_v3.0_unigene17894	unigene17894	AT5G06770.1	KH domain-containing protein / zinc finger (CCCH type) family protein	-0.480998	4.84746	0.00428905	0.200731
pp_202304	---NA---	sp_v3.0_unigene6542	unigene6542	#N/A	#N/A	0.757897	3.5154	0.00429131	0.200731
pp_174040	A0A061FT40tr=RING/U-box superfamily protein Theobroma cacao (Cacao) (Cocoa)	sp_v3.0_unigene114048	isotig31330	AT3G10910.1	RING/U-box superfamily protein	-1.586	2.09986	0.00429358	0.200731
pp_208172	A0A0C9S8A9tr=TSA: Wollemia nobilis Ref_Wollemi_Transcript_11827_1539 transcribed RNA sequence Wollemia nobilis	sp_v3.0_unigene175696	isotig50112	#N/A	#N/A	0.707662	3.66514	0.00430404	0.200731
pp_208171	A0A0C9S8A9tr=TSA: Wollemia nobilis Ref_Wollemi_Transcript_11827_1539 transcribed RNA sequence Wollemia nobilis	sp_v3.0_unigene175696	isotig50112	#N/A	#N/A	0.707662	3.66514	0.00430406	0.200731
pp_188866	W7T6E9tr=GNAT domain protein Nannochloropsis gaditana	sp_v3.0_unigene30524	unigene30524	AT5G11340.1	Acyl-CoA N-acyltransferases (NAT) superfamily protein	1.32372	1.36377	0.00430899	0.200731
pp_107611	A0A0R0L1Q8tr=Uncharacterized protein Glycine max (Soybean) (Glycine hispida)	sp_v3.0_unigene8401	unigene8401	AT3G11040.1	Glycosyl hydrolase family 85	0.670638	3.40271	0.0043115	0.200731
pp_115724	D3YBD7tr=Translation initiation factor-related Trifolium repens (Creeping white clover)	sp_v3.0_unigene22836	unigene22836	#N/A	#N/A	0.559022	4.08456	0.00431358	0.200731
pp_83983	F4MKL6tr=Gasa5 like protein Pinus pinaster (Maritime pine)	sp_v3.0_unigene32355	isotig61219	AT3G02885.1	GAST1 protein homolog 5	-1.07222	2.96566	0.00432158	0.200731
pp_83984	F4MKL6tr=Gasa5 like protein Pinus pinaster (Maritime pine)	sp_v3.0_unigene32355	isotig61219	AT3G02885.1	GAST1 protein homolog 5	-1.07222	2.96566	0.00432205	0.200731
pp_78902	A0A0C9QVR7tr=TSA: Wollemia nobilis Ref_Wollemi_Transcript_5260_1328 transcribed RNA sequence Wollemia nobilis	sp_v3.0_unigene1464	isotig48742	AT1G18490.1	2-aminoethanethiol dioxygenase%2C putative (DUF1637)	-1.57457	2.69061	0.00432369	0.200731
pp_216114	A9NWJ8sp=Alpha-galactosidase Picea sitchensis (Sitka spruce) (Pinus sitchensis)	sp_v3.0_unigene10996	unigene10996	AT5G08380.1	alpha-galactosidase 1	0.514939	4.56125	0.00433025	0.200836
pp_152562	EnsemblPlants:Si029848m} Setaria italica (Foxtail millet) (Panicum italicum)	sp_v3.0_unigene14387	isotig30680	AT3G49050.1	alpha/beta-Hydrolases superfamily protein	-1.34446	1.19697	0.004353	0.201658
pp_131020	---NA---	sp_v3.0_unigene31529	unigene31529	#N/A	#N/A	1.17087	2.4516	0.00435662	0.201658
pp_79638	A4L7R7sp=Defensin-1 Pinus sylvestris (Scots pine)	sp_v3.0_unigene127146	unigene127146	AT2G02120.1	Scorpion toxin-like knottin superfamily protein	0.52789	6.42587	0.0043669	0.2018
pp_246795	B8LP28tr=Putative uncharacterized protein Picea sitchensis (Sitka spruce) (Pinus sitchensis)	sp_v3.0_unigene28271	isotig53869	AT5G11090.1	serine-rich protein-like protein	-1.01312	3.74362	0.00436835	0.2018
pp_111258	---NA---	sp_v3.0_unigene10675	unigene10675	AT5G15750.1	Alpha-L RNA-binding motif/Ribosomal protein S4 family protein	1.60081	1.20921	0.00438749	0.202484
pp_240029	A9NQW1tr=Putative uncharacterized protein Picea sitchensis (Sitka spruce) (Pinus sitchensis)	sp_v3.0_unigene207043	unigene207043	#N/A	#N/A	0.754031	3.08321	0.00439729	0.202715
pp_200391	A0A1D1XJZ2tr=SEC23-interacting protein Anthurium amnicola	sp_v3.0_unigene27536	unigene27536	AT3G07170.1	Sterile alpha motif (SAM) domain-containing protein	1.32961	1.24217	0.00440407	0.202715
pp_108448	O22429tr=Calcium binding protein Pinus taeda (Loblolly pine)	sp_v3.0_unigene33819	unigene33819	AT1G24620.1	EF hand calcium-binding protein family	-0.68179	6.49545	0.00440778	0.202715
pp_245530	A7QEU4sp=Peroxidase 5 Vitis vinifera (Grape)	sp_v3.0_unigene5817	unigene5817	AT1G05260.1	Peroxidase superfamily protein	0.440243	6.44874	0.00440988	0.202715
pp_148483	A0A0C9RL80tr=TSA: Wollemia nobilis Ref_Wollemi_Transcript_12684_1767 transcribed RNA sequence Wollemia nobilis	sp_v3.0_unigene17894	unigene17894	AT5G06770.1	KH domain-containing protein / zinc finger (CCCH type) family protein	-0.483276	4.84275	0.00442598	0.203114
pp_211523	E5FXB3tr=Glycine-rich RNA-binding protein Sequoia sempervirens (California redwood) (Taxodium sempervirens)	sp_v3.0_unigene9389	unigene9389	AT2G21660.1	cold%2C circadian rhythm%2C and rna binding 2	-0.371953	10.3802	0.00442727	0.203114
pp_133159	---NA---	sp_v3.0_unigene32664	isotig26369	#N/A	#N/A	1.91268	0.968246	0.00445643	0.203958
pp_133161	---NA---	sp_v3.0_unigene32664	isotig26369	#N/A	#N/A	1.91269	0.968246	0.00445818	0.203958
pp_133164	---NA---	sp_v3.0_unigene32664	isotig26369	#N/A	#N/A	1.91269	0.968246	0.00445876	0.203958
pp_223802	A0A0D6QTZ7tr=Uncharacterized protein Araucaria cunninghamii (Hoop pine) (Moreton Bay pine)	sp_v3.0_unigene159495	isotig43767	AT4G05200.1	cysteine-rich RLK (RECEPTOR-like protein kinase) 25	-1.03275	2.59371	0.00446376	0.203986
pp_216109	A9NWJ8sp=Alpha-galactosidase Picea sitchensis (Sitka spruce) (Pinus sitchensis)	sp_v3.0_unigene10996	unigene10996	AT5G08380.1	alpha-galactosidase 1	0.525242	4.54091	0.00447562	0.204239
pp_197764	---NA---	sp_v3.0_unigene27085	isotig31244	AT1G32583.1	tapetum determinant protein	-1.04744	3.04879	0.00447804	0.204239
pp_212348	B8LLZ7sp=Pyruvate kinase Picea sitchensis (Sitka spruce) (Pinus sitchensis)	sp_v3.0_unigene2562	isotig44316	AT3G52990.1	Pyruvate kinase family protein	-1.73426	1.88166	0.00448732	0.204462
pp_189060	A0A0C9S8N3tr=TSA: Wollemia nobilis Ref_Wollemi_Transcript_4138_2773 transcribed RNA sequence Wollemia nobilis	sp_v3.0_unigene5525	isotig19269	AT1G30590.1	RNA polymerase I specific transcription initiation factor RRN3 protein	0.724916	3.80309	0.00452754	0.206094
pp_58105	---NA---	sp_v3.0_unigene1707	isotig51491	#N/A	#N/A	-0.541791	4.33623	0.00453529	0.20611
pp_206315	A9P2H1tr=Putative uncharacterized protein Picea sitchensis (Sitka spruce) (Pinus sitchensis)	sp_v3.0_unigene33175	isotig23384	#N/A	#N/A	0.698744	3.73562	0.00453673	0.20611
pp_218424	A9NNU1tr=Putative uncharacterized protein Picea sitchensis (Sitka spruce) (Pinus sitchensis)	sp_v3.0_unigene682	unigene682	#N/A	#N/A	-1.85903	1.726	0.00455777	0.206864
pp_198383	B8LRX6tr=Putative uncharacterized protein Picea sitchensis (Sitka spruce) (Pinus sitchensis)	sp_v3.0_unigene20821	unigene20821	AT2G45550.1	cytochrome P450%2C family 76%2C subfamily C%2C polypeptide 4	-1.46956	0.995725	0.00457553	0.207469
pp_112500	A0A0C9S550tr=TSA: Wollemia nobilis Ref_Wollemi_Transcript_13314_1096 transcribed RNA sequence Wollemia nobilis	sp_v3.0_unigene20822	unigene20822	AT2G22570.1	nicotinamidase 1	1.08275	2.88369	0.0045853	0.207709
pp_123724	B9R9K5tr=DNA binding protein, putative Ricinus communis (Castor bean)	sp_v3.0_unigene189147	unigene189147	AT5G51780.1	basic helix-loop-helix (bHLH) DNA-binding superfamily protein	-1.19274	1.46203	0.00460279	0.208195
pp_78890	A0A0D6QRM4sp=Protein DETOXIFICATION Araucaria cunninghamii (Hoop pine) (Moreton Bay pine)	sp_v3.0_unigene9842	isotig52819	AT3G26590.1	MATE efflux family protein	0.920511	2.22759	0.00460858	0.208195
pp_184182	---NA---	sp_v3.0_unigene101699	unigene101699	#N/A	#N/A	-1.10362	3.83101	0.0046094	0.208195
pp_55327	---NA---	sp_v3.0_unigene20418	unigene20418	#N/A	#N/A	-0.65581	3.52565	0.0046145	0.208224
pp_79725	A9NU27tr=Putative uncharacterized protein Picea sitchensis (Sitka spruce) (Pinus sitchensis)	sp_v3.0_unigene16977	unigene16977	AT5G25610.1	BURP domain-containing protein	-0.395212	9.13538	0.00463462	0.208743
pp_35812	A2XRZ0sp=Probable aldo-keto reductase 2 Oryza sativa subsp. indica (Rice)	sp_v3.0_unigene33785	isotig10621	AT1G60750.1	NAD(P)-linked oxidoreductase superfamily protein	1.06529	2.08278	0.00463756	0.208743
pp_158115	B8LQ05sp=RuvB-like helicase Picea sitchensis (Sitka spruce) (Pinus sitchensis)	sp_v3.0_unigene97409	isotig44782	AT5G67630.1	P-loop containing nucleoside triphosphate hydrolases superfamily protein	-1.18344	1.4592	0.00463942	0.208743
pp_202699	---NA---	sp_v3.0_unigene34817	unigene37348	#N/A	#N/A	-0.826608	5.1989	0.00464819	0.208936
pp_14743	---NA---	sp_v3.0_unigene209209	isotig31190	#N/A	#N/A	-0.590297	5.7793	0.00468022	0.210152
pp_86712	Q8VZ20sp=Trihelix transcription factor ASR3 Arabidopsis thaliana (Mouse-ear cress)	sp_v3.0_unigene37359	unigene37359	AT2G33550.1	Homeodomain-like superfamily protein	-0.453036	4.5882	0.00468426	0.210152
pp_232528	F4I270tr=TIR-NBS-LRR class disease resistance protein Arabidopsis thaliana (Mouse-ear cress)	sp_v3.0_unigene94078	isotig21899	#N/A	#N/A	1.31741	1.45424	0.00470579	0.210915
pp_197763	---NA---	sp_v3.0_unigene27085	isotig31244	AT1G32583.1	tapetum determinant protein	-1.03757	3.04162	0.00472237	0.211265
pp_197762	---NA---	sp_v3.0_unigene27085	isotig31244	AT1G32583.1	tapetum determinant protein	-1.03757	3.04162	0.00472265	0.211265
pp_86341	A0A0C9S7R0tr=TSA: Wollemia nobilis Ref_Wollemi_Transcript_12942_1780 transcribed RNA sequence Wollemia nobilis	sp_v3.0_unigene11860	isotig46949	AT3G13224.2	RNA-binding (RRM/RBD/RNP motifs) family protein	-0.539943	5.02189	0.0047351	0.211395
pp_136660	A2Q4H7tr=L-ascorbate oxidase-like protein Medicago truncatula (Barrel medic) (Medicago tribuloides)	sp_v3.0_unigene11044	isotig22301	AT1G76160.1	SKU5 similar 5	0.71417	3.63852	0.00474076	0.211395
pp_80934	B9R7T6tr=Transporter, putative Ricinus communis (Castor bean)	sp_v3.0_unigene15710	isotig45849	AT1G75170.1	Sec14p-like phosphatidylinositol transfer family protein	0.695596	3.24769	0.00474196	0.211395
pp_58187	EnsemblPlants:EMT12305} Aegilops tauschii (Tausch's goatgrass) (Aegilops squarrosa)	sp_v3.0_unigene9618	isotig41787	AT5G47480.1	RGPR-like protein	0.54548	3.90136	0.00474369	0.211395
pp_245939	B8ANZ2tr=Putative uncharacterized protein Oryza sativa subsp. indica (Rice)	sp_v3.0_unigene11389	unigene11389	AT5G20920.1	eukaryotic translation initiation factor 2 beta subunit	-0.390803	5.79979	0.00474837	0.211402
pp_163641	A0A061EYL9tr=Bifunctional inhibitor/lipid-transfer protein/seed storage 2S albumin superfamily protein isoform 1 Theobroma cacao (Cacao) (Cocoa)	sp_v3.0_unigene20906	isotig24122	AT3G53980.1	Bifunctional inhibitor/lipid-transfer protein/seed storage 2S albumin superfamily protein	-0.403169	6.09614	0.00476461	0.211728
pp_216110	A9NWJ8sp=Alpha-galactosidase Picea sitchensis (Sitka spruce) (Pinus sitchensis)	sp_v3.0_unigene10996	unigene10996	AT5G08380.1	alpha-galactosidase 1	0.508272	4.54448	0.00476476	0.211728
pp_125065	A0A0C9S7C2tr=TSA: Wollemia nobilis Ref_Wollemi_Transcript_9092_1007 transcribed RNA sequence Wollemia nobilis	sp_v3.0_unigene17290	unigene17290	AT5G35530.1	Ribosomal protein S3 family protein	0.525893	5.28226	0.00478467	0.21241
pp_94400	A0A068V9Q6sp=Bidirectional sugar transporter SWEET Coffea canephora (Robusta coffee)	sp_v3.0_unigene160885	isotig49398	AT4G15920.1	Nodulin MtN3 family protein	-0.82774	2.70696	0.0047971	0.21276
pp_186271	A9NQJ9sp=Xyloglucan endotransglucosylase/hydrolase Picea sitchensis (Sitka spruce) (Pinus sitchensis)	sp_v3.0_unigene116595	unigene116595	AT4G25810.1	xyloglucan endotransglycosylase 6	-1.17748	1.83754	0.00482756	0.213652
pp_172239	A0A1D1XWS4tr=Subtilisin-like protease Anthurium amnicola	sp_v3.0_unigene20676	unigene20676	AT3G14240.1	Subtilase family protein	-0.477148	5.94668	0.00482968	0.213652
pp_91959	D5A9K4sp=Non-specific serine/threonine protein kinase Picea sitchensis (Sitka spruce) (Pinus sitchensis)	sp_v3.0_unigene127013	unigene127013	AT5G45820.1	CBL-interacting protein kinase 20	-0.565043	5.39831	0.00483096	0.213652
pp_233842	B8LQW4sp=Glycosyltransferase Picea sitchensis (Sitka spruce) (Pinus sitchensis)	sp_v3.0_unigene49980	isotig29642	AT1G22380.1	UDP-glucosyl transferase 85A3	-0.727683	3.16061	0.00485252	0.214402
pp_2067	B8LPE8sp=Laccase Picea sitchensis (Sitka spruce) (Pinus sitchensis)	sp_v3.0_unigene25150	isotig51212	AT5G05390.1	laccase 12	0.951769	2.24407	0.00486866	0.214912
pp_84880	---NA---	sp_v3.0_unigene17313	isotig19481	#N/A	#N/A	-0.445571	5.14942	0.0048758	0.214989
pp_152169	P0DKK0sp=26S protease regulatory subunit 7B Oryza sativa subsp. japonica (Rice)	sp_v3.0_unigene3115	unigene3115	AT1G53750.1	regulatory particle triple-A 1A	0.570037	3.83338	0.00487962	0.214989
pp_202299	A0A0D6QYU1tr=Uncharacterized protein Araucaria cunninghamii (Hoop pine) (Moreton Bay pine)	sp_v3.0_unigene6542	isotig26399	#N/A	#N/A	0.728535	3.5721	0.00491773	0.216263
pp_195162	A0A1D1ZJA7tr=Ubiquitin-conjugating enzyme E2 2 Anthurium amnicola	sp_v3.0_unigene2030	unigene2030	AT2G02760.1	ubiquiting-conjugating enzyme 2	0.48809	6.46487	0.00491781	0.216263
pp_197459	---NA---	sp_v3.0_unigene33733	isotig60082	#N/A	#N/A	-1.248	1.52815	0.00493028	0.216602
pp_172240	A0A1D1XWS4tr=Subtilisin-like protease Anthurium amnicola	sp_v3.0_unigene20676	unigene20676	AT3G14240.1	Subtilase family protein	-0.475542	5.94576	0.00493479	0.216602
pp_84878	---NA---	sp_v3.0_unigene17313	unigene17313	#N/A	#N/A	-0.443843	5.28467	0.00494345	0.216736
pp_159202	---NA---	sp_v3.0_unigene209209	isotig31190	#N/A	#N/A	-0.57029	5.82574	0.00496172	0.216736
pp_184630	B9SFB6tr=NADH dehydrogenase, putative Ricinus communis (Castor bean)	sp_v3.0_unigene23783	isotig42739	AT4G21490.1	NAD(P)H dehydrogenase B3	0.603012	3.59797	0.00496195	0.216736
pp_227286	B8LNW7tr=Putative uncharacterized protein Picea sitchensis (Sitka spruce) (Pinus sitchensis)	sp_v3.0_unigene126758	isotig01993	#N/A	#N/A	0.396158	6.42543	0.00496252	0.216736
pp_235012	Q19AV8tr=Clavata-like receptor Picea glauca (White spruce) (Pinus glauca)	sp_v3.0_unigene8007	isotig28554	AT1G28440.1	HAESA-like 1	-1.53949	1.19374	0.0049651	0.216736
pp_33184	Q01292sp=Ketol-acid reductoisomerase, chloroplastic Spinacia oleracea (Spinach)	sp_v3.0_unigene11216	isotig18589	AT3G58610.1	ketol-acid reductoisomerase	0.432206	6.43862	0.00496671	0.216736
pp_215592	A0A0G7ZNT6tr=Cytochrome P450 CYP86A102 Picea glauca (White spruce) (Pinus glauca)	sp_v3.0_unigene13422	unigene13422	AT4G00360.1	cytochrome P450%2C family 86%2C subfamily A%2C polypeptide 2	0.540059	3.99218	0.00497359	0.216736
pp_179340	A9NUB5tr=Putative uncharacterized protein Picea sitchensis (Sitka spruce) (Pinus sitchensis)	sp_v3.0_unigene11665	unigene11665	AT5G64260.1	EXORDIUM like 2	0.457901	5.05319	0.00497719	0.216736
pp_247840	A9NTN9tr=Putative uncharacterized protein Picea sitchensis (Sitka spruce) (Pinus sitchensis)	sp_v3.0_unigene11567	unigene11567	AT1G77120.1	alcohol dehydrogenase 1	-1.18546	2.76174	0.00497966	0.216736
pp_112200	O05000sp=NADH-ubiquinone oxidoreductase chain 2 Arabidopsis thaliana (Mouse-ear cress) Mitochondrion	sp_v3.0_unigene25105	isotig04174	ATMG00285.1	NADH dehydrogenase 2A	-0.988622	1.68429	0.00501618	0.217787
pp_184293	B9HBB0tr=Kinase family protein Populus trichocarpa (Western balsam poplar) (Populus balsamifera subsp. trichocarpa)	sp_v3.0_unigene2691	isotig44918	AT4G31230.1	kinase with adenine nucleotide alpha hydrolases-like domain-containing protein	1.13208	1.91132	0.00501748	0.217787
pp_179860	A0A072TNY8tr=Transcription factor Medicago truncatula (Barrel medic) (Medicago tribuloides)	sp_v3.0_unigene12060	isotig15437	AT3G24140.1	basic helix-loop-helix (bHLH) DNA-binding superfamily protein	-0.625802	4.50773	0.0050178	0.217787
pp_138487	A6N837sp=Sucrose synthase Pinus taeda (Loblolly pine)	sp_v3.0_unigene17804	isotig44103	#N/A	#N/A	-0.758642	3.15741	0.00503702	0.218417
pp_66667	Q42883sp=Calcium-transporting ATPase, endoplasmic reticulum-type Solanum lycopersicum (Tomato) (Lycopersicon esculentum)	sp_v3.0_unigene295	unigene295	AT4G00900.1	ER-type Ca2+-ATPase 2	-0.895769	2.27911	0.00505327	0.218632
pp_227070	A9NQB7tr=Putative uncharacterized protein Picea sitchensis (Sitka spruce) (Pinus sitchensis)	sp_v3.0_unigene50509	isotig20109	AT1G10810.1	NAD(P)-linked oxidoreductase superfamily protein	0.773369	3.40606	0.00505729	0.218632
pp_95908	---NA---	sp_v3.0_unigene34311	isotig21791	#N/A	#N/A	-1.25614	1.36099	0.00506086	0.218632
pp_227971	A9NN85sp=Small ubiquitin-related modifier Picea sitchensis (Sitka spruce) (Pinus sitchensis)	sp_v3.0_unigene37902	unigene37902	AT5G55160.1	small ubiquitin-like modifier 2	0.503468	5.08352	0.00506221	0.218632
pp_203855	A9NWT4sp=WAT1-related protein Picea sitchensis (Sitka spruce) (Pinus sitchensis)	sp_v3.0_unigene16952	unigene16952	AT5G07050.1	nodulin MtN21 /EamA-like transporter family protein	0.593943	4.04228	0.00507161	0.218632
pp_116901	W9RFS4tr=Putative receptor-like protein kinase Morus notabilis	sp_v3.0_unigene926	unigene926	AT1G30570.1	hercules receptor kinase 2	0.735346	2.77581	0.00507367	0.218632
pp_153171	A0A1D6C9W1tr=Uncharacterized protein Triticum aestivum (Wheat)	sp_v3.0_unigene3015	isotig47373	AT1G65349.1	hypothetical protein	-0.419666	6.24475	0.00507476	0.218632
pp_199081	EnsemblPlants:GLYMA16G02720.2} Glycine max (Soybean) (Glycine hispida)	sp_v3.0_unigene3374	unigene3374	AT3G61780.1	embryo defective 1703	1.02232	1.89834	0.00508232	0.218756
pp_78905	A0A0C9QVR7tr=TSA: Wollemia nobilis Ref_Wollemi_Transcript_5260_1328 transcribed RNA sequence Wollemia nobilis	sp_v3.0_unigene1464	isotig48742	AT1G18490.1	2-aminoethanethiol dioxygenase%2C putative (DUF1637)	-1.53927	2.66265	0.00510262	0.218774
pp_78903	A0A0C9QVR7tr=TSA: Wollemia nobilis Ref_Wollemi_Transcript_5260_1328 transcribed RNA sequence Wollemia nobilis	sp_v3.0_unigene1464	isotig48742	AT2G42670.2	2-aminoethanethiol dioxygenase%2C putative (DUF1637)	-1.53927	2.66265	0.00510291	0.218774
pp_165671	---NA---	sp_v3.0_unigene21541	unigene21541	#N/A	#N/A	0.872153	2.62456	0.00510306	0.218774
pp_112202	P93401sp=NADH-ubiquinone oxidoreductase chain 2 Oenothera berteroana (Bertero's evening primrose) Mitochondrion	sp_v3.0_unigene25105	isotig04174	ATMG00285.1	NADH dehydrogenase 2A	-1.04664	1.66621	0.00510423	0.218774
pp_206451	---NA---	sp_v3.0_unigene10769	unigene10769	#N/A	#N/A	-0.594288	4.29148	0.00510812	0.218774
pp_68580	---NA---	sp_v3.0_unigene16987	unigene16987	#N/A	#N/A	-0.83099	2.86793	0.00511088	0.218774
pp_227975	A9NN85sp=Small ubiquitin-related modifier Picea sitchensis (Sitka spruce) (Pinus sitchensis)	sp_v3.0_unigene37902	unigene37902	AT5G55160.1	small ubiquitin-like modifier 2	0.514339	5.08576	0.00513239	0.219493
pp_179488	A0A0C9QTX3tr=TSA: Wollemia nobilis Ref_Wollemi_Transcript_9915_1378 transcribed RNA sequence Wollemia nobilis	sp_v3.0_unigene7083	isotig48185	AT4G39540.1	shikimate kinase 2	0.862544	2.41284	0.0051525	0.220151
pp_96544	Q9LGZ2sp=Putative L-cysteine desulfhydrase 1 Oryza sativa subsp. japonica (Rice)	sp_v3.0_unigene6767	isotig45277	AT5G26600.1	Pyridoxal phosphate (PLP)-dependent transferases superfamily protein	0.58048	3.93492	0.00515726	0.220153
pp_215808	A0A0C9RYX3tr=TSA: Wollemia nobilis Ref_Wollemi_Transcript_1992_1304 transcribed RNA sequence Wollemia nobilis	sp_v3.0_unigene27072	unigene27072	AT5G49940.1	NIFU-like protein 2	-0.829443	2.45083	0.00516412	0.22018
pp_120561	D5ABC1tr=Putative uncharacterized protein Picea sitchensis (Sitka spruce) (Pinus sitchensis)	sp_v3.0_unigene205793	isotig65420	AT5G56550.1	oxidative stress 3	-0.982398	1.94647	0.00516732	0.22018
pp_193118	V4T5K8sp=Bidirectional sugar transporter SWEET Citrus clementina	sp_v3.0_unigene24980	isotig49398	AT4G15920.1	Nodulin MtN3 family protein	-0.787306	2.98902	0.00517449	0.220284
pp_127654	D3IZ06tr=Thaumatin-like protein L2 Pinus monticola (Western white pine) (Strobus monticola)	sp_v3.0_unigene3797	unigene3797	AT4G11650.1	osmotin 34	0.769457	2.56035	0.00519115	0.220733
pp_136720	Q8LAH8sp=Nucleoside diphosphate kinase IV, chloroplastic/mitochondrial Arabidopsis thaliana (Mouse-ear cress)	sp_v3.0_unigene16626	unigene16626	AT4G11010.1	nucleoside diphosphate kinase 3	0.596259	4.22312	0.0051945	0.220733
pp_227891	A0A0K0M6X9tr=GASA2 Pinus tabuliformis (Chinese pine) (Pinus leucosperma)	sp_v3.0_unigene28078	unigene28078	AT1G22690.1	Gibberellin-regulated family protein	-0.694639	3.95678	0.00521271	0.22121
pp_112201	O05000sp=NADH-ubiquinone oxidoreductase chain 2 Arabidopsis thaliana (Mouse-ear cress) Mitochondrion	sp_v3.0_unigene25105	isotig04174	ATMG00285.1	NADH dehydrogenase 2A	-1.16052	1.56814	0.00521658	0.22121
pp_213797	B8LRU9tr=Putative uncharacterized protein Picea sitchensis (Sitka spruce) (Pinus sitchensis)	sp_v3.0_unigene20488	isotig08338	AT5G25280.1	serine-rich protein-like protein	-1.57057	0.938635	0.00521996	0.22121
pp_78888	A0A0D6QRM4sp=Protein DETOXIFICATION Araucaria cunninghamii (Hoop pine) (Moreton Bay pine)	sp_v3.0_unigene9842	isotig52819	AT3G26590.1	MATE efflux family protein	0.842828	2.30007	0.005226	0.221266
pp_133162	B8LL26tr=Putative uncharacterized protein Picea sitchensis (Sitka spruce) (Pinus sitchensis)	sp_v3.0_unigene32664	isotig26369	#N/A	#N/A	1.86885	0.938059	0.00523583	0.221294
pp_202301	A0A0D6QYU1tr=Uncharacterized protein Araucaria cunninghamii (Hoop pine) (Moreton Bay pine)	sp_v3.0_unigene6542	isotig26399	#N/A	#N/A	0.71932	3.51988	0.00524033	0.221294
pp_133163	---NA---	sp_v3.0_unigene32664	isotig26369	#N/A	#N/A	1.86887	0.938059	0.00524091	0.221294
pp_238933	B8LMY5sp=Protein disulfide-isomerase Picea sitchensis (Sitka spruce) (Pinus sitchensis)	sp_v3.0_unigene17039	isotig17452	AT1G21750.1	PDI-like 1-1	0.358196	6.65753	0.00529115	0.223214
pp_51176	P49215sp=40S ribosomal protein S17 Solanum lycopersicum (Tomato) (Lycopersicon esculentum)	sp_v3.0_unigene149267	unigene150814	AT5G04800.1	Ribosomal S17 family protein	1.44185	1.34011	0.00530093	0.223319
pp_85986	A0A1D1XJA1tr=Putative inositol oxygenase Anthurium amnicola	sp_v3.0_unigene42285	unigene42285	AT4G26260.2	myo-inositol oxygenase 4	-0.476761	5.29022	0.00530321	0.223319
pp_100366	---NA---	sp_v3.0_unigene33603	unigene33603	#N/A	#N/A	-0.352524	9.79836	0.00531313	0.223389
pp_159203	---NA---	sp_v3.0_unigene209209	isotig31190	#N/A	#N/A	-0.560804	5.82637	0.00531445	0.223389
pp_202100	A0A0C9QVA5tr=TSA: Wollemia nobilis Ref_Wollemi_Transcript_6905_1909 transcribed RNA sequence Wollemia nobilis	sp_v3.0_unigene42682	unigene42682	AT1G22160.1	senescence-associated family protein (DUF581)	-0.676072	3.39769	0.0053328	0.223941
pp_220351	---NA---	sp_v3.0_unigene10649	isotig53816	#N/A	#N/A	0.790144	2.51411	0.00533718	0.223941
pp_108463	O22429tr=Calcium binding protein Pinus taeda (Loblolly pine)	sp_v3.0_unigene21783	unigene32289	AT1G24620.1	EF hand calcium-binding protein family	-0.579262	5.0302	0.00536407	0.224867
pp_235464	A9SRU6tr=Predicted protein Physcomitrella patens subsp. patens (Moss)	sp_v3.0_unigene12181	isotig31882	#N/A	#N/A	-0.573554	4.28073	0.00539171	0.225617
pp_80935	B9R7T6tr=Transporter, putative Ricinus communis (Castor bean)	sp_v3.0_unigene15710	isotig45849	AT1G75170.1	Sec14p-like phosphatidylinositol transfer family protein	0.686363	3.24198	0.00539255	0.225617
pp_245400	C0PQK0sp=GTP-binding nuclear protein Picea sitchensis (Sitka spruce) (Pinus sitchensis)	sp_v3.0_unigene17202	isotig32950	AT5G55190.1	RAN GTPase 3	0.713265	3.31676	0.00539647	0.225617
pp_128635	A0A0C9QWJ4tr=TSA: Wollemia nobilis Ref_Wollemi_Transcript_4130_1465 transcribed RNA sequence Wollemia nobilis	sp_v3.0_unigene35676	isotig36600	AT5G60860.1	RAB GTPase homolog A1F	1.08144	1.68569	0.00540389	0.225725
pp_203554	B9SD38tr=Eukaryotic translation elongation factor, putative Ricinus communis (Castor bean)	sp_v3.0_unigene126677	unigene19609	AT1G56070.1	Ribosomal protein S5/Elongation factor G/III/V family protein	-0.4469	6.1302	0.00541878	0.226011
pp_85403	A5JYF5tr=R2R3-MYB transcription factor MYB11 Picea glauca (White spruce) (Pinus glauca)	sp_v3.0_unigene119338	unigene119338	AT1G34670.1	myb domain protein 93	-1.2308	1.57497	0.0054205	0.226011
pp_86997	W9RCW9tr=Aldehyde dehydrogenase family 2 member Morus notabilis	sp_v3.0_unigene96277	isotig21896	AT1G23800.1	aldehyde dehydrogenase 2B7	0.451801	6.67173	0.0054298	0.226011
pp_140111	A0A0C9QQX2tr=TSA: Wollemia nobilis Ref_Wollemi_Transcript_13530_3450 transcribed RNA sequence Wollemia nobilis	sp_v3.0_unigene649	unigene649	#N/A	#N/A	0.887815	2.62818	0.00543012	0.226011
pp_111047	---NA---	sp_v3.0_unigene37881	unigene37881	AT4G30010.1	ATP-dependent RNA helicase	1.29532	1.42986	0.00547004	0.22747
pp_137746	D5AC09tr=Putative uncharacterized protein Picea sitchensis (Sitka spruce) (Pinus sitchensis)	sp_v3.0_unigene20317	isotig00001	AT3G52500.1	Eukaryotic aspartyl protease family protein	-0.590362	3.54809	0.0055012	0.228407
pp_72617	I1IN84tr=Uncharacterized protein Brachypodium distachyon (Purple false brome) (Trachynia distachya)	sp_v3.0_unigene34042	isotig60022	#N/A	#N/A	0.815506	2.86865	0.00550444	0.228407
pp_95900	A0A0C9QTT7tr=TSA: Wollemia nobilis Ref_Wollemi_Transcript_10143_3084 transcribed RNA sequence Wollemia nobilis	sp_v3.0_unigene11907	isotig28388	AT1G65910.1	NAC domain containing protein 28	-0.6375	3.29736	0.00550754	0.228407
pp_216677	A0A0C9S580tr=TSA: Wollemia nobilis Ref_Wollemi_Transcript_13196_982 transcribed RNA sequence Wollemia nobilis	sp_v3.0_unigene10263	isotig34710	AT2G33320.1	Calcium-dependent lipid-binding (CaLB domain) family protein	-1.34892	2.01182	0.00551696	0.228407
pp_68592	A0A0C9RVJ6tr=TSA: Wollemia nobilis Ref_Wollemi_Transcript_10854_2744 transcribed RNA sequence Wollemia nobilis	sp_v3.0_unigene24486	isotig42424	AT1G30220.1	inositol transporter 2	0.822721	2.69719	0.00551705	0.228407
pp_215812	A9RPS7tr=Predicted protein Physcomitrella patens subsp. patens (Moss)	sp_v3.0_unigene2516	isotig21902	AT1G03780.2	targeting protein for XKLP2	-1.19027	1.52174	0.00553193	0.22882
pp_61869	---NA---	sp_v3.0_unigene29561	isotig71755	#N/A	#N/A	0.746312	3.16472	0.00556134	0.229832
pp_207003	A0A0C9SAG3tr=TSA: Wollemia nobilis Ref_Wollemi_Transcript_3650_1556 transcribed RNA sequence Wollemia nobilis	sp_v3.0_unigene78750	isotig35572	AT2G38310.1	PYR1-like 4	-0.878076	2.66688	0.0055814	0.230457
pp_86339	A0A0C9S7R0tr=TSA: Wollemia nobilis Ref_Wollemi_Transcript_12942_1780 transcribed RNA sequence Wollemia nobilis	sp_v3.0_unigene11860	isotig46949	AT3G13224.2	RNA-binding (RRM/RBD/RNP motifs) family protein	-0.534223	5.01852	0.00560035	0.230712
pp_172542	D3IZ10tr=Thaumatin-like protein L6 Pinus monticola (Western white pine) (Strobus monticola)	sp_v3.0_unigene32323	unigene44676	AT4G11650.1	osmotin 34	1.02553	2.06655	0.00560121	0.230712
pp_136464	B8LLK8tr=Putative uncharacterized protein Picea sitchensis (Sitka spruce) (Pinus sitchensis)	sp_v3.0_unigene7648	isotig44546	AT1G75220.1	Major facilitator superfamily protein	0.7826	2.77626	0.00561229	0.230712
pp_88481	A0A0D6QWE0tr=Uncharacterized protein Araucaria cunninghamii (Hoop pine) (Moreton Bay pine)	sp_v3.0_unigene2788	isotig27230	AT1G26110.2	decapping 5	0.559283	3.99736	0.00561249	0.230712
pp_187009	---NA---			#N/A	#N/A	1.28704	2.94028	0.00561441	0.230712
pp_136462	B8LLK8tr=Putative uncharacterized protein Picea sitchensis (Sitka spruce) (Pinus sitchensis)	sp_v3.0_unigene1524	isotig44546	AT1G75220.1	Major facilitator superfamily protein	0.782593	2.77626	0.00561722	0.230712
pp_107846	---NA---	sp_v3.0_unigene17021	unigene17021	#N/A	#N/A	-0.594948	5.30668	0.005633	0.231156
pp_70135	Q40164tr=Ubiquitin Solanum lycopersicum (Tomato) (Lycopersicon esculentum)	sp_v3.0_unigene17293	unigene17293	AT5G37640.1	ubiquitin 9	-0.44858	4.93561	0.0056403	0.231252
pp_227145	E6NU96tr=JHL06B08.8 protein Jatropha curcas (Barbados nut)	sp_v3.0_unigene6703	unigene6703	AT3G10320.1	Glycosyltransferase family 61 protein	-1.48418	0.902505	0.00564883	0.231399
pp_88420	A0A0C9QVJ7tr=TSA: Wollemia nobilis Ref_Wollemi_Transcript_5675_2092 transcribed RNA sequence Wollemia nobilis	sp_v3.0_unigene2178	isotig44572	AT4G26180.1	Mitochondrial substrate carrier family protein	-0.721074	2.55698	0.00570421	0.233353
pp_206343	A9NL13tr=Putative uncharacterized protein Picea sitchensis (Sitka spruce) (Pinus sitchensis)	sp_v3.0_unigene1694	unigene1694	AT5G59720.1	heat shock protein 18.2	-0.497824	5.17437	0.00571483	0.233353
pp_193116	V4T5K8sp=Bidirectional sugar transporter SWEET Citrus clementina	sp_v3.0_unigene24980	isotig49398	AT4G15920.1	Nodulin MtN3 family protein	-0.920355	1.98035	0.00571815	0.233353
pp_117278	A0A072VWE3tr=Soluble inorganic pyrophosphatase Medicago truncatula (Barrel medic) (Medicago tribuloides)	sp_v3.0_unigene12549	unigene12549	AT1G01050.1	pyrophosphorylase 1	0.47646	4.58829	0.00572127	0.233353
pp_133036	A0A0K9P6S2tr=Nitrilase/cyanide hydratase and apolipoprotein N-acyltransferasefamily protein Zostera marina (Eelgrass)	sp_v3.0_unigene3280	unigene3280	AT4G08790.1	Nitrilase/cyanide hydratase and apolipoprotein N-acyltransferase family protein	0.735602	3.01018	0.00572155	0.233353
pp_152518	A9NVH5sp=Auxin-responsive protein Picea sitchensis (Sitka spruce) (Pinus sitchensis)	sp_v3.0_unigene37920	isotig12586	AT5G65670.2	indole-3-acetic acid inducible 9	0.407351	6.28762	0.00573795	0.23362
pp_68327	---NA---	sp_v3.0_unigene21050	unigene1233	#N/A	#N/A	-0.635455	3.26875	0.0057381	0.23362
pp_217083	L7S331tr=Phi class glutathione S-transferase Pinus tabuliformis (Chinese pine) (Pinus leucosperma)	sp_v3.0_unigene36344	isotig53123	AT2G30870.1	glutathione S-transferase PHI 10	0.420632	5.82554	0.00575671	0.234173
pp_227968	A9NN85sp=Small ubiquitin-related modifier Picea sitchensis (Sitka spruce) (Pinus sitchensis)	sp_v3.0_unigene37902	unigene37902	AT5G55160.1	small ubiquitin-like modifier 2	0.495886	5.07892	0.0057705	0.23453
pp_245271	A0A0C9S3Y8tr=TSA: Wollemia nobilis Ref_Wollemi_Transcript_14473_1509 transcribed RNA sequence Wollemia nobilis	sp_v3.0_unigene33785	isotig10621	AT1G60710.1	NAD(P)-linked oxidoreductase superfamily protein	1.2749	1.38411	0.00579321	0.235248
pp_188385	A0A0B2QYT0tr=GDSL esterase/lipase Glycine soja (Wild soybean)	sp_v3.0_unigene29307	unigene29307	AT3G09930.1	GDSL-like Lipase/Acylhydrolase superfamily protein	1.54485	1.02225	0.00581779	0.23562
pp_188384	A0A0B2QYT0tr=GDSL esterase/lipase Glycine soja (Wild soybean)	sp_v3.0_unigene29307	unigene29307	AT3G09930.1	GDSL-like Lipase/Acylhydrolase superfamily protein	1.54486	1.02225	0.00581918	0.23562
pp_188387	A0A151QZV9tr=GDSL esterase/lipase At5g03610 family Cajanus cajan (Pigeon pea) (Cajanus indicus)	sp_v3.0_unigene29307	isotig70305	AT3G09930.1	GDSL-like Lipase/Acylhydrolase superfamily protein	1.54487	1.02225	0.00582057	0.23562
pp_188386	A0A0B2QYT0tr=GDSL esterase/lipase Glycine soja (Wild soybean)	sp_v3.0_unigene29307	unigene29307	AT3G09930.1	GDSL-like Lipase/Acylhydrolase superfamily protein	1.54489	1.02225	0.00582257	0.23562
pp_116860	---NA---	sp_v3.0_unigene27120	unigene27120	#N/A	#N/A	0.803535	2.87981	0.00582994	0.235713
pp_245640	A9NRM4tr=Putative uncharacterized protein Picea sitchensis (Sitka spruce) (Pinus sitchensis)	sp_v3.0_unigene32411	isotig59146	AT1G56220.3	Dormancy/auxin associated family protein	-0.591069	3.70591	0.0058401	0.235856
pp_243172	U5TRI1sp=Eukaryotic translation initiation factor 5A Pinus contorta (Shore pine) (Lodgepole pine)	sp_v3.0_unigene17355	PUT-10013	AT1G69410.1	eukaryotic elongation factor 5A-3	0.492291	6.19233	0.00584357	0.235856
pp_203555	B9SD38tr=Eukaryotic translation elongation factor, putative Ricinus communis (Castor bean)	sp_v3.0_unigene126677	unigene19609	AT1G56070.1	Ribosomal protein S5/Elongation factor G/III/V family protein	-0.458522	5.7906	0.00585106	0.235954
pp_25113	---NA---	sp_v3.0_unigene36453	unigene36453	#N/A	#N/A	-0.633398	3.41474	0.0058574	0.236006
pp_72677	A0A0C9RS04tr=TSA: Wollemia nobilis Ref_Wollemi_Transcript_15880_863 transcribed RNA sequence Wollemia nobilis	sp_v3.0_unigene32413	unigene32413	AT1G15380.1	Lactoylglutathione lyase / glyoxalase I family protein	0.412878	6.72531	0.00586404	0.236064
pp_84879	---NA---	sp_v3.0_unigene17313	unigene17313	#N/A	#N/A	-0.436815	5.2824	0.00586896	0.236064
pp_125684	---NA---	sp_v3.0_unigene29827	unigene29827	#N/A	#N/A	1.28748	1.51132	0.00588997	0.236441
pp_178659	B8LP96tr=Putative uncharacterized protein Picea sitchensis (Sitka spruce) (Pinus sitchensis)	sp_v3.0_unigene24595	unigene21894	#N/A	#N/A	-1.85452	1.74864	0.00589024	0.236441
pp_94780	---NA---	sp_v3.0_unigene29848	isotig56067	#N/A	#N/A	0.548674	4.81903	0.00589729	0.236441
pp_67146	B8LQT1tr=Putative uncharacterized protein Picea sitchensis (Sitka spruce) (Pinus sitchensis)	sp_v3.0_unigene3611	unigene3611	AT1G52320.2	kinesin-like protein	-1.02245	2.2742	0.0058986	0.236441
pp_155100	D5A9N7tr=Putative uncharacterized protein Picea sitchensis (Sitka spruce) (Pinus sitchensis)	sp_v3.0_unigene121129	isotig05340	#N/A	#N/A	-0.537579	4.17267	0.00590762	0.236599
pp_100309	---NA---	sp_v3.0_unigene29450	unigene29450	AT1G76200.1	NADH dehydrogenase ubiquinone 1 beta subcomplex subunit	0.346406	6.71188	0.00592206	0.236886
pp_66840	---NA---	sp_v3.0_unigene93545	unigene2935	AT3G03110.1	exportin 1B	-0.936116	2.06702	0.00592494	0.236886
pp_168562	A0A061ERL9tr=Signal transducer and transcription activator isoform 1 Theobroma cacao (Cacao) (Cocoa)	sp_v3.0_unigene27013	isotig29128	AT2G42760.1	DUF1685 family protein	0.505282	4.19491	0.00594208	0.237368
pp_86742	D8ST81sp=Annexin Selaginella moellendorffii (Spikemoss)	sp_v3.0_unigene33748	isotig12274	AT1G35720.1	annexin 1	0.852734	2.64911	0.00596629	0.238013
pp_128720	A0A1D1ZFH9tr=3-methyl-2-oxobutanoate hydroxymethyltransferase Anthurium amnicola	sp_v3.0_unigene9906	isotig19761	AT5G62960.1	UDP-N-acetylglucosamine-N-acetylmuramyl-pyrophosphoryl-undecaprenol N-acetylglucosamine protein	0.821084	2.94229	0.00596843	0.238013
pp_58006	PubMed:18943919} Pinus monticola (Western white pine) (Strobus monticola)	sp_v3.0_unigene29673	unigene29673	#N/A	#N/A	0.459846	9.44993	0.00599903	0.238876
pp_91965	D5A9K4sp=Non-specific serine/threonine protein kinase Picea sitchensis (Sitka spruce) (Pinus sitchensis)	sp_v3.0_unigene2016	unigene126763	AT1G29230.1	CBL-interacting protein kinase 18	-0.617409	4.42758	0.00600038	0.238876
pp_207942	A9NVX7tr=Putative uncharacterized protein Picea sitchensis (Sitka spruce) (Pinus sitchensis)	sp_v3.0_unigene34500	isotig74835	AT5G55980.1	serine-rich protein-like protein	-0.934006	2.14726	0.00600544	0.238876
pp_211568	A0A0B0NL07tr=Histidine kinase 4-like protein Gossypium arboreum (Tree cotton) (Gossypium nanking)	sp_v3.0_unigene6808	isotig43112	AT2G01830.1	CHASE domain containing histidine kinase protein	0.945092	2.19543	0.00601753	0.239153
pp_202821	A0A199UXK1tr=Putative histone acetyltransferase type B catalytic subunit Ananas comosus (Pineapple) (Ananas ananas)	sp_v3.0_unigene18346	unigene18346	AT5G56740.1	histone acetyltransferase of the GNAT family 2	0.586529	3.56003	0.00604108	0.239885
pp_213774	---NA---	sp_v3.0_unigene84845	isotig12424	#N/A	#N/A	-1.08824	2.97273	0.00606966	0.240815
pp_129678	D3YLT8tr=Tau class glutathione S-transferase Pinus brutia	sp_v3.0_unigene17694	isotig03374	AT1G78380.1	glutathione S-transferase TAU 19	0.839464	3.84559	0.00608226	0.24111
pp_72680	A0A0C9RS04tr=TSA: Wollemia nobilis Ref_Wollemi_Transcript_15880_863 transcribed RNA sequence Wollemia nobilis	sp_v3.0_unigene17746	unigene15202	AT1G80160.1	Lactoylglutathione lyase / glyoxalase I family protein	0.41397	6.8198	0.00613085	0.242425
pp_215220	Q8L467sp=Transcription factor bHLH104 Arabidopsis thaliana (Mouse-ear cress)	sp_v3.0_unigene17854	isotig47703	AT5G54680.1	basic helix-loop-helix (bHLH) DNA-binding superfamily protein	0.512102	4.50123	0.0061385	0.242425
pp_152496	A0A061EUK3tr=Major facilitator superfamily protein Theobroma cacao (Cacao) (Cocoa)	sp_v3.0_unigene98823	isotig25156	AT1G18000.1	Major facilitator superfamily protein	-1.04836	1.67002	0.00615256	0.242425
pp_233431	EnsemblPlants:TRIUR3_34786-P1} Triticum urartu (Red wild einkorn) (Crithodium urartu)	sp_v3.0_unigene20032	unigene20032	AT5G57410.1	Afadin/alpha-actinin-binding protein	0.648705	3.61414	0.00615773	0.242425
pp_154552	E0CUJ5sp=Bidirectional sugar transporter SWEET Vitis vinifera (Grape)	sp_v3.0_unigene30742	isotig31164	AT5G53190.1	Nodulin MtN3 family protein	0.803849	2.73735	0.00616157	0.242425
pp_103832	EnsemblPlants:EMT04072} Aegilops tauschii (Tausch's goatgrass) (Aegilops squarrosa)	sp_v3.0_unigene957	isotig45534	AT3G15460.1	Ribosomal RNA processing Brix domain protein	0.718321	2.66395	0.00616277	0.242425
pp_104378	A0A199V8F6tr=Reticuline oxidase Ananas comosus (Pineapple) (Ananas ananas)	sp_v3.0_unigene137752	unigene137752	AT5G44390.1	FAD-binding Berberine family protein	-1.53347	1.21999	0.00616416	0.242425
pp_207886	Q9T0I8sp=5'-methylthioadenosine/S-adenosylhomocysteine nucleosidase 1 Arabidopsis thaliana (Mouse-ear cress)	sp_v3.0_unigene13196	unigene13196	AT4G38800.1	methylthioadenosine nucleosidase 1	0.445906	4.84583	0.00616533	0.242425
pp_89664	B9HE32tr=Cyclin family protein Populus trichocarpa (Western balsam poplar) (Populus balsamifera subsp. trichocarpa)	sp_v3.0_unigene7477	isotig25090	AT3G21870.1	cyclin p2%3B1	-0.702518	2.75724	0.00617046	0.242425
pp_183350	A9NUB5tr=Putative uncharacterized protein Picea sitchensis (Sitka spruce) (Pinus sitchensis)	sp_v3.0_unigene17042	unigene40481	AT5G64260.1	EXORDIUM like 2	1.70217	1.52576	0.00617661	0.242425
pp_95532	P26792sp=Beta-fructofuranosidase, insoluble isoenzyme 1 Daucus carota (Wild carrot)	sp_v3.0_unigene1833	isotig43966	AT3G13790.1	Glycosyl hydrolases family 32 protein	0.563429	3.62961	0.00618075	0.242425
pp_245751	D5A9S3tr=Putative uncharacterized protein Picea sitchensis (Sitka spruce) (Pinus sitchensis)	sp_v3.0_unigene2502	unigene17032	AT3G48080.1	alpha/beta-Hydrolases superfamily protein	-0.427771	5.53265	0.00618247	0.242425
pp_247836	A9P0H5tr=Putative uncharacterized protein Picea sitchensis (Sitka spruce) (Pinus sitchensis)	sp_v3.0_unigene44056	unigene44056	AT1G77120.1	alcohol dehydrogenase 1	-0.687072	5.31897	0.00618437	0.242425
pp_129397	B8LQ56tr=Putative uncharacterized protein Picea sitchensis (Sitka spruce) (Pinus sitchensis)	sp_v3.0_unigene21687	unigene21687	AT5G64260.1	EXORDIUM like 2	0.830117	2.68175	0.00619044	0.242425
pp_105046	A0A0C9RWW8tr=TSA: Wollemia nobilis Ref_Wollemi_Transcript_7775_1023 transcribed RNA sequence Wollemia nobilis	sp_v3.0_unigene17015	isotig61252	AT5G06360.1	Ribosomal protein S8e family protein	-0.425939	5.42655	0.00619337	0.242425
pp_85614	Q9XF97sp=60S ribosomal protein L4 Prunus armeniaca (Apricot) (Armeniaca vulgaris)	sp_v3.0_unigene127151	unigene127151	AT3G09630.2	Ribosomal protein L4/L1 family	0.439819	6.11178	0.00620855	0.242535
pp_209646	A0A199URH5tr=60S ribosomal protein L21-1 Ananas comosus (Pineapple) (Ananas ananas)	sp_v3.0_unigene40592	isotig48635	AT1G57660.1	Translation protein SH3-like family protein	0.48855	5.2866	0.00621262	0.242535
pp_143976	A0A0D9XPN5sp=Dirigent protein Leersia perrieri	sp_v3.0_unigene32328	unigene32328	AT3G55230.1	Disease resistance-responsive (dirigent-like protein) family protein	-0.491478	4.59013	0.00621989	0.242535
pp_214339	---NA---	sp_v3.0_unigene176305	unigene176305	#N/A	#N/A	-0.96718	4.72477	0.00622507	0.242535
pp_195152	A0A0F7J3M2tr=Putative oxidase Taxus baccata (English yew)	sp_v3.0_unigene13879	unigene13879	AT1G75620.1	glyoxal oxidase-related protein	1.52403	1.1646	0.0062253	0.242535
pp_155099	D5A9N7tr=Putative uncharacterized protein Picea sitchensis (Sitka spruce) (Pinus sitchensis)	sp_v3.0_unigene121129	isotig05340	#N/A	#N/A	-0.533224	4.21997	0.00622738	0.242535
pp_135552	Q6UNT2sp=60S ribosomal protein L5 Cucumis sativus (Cucumber)	sp_v3.0_unigene8389	unigene8389	AT5G39740.1	ribosomal protein L5 B	0.425247	6.9167	0.00623373	0.24258
pp_74533	---NA---	sp_v3.0_unigene22685	unigene22685	#N/A	#N/A	1.24709	1.10523	0.0062508	0.243042
pp_129924	A0A0C9QWT9tr=TSA: Wollemia nobilis Ref_Wollemi_Transcript_2970_922 transcribed RNA sequence Wollemia nobilis	sp_v3.0_unigene99613	unigene99613	AT1G11890.1	Synaptobrevin family protein	1.38819	1.07492	0.0062666	0.243132
pp_78904	A0A0C9QVR7tr=TSA: Wollemia nobilis Ref_Wollemi_Transcript_5260_1328 transcribed RNA sequence Wollemia nobilis	sp_v3.0_unigene1464	isotig48742	AT2G42670.2	2-aminoethanethiol dioxygenase%2C putative (DUF1637)	-1.52442	2.65341	0.00627578	0.243132
pp_68984	B8LKC3tr=Putative uncharacterized protein Picea sitchensis (Sitka spruce) (Pinus sitchensis)	sp_v3.0_unigene3586	unigene3586	AT4G33300.1	ADR1-like 1	-0.483778	6.54172	0.00628435	0.243132
pp_222000	---NA---	sp_v3.0_unigene42391	isotig33970	#N/A	#N/A	-1.36702	1.03084	0.00628777	0.243132
pp_196145	---NA---	sp_v3.0_unigene20448	unigene29718	AT3G56500.1	serine-rich protein-like protein	-0.852109	2.78835	0.00629005	0.243132
pp_110442	---NA---	sp_v3.0_unigene19754	isotig43879	#N/A	#N/A	-1.35435	1.87662	0.00629376	0.243132
pp_110443	---NA---	sp_v3.0_unigene19754	isotig43879	#N/A	#N/A	-1.35435	1.87662	0.00629386	0.243132
pp_110444	---NA---	sp_v3.0_unigene19754	isotig43879	#N/A	#N/A	-1.35434	1.87662	0.00629481	0.243132
pp_203558	A0A0B0NBC4tr=V-type proton ATPase subunit d2-like protein Gossypium arboreum (Tree cotton) (Gossypium nanking)	sp_v3.0_unigene10592	isotig20177	AT3G28715.1	ATPase%2C V0/A0 complex%2C subunit C/D	0.605901	3.78283	0.00631518	0.243717
pp_155813	Q9M2Y9sp=Transcription factor RAX3 Arabidopsis thaliana (Mouse-ear cress)	sp_v3.0_unigene183941	isotig45749	AT5G65790.1	myb domain protein 68	-0.692094	2.97019	0.00632759	0.243994
pp_129089	A9NUB5tr=Putative uncharacterized protein Picea sitchensis (Sitka spruce) (Pinus sitchensis)	sp_v3.0_unigene17042	unigene40481	AT5G64260.1	EXORDIUM like 2	0.689828	3.79356	0.00633674	0.244145
pp_240033	A9NMP9tr=Putative uncharacterized protein Picea sitchensis (Sitka spruce) (Pinus sitchensis)	sp_v3.0_unigene207043	unigene207043	#N/A	#N/A	0.529874	4.17899	0.00639704	0.246243
pp_139075	---NA---	sp_v3.0_unigene118529	isotig94017	#N/A	#N/A	-0.944311	2.73551	0.00640174	0.246243
pp_198677	D2D321tr=Heat shock protein 70 Gossypium hirsutum (Upland cotton) (Gossypium mexicanum)	sp_v3.0_unigene17291	unigene17291	AT3G12580.1	heat shock protein 70	-0.620436	3.52656	0.00641229	0.246445
pp_215816	EnsemblPlants:GLYMA12G13280.1} Glycine max (Soybean) (Glycine hispida)	sp_v3.0_unigene2516	isotig21902	AT1G03780.2	targeting protein for XKLP2	-1.18909	1.522	0.00642762	0.246528
pp_215811	EnsemblPlants:GLYMA12G13280.1} Glycine max (Soybean) (Glycine hispida)	sp_v3.0_unigene2516	isotig21902	AT1G03780.2	targeting protein for XKLP2	-1.18908	1.522	0.00643423	0.246528
pp_126786	A0A059VC50tr=Flowering time control protein FPA1 Dimocarpus longan	sp_v3.0_unigene24777	unigene24777	AT4G12640.1	RNA recognition motif (RRM)-containing protein	-1.06209	2.0248	0.00643447	0.246528
pp_215813	EnsemblPlants:GLYMA12G13280.1} Glycine max (Soybean) (Glycine hispida)	sp_v3.0_unigene38815	isotig21902	AT1G03780.2	targeting protein for XKLP2	-1.18908	1.522	0.00643559	0.246528
pp_57819	A0A0K0M7E4tr=SPL2 Pinus tabuliformis (Chinese pine) (Pinus leucosperma)	sp_v3.0_unigene12164	unigene12164	AT5G43270.1	squamosa promoter binding protein-like 2	-1.66322	0.768828	0.00644162	0.246557
pp_246536	---NA---	sp_v3.0_unigene127874	isotig46381	#N/A	#N/A	1.24297	1.20605	0.00645984	0.246588
pp_79446	A0A0C9QQD1tr=TSA: Wollemia nobilis Ref_Wollemi_Transcript_13960_765 transcribed RNA sequence Wollemia nobilis	sp_v3.0_unigene27006	isotig36101	AT2G46600.1	Calcium-binding EF-hand family protein	0.883432	2.43696	0.00646079	0.246588
pp_172535	D3IZ06tr=Thaumatin-like protein L2 Pinus monticola (Western white pine) (Strobus monticola)	sp_v3.0_unigene3797	unigene3797	AT4G11650.1	osmotin 34	1.0036	2.05316	0.00646284	0.246588
pp_133102	---NA---	sp_v3.0_unigene21513	unigene21513	#N/A	#N/A	-0.854277	7.60487	0.00646357	0.246588
pp_198946	A0A0K0M797tr=BSU5 Pinus tabuliformis (Chinese pine) (Pinus leucosperma)	sp_v3.0_unigene24066	isotig53086	AT3G26770.1	NAD(P)-binding Rossmann-fold superfamily protein	-1.06478	1.77443	0.00647508	0.246649
pp_133099	---NA---	sp_v3.0_unigene21513	unigene21513	#N/A	#N/A	-0.834896	7.31726	0.00647573	0.246649
pp_168957	A9SYT2tr=Predicted protein Physcomitrella patens subsp. patens (Moss)	sp_v3.0_unigene2763	unigene2763	AT3G01540.1	DEAD box RNA helicase 1	-0.829855	3.19213	0.00649262	0.24709
pp_143971	A0A0D9XPN5sp=Dirigent protein Leersia perrieri	sp_v3.0_unigene32328	unigene32328	AT3G55230.1	Disease resistance-responsive (dirigent-like protein) family protein	-0.518267	4.41698	0.00652262	0.24803
pp_219629	A0A0B2P892tr=WD repeat and FYVE domain-containing protein 3 Glycine soja (Wild soybean)	sp_v3.0_unigene14045	unigene14045	AT1G03060.1	BEACH-DOMAIN HOMOLOG A1	0.705601	3.23048	0.00654558	0.248584
pp_75031	---NA---	sp_v3.0_unigene23499	unigene23499	AT3G57500.1	fission regulator-like protein	-0.82157	2.38556	0.00654786	0.248584
pp_145352	A9NWK9tr=Putative uncharacterized protein Picea sitchensis (Sitka spruce) (Pinus sitchensis)	sp_v3.0_unigene131197	isotig52371	#N/A	#N/A	-1.02094	1.69241	0.00656921	0.249192
pp_132185	A9P2I9tr=Putative uncharacterized protein Picea sitchensis (Sitka spruce) (Pinus sitchensis)	sp_v3.0_unigene32910	unigene32910	AT1G56320.1	hypothetical protein	0.813332	2.19844	0.00657544	0.249226
pp_125139	---NA---	sp_v3.0_unigene33651	isotig06830	#N/A	#N/A	0.562459	3.5704	0.00658944	0.249349
pp_242253	C0PQE2tr=Putative uncharacterized protein Picea sitchensis (Sitka spruce) (Pinus sitchensis)	sp_v3.0_unigene11551	unigene11551	#N/A	#N/A	0.980768	2.35118	0.00658975	0.249349
pp_243171	U5TRI1sp=Eukaryotic translation initiation factor 5A Pinus contorta (Shore pine) (Lodgepole pine)	sp_v3.0_unigene17355	PUT-10013	AT1G69410.1	eukaryotic elongation factor 5A-3	0.480438	6.19833	0.00659622	0.249349
pp_121540	C0PQE2tr=Putative uncharacterized protein Picea sitchensis (Sitka spruce) (Pinus sitchensis)	sp_v3.0_unigene43267	unigene43267	#N/A	#N/A	-1.84642	0.741292	0.00660007	0.249349
pp_192093	A0A103XDF5tr=Bifunctional inhibitor/plant lipid transfer protein/seed storage helical domain-containing protein Cynara cardunculus var. scolymus (Artichoke) (Cynara scolymus)	sp_v3.0_unigene30530	unigene30530	#N/A	#N/A	1.47559	0.993241	0.00661545	0.249728
pp_209317	B9SMB2tr=Exocyst complex component sec6, putative Ricinus communis (Castor bean)	sp_v3.0_unigene8492	isotig27558	AT1G71820.1	SEC6	-1.12578	1.2906	0.00662462	0.249777
pp_107610	A0A0R0L1Q8tr=Uncharacterized protein Glycine max (Soybean) (Glycine hispida)	sp_v3.0_unigene8401	unigene8401	AT5G05460.1	Glycosyl hydrolase family 85	0.628625	3.43935	0.00663393	0.249777
pp_246533	B9GKW5sp=Signal peptidase I Populus trichocarpa (Western balsam poplar) (Populus balsamifera subsp. trichocarpa)	sp_v3.0_unigene3695	unigene3695	AT1G52600.1	Peptidase S24/S26A/S26B/S26C family protein	0.585812	3.8237	0.00664199	0.249777
pp_100569	A0A0D3F003sp=rRNA adenine N(6)-methyltransferase Oryza barthii	sp_v3.0_unigene36047	isotig56475	AT3G61860.1	RNA-binding (RRM/RBD/RNP motifs) family protein	-1.29739	1.3229	0.00665348	0.249777
pp_222003	---NA---	sp_v3.0_unigene96301	isotig33970	#N/A	#N/A	-1.16706	1.32112	0.00665348	0.249777
pp_225392	A0A0K0M784tr=CHAT1 Pinus tabuliformis (Chinese pine) (Pinus leucosperma)	sp_v3.0_unigene13916	isotig32080	AT5G17540.1	HXXXD-type acyl-transferase family protein	-0.987299	2.32765	0.00665349	0.249777
pp_200709	---NA---	sp_v3.0_unigene31135	isotig60398	#N/A	#N/A	-0.654033	3.44791	0.00665421	0.249777
pp_136612	---NA---	sp_v3.0_unigene21147	isotig44948	#N/A	#N/A	-0.557578	3.80562	0.00666298	0.249905
pp_175718	A0A199V6D0tr=Microtubule-associated protein RP/EB family member 1A Ananas comosus (Pineapple) (Ananas ananas)	sp_v3.0_unigene6636	unigene6636	AT5G67270.1	end binding protein 1C	0.722296	2.72113	0.00667333	0.250092
pp_73211	A0A0C9S7F3tr=TSA: Wollemia nobilis Ref_Wollemi_Transcript_13773_2205 transcribed RNA sequence Wollemia nobilis	sp_v3.0_unigene40704	isotig27436	AT5G65690.1	phosphoenolpyruvate carboxykinase 2	-1.39343	2.80838	0.00668688	0.250398
pp_179341	A9NUB5tr=Putative uncharacterized protein Picea sitchensis (Sitka spruce) (Pinus sitchensis)	sp_v3.0_unigene11665	unigene11665	AT5G64260.1	EXORDIUM like 2	0.442217	5.05282	0.00673538	0.252012
pp_202767	---NA---	sp_v3.0_unigene17869	isotig37351	#N/A	#N/A	-0.428703	6.29547	0.00674191	0.252055
pp_68223	---NA---	sp_v3.0_unigene101729	unigene101729	#N/A	#N/A	-1.02264	2.19487	0.00674965	0.252142
pp_117811	G9B4E9tr=Class I chitinase Pinus contorta (Shore pine) (Lodgepole pine)	sp_v3.0_unigene31238	unigene31238	AT2G43590.1	Chitinase family protein	0.511548	7.41289	0.00676608	0.252553
pp_84295	A0A0K0M6Z6tr=DRB4 Pinus tabuliformis (Chinese pine) (Pinus leucosperma)	sp_v3.0_unigene612	isotig28216	AT2G28380.1	dsRNA-binding protein 2	-0.828383	2.25392	0.00678548	0.253075
pp_234528	C0PSW2tr=Putative uncharacterized protein Picea sitchensis (Sitka spruce) (Pinus sitchensis)	sp_v3.0_unigene1673	isotig52069	#N/A	#N/A	-0.697856	2.74313	0.00679567	0.253253
pp_127164	---NA---	sp_v3.0_unigene193725	unigene193725	#N/A	#N/A	-1.4308	2.21563	0.00681111	0.253507
pp_179496	A0A124SEZ0tr=Nucleotide-binding, alpha-beta plait Cynara cardunculus var. scolymus (Artichoke) (Cynara scolymus)	sp_v3.0_unigene3181	isotig17850	AT1G02840.1	RNA-binding (RRM/RBD/RNP motifs) family protein	-0.475536	4.1503	0.00681429	0.253507
pp_193006	---NA---	sp_v3.0_unigene27358	PUT-8303	#N/A	#N/A	-1.03159	3.78478	0.00681878	0.253507
pp_120100	A0A1D1XFX3tr=60S ribosomal protein L23 Anthurium amnicola			AT1G04480.1	Ribosomal protein L14p/L23e family protein	1.32302	1.4466	0.00683353	0.253823
pp_236014	D5AD91sp=Xyloglucan endotransglucosylase/hydrolase Picea sitchensis (Sitka spruce) (Pinus sitchensis)	sp_v3.0_unigene32440	unigene11739	AT4G03210.1	xyloglucan endotransglucosylase/hydrolase 9	-0.427302	5.44135	0.00683816	0.253823
pp_198317	A9P087tr=Putative uncharacterized protein Picea sitchensis (Sitka spruce) (Pinus sitchensis)	sp_v3.0_unigene29415	isotig03092	#N/A	#N/A	-0.343028	8.0685	0.00684641	0.253927
pp_91843	B8LK99sp=Acetolactate synthase Picea sitchensis (Sitka spruce) (Pinus sitchensis)	sp_v3.0_unigene44534	unigene10214	AT3G48560.1	chlorsulfuron/imidazolinone resistant 1	1.10586	1.9582	0.00685227	0.253942
pp_131551	D5AB10tr=Putative uncharacterized protein Picea sitchensis (Sitka spruce) (Pinus sitchensis)	sp_v3.0_unigene14029	isotig15477	AT4G39630.2	translation initiation factor	-0.81646	2.57827	0.0068797	0.254756
pp_214965	A0A1D1Y3B8tr=GDP-L-galactose phosphorylase 1 Anthurium amnicola	sp_v3.0_unigene3578	unigene3578	AT4G26850.1	GDP-L-galactose phosphorylase 1	-0.380819	6.29122	0.00690281	0.255098
pp_100142	EnsemblPlants:GLYMA06G06830.1} Glycine max (Soybean) (Glycine hispida)	sp_v3.0_unigene19458	isotig46012	AT1G29220.1	transcriptional regulator family protein	0.69211	2.97992	0.00690962	0.255098
pp_94779	A0A0V0HQK0tr=Putative ovule protein Solanum chacoense (Chaco potato)	sp_v3.0_unigene30359	isotig36718	AT1G62500.1	Bifunctional inhibitor/lipid-transfer protein/seed storage 2S albumin superfamily protein	0.592012	3.44078	0.00691185	0.255098
pp_72686	A0A0C9RS04tr=TSA: Wollemia nobilis Ref_Wollemi_Transcript_15880_863 transcribed RNA sequence Wollemia nobilis	sp_v3.0_unigene32367	unigene32367	AT1G80160.1	Lactoylglutathione lyase / glyoxalase I family protein	0.504232	4.65874	0.00691776	0.255098
pp_133103	---NA---	sp_v3.0_unigene21513	unigene21513	#N/A	#N/A	-0.857688	7.08765	0.00692211	0.255098
pp_215326	P12628sp=NADP-dependent malic enzyme Phaseolus vulgaris (Kidney bean) (French bean)	sp_v3.0_unigene10091	isotig27694	AT1G79750.1	NADP-malic enzyme 4	0.576522	3.52863	0.00692595	0.255098
pp_215325	P12628sp=NADP-dependent malic enzyme Phaseolus vulgaris (Kidney bean) (French bean)	sp_v3.0_unigene10091	isotig27694	AT1G79750.1	NADP-malic enzyme 4	0.576522	3.52863	0.0069272	0.255098
pp_131123	A9NS05tr=Putative uncharacterized protein Picea sitchensis (Sitka spruce) (Pinus sitchensis)	sp_v3.0_unigene45499	isotig05340	#N/A	#N/A	-0.467601	4.30708	0.00693582	0.255214
pp_179693	F4MKL9tr=Lim domain protein Pinus pinaster (Maritime pine)	sp_v3.0_unigene11734	unigene11734	AT3G55770.1	GATA type zinc finger transcription factor family protein	0.436023	5.28221	0.00695771	0.255818
pp_173287	A0A0C9S3Y8tr=TSA: Wollemia nobilis Ref_Wollemi_Transcript_14473_1509 transcribed RNA sequence Wollemia nobilis	sp_v3.0_unigene11611	isotig20109	AT1G60710.1	NAD(P)-linked oxidoreductase superfamily protein	1.11751	2.46524	0.0069721	0.256145
pp_142098	A0A0C9S563tr=TSA: Wollemia nobilis Ref_Wollemi_Transcript_13268_1692 transcribed RNA sequence Wollemia nobilis	sp_v3.0_unigene17482	isotig29010	AT1G22280.1	phytochrome-associated protein phosphatase type 2C	-0.555777	3.96044	0.00698279	0.256175
pp_123726	B9R9K5tr=DNA binding protein, putative Ricinus communis (Castor bean)	sp_v3.0_unigene189147	unigene189147	AT5G51780.1	basic helix-loop-helix (bHLH) DNA-binding superfamily protein	-1.15625	1.43875	0.00698388	0.256175
pp_175722	W9QQ60tr=Microtubule-associated protein RP/EB family member 3 Morus notabilis	sp_v3.0_unigene6636	unigene6636	AT5G62500.1	end binding protein 1B	0.709727	2.6542	0.00702379	0.257436
pp_119468	Q40854sp=Metallothionein-like protein EMB30 Picea glauca (White spruce) (Pinus glauca)	sp_v3.0_unigene126649	unigene21542	AT3G15353.1	metallothionein 3	1.18841	1.68615	0.00703581	0.257674
pp_226477	Q9AUI4sp=Laccase Pinus taeda (Loblolly pine)	sp_v3.0_unigene96259	unigene96259	AT5G60020.1	laccase 17	-1.1849	1.56087	0.00704814	0.257885
pp_225728	EnsemblPlants:EMT16555} Aegilops tauschii (Tausch's goatgrass) (Aegilops squarrosa)	sp_v3.0_unigene33927	isotig66396	#N/A	#N/A	1.38499	1.48169	0.00705263	0.257885
pp_165634	A0A0C9QQD1tr=TSA: Wollemia nobilis Ref_Wollemi_Transcript_13960_765 transcribed RNA sequence Wollemia nobilis	sp_v3.0_unigene29539	unigene29539	AT2G46600.1	Calcium-binding EF-hand family protein	0.516226	4.79165	0.00706691	0.258205
pp_105049	A0A0C9RWW8tr=TSA: Wollemia nobilis Ref_Wollemi_Transcript_7775_1023 transcribed RNA sequence Wollemia nobilis	sp_v3.0_unigene16941	isotig61252	AT5G06360.1	Ribosomal protein S8e family protein	-0.410058	5.86883	0.00709847	0.259155
pp_154908	A0A0C9QR59tr=TSA: Wollemia nobilis Ref_Wollemi_Transcript_13166_1677 transcribed RNA sequence Wollemia nobilis	sp_v3.0_unigene10833	isotig42760	AT2G23070.1	Protein kinase superfamily protein	0.855159	2.70954	0.00711188	0.259442
pp_183608	A0A0C9S7C6sp=40S ribosomal protein S4 Wollemia nobilis			AT2G17360.1	Ribosomal protein S4 (RPS4A) family protein	1.40327	1.20141	0.00713429	0.259866
pp_245644	A9NRM4tr=Putative uncharacterized protein Picea sitchensis (Sitka spruce) (Pinus sitchensis)	sp_v3.0_unigene32411	isotig59146	AT1G56220.3	Dormancy/auxin associated family protein	-0.617131	3.58588	0.00715238	0.259866
pp_215596	A0A0C9RJA6tr=TSA: Wollemia nobilis Ref_Wollemi_Transcript_14872_4890 transcribed RNA sequence Wollemia nobilis	sp_v3.0_unigene5625	unigene5625	AT1G66950.1	pleiotropic drug resistance 11	-1.12973	1.54742	0.00715691	0.259866
pp_189027	D5AD86tr=Putative uncharacterized protein Picea sitchensis (Sitka spruce) (Pinus sitchensis)	sp_v3.0_unigene40696	isotig45292	AT3G23330.1	Tetratricopeptide repeat (TPR)-like superfamily protein	1.39637	1.30704	0.00715804	0.259866
pp_189026	D5AD86tr=Putative uncharacterized protein Picea sitchensis (Sitka spruce) (Pinus sitchensis)	sp_v3.0_unigene40696	isotig45292	AT3G23330.1	Tetratricopeptide repeat (TPR)-like superfamily protein	1.39637	1.30704	0.00715849	0.259866
pp_158462	A0A0C9S8B2tr=TSA: Wollemia nobilis Ref_Wollemi_Transcript_11795_5173 transcribed RNA sequence Wollemia nobilis	sp_v3.0_unigene111617	isotig52307	AT3G62700.1	multidrug resistance-associated protein 10	0.910257	1.9857	0.00716249	0.259866
pp_158463	A0A0C9S8B2tr=TSA: Wollemia nobilis Ref_Wollemi_Transcript_11795_5173 transcribed RNA sequence Wollemia nobilis	sp_v3.0_unigene16317	isotig52307	AT3G62700.1	multidrug resistance-associated protein 10	0.910257	1.9857	0.00716249	0.259866
pp_181420	Q40862tr=Late embryogenesis abundant protein Picea glauca (White spruce) (Pinus glauca)	sp_v3.0_unigene2216	isotig51300	AT3G19430.1	late embryogenesis abundant protein-related / LEA protein-like protein	1.1452	1.98186	0.00717903	0.260264
pp_193000	---NA---	sp_v3.0_unigene27358	PUT-8303	#N/A	#N/A	-1.01769	3.66221	0.00718976	0.26045
pp_219811	Q41072tr=Arabinogalactan-like protein Pinus taeda (Loblolly pine)	sp_v3.0_unigene11744	PUT-12111	AT5G60490.1	FASCICLIN-like arabinogalactan-protein 12	-0.444215	5.24368	0.00723424	0.261729
pp_152212	A0A199UMZ1tr=Coronatine-insensitive protein 1 Ananas comosus (Pineapple) (Ananas ananas)	sp_v3.0_unigene6047	isotig42473	AT2G39940.1	RNI-like superfamily protein	-0.735842	2.87861	0.00723704	0.261729
pp_183063	A0A1D1Y5T0tr=Major facilitator superfamily domain-containing protein 5 Anthurium amnicola	sp_v3.0_unigene2747	isotig28060	AT1G64650.1	Major facilitator superfamily protein	1.18505	1.5396	0.0072419	0.261729
pp_242984	A9T3V6tr=Predicted protein Physcomitrella patens subsp. patens (Moss)	sp_v3.0_unigene93638	isotig44915	AT1G76390.1	ARM repeat superfamily protein	1.21851	1.7847	0.00728019	0.262865
pp_137320	A0A068UWK9sp=Peroxidase Coffea canephora (Robusta coffee)	sp_v3.0_unigene27717	isotig47959	AT3G21770.1	Peroxidase superfamily protein	0.474765	5.14171	0.00728927	0.262865
pp_197409	W1NJW8tr=Uncharacterized protein Amborella trichopoda	sp_v3.0_unigene5808	unigene5808	#N/A	#N/A	-0.53496	5.11069	0.00729524	0.262865
pp_202769	---NA---	sp_v3.0_unigene17869	isotig37351	#N/A	#N/A	-0.428773	6.30392	0.00729587	0.262865
pp_152013	A0A151T1P5tr=Flavoprotein wrbA Cajanus cajan (Pigeon pea) (Cajanus indicus)	sp_v3.0_unigene36925	unigene36925	AT4G27270.1	Quinone reductase family protein	0.391258	6.7283	0.00734613	0.264472
pp_122370	---NA---	sp_v3.0_unigene93896	unigene93896	#N/A	#N/A	-1.24215	2.21384	0.00737142	0.265178
pp_184310	A9NTM6sp=Xyloglucan endotransglucosylase/hydrolase Picea sitchensis (Sitka spruce) (Pinus sitchensis)	sp_v3.0_unigene187437	isotig53740	AT5G13870.1	xyloglucan endotransglucosylase/hydrolase 5	0.99337	2.14323	0.00740376	0.266136
pp_179858	A0A072TNY8tr=Transcription factor Medicago truncatula (Barrel medic) (Medicago tribuloides)	sp_v3.0_unigene12060	isotig15437	AT3G24140.1	basic helix-loop-helix (bHLH) DNA-binding superfamily protein	-0.567858	4.51872	0.00742059	0.266536
pp_86197	A6N837sp=Sucrose synthase Pinus taeda (Loblolly pine)	sp_v3.0_unigene12911	isotig58902	AT4G02280.1	sucrose synthase 3	-0.484618	4.40733	0.00743211	0.266744
pp_131105	A0A0E0KEJ0sp=Phospho-2-dehydro-3-deoxyheptonate aldolase Oryza punctata (Red rice)	sp_v3.0_unigene1150	unigene1150	AT4G33510.1	3-deoxy-d-arabino-heptulosonate 7-phosphate synthase	-0.318358	8.11152	0.00745152	0.266972
pp_188913	---NA---	sp_v3.0_unigene7385	unigene7385	AT5G20180.1	Ribosomal protein L36	0.981043	1.86375	0.00745228	0.266972
pp_186162	B0FPH4tr=Mannase Prunus salicina	sp_v3.0_unigene127160	isotig14417	AT3G10900.1	Glycosyl hydrolase superfamily protein	-1.18761	1.31554	0.00745563	0.266972
pp_213685	X5CY97tr=GA2ox10 Pinus tabuliformis (Chinese pine) (Pinus leucosperma)	sp_v3.0_unigene21418	unigene21418	AT4G22880.1	leucoanthocyanidin dioxygenase	1.26647	2.26228	0.00747885	0.267598
pp_235842	---NA---	sp_v3.0_unigene1957	isotig52827	#N/A	#N/A	0.454648	4.95479	0.00748541	0.267628
pp_124119	A9NXQ0tr=Putative uncharacterized protein Picea sitchensis (Sitka spruce) (Pinus sitchensis)	sp_v3.0_unigene17334	isotig46291	AT2G47470.2	thioredoxin family protein	0.499714	5.6015	0.00750362	0.268074
pp_59807	U5G8H3tr=PQ-loop repeat family protein Populus trichocarpa (Western balsam poplar) (Populus balsamifera subsp. trichocarpa)	sp_v3.0_unigene97378	isotig07394	AT4G36850.3	PQ-loop repeat family protein / transmembrane family protein	0.74816	2.81695	0.00751576	0.268105
pp_86814	D5ADT9sp=Alpha-galactosidase Picea sitchensis (Sitka spruce) (Pinus sitchensis)	sp_v3.0_unigene22899	unigene22899	AT5G08370.1	alpha-galactosidase 2	0.682099	3.17052	0.00751599	0.268105
pp_198271	A0A0K8TUN5tr=Cytochrome P450 CYP750A10 Picea glauca (White spruce) (Pinus glauca)	sp_v3.0_unigene126754	PUT-3641	AT3G26230.1	cytochrome P450%2C family 71%2C subfamily B%2C polypeptide 24	1.2487	1.4988	0.00753191	0.268467
pp_168956	A0A0C9QWP8tr=TSA: Wollemia nobilis Ref_Wollemi_Transcript_3625_3133 transcribed RNA sequence Wollemia nobilis	sp_v3.0_unigene2763	unigene2763	AT3G01540.1	DEAD box RNA helicase 1	-0.858538	3.18188	0.00754445	0.268709
pp_132470	M5WCI7tr=Uncharacterized protein Prunus persica (Peach) (Amygdalus persica)	sp_v3.0_unigene34335	unigene34335	AT5G14670.1	ADP-ribosylation factor A1B	-0.347107	9.58656	0.00756215	0.268962
pp_245941	B8ANZ2tr=Putative uncharacterized protein Oryza sativa subsp. indica (Rice)	sp_v3.0_unigene11389	unigene11389	AT5G20920.1	eukaryotic translation initiation factor 2 beta subunit	-0.369741	5.78327	0.00756309	0.268962
pp_227723	A9NWN7tr=Putative uncharacterized protein Picea sitchensis (Sitka spruce) (Pinus sitchensis)	sp_v3.0_unigene27919	unigene27919	AT4G14280.1	ARM repeat superfamily protein	0.526566	4.18417	0.00759592	0.269924
pp_215219	Q8L467sp=Transcription factor bHLH104 Arabidopsis thaliana (Mouse-ear cress)	sp_v3.0_unigene17854	isotig47703	AT5G54680.1	basic helix-loop-helix (bHLH) DNA-binding superfamily protein	0.504489	4.49644	0.00763606	0.271096
pp_139271	A0A0C9QPU4tr=TSA: Wollemia nobilis Ref_Wollemi_Transcript_14376_3413 transcribed RNA sequence Wollemia nobilis	sp_v3.0_unigene74358	isotig53058	AT5G49660.1	Leucine-rich repeat transmembrane protein kinase family protein	-1.59363	0.737323	0.0076412	0.271096
pp_226735	A0A0C9QVA5tr=TSA: Wollemia nobilis Ref_Wollemi_Transcript_6905_1909 transcribed RNA sequence Wollemia nobilis	sp_v3.0_unigene176417	isotig81482	AT1G22160.1	senescence-associated family protein (DUF581)	-1.82107	0.696847	0.00764633	0.271096
pp_210950	A0A078E7Z9tr=BnaC01g33950D protein Brassica napus (Rape)	sp_v3.0_unigene27365	isotig58037	AT3G18773.1	RING/U-box superfamily protein	-1.00124	1.95403	0.00767775	0.272004
pp_78053	---NA---	sp_v3.0_unigene2409	isotig18280	#N/A	#N/A	0.946281	2.63708	0.00768757	0.272099
pp_71479	Q41067tr=Polyubiquitin Pinus sylvestris (Scots pine)	sp_v3.0_unigene20194	unigene210357	AT1G65349.1	hypothetical protein	-0.363234	7.81038	0.00769211	0.272099
pp_136508	A9RF70tr=Predicted protein Physcomitrella patens subsp. patens (Moss)	sp_v3.0_unigene2467	isotig07203	AT3G27090.1	DCD (Development and Cell Death) domain protein	0.522488	4.08341	0.00770078	0.272199
pp_73141	EnsemblPlants:GLYMA07G15910.1} Glycine max (Soybean) (Glycine hispida)	sp_v3.0_unigene17495	isotig26313	AT2G39700.1	expansin A4	-0.410464	5.58034	0.00773647	0.273254
pp_247294	A0A0C9QVA5tr=TSA: Wollemia nobilis Ref_Wollemi_Transcript_6905_1909 transcribed RNA sequence Wollemia nobilis	sp_v3.0_unigene10925	isotig46047	AT5G49120.1	DUF581 family protein%2C putative (DUF581)	-1.59222	0.738019	0.00776887	0.274002
pp_247293	A0A0C9QVA5tr=TSA: Wollemia nobilis Ref_Wollemi_Transcript_6905_1909 transcribed RNA sequence Wollemia nobilis	sp_v3.0_unigene10925	isotig46047	AT5G49120.1	DUF581 family protein%2C putative (DUF581)	-1.59222	0.738019	0.00776941	0.274002
pp_60242	---NA---	sp_v3.0_unigene12760	unigene12760	#N/A	#N/A	0.609711	4.0134	0.00778606	0.274112
pp_66614	Q7XC27sp=Calcineurin B-like protein 1 Oryza sativa subsp. japonica (Rice)	sp_v3.0_unigene30794	isotig29610	AT4G26570.1	calcineurin B-like 3	0.385348	5.93701	0.00778855	0.274112
pp_89197	A0A103XIK1tr=Polyketide cyclase/dehydrase Cynara cardunculus var. scolymus (Artichoke) (Cynara scolymus)	sp_v3.0_unigene951	unigene951	AT2G26040.1	PYR1-like 2	-0.571589	3.81739	0.00779015	0.274112
pp_172537	D3IZ06tr=Thaumatin-like protein L2 Pinus monticola (Western white pine) (Strobus monticola)	sp_v3.0_unigene3797	unigene3797	AT4G11650.1	osmotin 34	0.842032	2.74594	0.00780332	0.274232
pp_76208	W1PUV9tr=Uncharacterized protein Amborella trichopoda	sp_v3.0_unigene112890	unigene112890	#N/A	#N/A	-0.637764	3.40275	0.00781208	0.274232
pp_76210	W1PUV9tr=Uncharacterized protein Amborella trichopoda	sp_v3.0_unigene112890	unigene112890	#N/A	#N/A	-0.637765	3.40275	0.00781414	0.274232
pp_79720	A9NU27tr=Putative uncharacterized protein Picea sitchensis (Sitka spruce) (Pinus sitchensis)	sp_v3.0_unigene16977	unigene16977	AT5G25610.1	BURP domain-containing protein	-0.469915	8.97381	0.00781705	0.274232
pp_216792	A0A0F7J3M2tr=Putative oxidase Taxus baccata (English yew)	sp_v3.0_unigene27478	unigene27478	AT1G19900.1	glyoxal oxidase-related protein	0.633841	3.99578	0.00782311	0.274238
pp_155812	Q9FKL2sp=Transcription factor MYB36 Arabidopsis thaliana (Mouse-ear cress)	sp_v3.0_unigene183941	isotig45749	AT5G65790.1	myb domain protein 68	-0.674178	2.97724	0.00783172	0.274334
pp_189079	A0A151TA72sp=S-acyltransferase Cajanus cajan (Pigeon pea) (Cajanus indicus)	sp_v3.0_unigene5495	unigene5495	AT5G50375.1	cyclopropyl isomerase	0.756638	2.58765	0.00784087	0.274448
pp_242615	---NA---	sp_v3.0_unigene200880	isotig59874	#N/A	#N/A	2.08111	0.917349	0.00785234	0.274643
pp_63497	B9HIH9sp=S-adenosylmethionine synthase Populus trichocarpa (Western balsam poplar) (Populus balsamifera subsp. trichocarpa)	sp_v3.0_unigene60219	unigene60219	AT1G02500.1	S-adenosylmethionine synthetase 1	-0.774032	3.39505	0.00788761	0.275671
pp_134466	---NA---	sp_v3.0_unigene5083	isotig60778	#N/A	#N/A	-0.731352	2.66501	0.00792206	0.276667
pp_143468	Q7XJ13tr=Chloroplast nucleoid DNA-binding protein-like protein Oryza sativa subsp. japonica (Rice)	sp_v3.0_unigene11152	unigene11152	AT3G07030.1	Alba DNA/RNA-binding protein	-0.604187	4.23733	0.0079444	0.27724
pp_185332	Q9ZSW2sp=Elongation factor 1-alpha Cyanophora paradoxa	sp_v3.0_unigene204453	unigene204453	AT1G07920.1	GTP binding Elongation factor Tu family protein	-0.717941	2.53582	0.00799895	0.278935
pp_107613	A0A0R0L1Q8tr=Uncharacterized protein Glycine max (Soybean) (Glycine hispida)	sp_v3.0_unigene8401	unigene8401	AT5G05460.1	Glycosyl hydrolase family 85	0.619648	3.43397	0.00803602	0.280018
pp_123603	Q9FVF0tr=Pyruvate decarboxylase Fragaria ananassa (Strawberry) (Fragaria chiloensis x Fragaria virginiana)	sp_v3.0_unigene9616	unigene9616	AT5G01320.1	Thiamine pyrophosphate dependent pyruvate decarboxylase family protein	-1.93203	1.80832	0.00804812	0.280066
pp_179004	A9P0D6tr=Putative uncharacterized protein Picea sitchensis (Sitka spruce) (Pinus sitchensis)	sp_v3.0_unigene25068	isotig48931	AT3G21360.1	2-oxoglutarate (2OG) and Fe(II)-dependent oxygenase superfamily protein	-0.479906	4.16992	0.00805121	0.280066
pp_191973	EnsemblPlants:TRIUR3_01876-P1} Triticum urartu (Red wild einkorn) (Crithodium urartu)	sp_v3.0_unigene29698	isotig51192	AT1G79390.1	centrosomal protein	-0.475936	4.12375	0.00805787	0.280066
pp_184181	---NA---	sp_v3.0_unigene138698	unigene138698	#N/A	#N/A	-1.06217	3.39453	0.00806139	0.280066
pp_143975	---NA---	sp_v3.0_unigene184167	unigene119465	#N/A	#N/A	-0.968357	1.94933	0.00807666	0.280388
pp_118133	D5A9K4sp=Non-specific serine/threonine protein kinase Picea sitchensis (Sitka spruce) (Pinus sitchensis)	sp_v3.0_unigene123352	isotig25749	AT5G01810.1	CBL-interacting protein kinase 15	-0.963225	3.53045	0.00808322	0.280407
pp_154867	A0A0C9QWW5sp=3-ketoacyl-CoA synthase Wollemia nobilis	sp_v3.0_unigene7769	isotig43365	AT2G26640.1	3-ketoacyl-CoA synthase 11	0.561002	3.87586	0.00812101	0.281036
pp_58109	---NA---	sp_v3.0_unigene209306	unigene1707	#N/A	#N/A	-0.437807	4.685	0.00812796	0.281036
pp_58072	E9NZS6tr=Putative TIR-NBS-LRR protein Pinus monticola (Western white pine) (Strobus monticola)	sp_v3.0_unigene40113	isotig45096	AT5G36930.1	Disease resistance protein (TIR-NBS-LRR class) family	-0.777655	2.63735	0.00813319	0.281036
pp_150322	A0A0V0I8K1tr=Putative ras-related protein RABA5a-like Solanum chacoense (Chaco potato)	sp_v3.0_unigene11178	isotig43933	AT5G47520.1	RAB GTPase homolog A5A	0.985846	1.72494	0.00814281	0.281036
pp_66055	---NA---	sp_v3.0_unigene30685	unigene30685	#N/A	#N/A	0.560534	4.5447	0.00814447	0.281036
pp_196348	B9FXI1tr=Uncharacterized protein Oryza sativa subsp. japonica (Rice)	sp_v3.0_unigene7159	unigene7159	AT5G57700.1	BNR/Asp-box repeat family protein	0.958785	1.94817	0.00815501	0.281036
pp_182391	---NA---	sp_v3.0_unigene202042	isotig25439	AT3G52730.1	ubiquinol-cytochrome C reductase UQCRX/QCR9-like family protein	0.503334	4.94352	0.0081608	0.281036
pp_189084	A0A0C9S2P7tr=TSA: Wollemia nobilis Ref_Wollemi_Transcript_18745_2346 transcribed RNA sequence Wollemia nobilis	sp_v3.0_unigene484	unigene484	AT3G48990.1	AMP-dependent synthetase and ligase family protein	0.5276	4.58446	0.00816782	0.281036
pp_73142	EnsemblPlants:GLYMA07G15910.1} Glycine max (Soybean) (Glycine hispida)	sp_v3.0_unigene17495	isotig26313	AT2G39700.1	expansin A4	-0.408096	5.58128	0.00818817	0.281036
pp_194139	EnsemblPlants:EMT09320} Aegilops tauschii (Tausch's goatgrass) (Aegilops squarrosa)	sp_v3.0_unigene40562	unigene40562	AT1G19400.4	Erythronate-4-phosphate dehydrogenase family protein	-1.4131	2.13395	0.00819142	0.281036
pp_152211	A0A199UMZ1tr=Coronatine-insensitive protein 1 Ananas comosus (Pineapple) (Ananas ananas)	sp_v3.0_unigene6047	isotig42473	AT2G39940.1	RNI-like superfamily protein	-0.72118	2.87046	0.00819232	0.281036
pp_32758	---NA---	sp_v3.0_unigene171954	unigene171954	#N/A	#N/A	1.54159	1.04141	0.00820569	0.281036
pp_104806	D5ADM0tr=Putative uncharacterized protein Picea sitchensis (Sitka spruce) (Pinus sitchensis)	sp_v3.0_unigene23532	isotig32884	AT1G29520.1	AWPM-19-like family protein	0.509503	4.41673	0.00821346	0.281036
pp_66605	Q7XC27sp=Calcineurin B-like protein 1 Oryza sativa subsp. japonica (Rice)	sp_v3.0_unigene30794	isotig29610	AT4G26570.1	calcineurin B-like 3	0.38659	5.93783	0.00822177	0.281036
pp_162924	A9RZK7tr=Predicted protein Physcomitrella patens subsp. patens (Moss)	sp_v3.0_unigene16709	isotig09483	AT5G54930.1	AT hook motif-containing protein	-0.540332	4.43998	0.0082236	0.281036
pp_245654	A9NK40tr=Putative uncharacterized protein Picea sitchensis (Sitka spruce) (Pinus sitchensis)	sp_v3.0_unigene11803	isotig30300	AT1G60710.1	NAD(P)-linked oxidoreductase superfamily protein	0.904981	2.07722	0.00822834	0.281036
pp_197466	D5ACL4tr=Putative uncharacterized protein Picea sitchensis (Sitka spruce) (Pinus sitchensis)	sp_v3.0_unigene33869	isotig60427	AT5G59720.1	heat shock protein 18.2	-0.770403	3.10402	0.00822924	0.281036
pp_181277	Q93VT8sp=ATP-citrate synthase beta chain protein 1 Oryza sativa subsp. japonica (Rice)	sp_v3.0_unigene9774	unigene9774	AT3G06650.1	ATP-citrate lyase B-1	0.533187	5.21552	0.00823376	0.281036
pp_212156	A0A0K8TU31tr=Cytochrome P450 CYP76AA29 Picea glauca (White spruce) (Pinus glauca)	sp_v3.0_unigene13144	isotig45379	AT2G45560.1	cytochrome P450%2C family 76%2C subfamily C%2C polypeptide 1	-0.547543	3.85182	0.00823768	0.281036
pp_105044	A0A0C9RWW8tr=TSA: Wollemia nobilis Ref_Wollemi_Transcript_7775_1023 transcribed RNA sequence Wollemia nobilis	sp_v3.0_unigene17015	isotig61252	AT5G06360.1	Ribosomal protein S8e family protein	-0.393492	5.98796	0.00823786	0.281036
pp_203417	F6I040tr=Putative uncharacterized protein Vitis vinifera (Grape)	sp_v3.0_unigene11769	isotig21722	AT4G17330.1	G2484-1 protein	-0.501088	3.8064	0.00823807	0.281036
pp_95872	---NA---	sp_v3.0_unigene36257	unigene36257	#N/A	#N/A	0.950733	2.1644	0.00823832	0.281036
pp_96644	---NA---	sp_v3.0_unigene135259	isotig60621	#N/A	#N/A	-1.41603	0.9633	0.00824818	0.281036
pp_125034	A0A0C9S3Y0tr=TSA: Wollemia nobilis Ref_Wollemi_Transcript_14500_2064 transcribed RNA sequence Wollemia nobilis	sp_v3.0_unigene44113	isotig03151	AT1G77180.1	chromatin protein family	-0.53514	3.62946	0.00825173	0.281036
pp_240132	---NA---	sp_v3.0_unigene207191	isotig65189	#N/A	#N/A	0.481365	5.79438	0.00825521	0.281036
pp_124401	A0A067KR21tr=Uncharacterized protein Jatropha curcas (Barbados nut)	sp_v3.0_unigene6350	isotig46925	AT5G53070.1	Ribosomal protein L9/RNase H1	0.738559	2.80944	0.00827115	0.281036
pp_192052	EnsemblPlants:EMT20565} Aegilops tauschii (Tausch's goatgrass) (Aegilops squarrosa)	sp_v3.0_unigene8101	unigene8101	AT5G59410.1	Rab5-interacting family protein	0.540358	3.55117	0.00827153	0.281036
pp_164094	Q6K678sp=Protein HEADING DATE REPRESSOR 1 Oryza sativa subsp. japonica (Rice)	sp_v3.0_unigene188682	isotig53637	AT1G80940.2	Snf1 kinase interactor-like protein	-0.67581	3.34172	0.00828617	0.281036
pp_235843	---NA---	sp_v3.0_unigene1957	isotig52827	#N/A	#N/A	0.446124	4.94987	0.00828622	0.281036
pp_88486	A0A061EPN5tr=Decapping 5, putative isoform 2 Theobroma cacao (Cacao) (Cocoa)	sp_v3.0_unigene2788	isotig27230	AT1G26110.2	decapping 5	0.545687	4.00344	0.00829373	0.281036
pp_200951	A0A103Y6K5sp=Nascent polypeptide-associated complex subunit beta Cynara cardunculus var. scolymus (Artichoke) (Cynara scolymus)	sp_v3.0_unigene33216	isotig07341	AT1G17880.1	basic transcription factor 3	0.40622	5.24897	0.00829807	0.281036
pp_144871	A0A0B2RY97tr=Transcription factor ABORTED MICROSPORES Glycine soja (Wild soybean)	sp_v3.0_unigene199185	unigene199185	AT2G16910.1	basic helix-loop-helix (bHLH) DNA-binding superfamily protein	0.548283	3.61602	0.00829862	0.281036
pp_179272	Q9C912sp=60S ribosomal protein L35a-3 Arabidopsis thaliana (Mouse-ear cress)	sp_v3.0_unigene30550	unigene30550	AT1G74270.1	Ribosomal protein L35Ae family protein	0.602204	3.48149	0.00830014	0.281036
pp_202989	EnsemblPlants:GLYMA13G03385.1} Glycine max (Soybean) (Glycine hispida)	sp_v3.0_unigene36788	unigene36788	AT1G20050.1	C-8%2C7 sterol isomerase	0.775298	2.93278	0.00831591	0.281173
pp_237072	V4NR45tr=Uncharacterized protein Eutrema salsugineum (Saltwater cress) (Sisymbrium salsugineum)	sp_v3.0_unigene96846	isotig04258	AT3G09790.1	ubiquitin 8	-0.522819	3.66933	0.00831623	0.281173
pp_123725	B9R9K5tr=DNA binding protein, putative Ricinus communis (Castor bean)	sp_v3.0_unigene189147	unigene189147	AT5G51780.1	basic helix-loop-helix (bHLH) DNA-binding superfamily protein	-1.3212	1.17574	0.00832256	0.281183
pp_134817	G5CU98tr=Chalcone synthase Picea sitchensis (Sitka spruce) (Pinus sitchensis)	sp_v3.0_unigene34904	unigene21730	AT5G13930.1	Chalcone and stilbene synthase family protein	0.618629	3.58732	0.00833386	0.281242
pp_225731	EnsemblPlants:EMT16555} Aegilops tauschii (Tausch's goatgrass) (Aegilops squarrosa)	sp_v3.0_unigene37841	unigene37841	#N/A	#N/A	1.58839	1.32811	0.00834976	0.281242
pp_105048	A0A0C9RWW8tr=TSA: Wollemia nobilis Ref_Wollemi_Transcript_7775_1023 transcribed RNA sequence Wollemia nobilis	sp_v3.0_unigene189297	isotig61252	AT5G06360.1	Ribosomal protein S8e family protein	-0.371851	6.07134	0.00835337	0.281242
pp_190489	---NA---	sp_v3.0_unigene130634	isotig38960	#N/A	#N/A	-0.734279	3.65923	0.00835453	0.281242
pp_65921	---NA---	sp_v3.0_unigene33473	unigene33103	#N/A	#N/A	0.523693	5.32324	0.00835921	0.281242
pp_189086	A0A0C9S2P7tr=TSA: Wollemia nobilis Ref_Wollemi_Transcript_18745_2346 transcribed RNA sequence Wollemia nobilis	sp_v3.0_unigene22477	unigene22477	AT3G48990.1	AMP-dependent synthetase and ligase family protein	0.542557	4.20176	0.00836046	0.281242
pp_245645	A9NRM4tr=Putative uncharacterized protein Picea sitchensis (Sitka spruce) (Pinus sitchensis)	sp_v3.0_unigene32411	isotig59146	AT1G56220.3	Dormancy/auxin associated family protein	-0.619512	3.57662	0.0083704	0.281373
pp_117119	A0A078DDR0tr=BnaA07g34620D protein Brassica napus (Rape)	sp_v3.0_unigene93778	isotig47314	AT1G56020.1	serine/arginine repetitive matrix-like protein	-0.596151	3.13989	0.00840168	0.282221
pp_84890	A9P2N8sp=Xyloglucan endotransglucosylase/hydrolase Picea sitchensis (Sitka spruce) (Pinus sitchensis)	sp_v3.0_unigene33256	isotig23022	AT5G13870.1	xyloglucan endotransglucosylase/hydrolase 5	-0.501708	5.71719	0.00841272	0.282319
pp_193117	D5AB78tr=Putative uncharacterized protein Picea sitchensis (Sitka spruce) (Pinus sitchensis)	sp_v3.0_unigene24980	isotig49398	#N/A	#N/A	-0.726006	2.97487	0.00842147	0.282319
pp_124757	W1PQW2sp=Serine hydroxymethyltransferase Amborella trichopoda	sp_v3.0_unigene17057	isotig18033	AT4G13930.1	serine hydroxymethyltransferase 4	0.513815	6.00447	0.00842275	0.282319
pp_212040	A0A0C9QPQ3tr=TSA: Wollemia nobilis Ref_Wollemi_Transcript_14470_1609 transcribed RNA sequence Wollemia nobilis	sp_v3.0_unigene39098	unigene39098	AT1G60710.1	NAD(P)-linked oxidoreductase superfamily protein	1.73516	1.35262	0.00843256	0.282445
pp_168439	O48659sp=Spermidine synthase 2 Hyoscyamus niger (Black henbane)	sp_v3.0_unigene2762	isotig46815	AT1G23820.1	spermidine synthase	0.468125	4.56556	0.00845285	0.282615
pp_190308	Q0J0H2tr=Os09g0509400 protein Oryza sativa subsp. japonica (Rice)	sp_v3.0_unigene191	unigene191	AT3G26890.1	meiosis chromosome segregation family protein	-0.787018	2.58441	0.00845295	0.282615
pp_166846	A0A0D6QXW9sp=Potassium transporter Araucaria cunninghamii (Hoop pine) (Moreton Bay pine)	sp_v3.0_unigene12477	unigene12477	AT1G60160.1	Potassium transporter family protein	0.926858	2.69099	0.00846111	0.282615
pp_234766	A9NX45tr=Putative uncharacterized protein Picea sitchensis (Sitka spruce) (Pinus sitchensis)	sp_v3.0_unigene5378	unigene5378	AT5G51050.1	Mitochondrial substrate carrier family protein	-1.13378	1.6668	0.00846184	0.282615
pp_219166	Q9LV58sp=Multiprotein-bridging factor 1c Arabidopsis thaliana (Mouse-ear cress)	sp_v3.0_unigene29911	isotig03115	AT3G24500.1	multiprotein bridging factor 1C	-0.676377	2.97333	0.00848171	0.282995
pp_162920	A9RZK7tr=Predicted protein Physcomitrella patens subsp. patens (Moss)	sp_v3.0_unigene16709	isotig09483	AT5G54930.1	AT hook motif-containing protein	-0.528165	4.35159	0.00848537	0.282995
pp_57924	A9NUR3tr=Putative uncharacterized protein Picea sitchensis (Sitka spruce) (Pinus sitchensis)	sp_v3.0_unigene2435	isotig62111	AT2G39050.1	hydroxyproline-rich glycoprotein family protein	1.16646	1.25796	0.00849295	0.283046
pp_135308	Isoform2 of Vacuolar protein sorting-associated protein 32 homolog 2 OS=Arabidopsis thaliana GN=VPS32.2	sp_v3.0_unigene2102	isotig14279	AT4G29160.1	SNF7 family protein	0.451826	4.65535	0.00851109	0.283448
pp_200207	Q9LLZ6tr=Proline-rich protein Pinus taeda (Loblolly pine)	sp_v3.0_unigene34752	isotig41813	AT1G62500.1	Bifunctional inhibitor/lipid-transfer protein/seed storage 2S albumin superfamily protein	-0.412801	8.85736	0.00853855	0.28416
pp_148375	A9NL51tr=Putative uncharacterized protein Picea sitchensis (Sitka spruce) (Pinus sitchensis)	sp_v3.0_unigene133896	isotig117211	AT5G02230.1	Haloacid dehalogenase-like hydrolase (HAD) superfamily protein	-0.60512	3.21222	0.00855088	0.284367
pp_66609	Q7XC27sp=Calcineurin B-like protein 1 Oryza sativa subsp. japonica (Rice)	sp_v3.0_unigene30794	isotig29610	AT4G26570.1	calcineurin B-like 3	0.388998	5.94977	0.00857641	0.285013
pp_155052	B8LKC3tr=Putative uncharacterized protein Picea sitchensis (Sitka spruce) (Pinus sitchensis)	sp_v3.0_unigene42971	unigene42971	AT4G33300.1	ADR1-like 1	-0.636986	4.14301	0.00858739	0.285175
pp_89669	B9HE32tr=Cyclin family protein Populus trichocarpa (Western balsam poplar) (Populus balsamifera subsp. trichocarpa)	sp_v3.0_unigene7477	isotig25090	AT3G21870.1	cyclin p2%3B1	-0.621578	3.01575	0.00859838	0.285336
pp_87104	B8LNH5tr=Putative uncharacterized protein Picea sitchensis (Sitka spruce) (Pinus sitchensis)	sp_v3.0_unigene182720	isotig50927	AT4G20970.1	basic helix-loop-helix (bHLH) DNA-binding superfamily protein	1.07126	1.74243	0.00861119	0.285388
pp_179976	A0A0C9S6S9tr=TSA: Wollemia nobilis Ref_Wollemi_Transcript_14351_991 transcribed RNA sequence Wollemia nobilis	sp_v3.0_unigene25210	unigene25210	AT3G50800.1	hypothetical protein	-0.512427	4.24715	0.00861359	0.285388
pp_111561	A0A0B2SQ81tr=Metal transporter Nramp5 Glycine soja (Wild soybean)	sp_v3.0_unigene37828	unigene37828	AT1G80830.1	natural resistance-associated macrophage protein 1	-0.544106	3.72929	0.00862366	0.285388
pp_200208	Q9LLZ6tr=Proline-rich protein Pinus taeda (Loblolly pine)	sp_v3.0_unigene34752	isotig60202	AT1G62500.1	Bifunctional inhibitor/lipid-transfer protein/seed storage 2S albumin superfamily protein	-0.411051	8.85496	0.0086244	0.285388
pp_154471	EnsemblPlants:EMT09729} Aegilops tauschii (Tausch's goatgrass) (Aegilops squarrosa)	sp_v3.0_unigene9878	isotig52912	AT4G35220.1	Cyclase family protein	0.61205	2.98407	0.00865741	0.286277
pp_202303	A9U0C5tr=Predicted protein Physcomitrella patens subsp. patens (Moss)	sp_v3.0_unigene746	unigene746	AT1G03380.1	yeast autophagy 18 G-like protein	0.493201	4.12456	0.00868005	0.28663
pp_108908	W9QT99sp=Auxin response factor Morus notabilis	sp_v3.0_unigene12324	unigene12324	AT1G30330.1	auxin response factor 6	-0.467475	4.67425	0.00868035	0.28663
pp_55621	D5ABD6tr=Putative uncharacterized protein Picea sitchensis (Sitka spruce) (Pinus sitchensis)	sp_v3.0_unigene8674	unigene8674	#N/A	#N/A	0.566097	3.78644	0.00869639	0.286956
pp_227885	A0A0K0M6X9tr=GASA2 Pinus tabuliformis (Chinese pine) (Pinus leucosperma)	sp_v3.0_unigene28078	unigene28078	AT1G22690.1	Gibberellin-regulated family protein	-0.661275	3.93887	0.00870272	0.286962
pp_88534	A0A0B2NWU8tr=Mavicyanin Glycine soja (Wild soybean)	sp_v3.0_unigene33006	unigene33006	AT3G27200.1	Cupredoxin superfamily protein	1.08138	1.68865	0.00871397	0.28713
pp_134885	A0A088BGJ0tr=Flavanone 3-hydroxylase Pinus radiata (Monterey pine) (Pinus insignis)	sp_v3.0_unigene34958	unigene34958	AT3G51240.1	flavanone 3-hydroxylase	0.359726	6.97435	0.00873556	0.287578
pp_193009	---NA---	sp_v3.0_unigene31643	unigene31643	#N/A	#N/A	-1.07289	2.99145	0.00873988	0.287578
pp_205828	A0A1D1ZFA6tr=RNA-binding protein 38 Anthurium amnicola	sp_v3.0_unigene2233	isotig45745	AT1G76460.1	RNA-binding (RRM/RBD/RNP motifs) family protein	1.42193	0.961618	0.00879854	0.289304
pp_203925	A0A0C9RQN5tr=TSA: Wollemia nobilis Ref_Wollemi_Transcript_1586_1735 transcribed RNA sequence Wollemia nobilis	sp_v3.0_unigene3355	unigene3355	AT5G53970.1	Tyrosine transaminase family protein	0.558679	4.002	0.00882668	0.289983
pp_95909	---NA---	sp_v3.0_unigene34311	isotig21791	#N/A	#N/A	-1.09965	1.40586	0.00883165	0.289983
pp_131100	A0A0E0KEJ0sp=Phospho-2-dehydro-3-deoxyheptonate aldolase Oryza punctata (Red rice)	sp_v3.0_unigene1150	unigene1150	AT4G33510.1	3-deoxy-d-arabino-heptulosonate 7-phosphate synthase	-0.30973	8.10815	0.00883783	0.289983
pp_215048	EnsemblPlants:Si016629m} Setaria italica (Foxtail millet) (Panicum italicum)	sp_v3.0_unigene7512	unigene7512	AT5G19900.1	PRLI-interacting factor	-0.637481	3.0357	0.00887133	0.290877
pp_245935	B8ANZ2tr=Putative uncharacterized protein Oryza sativa subsp. indica (Rice)	sp_v3.0_unigene11389	unigene11389	AT5G20920.1	eukaryotic translation initiation factor 2 beta subunit	-0.363635	5.83182	0.00888662	0.290929
pp_235844	---NA---	sp_v3.0_unigene1957	isotig52827	#N/A	#N/A	0.440859	4.95151	0.00889092	0.290929
pp_157681	O49884sp=60S ribosomal protein L30 Lupinus luteus (European yellow lupin)		isotig119934	AT3G18740.1	Ribosomal protein L7Ae/L30e/S12e/Gadd45 family protein	1.24128	1.20481	0.0088916	0.290929
pp_184648	A0A0C9S4U5tr=TSA: Wollemia nobilis Ref_Wollemi_Transcript_22316_713 transcribed RNA sequence Wollemia nobilis	sp_v3.0_unigene35592	isotig12409	AT4G34290.1	SWIB/MDM2 domain superfamily protein	-0.581924	3.47508	0.00892491	0.291174
pp_91978	B9GWR6tr=Ran-binding protein 1 domain-containing Populus trichocarpa (Western balsam poplar) (Populus balsamifera subsp. trichocarpa)	sp_v3.0_unigene937	isotig43977	AT3G15970.1	NUP50 (Nucleoporin 50 kDa) protein	-0.899249	1.93215	0.00892728	0.291174
pp_136452	Q9FKK7sp=Xylose isomerase Arabidopsis thaliana (Mouse-ear cress)	sp_v3.0_unigene98	isotig29364	AT5G57655.2	xylose isomerase family protein	-0.598833	3.70094	0.00892951	0.291174
pp_58599	A0A0E0L6J6tr=Uncharacterized protein Oryza punctata (Red rice)	sp_v3.0_unigene1670	unigene1670	AT1G12840.1	vacuolar ATP synthase subunit C (VATC) / V-ATPase C subunit / vacuolar proton pump C subunit (DET3)	0.541783	3.6048	0.0089334	0.291174
pp_85195	B8LPQ2tr=Putative uncharacterized protein Picea sitchensis (Sitka spruce) (Pinus sitchensis)	sp_v3.0_unigene30074	unigene30074	AT3G11930.4	Adenine nucleotide alpha hydrolases-like superfamily protein	-0.430451	4.87476	0.00893523	0.291174
pp_202298	A9U0C5tr=Predicted protein Physcomitrella patens subsp. patens (Moss)	sp_v3.0_unigene746	unigene746	AT1G03380.1	yeast autophagy 18 G-like protein	0.488815	4.13089	0.00893654	0.291174
pp_95901	A0A0C9QTT7tr=TSA: Wollemia nobilis Ref_Wollemi_Transcript_10143_3084 transcribed RNA sequence Wollemia nobilis	sp_v3.0_unigene35915	unigene11907	AT1G65910.1	NAC domain containing protein 28	-0.609333	3.26617	0.00895644	0.291619
pp_148135	---NA---	sp_v3.0_unigene1576	unigene1576	#N/A	#N/A	0.6968	2.79773	0.00897159	0.291908
pp_189541	A0A0E0BEY4tr=Uncharacterized protein Oryza glumipatula	sp_v3.0_unigene32327	isotig35270	AT5G51960.1	complex 1 protein%2C LYR family protein	0.77447	2.33693	0.0089796	0.29192
pp_209480	A0A0C9QQT7tr=TSA: Wollemia nobilis Ref_Wollemi_Transcript_13765_1333 transcribed RNA sequence Wollemia nobilis	sp_v3.0_unigene12061	isotig28986	AT4G02340.1	alpha/beta-Hydrolases superfamily protein	-0.509034	3.94736	0.00898733	0.29192
pp_108742	A9NR71tr=Putative uncharacterized protein Picea sitchensis (Sitka spruce) (Pinus sitchensis)	sp_v3.0_unigene17456	unigene17456	#N/A	#N/A	0.530158	3.94446	0.00899071	0.29192
pp_79730	A9NU27tr=Putative uncharacterized protein Picea sitchensis (Sitka spruce) (Pinus sitchensis)	sp_v3.0_unigene18376	unigene18376	AT5G25610.1	BURP domain-containing protein	-0.369821	9.22608	0.00901624	0.292545
pp_170007	A0A0B0PMA1tr=NAD (H) kinase 1-like protein Gossypium arboreum (Tree cotton) (Gossypium nanking)	sp_v3.0_unigene6816	isotig28822	AT3G21070.1	NAD kinase 1	0.683404	2.81866	0.00902657	0.292563
pp_60241	---NA---	sp_v3.0_unigene29672	unigene12760	#N/A	#N/A	0.618811	3.9615	0.00902933	0.292563
pp_150318	P42756sp=40S ribosomal protein S11 Dunaliella tertiolecta (Green alga)			AT4G30800.1	Nucleic acid-binding%2C OB-fold-like protein	1.39607	1.50932	0.00904226	0.29259
pp_162923	A9RZK7tr=Predicted protein Physcomitrella patens subsp. patens (Moss)	sp_v3.0_unigene16709	isotig09483	AT5G54930.1	AT hook motif-containing protein	-0.483882	4.48959	0.00904714	0.29259
pp_205850	---NA---	sp_v3.0_unigene35679	unigene35679	#N/A	#N/A	-0.890234	2.16228	0.00904898	0.29259
pp_134819	A0A088BEY9tr=Chalcone synthase Pinus radiata (Monterey pine) (Pinus insignis)	sp_v3.0_unigene147178	unigene147178	AT5G13930.1	Chalcone and stilbene synthase family protein	1.30635	1.58103	0.00907461	0.293215
pp_223197	B8LP96tr=Putative uncharacterized protein Picea sitchensis (Sitka spruce) (Pinus sitchensis)	sp_v3.0_unigene36421	unigene36421	#N/A	#N/A	-1.46302	2.08002	0.00908357	0.293302
pp_118282	A0A0K0M6V7tr=APRN Pinus tabuliformis (Chinese pine) (Pinus leucosperma)	sp_v3.0_unigene18413	isotig54078	AT2G02850.1	plantacyanin	-0.398282	5.5962	0.00913677	0.294815
pp_166285	A0A0D2QCJ3tr=Uncharacterized protein Gossypium raimondii (New World cotton)	sp_v3.0_unigene9887	unigene9887	AT5G01660.1	influenza virus NS1A-binding protein	1.0061	1.7072	0.0091623	0.295435
pp_131835	---NA---	sp_v3.0_unigene49980	isotig43864	#N/A	#N/A	-0.761343	2.3717	0.00917507	0.295642
pp_239595	Q596H9tr=Class IV chitinase A Pinus monticola (Western white pine) (Strobus monticola)	sp_v3.0_unigene17180	isotig52008	AT2G43590.1	Chitinase family protein	0.686027	3.49425	0.00920314	0.296342
pp_104897	B9RTU6tr=Basic 7S globulin 2 small subunit, putative Ricinus communis (Castor bean)	sp_v3.0_unigene10332	unigene10332	AT1G03230.1	Eukaryotic aspartyl protease family protein	-0.49025	5.6927	0.00924783	0.297302
pp_72674	A0A0C9RS04tr=TSA: Wollemia nobilis Ref_Wollemi_Transcript_15880_863 transcribed RNA sequence Wollemia nobilis	sp_v3.0_unigene32367	unigene32367	AT1G15380.1	Lactoylglutathione lyase / glyoxalase I family protein	0.515438	4.63724	0.00925051	0.297302
pp_245639	A9NRM4tr=Putative uncharacterized protein Picea sitchensis (Sitka spruce) (Pinus sitchensis)	sp_v3.0_unigene20408	unigene43564	AT1G56220.3	Dormancy/auxin associated family protein	-0.468095	4.41065	0.00926037	0.297302
pp_169090	D7KX22tr=Predicted protein Arabidopsis lyrata subsp. lyrata (Lyre-leaved rock-cress)	sp_v3.0_unigene36570	isotig33696	AT1G69510.1	cAMP-regulated phosphoprotein 19-related protein	1.07589	1.85054	0.00926072	0.297302
pp_212087	Q9SPI7tr=Actin Picea rubens (Red spruce) (Picea australis)	sp_v3.0_unigene18113	unigene18113	AT5G09810.1	actin 7	0.36138	8.8567	0.00926814	0.297302
pp_98279	D5A7S6tr=Putative uncharacterized protein Picea sitchensis (Sitka spruce) (Pinus sitchensis)	sp_v3.0_unigene23983	isotig56610	#N/A	#N/A	-1.0073	1.64317	0.00927116	0.297302
pp_154188	---NA---	sp_v3.0_unigene203973	isotig75673	#N/A	#N/A	-1.63065	0.873976	0.00930201	0.297946
pp_205000	A0A078ENZ4tr=BnaA02g15670D protein Brassica napus (Rape)	sp_v3.0_unigene8614	isotig48334	AT1G71940.1	SNARE associated Golgi protein family	0.606355	3.19963	0.00930404	0.297946
pp_133105	---NA---	sp_v3.0_unigene21513	unigene21513	#N/A	#N/A	-0.841421	7.81885	0.0093401	0.29873
pp_238566	A7VM42tr=Receptor-like kinase Marchantia polymorpha (Liverwort) (Marchantia aquatica)	sp_v3.0_unigene17588	unigene17588	AT3G05140.1	ROP binding protein kinases 2	-0.846591	2.06791	0.00934707	0.29873
pp_108990	Q3ZDJ2tr=Metallothionein-like protein class II Picea abies (Norway spruce) (Picea excelsa)	sp_v3.0_unigene98715	unigene98715	#N/A	#N/A	0.338659	6.57912	0.00934804	0.29873
pp_237697	U5CQ65sp=Phospholipid-transporting ATPase Amborella trichopoda	sp_v3.0_unigene11249	unigene11249	AT1G17500.1	ATPase E1-E2 type family protein / haloacid dehalogenase-like hydrolase family protein	0.68969	2.84124	0.00935411	0.29873
pp_57903	---NA---	sp_v3.0_unigene21085	unigene1427	#N/A	#N/A	-0.666241	3.05905	0.00938706	0.299577
pp_129574	A0A078GQ35tr=BnaC04g50880D protein Brassica napus (Rape)	sp_v3.0_unigene27979	unigene27979	AT1G01240.1	transmembrane protein	0.701002	3.02407	0.00942852	0.300694
pp_164230	O65049sp=Thioredoxin H-type Picea mariana (Black spruce) (Abies mariana)	sp_v3.0_unigene20326	isotig01478	AT3G51030.1	thioredoxin H-type 1	0.430466	5.06136	0.00946961	0.301636
pp_154538	P10053sp=Ribulose bisphosphate carboxylase small chain, chloroplastic Pinus thunbergii (Japanese black pine) (Pinus thunbergiana)	sp_v3.0_unigene4198	unigene127440	AT1G67090.1	ribulose bisphosphate carboxylase small chain 1A	0.46849	4.68204	0.00947865	0.301636
pp_226607	B9RJU4tr=Transcription factor, putative Ricinus communis (Castor bean)	sp_v3.0_unigene8369	isotig27100	AT5G09460.1	transcription factor bHLH143	0.404532	5.07597	0.00948297	0.301636
pp_154910	A0A0C9QR59tr=TSA: Wollemia nobilis Ref_Wollemi_Transcript_13166_1677 transcribed RNA sequence Wollemia nobilis	sp_v3.0_unigene10833	isotig26272	AT2G23070.1	Protein kinase superfamily protein	0.825176	2.4337	0.00948408	0.301636
pp_121692	B8LQ56tr=Putative uncharacterized protein Picea sitchensis (Sitka spruce) (Pinus sitchensis)	sp_v3.0_unigene21687	unigene21687	AT5G64260.1	EXORDIUM like 2	0.829158	2.2536	0.00949037	0.301636
pp_125270	A0A0K8TTF9tr=Cytochrome P450 CYP736B12 Picea glauca (White spruce) (Pinus glauca)	sp_v3.0_unigene11255	isotig22232	AT3G48320.1	cytochrome P450%2C family 71%2C subfamily A%2C polypeptide 21	-0.733717	3.72688	0.00949811	0.301637
pp_164193	A0A0C9QUX0tr=TSA: Wollemia nobilis Ref_Wollemi_Transcript_7816_2759 transcribed RNA sequence Wollemia nobilis	sp_v3.0_unigene16554	isotig43208	AT4G10440.1	S-adenosyl-L-methionine-dependent methyltransferases superfamily protein	-0.512172	4.81857	0.00950332	0.301637
pp_145348	A9NWK9tr=Putative uncharacterized protein Picea sitchensis (Sitka spruce) (Pinus sitchensis)	sp_v3.0_unigene22851	isotig52371	#N/A	#N/A	-0.94436	1.91699	0.0095128	0.301732
pp_209478	A0A0C9QQT7tr=TSA: Wollemia nobilis Ref_Wollemi_Transcript_13765_1333 transcribed RNA sequence Wollemia nobilis	sp_v3.0_unigene12061	isotig28986	AT4G02340.1	alpha/beta-Hydrolases superfamily protein	-0.482858	4.17693	0.00955455	0.302748
pp_235727	---NA---	sp_v3.0_unigene32838	unigene32838	AT5G04080.1	cysteine-rich TM module stress tolerance protein	-0.524767	3.44155	0.00956309	0.302748
pp_74711	---NA---	sp_v3.0_unigene4217	isotig59019	#N/A	#N/A	0.814735	2.35651	0.00956429	0.302748
pp_202300	A9U0C5tr=Predicted protein Physcomitrella patens subsp. patens (Moss)	sp_v3.0_unigene746	unigene746	AT1G03380.1	yeast autophagy 18 G-like protein	0.489126	4.09621	0.00957874	0.303
pp_129093	A9NUB5tr=Putative uncharacterized protein Picea sitchensis (Sitka spruce) (Pinus sitchensis)	sp_v3.0_unigene11665	unigene11665	AT5G64260.1	EXORDIUM like 2	0.450458	4.84066	0.00961676	0.303213
pp_40338	A9NQW1tr=Putative uncharacterized protein Picea sitchensis (Sitka spruce) (Pinus sitchensis)	sp_v3.0_unigene145322	unigene145322	#N/A	#N/A	1.28137	1.33595	0.00961797	0.303213
pp_152045	A0A078FJX3tr=BnaC08g09070D protein Brassica napus (Rape)	sp_v3.0_unigene9536	isotig29178	AT4G34660.1	SH3 domain-containing protein	1.16907	1.35838	0.00961797	0.303213
pp_120924	W9RJU9tr=Putative glycosyltransferase Morus notabilis	sp_v3.0_unigene15184	isotig45904	AT1G34270.1	Exostosin family protein	-1.12006	1.29713	0.00961797	0.303213
pp_120921	W9RJU9tr=Putative glycosyltransferase Morus notabilis	sp_v3.0_unigene15184	isotig45904	AT1G34270.1	Exostosin family protein	-1.12006	1.29713	0.00961797	0.303213
pp_121693	A9NUB5tr=Putative uncharacterized protein Picea sitchensis (Sitka spruce) (Pinus sitchensis)	sp_v3.0_unigene21687	unigene21687	AT5G64260.1	EXORDIUM like 2	0.889817	2.2548	0.00968421	0.305095
pp_108641	B6SI39tr=60S ribosomal protein L9 Zea mays (Maize)	sp_v3.0_unigene1349	unigene17048	AT1G33120.1	Ribosomal protein L6 family	0.414181	5.74706	0.00971196	0.305763
pp_179487	A0A0C9QTX3tr=TSA: Wollemia nobilis Ref_Wollemi_Transcript_9915_1378 transcribed RNA sequence Wollemia nobilis	sp_v3.0_unigene7083	isotig48185	AT4G39540.1	shikimate kinase 2	0.788287	2.43569	0.00973126	0.306164
pp_205951	O22431sp=60S ribosomal protein L10 Pinus taeda (Loblolly pine)	sp_v3.0_unigene98715	unigene98715	#N/A	#N/A	0.660623	3.6774	0.00974067	0.306253
pp_143974	A0A0D9XPN5sp=Dirigent protein Leersia perrieri	sp_v3.0_unigene32328	unigene32328	AT3G55230.1	Disease resistance-responsive (dirigent-like protein) family protein	-0.480283	4.47668	0.00975074	0.306364
pp_138710	B8LL55tr=Putative uncharacterized protein Picea sitchensis (Sitka spruce) (Pinus sitchensis)	sp_v3.0_unigene41376	unigene41376	AT5G14930.2	senescence-associated gene 101	1.30906	1.10925	0.00981299	0.307954
pp_110825	---NA---	sp_v3.0_unigene76298	unigene76298	#N/A	#N/A	-1.4074	1.69003	0.00981455	0.307954
pp_71524	A0A1D6PC27tr=Uncharacterized protein Zea mays (Maize)	sp_v3.0_unigene456	isotig51272	AT1G56423.1	hypothetical protein	-0.535732	3.71487	0.00982469	0.308065
pp_78856	A0A0C9S6P7tr=TSA: Wollemia nobilis Ref_Wollemi_Transcript_14472_1488 transcribed RNA sequence Wollemia nobilis	sp_v3.0_unigene38720	isotig10621	AT1G60710.1	NAD(P)-linked oxidoreductase superfamily protein	0.485408	3.99664	0.00983866	0.308093
pp_72685	A0A0C9RS04tr=TSA: Wollemia nobilis Ref_Wollemi_Transcript_15880_863 transcribed RNA sequence Wollemia nobilis	sp_v3.0_unigene127398	isotig23444	AT1G15380.1	Lactoylglutathione lyase / glyoxalase I family protein	0.54541	3.32157	0.00984407	0.308093
pp_113766	A0A196SFG2tr=Actin binding protein Blastocystis sp. subtype 1 (strain ATCC 50177 / NandII)			#N/A	#N/A	1.52077	1.77791	0.00984541	0.308093
pp_180649	B8LQZ9tr=Putative uncharacterized protein Picea sitchensis (Sitka spruce) (Pinus sitchensis)	sp_v3.0_unigene137733	isotig75081	AT1G60420.1	DC1 domain-containing protein	-0.895003	2.10424	0.00985221	0.308099
pp_58624	A0A0C9RWH5tr=TSA: Wollemia nobilis Ref_Wollemi_Transcript_8720_1929 transcribed RNA sequence Wollemia nobilis	sp_v3.0_unigene93896	unigene93896	AT1G72360.1	Integrase-type DNA-binding superfamily protein	-0.857341	2.95238	0.00986292	0.308228
pp_181097	L7S255tr=Tau class glutathione S-transferase Pinus tabuliformis (Chinese pine) (Pinus leucosperma)	sp_v3.0_unigene1599	isotig04231	AT1G10360.1	glutathione S-transferase TAU 18	0.37807	5.54802	0.00990602	0.309367
pp_172249	---NA---	sp_v3.0_unigene28376	unigene28376	#N/A	#N/A	-1.45692	1.7777	0.00992447	0.309737
pp_218705	A9NMX8tr=Putative uncharacterized protein Picea sitchensis (Sitka spruce) (Pinus sitchensis)	sp_v3.0_unigene2532	unigene2532	AT3G62650.1	hypothetical protein	-0.452271	5.61646	0.00994087	0.309819
pp_189000	---NA---	sp_v3.0_unigene30362	isotig31494	#N/A	#N/A	0.609138	3.58979	0.00994454	0.309819
pp_179859	A0A072TNY8tr=Transcription factor Medicago truncatula (Barrel medic) (Medicago tribuloides)	sp_v3.0_unigene12060	isotig15437	AT3G24140.1	basic helix-loop-helix (bHLH) DNA-binding superfamily protein	-0.555694	4.50321	0.00994704	0.309819
pp_198137	---NA---	sp_v3.0_unigene36189	isotig33938	#N/A	#N/A	-0.686149	3.01295	0.00996719	0.31024
pp_135403	Q947C5sp=Non-symbiotic hemoglobin 1 Gossypium hirsutum (Upland cotton) (Gossypium mexicanum)	sp_v3.0_unigene22917	isotig32932	AT2G16060.1	hemoglobin 1	1.06943	2.18449	0.00998152	0.310409
pp_227302	A0A0C9S3K8sp=Plasma membrane ATPase Wollemia nobilis	sp_v3.0_unigene12964	isotig27238	AT1G80660.1	H[+]-ATPase 9	0.432427	7.23405	0.00999092	0.310409
pp_140139	A0A061F0G5tr=Far1-related sequence 3 Theobroma cacao (Cacao) (Cocoa)	sp_v3.0_unigene8186	unigene8186	#N/A	#N/A	0.875474	2.27965	0.00999441	0.310409
pp_137787	B9SP95tr=Microtubule-associated protein TORTIFOLIA1, putative Ricinus communis (Castor bean)	sp_v3.0_unigene37597	unigene37597	AT2G07170.1	ARM repeat superfamily protein	-0.604506	3.05348	0.00999926	0.310409
pp_194640	A0A1D1Y1A2tr=Protein transport protein sec23 Anthurium amnicola	sp_v3.0_unigene14033	unigene14033	AT5G43670.1	Sec23/Sec24 protein transport family protein	-0.532856	3.81172	0.0100199	0.310843
pp_236228	A0A0C9S6P7tr=TSA: Wollemia nobilis Ref_Wollemi_Transcript_14472_1488 transcribed RNA sequence Wollemia nobilis	sp_v3.0_unigene36269	unigene39098	AT1G60690.1	NAD(P)-linked oxidoreductase superfamily protein	0.338539	6.34235	0.0100424	0.311333
pp_76668	A0A0C9RXJ5tr=TSA: Wollemia nobilis Ref_Wollemi_Transcript_5758_1687 transcribed RNA sequence Wollemia nobilis	sp_v3.0_unigene34067	isotig29092	AT3G51730.1	saposin B domain-containing protein	1.90025	0.964168	0.0100626	0.311752
pp_68233	A0A1D1YZB5tr=Ataxin-2 Anthurium amnicola	sp_v3.0_unigene31997	unigene31997	AT3G14010.4	CTC-interacting domain 4	0.892826	1.75987	0.0101056	0.312391
pp_154995	A0A0C9SAY4tr=TSA: Wollemia nobilis Ref_Wollemi_Transcript_1486_1890 transcribed RNA sequence Wollemia nobilis	sp_v3.0_unigene17337	isotig46669	AT2G33150.1	peroxisomal 3-ketoacyl-CoA thiolase 3	0.421381	5.12272	0.0101062	0.312391
pp_117890	B9RH84tr=Phosphatidylinositol transporter, putative Ricinus communis (Castor bean)	sp_v3.0_unigene406	unigene406	AT2G21520.1	Sec14p-like phosphatidylinositol transfer family protein	0.502669	4.8567	0.0101094	0.312391
pp_189028	A9P0W0tr=Putative uncharacterized protein Picea sitchensis (Sitka spruce) (Pinus sitchensis)	sp_v3.0_unigene40696	isotig45292	AT4G02750.1	Tetratricopeptide repeat (TPR)-like superfamily protein	1.35875	1.28357	0.0101164	0.312391
pp_179677	A0A0C9S1P9tr=TSA: Wollemia nobilis Ref_Wollemi_Transcript_25000_1865 transcribed RNA sequence Wollemia nobilis	sp_v3.0_unigene10104	isotig44665	AT5G60920.1	COBRA-like extracellular glycosyl-phosphatidyl inositol-anchored protein family	-0.633331	3.17449	0.0101205	0.312391
pp_117939	P34066sp=Proteasome subunit alpha type-1-A Arabidopsis thaliana (Mouse-ear cress)	sp_v3.0_unigene435	unigene435	AT5G42790.1	proteasome alpha subunit F1	0.526937	3.80948	0.0101234	0.312391
pp_197341	L7S255tr=Tau class glutathione S-transferase Pinus tabuliformis (Chinese pine) (Pinus leucosperma)	sp_v3.0_unigene207166	isotig12062	AT1G10370.1	Glutathione S-transferase family protein	0.709201	4.0278	0.0101318	0.312445
pp_65918	---NA---	sp_v3.0_unigene33103	unigene33103	AT1G62500.1	Bifunctional inhibitor/lipid-transfer protein/seed storage 2S albumin superfamily protein	0.584003	5.59545	0.0101747	0.313438
pp_85404	A5JYF5tr=R2R3-MYB transcription factor MYB11 Picea glauca (White spruce) (Pinus glauca)	sp_v3.0_unigene119338	unigene119338	AT1G34670.1	myb domain protein 93	-1.05908	1.65349	0.0101821	0.313438
pp_85405	A5JYF5tr=R2R3-MYB transcription factor MYB11 Picea glauca (White spruce) (Pinus glauca)	sp_v3.0_unigene119338	unigene119338	AT1G34670.1	myb domain protein 93	-1.05908	1.65349	0.0101841	0.313438
pp_227887	A0A0K0M6X9tr=GASA2 Pinus tabuliformis (Chinese pine) (Pinus leucosperma)	sp_v3.0_unigene28078	unigene28078	AT1G22690.1	Gibberellin-regulated family protein	-0.658573	3.95851	0.0102017	0.313772
pp_173291	A0A0C9S3Y8tr=TSA: Wollemia nobilis Ref_Wollemi_Transcript_14473_1509 transcribed RNA sequence Wollemia nobilis	sp_v3.0_unigene11611	isotig20109	AT1G60710.1	NAD(P)-linked oxidoreductase superfamily protein	0.86619	3.09601	0.0102296	0.314272
pp_252218	---NA---	sp_v3.0_unigene14830	unigene14830	AT2G03810.1	18S pre-ribosomal assembly protein gar2-like protein	-0.860069	1.9474	0.0102315	0.314272
pp_240189	---NA---	sp_v3.0_unigene37426	unigene37426	#N/A	#N/A	-0.824861	2.62026	0.0102539	0.314753
pp_94575	A0A0C9QUV9tr=TSA: Wollemia nobilis Ref_Wollemi_Transcript_7873_1747 transcribed RNA sequence Wollemia nobilis	sp_v3.0_unigene8807	unigene8807	AT5G56860.1	GATA type zinc finger transcription factor family protein	-1.13636	1.36751	0.0102816	0.315242
pp_94574	A0A0C9QUV9tr=TSA: Wollemia nobilis Ref_Wollemi_Transcript_7873_1747 transcribed RNA sequence Wollemia nobilis	sp_v3.0_unigene8807	unigene8807	AT5G56860.1	GATA type zinc finger transcription factor family protein	-1.13636	1.36751	0.0102833	0.315242
pp_164708	---NA---	sp_v3.0_unigene27358	unigene27358	#N/A	#N/A	-0.846758	2.75638	0.0102979	0.315427
pp_102873	---NA---	sp_v3.0_unigene33055	unigene33055	#N/A	#N/A	-1.86834	1.46338	0.0103029	0.315427
pp_205672	A0A0C9S5V3tr=TSA: Wollemia nobilis Ref_Wollemi_Transcript_16779_1309 transcribed RNA sequence Wollemia nobilis	sp_v3.0_unigene2865	unigene2865	AT2G18050.1	histone H1-3	-0.328294	6.93936	0.0103201	0.315748
pp_153159	A0A1D6BPL9tr=Uncharacterized protein Triticum aestivum (Wheat)	sp_v3.0_unigene17293	unigene17293	AT1G65349.1	hypothetical protein	-0.347473	6.57457	0.0103448	0.316294
pp_215584	A0A0G7ZNT6tr=Cytochrome P450 CYP86A102 Picea glauca (White spruce) (Pinus glauca)	sp_v3.0_unigene13422	unigene13422	AT4G00360.1	cytochrome P450%2C family 86%2C subfamily A%2C polypeptide 2	0.500105	3.84759	0.0103525	0.316294
pp_88636	A0A072VH25tr=Embryo defective 1273 protein, putative Medicago truncatula (Barrel medic) (Medicago tribuloides)	sp_v3.0_unigene7793	unigene7793	AT1G49510.1	embryo defective 1273	-0.951088	2.08259	0.0103672	0.316294
pp_111275	B9RIA5tr=Transcription factor, putative Ricinus communis (Castor bean)	sp_v3.0_unigene45668	isotig29458	AT1G21200.1	sequence-specific DNA binding transcription factor	-0.832964	2.90698	0.0103699	0.316294
pp_219054	A0A0A7RG87tr=Late embryogenesis abundant protein LEA3-5 Pinus tabuliformis (Chinese pine) (Pinus leucosperma)	sp_v3.0_unigene34855	isotig11449	#N/A	#N/A	-0.506868	6.89914	0.0103731	0.316294
pp_173385	---NA---	sp_v3.0_unigene2699	unigene92843	#N/A	#N/A	0.529544	5.06095	0.0103786	0.316294
pp_175720	W9QQ60tr=Microtubule-associated protein RP/EB family member 3 Morus notabilis	sp_v3.0_unigene6636	unigene6636	AT5G62500.1	end binding protein 1B	0.678196	2.63538	0.0104047	0.316883
pp_178158	B8LRU9tr=Putative uncharacterized protein Picea sitchensis (Sitka spruce) (Pinus sitchensis)	sp_v3.0_unigene33900	isotig33934	#N/A	#N/A	-1.06446	2.70354	0.0104169	0.316935
pp_59800	U5G8H3tr=PQ-loop repeat family protein Populus trichocarpa (Western balsam poplar) (Populus balsamifera subsp. trichocarpa)	sp_v3.0_unigene97378	isotig07394	AT4G36850.1	PQ-loop repeat family protein / transmembrane family protein	0.780656	2.73097	0.0104237	0.316935
pp_163648	A0A061EQP0tr=Bifunctional inhibitor/lipid-transfer protein/seed storage 2S albumin superfamily protein isoform 2 Theobroma cacao (Cacao) (Cocoa)	sp_v3.0_unigene33601	unigene33601	AT3G53980.1	Bifunctional inhibitor/lipid-transfer protein/seed storage 2S albumin superfamily protein	-0.453149	4.01728	0.0104287	0.316935
pp_179049	A0A0C9S6A8tr=TSA: Wollemia nobilis Ref_Wollemi_Transcript_11357_2042 transcribed RNA sequence Wollemia nobilis	sp_v3.0_unigene102827	unigene102827	AT4G36380.1	Cytochrome P450 superfamily protein	-0.943458	1.83955	0.0104336	0.316935
pp_209390	---NA---	sp_v3.0_unigene1202	unigene1202	#N/A	#N/A	-1.11419	4.05776	0.010441	0.316935
pp_239662	A0A0V0HQK0tr=Putative ovule protein Solanum chacoense (Chaco potato)	sp_v3.0_unigene29848	isotig05565	AT1G62500.1	Bifunctional inhibitor/lipid-transfer protein/seed storage 2S albumin superfamily protein	0.41368	5.84983	0.0104472	0.316935
pp_79723	A9NU27tr=Putative uncharacterized protein Picea sitchensis (Sitka spruce) (Pinus sitchensis)	sp_v3.0_unigene16977	unigene16977	AT5G25610.1	BURP domain-containing protein	-0.431586	8.7787	0.0104813	0.317202
pp_188840	---NA---	sp_v3.0_unigene6072	PUT-10889	ATMG00640.1	hydrogen ion transporting ATP synthases%2C rotational mechanism%3Bzinc ion binding protein	-1.03777	1.69596	0.0104847	0.317202
pp_181247	A9NWR7tr=Putative uncharacterized protein Picea sitchensis (Sitka spruce) (Pinus sitchensis)	sp_v3.0_unigene21299	unigene782	AT1G77120.1	alcohol dehydrogenase 1	-0.991569	3.2227	0.0104871	0.317202
pp_203754	---NA---	sp_v3.0_unigene37348	unigene37348	#N/A	#N/A	-0.77889	5.09033	0.0104918	0.317202
pp_111556	A0A0B2SQ81tr=Metal transporter Nramp5 Glycine soja (Wild soybean)	sp_v3.0_unigene2920	unigene2920	AT1G80830.1	natural resistance-associated macrophage protein 1	0.755956	2.63433	0.0105057	0.317202
pp_129789	A0A0A1E1R0tr=1-hydroxy-2-methyl-2-(E)-butenyl-4-diphosphate reductase 1 Pinus kesiya var. langbianensis	sp_v3.0_unigene18630	unigene18630	AT4G34350.1	4-hydroxy-3-methylbut-2-enyl diphosphate reductase	0.448694	4.88534	0.0105132	0.317202
pp_128541	---NA---	sp_v3.0_unigene99957	isotig51201	#N/A	#N/A	0.878195	2.20613	0.0105232	0.317202
pp_73144	G4XZY3tr=Expansin Breonia chinensis	sp_v3.0_unigene17495	isotig26313	AT3G55500.1	expansin A16	-0.399588	5.58101	0.0105353	0.317202
pp_188809	A9NSD3sp=Xyloglucan endotransglucosylase/hydrolase Picea sitchensis (Sitka spruce) (Pinus sitchensis)	sp_v3.0_unigene22980	unigene22980	AT3G44990.1	xyloglucan endo-transglycosylase-related 8	-0.956463	3.07154	0.0105358	0.317202
pp_73507	A0A0E0EED3sp=Sucrose synthase Oryza meridionalis	sp_v3.0_unigene12499	isotig45049	AT3G43230.1	RING/FYVE/PHD-type zinc finger family protein	-0.796996	2.10574	0.0105386	0.317202
pp_73506	A0A0E0EED3sp=Sucrose synthase Oryza meridionalis	sp_v3.0_unigene12499	isotig45049	AT3G43230.1	RING/FYVE/PHD-type zinc finger family protein	-0.797	2.10574	0.0105402	0.317202
pp_164335	P51063sp=Phosphoenolpyruvate carboxylase Picea abies (Norway spruce) (Picea excelsa)	sp_v3.0_unigene9912	unigene9912	AT1G53310.1	phosphoenolpyruvate carboxylase 1	0.432237	5.75969	0.0105402	0.317202
pp_215989	A0A0C9S4I2tr=TSA: Wollemia nobilis Ref_Wollemi_Transcript_25142_1247 transcribed RNA sequence Wollemia nobilis	sp_v3.0_unigene37089	isotig06128	AT2G01250.1	Ribosomal protein L30/L7 family protein	0.392047	6.09198	0.0105446	0.317202
pp_136904	A5BVJ3tr=Putative uncharacterized protein Vitis vinifera (Grape)	sp_v3.0_unigene29767	unigene29767	#N/A	#N/A	0.529365	3.4634	0.0105512	0.317202
pp_74573	A0A0A7RG87tr=Late embryogenesis abundant protein LEA3-5 Pinus tabuliformis (Chinese pine) (Pinus leucosperma)	sp_v3.0_unigene34855	isotig11449	#N/A	#N/A	-0.633631	7.62492	0.0105594	0.317244
pp_65920	---NA---	sp_v3.0_unigene33103	unigene33103	AT1G62500.1	Bifunctional inhibitor/lipid-transfer protein/seed storage 2S albumin superfamily protein	0.573459	5.56254	0.0105926	0.318036
pp_188618	A0A103YKZ7tr=Uncharacterized protein Cynara cardunculus var. scolymus (Artichoke) (Cynara scolymus)	sp_v3.0_unigene17669	isotig10254	AT1G15120.1	Ubiquinol-cytochrome C reductase hinge protein	0.598661	3.36232	0.0106043	0.318182
pp_214924	A0A0C9RIJ5tr=TSA: Wollemia nobilis Ref_Wollemi_Transcript_16023_1409 transcribed RNA sequence Wollemia nobilis	sp_v3.0_unigene16396	unigene16396	AT3G03610.1	ELMO/CED-12 family protein	0.678657	2.99821	0.0106375	0.318567
pp_214927	A0A0C9RIJ5tr=TSA: Wollemia nobilis Ref_Wollemi_Transcript_16023_1409 transcribed RNA sequence Wollemia nobilis	sp_v3.0_unigene16396	unigene16396	AT3G03610.1	ELMO/CED-12 family protein	0.678657	2.99821	0.0106382	0.318567
pp_143267	A0A0C9RYJ9tr=TSA: Wollemia nobilis Ref_Wollemi_Transcript_3690_1159 transcribed RNA sequence Wollemia nobilis	sp_v3.0_unigene7957	unigene7957	AT3G22950.1	ADP-ribosylation factor C1	0.510312	4.13181	0.0106424	0.318567
pp_89116	EnsemblPlants:EMT05043} Aegilops tauschii (Tausch's goatgrass) (Aegilops squarrosa)	sp_v3.0_unigene30430	unigene30430	AT4G30550.1	Class I glutamine amidotransferase-like superfamily protein	0.539816	3.57869	0.0106478	0.318567
pp_141851	A8I2L0tr=Predicted protein Chlamydomonas reinhardtii (Chlamydomonas smithii)	sp_v3.0_unigene526	unigene526	#N/A	#N/A	-0.502836	3.89009	0.010653	0.318567
pp_137857	A0A061GTY0tr=BEL1 homeodomain 1, putative Theobroma cacao (Cacao) (Cocoa)	sp_v3.0_unigene3444	unigene3444	AT2G35940.1	BEL1-like homeodomain 1	-0.477598	4.13441	0.0106603	0.318567
pp_211938	---NA---	sp_v3.0_unigene21031	unigene21031	#N/A	#N/A	-0.513897	4.23089	0.0106698	0.318567
pp_194648	G8C845tr=Putative agmatine iminohydrolase Pinus sylvestris (Scots pine)	sp_v3.0_unigene7574	isotig17630	AT5G08170.1	porphyromonas-type peptidyl-arginine deiminase family protein	0.760723	2.55646	0.0106717	0.318567
pp_66758	P81393sp=Myb-related protein 308 Antirrhinum majus (Garden snapdragon)	sp_v3.0_unigene33248	isotig20105	AT4G38620.1	myb domain protein 4	-0.760688	2.69071	0.0106909	0.318937
pp_84884	A9P2N8sp=Xyloglucan endotransglucosylase/hydrolase Picea sitchensis (Sitka spruce) (Pinus sitchensis)	sp_v3.0_unigene33256	isotig23022	AT5G13870.1	xyloglucan endotransglucosylase/hydrolase 5	-0.490559	5.72563	0.0106989	0.318972
pp_216036	A0A151SM01sp=Eukaryotic translation initiation factor 5A Cajanus cajan (Pigeon pea) (Cajanus indicus)	sp_v3.0_unigene32444	unigene126869	AT1G13950.1	eukaryotic elongation factor 5A-1	-0.355188	6.24088	0.0107098	0.319091
pp_95875	---NA---	sp_v3.0_unigene32835	isotig25648	#N/A	#N/A	-1.3509	0.935921	0.010718	0.319125
pp_245459	---NA---	sp_v3.0_unigene6996	unigene48791	#N/A	#N/A	-0.780451	4.09564	0.0107246	0.319125
pp_216793	A0A0F7J3M2tr=Putative oxidase Taxus baccata (English yew)	sp_v3.0_unigene27478	unigene27478	AT1G14430.1	glyoxal oxidase-related protein	0.632615	3.14988	0.0107338	0.319195
pp_72329	Q596H9tr=Class IV chitinase A Pinus monticola (Western white pine) (Strobus monticola)	sp_v3.0_unigene33647	isotig52008	AT2G43590.1	Chitinase family protein	0.656075	4.18066	0.0107418	0.31923
pp_108392	C0PPW7tr=Putative uncharacterized protein Picea sitchensis (Sitka spruce) (Pinus sitchensis)	sp_v3.0_unigene101467	isotig47444	AT1G70520.1	cysteine-rich RLK (RECEPTOR-like protein kinase) 2	0.916845	1.82725	0.0107715	0.319718
pp_116021	A0A1D1XRD8tr=Histone-lysine N-methyltransferase ATX2 Anthurium amnicola	sp_v3.0_unigene6096	unigene6096	AT3G61740.2	SET domain protein 14	-0.790921	2.54941	0.0108015	0.319718
pp_212090	Q9SPI7tr=Actin Picea rubens (Red spruce) (Picea australis)	sp_v3.0_unigene18113	unigene18113	AT5G09810.1	actin 7	0.359291	8.82625	0.0108017	0.319718
pp_116019	U5D1L9tr=Uncharacterized protein Amborella trichopoda	sp_v3.0_unigene6096	unigene6096	AT3G61740.2	SET domain protein 14	-0.790922	2.54941	0.0108018	0.319718
pp_153440	---NA---	sp_v3.0_unigene32417	isotig33018	#N/A	#N/A	0.4237	5.2669	0.0108051	0.319718
pp_219165	Q9LV58sp=Multiprotein-bridging factor 1c Arabidopsis thaliana (Mouse-ear cress)	sp_v3.0_unigene17455	isotig03115	AT3G24500.1	multiprotein bridging factor 1C	-0.620536	3.06987	0.0108056	0.319718
pp_57451	B8LQY0tr=Putative uncharacterized protein Picea sitchensis (Sitka spruce) (Pinus sitchensis)	sp_v3.0_unigene8205	unigene8205	AT4G36220.1	ferulic acid 5-hydroxylase 1	-0.867314	1.9168	0.0108062	0.319718
pp_211898	A6N837sp=Sucrose synthase Pinus taeda (Loblolly pine)	sp_v3.0_unigene96382	isotig42369	AT4G02280.1	sucrose synthase 3	0.394292	6.76062	0.0108147	0.319766
pp_87105	B8LNH5tr=Putative uncharacterized protein Picea sitchensis (Sitka spruce) (Pinus sitchensis)	sp_v3.0_unigene182720	isotig50927	AT4G20970.1	basic helix-loop-helix (bHLH) DNA-binding superfamily protein	1.04273	1.72526	0.0108277	0.319948
pp_195921	A0A199VMW4tr=Cullin-4 Ananas comosus (Pineapple) (Ananas ananas)	sp_v3.0_unigene34160	isotig28030	AT5G46210.1	cullin4	0.588028	3.81732	0.0108385	0.320046
pp_164228	O65049sp=Thioredoxin H-type Picea mariana (Black spruce) (Abies mariana)	sp_v3.0_unigene17674	isotig01478	AT1G45145.1	thioredoxin H-type 5	0.731537	2.80406	0.0108447	0.320046
pp_152808	A0A0C9S4E7tr=TSA: Wollemia nobilis Ref_Wollemi_Transcript_13985_764 transcribed RNA sequence Wollemia nobilis	sp_v3.0_unigene6105	unigene6105	AT1G24620.1	EF hand calcium-binding protein family	-1.35049	0.93325	0.01087	0.320381
pp_137756	D5AC09tr=Putative uncharacterized protein Picea sitchensis (Sitka spruce) (Pinus sitchensis)	sp_v3.0_unigene20317	isotig00001	AT3G52500.1	Eukaryotic aspartyl protease family protein	-0.835169	2.63498	0.0108833	0.320381
pp_89791	P92979sp=5'-adenylylsulfate reductase 1, chloroplastic Arabidopsis thaliana (Mouse-ear cress)	sp_v3.0_unigene7811	unigene7811	AT4G21990.1	APS reductase 3	0.491864	4.23313	0.010892	0.320381
pp_203862	A9NWT4sp=WAT1-related protein Picea sitchensis (Sitka spruce) (Pinus sitchensis)	sp_v3.0_unigene15887	isotig48154	#N/A	#N/A	0.36928	6.39506	0.0108961	0.320381
pp_68522	A9NQJ9sp=Xyloglucan endotransglucosylase/hydrolase Picea sitchensis (Sitka spruce) (Pinus sitchensis)	sp_v3.0_unigene18115	PUT-13466	AT2G18800.1	xyloglucan endotransglucosylase/hydrolase 21	0.655928	2.82745	0.0108986	0.320381
pp_219163	Q9LV58sp=Multiprotein-bridging factor 1c Arabidopsis thaliana (Mouse-ear cress)	sp_v3.0_unigene19183	isotig03115	AT3G24500.1	multiprotein bridging factor 1C	-0.71677	3.75638	0.0109005	0.320381
pp_181112	A0A061F0C3tr=Germin-like protein subfamily 1 member 18 Theobroma cacao (Cacao) (Cocoa)	sp_v3.0_unigene206286	isotig54481	AT1G09560.1	germin-like protein 5	-0.43327	7.62088	0.0109104	0.320381
pp_164218	---NA---	sp_v3.0_unigene207184	isotig82979	#N/A	#N/A	0.463366	5.84479	0.010911	0.320381
pp_219055	A0A0A7RG87tr=Late embryogenesis abundant protein LEA3-5 Pinus tabuliformis (Chinese pine) (Pinus leucosperma)	sp_v3.0_unigene34855	isotig11449	#N/A	#N/A	-0.509746	6.4439	0.0109314	0.320779
pp_103800	A0A103YHN0tr=Ovarian tumor, otubain Cynara cardunculus var. scolymus (Artichoke) (Cynara scolymus)	sp_v3.0_unigene9216	unigene9216	AT3G02070.1	Cysteine proteinases superfamily protein	0.853327	1.84607	0.0109428	0.32079
pp_164300	F4JVA6sp=Phosphatidylinositol/phosphatidylcholine transfer protein SFH6 Arabidopsis thaliana (Mouse-ear cress)	sp_v3.0_unigene20537	isotig27408	AT2G21520.1	Sec14p-like phosphatidylinositol transfer family protein	-0.744492	2.72153	0.0109456	0.32079
pp_97609	A9SZ42tr=Predicted protein Physcomitrella patens subsp. patens (Moss)	sp_v3.0_unigene2958	isotig21710	AT2G27810.1	nucleobase-ascorbate transporter 12	0.607161	2.88816	0.0109592	0.320988
pp_168935	A0A103XXT4tr=Lipase, GDSL Cynara cardunculus var. scolymus (Artichoke) (Cynara scolymus)	sp_v3.0_unigene15608	isotig50100	AT1G74460.1	GDSL-like Lipase/Acylhydrolase superfamily protein	0.963417	1.66411	0.0109663	0.320988
pp_195752	B7FGN8tr=Ubiquitin-40S ribosomal S27a-like protein Medicago truncatula (Barrel medic) (Medicago tribuloides)		isotig78075	AT1G23410.1	Ribosomal protein S27a / Ubiquitin family protein	1.09893	1.94221	0.0109729	0.320988
pp_205248	D5A8I6tr=Putative uncharacterized protein Picea sitchensis (Sitka spruce) (Pinus sitchensis)	sp_v3.0_unigene6944	isotig52115	AT2G40910.1	F-box and associated interaction domains-containing protein	-0.766415	2.27645	0.0110139	0.321983
pp_216034	A0A151SM01sp=Eukaryotic translation initiation factor 5A Cajanus cajan (Pigeon pea) (Cajanus indicus)	sp_v3.0_unigene126869	unigene126869	AT1G13950.1	eukaryotic elongation factor 5A-1	-0.352146	6.24479	0.0110429	0.32263
pp_174505	A9T9S8tr=Predicted protein Physcomitrella patens subsp. patens (Moss)	sp_v3.0_unigene7102	isotig51776	#N/A	#N/A	1.21632	1.38326	0.0110755	0.323189
pp_115852	A0A1D1YGQ7tr=Protein PHLOEM PROTEIN 2-LIKE A10 Anthurium amnicola	sp_v3.0_unigene7684	isotig44040	AT1G10150.1	Carbohydrate-binding protein	-0.65403	3.18921	0.0110759	0.323189
pp_143268	A0A0C9RYJ9tr=TSA: Wollemia nobilis Ref_Wollemi_Transcript_3690_1159 transcribed RNA sequence Wollemia nobilis	sp_v3.0_unigene7957	unigene7957	AT3G22950.1	ADP-ribosylation factor C1	0.514088	4.13425	0.0111003	0.323698
pp_155037	O65045tr=Probable aquaporin Picea mariana (Black spruce) (Abies mariana)	sp_v3.0_unigene617	unigene617	AT2G37170.1	plasma membrane intrinsic protein 2	0.495866	6.935	0.0111138	0.323888
pp_136724	Q8RXA8sp=Nucleoside diphosphate kinase 4, chloroplastic Spinacia oleracea (Spinach)	sp_v3.0_unigene16626	unigene16626	AT4G11010.1	nucleoside diphosphate kinase 3	0.477152	4.63223	0.011139	0.324423
pp_133101	---NA---	sp_v3.0_unigene143149	unigene127385	#N/A	#N/A	-0.852101	6.65224	0.0111518	0.324592
pp_83380	B9I9G9tr=Stachyose synthase family protein Populus trichocarpa (Western balsam poplar) (Populus balsamifera subsp. trichocarpa)	sp_v3.0_unigene20748	unigene20748	AT4G01970.2	stachyose synthase	-0.845297	2.10636	0.0111771	0.325067
pp_104613	A9P083tr=Putative uncharacterized protein Picea sitchensis (Sitka spruce) (Pinus sitchensis)	sp_v3.0_unigene21588	isotig10166	#N/A	#N/A	-0.332716	7.18275	0.0111875	0.325067
pp_68582	---NA---	sp_v3.0_unigene16987	unigene16987	#N/A	#N/A	-0.550615	4.10571	0.011189	0.325067
pp_100138	EnsemblPlants:GLYMA06G06830.1} Glycine max (Soybean) (Glycine hispida)	sp_v3.0_unigene19458	isotig46012	AT1G29220.1	transcriptional regulator family protein	0.643278	2.97249	0.0112172	0.325449
pp_86810	D5ADT9sp=Alpha-galactosidase Picea sitchensis (Sitka spruce) (Pinus sitchensis)	sp_v3.0_unigene22899	unigene22899	AT5G08370.2	alpha-galactosidase 2	0.483698	4.46393	0.0112253	0.325449
pp_66554	A0A0C9S5M0tr=TSA: Wollemia nobilis Ref_Wollemi_Transcript_12671_3169 transcribed RNA sequence Wollemia nobilis	sp_v3.0_unigene12865	isotig44860	AT2G30600.1	BTB/POZ domain-containing protein	-0.88841	2.43109	0.0112285	0.325449
pp_249212	D7FRJ3tr=Minor histocompatibility antigen H13, putative Ectocarpus siliculosus (Brown alga) (Conferva siliculosa)	sp_v3.0_unigene9793	unigene9793	AT2G03120.1	signal peptide peptidase	0.467772	4.80325	0.0112301	0.325449
pp_208991	B8LLY7tr=Putative uncharacterized protein Picea sitchensis (Sitka spruce) (Pinus sitchensis)	sp_v3.0_unigene111964	isotig30276	AT3G52430.1	alpha/beta-Hydrolases superfamily protein	-0.661747	2.94234	0.0112562	0.326003
pp_79434	A0A0G7ZNS9tr=Cytochrome P450 CYP750A26 Picea glauca (White spruce) (Pinus glauca)	sp_v3.0_unigene37669	isotig22187	AT2G30770.1	cytochrome P450 family 71 polypeptide	-0.545856	6.29689	0.0112654	0.326006
pp_88456	A0A0C9SAM7tr=TSA: Wollemia nobilis Ref_Wollemi_Transcript_2419_1722 transcribed RNA sequence Wollemia nobilis	sp_v3.0_unigene7549	isotig29554	AT1G77000.1	RNI-like superfamily protein	0.473832	3.76047	0.0112703	0.326006
pp_199928	A9NLH8tr=Putative uncharacterized protein Picea sitchensis (Sitka spruce) (Pinus sitchensis)	sp_v3.0_unigene30406	unigene30406	#N/A	#N/A	-0.508659	3.65801	0.011288	0.326084
pp_153636	A0A0D6QTJ1sp=Auxin response factor Araucaria cunninghamii (Hoop pine) (Moreton Bay pine)	sp_v3.0_unigene102637	isotig70465	AT5G62000.1	auxin response factor 2	-1.01883	1.90951	0.0112882	0.326084
pp_189083	A0A0C9S2P7tr=TSA: Wollemia nobilis Ref_Wollemi_Transcript_18745_2346 transcribed RNA sequence Wollemia nobilis	sp_v3.0_unigene484	unigene484	AT3G48990.1	AMP-dependent synthetase and ligase family protein	0.566312	4.16605	0.0112939	0.326084
pp_198144	A9TI28tr=Predicted protein Physcomitrella patens subsp. patens (Moss)	sp_v3.0_unigene10248	unigene10248	#N/A	#N/A	0.801049	2.42075	0.0113146	0.326291
pp_111271	B9RIA5tr=Transcription factor, putative Ricinus communis (Castor bean)	sp_v3.0_unigene45668	isotig29458	AT1G21200.1	sequence-specific DNA binding transcription factor	-0.826734	2.92271	0.0113151	0.326291
pp_108793	Q9SR07sp=Probable WRKY transcription factor 39 Arabidopsis thaliana (Mouse-ear cress)	sp_v3.0_unigene5726	unigene5726	AT3G04670.1	WRKY DNA-binding protein 39	0.810658	2.75748	0.0113282	0.326468
pp_211566	A0A0D2V9Y0tr=Uncharacterized protein Gossypium raimondii (New World cotton)	sp_v3.0_unigene6808	isotig43112	AT2G01830.1	CHASE domain containing histidine kinase protein	0.799434	2.27326	0.0113548	0.32696
pp_131549	D5AB10tr=Putative uncharacterized protein Picea sitchensis (Sitka spruce) (Pinus sitchensis)	sp_v3.0_unigene14029	isotig15477	AT4G39630.2	translation initiation factor	-0.597924	3.15608	0.0113662	0.32696
pp_135518	A0A0D6QV66sp=Non-specific serine/threonine protein kinase Araucaria cunninghamii (Hoop pine) (Moreton Bay pine)	sp_v3.0_unigene316	isotig28326	AT5G21326.1	Ca2+regulated serine-threonine protein kinase family protein	-0.730857	2.2823	0.0113663	0.32696
pp_174044	A0A061FT40tr=RING/U-box superfamily protein Theobroma cacao (Cacao) (Cocoa)	sp_v3.0_unigene51625	unigene51625	AT2G17450.1	RING-H2 finger A3A	-1.83785	1.38719	0.0113815	0.327197
pp_230635	A0A178VV82tr=SDG39 Arabidopsis thaliana (Mouse-ear cress)	sp_v3.0_unigene1615	unigene1615	AT2G19640.2	ASH1-related protein 2	1.10282	1.40434	0.0114209	0.328124
pp_68231	A0A1D1YZB5tr=Ataxin-2 Anthurium amnicola	sp_v3.0_unigene31997	unigene31997	AT3G14010.4	CTC-interacting domain 4	0.729504	2.2993	0.0114481	0.328523
pp_97610	A9SZ42tr=Predicted protein Physcomitrella patens subsp. patens (Moss)	sp_v3.0_unigene830	isotig21710	AT2G27810.1	nucleobase-ascorbate transporter 12	0.617503	2.94779	0.0114498	0.328523
pp_64291	W9QJV8tr=Serine acetyltransferase 5 Morus notabilis	sp_v3.0_unigene14325	unigene14325	AT5G56760.1	serine acetyltransferase 1%3B1	0.539125	3.49057	0.0114559	0.328523
pp_72934	A9NR71tr=Putative uncharacterized protein Picea sitchensis (Sitka spruce) (Pinus sitchensis)	sp_v3.0_unigene33438	unigene17900	#N/A	#N/A	0.786181	2.51036	0.0114896	0.329289
pp_131122	A9NS05tr=Putative uncharacterized protein Picea sitchensis (Sitka spruce) (Pinus sitchensis)	sp_v3.0_unigene45499	isotig05340	AT1G80920.1	Chaperone DnaJ-domain superfamily protein	-0.424829	4.88164	0.0114974	0.329309
pp_144757	B9HD65tr=Myosin-related family protein Populus trichocarpa (Western balsam poplar) (Populus balsamifera subsp. trichocarpa)	sp_v3.0_unigene5684	unigene5684	#N/A	#N/A	-0.701799	2.37648	0.0115168	0.329664
pp_129735	B9HT05tr=Peroxisomal membrane family protein Populus trichocarpa (Western balsam poplar) (Populus balsamifera subsp. trichocarpa)	sp_v3.0_unigene5225	unigene5225	AT2G39970.1	Mitochondrial substrate carrier family protein	0.655087	3.20144	0.011531	0.329867
pp_227309	A0A067FEF0sp=Plasma membrane ATPase Citrus sinensis (Sweet orange) (Citrus aurantium var. sinensis)	sp_v3.0_unigene12964	isotig27238	AT1G80660.1	H[+]-ATPase 9	0.426555	7.22982	0.011548	0.33015
pp_124375	V4U269tr=Uncharacterized protein Citrus clementina	sp_v3.0_unigene3250	unigene3250	AT4G14570.1	acylaminoacyl-peptidase-like protein	1.4962	1.01306	0.0115626	0.330183
pp_55488	---NA---	sp_v3.0_unigene16856	unigene16856	#N/A	#N/A	-1.19593	1.5252	0.0115633	0.330183
pp_85104	Q6YSF3sp=Acidic leucine-rich nuclear phosphoprotein 32-related protein 1 Oryza sativa subsp. japonica (Rice)	sp_v3.0_unigene13403	isotig34248	AT3G50690.1	Leucine-rich repeat (LRR) family protein	-0.592376	2.89492	0.0115772	0.330215
pp_70281	---NA---	sp_v3.0_unigene129107	isotig101291	#N/A	#N/A	-0.595394	3.29994	0.0115809	0.330215
pp_85105	Q6YSF3sp=Acidic leucine-rich nuclear phosphoprotein 32-related protein 1 Oryza sativa subsp. japonica (Rice)	sp_v3.0_unigene13403	isotig34248	AT3G50690.1	Leucine-rich repeat (LRR) family protein	-0.592393	2.89492	0.0115856	0.330215
pp_215295	---NA---	sp_v3.0_unigene8306	isotig17627	#N/A	#N/A	0.691046	3.7026	0.0115977	0.330357
pp_179491	A0A124SEZ0tr=Nucleotide-binding, alpha-beta plait Cynara cardunculus var. scolymus (Artichoke) (Cynara scolymus)	sp_v3.0_unigene3181	isotig17850	AT1G02840.1	RNA-binding (RRM/RBD/RNP motifs) family protein	-0.453979	4.11147	0.0116164	0.330688
pp_136238	Q43729sp=Peroxidase 57 Arabidopsis thaliana (Mouse-ear cress)	sp_v3.0_unigene3127	isotig32280	AT5G17820.1	Peroxidase superfamily protein	0.411612	5.58216	0.0116254	0.330744
pp_230644	A9NQS6sp=Xyloglucan endotransglucosylase/hydrolase Picea sitchensis (Sitka spruce) (Pinus sitchensis)	sp_v3.0_unigene36963	unigene36963	AT2G06850.1	xyloglucan endotransglucosylase/hydrolase 4	-0.926689	1.87336	0.0116337	0.330777
pp_179538	Q6RY58tr=Ascorbate peroxidase Pinus pinaster (Maritime pine)	sp_v3.0_unigene31073	isotig55659	AT3G09640.1	ascorbate peroxidase 2	0.455164	5.88783	0.0116887	0.332137
pp_85522	A0A088MR74tr=Dehydrin Pinus pinea (Italian stone pine)	sp_v3.0_unigene29663	unigene29663	#N/A	#N/A	-0.947125	2.05624	0.0117016	0.332304
pp_203929	A0A0C9RQN5tr=TSA: Wollemia nobilis Ref_Wollemi_Transcript_1586_1735 transcribed RNA sequence Wollemia nobilis	sp_v3.0_unigene3355	unigene3355	AT5G53970.1	Tyrosine transaminase family protein	0.525425	4.00154	0.0117518	0.333248
pp_245895	A0A0C9S7J2tr=TSA: Wollemia nobilis Ref_Wollemi_Transcript_13428_2518 transcribed RNA sequence Wollemia nobilis	sp_v3.0_unigene21936	isotig25845	AT3G19240.1	Vacuolar import/degradation%2C Vid27-related protein	-0.883209	2.18091	0.0117585	0.333248
pp_226475	Q9AUI4sp=Laccase Pinus taeda (Loblolly pine)	sp_v3.0_unigene96259	unigene96259	AT5G60020.1	laccase 17	-1.1843	1.54268	0.0117586	0.333248
pp_216511	A0A0G7ZNY2tr=Cytochrome P450 CYP736C4 Picea glauca (White spruce) (Pinus glauca)	sp_v3.0_unigene7943	unigene7943	AT1G74550.1	cytochrome P450%2C family 98%2C subfamily A%2C polypeptide 9	0.564664	5.64407	0.0117655	0.333248
pp_202095	A0A0C9QVA5tr=TSA: Wollemia nobilis Ref_Wollemi_Transcript_6905_1909 transcribed RNA sequence Wollemia nobilis	sp_v3.0_unigene42682	isotig16166	AT1G22160.1	senescence-associated family protein (DUF581)	-0.657861	3.82992	0.0117861	0.333248
pp_233741	A0A0C9QXW6tr=TSA: Wollemia nobilis Ref_Wollemi_Transcript_816_2869 transcribed RNA sequence Wollemia nobilis	sp_v3.0_unigene4046	unigene4046	AT1G30360.1	Early-responsive to dehydration stress protein (ERD4)	-0.498599	3.61259	0.0117879	0.333248
pp_177821	A9RT47tr=Predicted protein Physcomitrella patens subsp. patens (Moss)	sp_v3.0_unigene7487	unigene7487	AT3G53950.1	glyoxal oxidase-related protein	0.597897	3.43752	0.0117892	0.333248
pp_173576	P93002sp=Regulatory protein NPR1 Arabidopsis thaliana (Mouse-ear cress)	sp_v3.0_unigene36676	unigene36676	AT4G19660.1	NPR1-like protein 4	-0.867885	2.00056	0.011792	0.333248
pp_203777	---NA---	sp_v3.0_unigene34817	unigene34079	#N/A	#N/A	-0.679444	5.33663	0.0118005	0.333285
pp_234623	A0A0K9QN81tr=Uncharacterized protein Spinacia oleracea (Spinach)	sp_v3.0_unigene9249	isotig15377	AT4G37130.1	hydroxyproline-rich glycoprotein family protein	-1.05379	1.65488	0.0118409	0.334223
pp_64603	A0A151T2L8tr=Nodulin-21 Cajanus cajan (Pigeon pea) (Cajanus indicus)	sp_v3.0_unigene24020	isotig51487	AT3G43630.1	Vacuolar iron transporter (VIT) family protein	-0.564643	2.97682	0.0118796	0.334911
pp_129925	A0A0C9QWT9tr=TSA: Wollemia nobilis Ref_Wollemi_Transcript_2970_922 transcribed RNA sequence Wollemia nobilis	sp_v3.0_unigene99613	unigene99613	AT1G11890.1	Synaptobrevin family protein	1.20198	1.28603	0.011893	0.334911
pp_180944	A0A078C5C1tr=BnaA10g25270D protein Brassica napus (Rape)	sp_v3.0_unigene7693	unigene7693	AT3G10730.1	SAD1/UNC-84 domain protein 2	-0.546818	3.57631	0.0119048	0.334911
pp_167067	A0A0B0PRU7tr=Vps8 Gossypium arboreum (Tree cotton) (Gossypium nanking)	sp_v3.0_unigene4112	unigene4112	AT4G00800.2	transducin family protein / WD-40 repeat family protein	0.701815	2.61177	0.0119051	0.334911
pp_237695	U5CQ65sp=Phospholipid-transporting ATPase Amborella trichopoda	sp_v3.0_unigene11249	unigene11249	AT1G17500.1	ATPase E1-E2 type family protein / haloacid dehalogenase-like hydrolase family protein	0.678621	2.83352	0.0119074	0.334911
pp_237696	U5CQ65sp=Phospholipid-transporting ATPase Amborella trichopoda	sp_v3.0_unigene11249	unigene11249	AT1G17500.1	ATPase E1-E2 type family protein / haloacid dehalogenase-like hydrolase family protein	0.678623	2.83352	0.0119083	0.334911
pp_58074	E9NZS6tr=Putative TIR-NBS-LRR protein Pinus monticola (Western white pine) (Strobus monticola)	sp_v3.0_unigene40113	isotig45096	AT5G36930.1	Disease resistance protein (TIR-NBS-LRR class) family	-0.678063	2.81604	0.011919	0.334993
pp_211901	A6N837sp=Sucrose synthase Pinus taeda (Loblolly pine)	sp_v3.0_unigene96382	unigene25220	AT4G02280.1	sucrose synthase 3	0.595026	5.39938	0.0119256	0.334993
pp_137180	---NA---	sp_v3.0_unigene26921	unigene26921	#N/A	#N/A	-1.01711	1.67485	0.0119385	0.335155
pp_136850	---NA---	sp_v3.0_unigene37267	isotig62302	#N/A	#N/A	-0.721449	2.54391	0.0119831	0.335864
pp_225151	Q9FII7sp=Structural maintenance of chromosomes protein 6B Arabidopsis thaliana (Mouse-ear cress)	sp_v3.0_unigene2329	isotig42276	AT5G61460.1	P-loop containing nucleoside triphosphate hydrolases superfamily protein	-0.833282	2.09055	0.0119841	0.335864
pp_192029	A0A061G2E8tr=Calcium-binding endonuclease/exonuclease/phosphatase family Theobroma cacao (Cacao) (Cocoa)	sp_v3.0_unigene3318	unigene3318	AT5G54130.2	Calcium-binding endonuclease/exonuclease/phosphatase family	-0.83386	1.82396	0.0119854	0.335864
pp_218703	A9NMX8tr=Putative uncharacterized protein Picea sitchensis (Sitka spruce) (Pinus sitchensis)	sp_v3.0_unigene2532	unigene2532	AT3G62650.1	hypothetical protein	-0.435291	5.63225	0.0120015	0.336113
pp_206453	---NA---	sp_v3.0_unigene33968	isotig56260	#N/A	#N/A	-0.427221	4.7487	0.0120228	0.336117
pp_209177	A0A0C9RY86tr=TSA: Wollemia nobilis Ref_Wollemi_Transcript_4289_1518 transcribed RNA sequence Wollemia nobilis	sp_v3.0_unigene16925	isotig09185	AT1G68010.1	hydroxypyruvate reductase	0.762615	2.79196	0.0120256	0.336117
pp_196335	B9HDU9tr=PIGMENT DEFECTIVE EMBRYO 323 family protein Populus trichocarpa (Western balsam poplar) (Populus balsamifera subsp. trichocarpa)	sp_v3.0_unigene23368	unigene23368	AT2G40930.1	ubiquitin-specific protease 5	0.498722	4.33489	0.0120316	0.336117
pp_61738	A0A1D1YHD6tr=40S ribosomal protein S14-3 Anthurium amnicola	sp_v3.0_unigene3271	unigene3271	AT2G36160.1	Ribosomal protein S11 family protein	0.654601	4.5047	0.0120334	0.336117
pp_214825	H9BFQ2sp=Tropinone reductase-like 3 Erythroxylum coca (Coca plant)	sp_v3.0_unigene20496	unigene17416	AT4G05530.1	indole-3-butyric acid response 1	0.918572	1.51085	0.0120507	0.336117
pp_227170	A0A0R0H2W7tr=Uncharacterized protein Glycine max (Soybean) (Glycine hispida)	sp_v3.0_unigene6939	unigene6939	AT3G12300.1	cilia/flagella-associated protein	1.01132	1.70762	0.012051	0.336117
pp_143667	---NA---	sp_v3.0_unigene18021	isotig58255	AT1G67350.1	NADH-ubiquinone oxidoreductase	-0.354808	6.59351	0.012052	0.336117
pp_238866	B9HTU2tr=F-box family protein Populus trichocarpa (Western balsam poplar) (Populus balsamifera subsp. trichocarpa)	sp_v3.0_unigene4053	unigene4053	AT1G70590.1	F-box family protein	-0.55004	3.3062	0.0120764	0.336422
pp_230987	A0A061E7B5tr=Actin cross-linking protein, putative Theobroma cacao (Cacao) (Cocoa)	sp_v3.0_unigene14898	unigene14898	AT1G59710.1	actin cross-linking protein (DUF569)	0.462302	4.70146	0.0120774	0.336422
pp_249211	W9RZG8tr=Signal peptide peptidase-like 3 Morus notabilis	sp_v3.0_unigene9793	unigene9793	AT2G03120.1	signal peptide peptidase	0.465226	4.80713	0.012088	0.336516
pp_66557	A0A0C9RL84tr=TSA: Wollemia nobilis Ref_Wollemi_Transcript_12672_3093 transcribed RNA sequence Wollemia nobilis	sp_v3.0_unigene12865	unigene12865	AT2G30600.5	BTB/POZ domain-containing protein	-1.02972	2.46715	0.0120993	0.336585
pp_155892	C0PTE0tr=Putative uncharacterized protein Picea sitchensis (Sitka spruce) (Pinus sitchensis)	sp_v3.0_unigene126498	isotig50423	#N/A	#N/A	-0.72116	2.90379	0.0121127	0.336585
pp_189318	---NA---	sp_v3.0_unigene170726	unigene170726	#N/A	#N/A	0.963631	1.86142	0.0121336	0.336585
pp_189317	---NA---	sp_v3.0_unigene170726	unigene170726	#N/A	#N/A	0.963636	1.86142	0.0121347	0.336585
pp_91562	A9SDB2tr=Predicted protein Physcomitrella patens subsp. patens (Moss)	sp_v3.0_unigene24365	unigene24365	AT3G47620.1	TEOSINTE BRANCHED%2C cycloidea and PCF (TCP) 14	-0.68749	2.72743	0.0121353	0.336585
pp_220371	A0A0C9S8H2tr=TSA: Wollemia nobilis Ref_Wollemi_Transcript_11209_2372 transcribed RNA sequence Wollemia nobilis	sp_v3.0_unigene8250	unigene8250	AT5G46570.1	BR-signaling kinase 2	0.558462	3.94789	0.0121426	0.336585
pp_72989	---NA---	sp_v3.0_unigene14693	isotig45187	AT4G03620.1	myosin heavy chain-like protein	-0.549296	3.08456	0.0121477	0.336585
pp_236378	D5A9K4sp=Non-specific serine/threonine protein kinase Picea sitchensis (Sitka spruce) (Pinus sitchensis)	sp_v3.0_unigene1847	unigene127013	AT5G45820.1	CBL-interacting protein kinase 20	-0.476978	4.28616	0.01215	0.336585
pp_168600	A0A061F987tr=Ubiquitin-conjugating enzyme 36 isoform 2 Theobroma cacao (Cacao) (Cocoa)	sp_v3.0_unigene34191	unigene34191	AT1G78870.2	ubiquitin-conjugating enzyme 35	0.842318	2.25582	0.0121591	0.336585
pp_135643	A0A0C9QWP4tr=TSA: Wollemia nobilis Ref_Wollemi_Transcript_3646_1537 transcribed RNA sequence Wollemia nobilis	sp_v3.0_unigene3227	unigene3227	AT1G78700.1	BES1/BZR1 homolog 4	-0.456595	4.45556	0.0121626	0.336585
pp_83889	A0A0C9QXQ3tr=TSA: Wollemia nobilis Ref_Wollemi_Transcript_959_2115 transcribed RNA sequence Wollemia nobilis	sp_v3.0_unigene7072	isotig17750	AT1G13560.1	aminoalcoholphosphotransferase 1	0.646624	3.13068	0.012182	0.336798
pp_11322	Q5ZF02tr=Polyubiquitin Plantago major (Common plantain)	sp_v3.0_unigene126656	unigene126656	#N/A	#N/A	-0.307476	7.49749	0.0121873	0.336798
pp_234770	A9NX45tr=Putative uncharacterized protein Picea sitchensis (Sitka spruce) (Pinus sitchensis)	sp_v3.0_unigene5378	unigene5378	AT5G51050.1	Mitochondrial substrate carrier family protein	-1.09788	1.648	0.0121935	0.336798
pp_134746	D8R0K0tr=Putative uncharacterized protein Selaginella moellendorffii (Spikemoss)	sp_v3.0_unigene29433	isotig53075	AT2G02050.1	NADH-ubiquinone oxidoreductase B18 subunit	1.5231	1.16832	0.0121992	0.336798
pp_83844	---NA---	sp_v3.0_unigene32013	unigene32013	#N/A	#N/A	-0.726496	2.65134	0.012217	0.33709
pp_195109	A0A0C9S9P6tr=TSA: Wollemia nobilis Ref_Wollemi_Transcript_7254_1147 transcribed RNA sequence Wollemia nobilis	sp_v3.0_unigene19098	unigene19098	#N/A	#N/A	0.663942	4.69588	0.0122527	0.337875
pp_73505	A0A0E0EED3sp=Sucrose synthase Oryza meridionalis	sp_v3.0_unigene12499	isotig45049	AT3G43230.1	RING/FYVE/PHD-type zinc finger family protein	-0.775358	2.16096	0.0122746	0.338162
pp_216797	A0A0F7J3M2tr=Putative oxidase Taxus baccata (English yew)	sp_v3.0_unigene2790	unigene2790	AT1G19900.1	glyoxal oxidase-related protein	0.584312	3.05497	0.0122776	0.338162
pp_195826	---NA---	sp_v3.0_unigene87349	isotig82823	#N/A	#N/A	-1.11956	1.59902	0.0122897	0.338213
pp_205729	B8LKC4tr=Putative uncharacterized protein Picea sitchensis (Sitka spruce) (Pinus sitchensis)	sp_v3.0_unigene27029	unigene27029	AT1G31340.1	related to ubiquitin 1	0.566139	3.34743	0.0122939	0.338213
pp_172551	A0A061GQB9tr=Embryo defective 2410 isoform 1 Theobroma cacao (Cacao) (Cocoa)	sp_v3.0_unigene12812	isotig46345	AT2G25660.2	embryo defective 2410	0.855273	2.19049	0.0123063	0.338356
pp_72810	A0A0C9RRY5tr=TSA: Wollemia nobilis Ref_Wollemi_Transcript_16095_1334 transcribed RNA sequence Wollemia nobilis	sp_v3.0_unigene7916	unigene7916	AT5G21090.1	Leucine-rich repeat (LRR) family protein	0.445638	5.56239	0.0123356	0.33896
pp_61747	F6H726tr=Putative uncharacterized protein Vitis vinifera (Grape)	sp_v3.0_unigene15563	unigene15563	AT3G17030.1	Nucleic acid-binding proteins superfamily	1.23994	1.37728	0.0123495	0.338973
pp_61749	F6H726tr=Putative uncharacterized protein Vitis vinifera (Grape)	sp_v3.0_unigene15563	unigene15563	AT3G17030.1	Nucleic acid-binding proteins superfamily	1.23995	1.37728	0.0123506	0.338973
pp_153780	A0A0C9S8C9tr=TSA: Wollemia nobilis Ref_Wollemi_Transcript_11558_1868 transcribed RNA sequence Wollemia nobilis	sp_v3.0_unigene17169	isotig38388	#N/A	#N/A	0.445961	4.50537	0.0123954	0.340004
pp_166026	---NA---	sp_v3.0_unigene103880	unigene103880	#N/A	#N/A	-1.25329	1.22679	0.0124194	0.340139
pp_131550	D5AB10tr=Putative uncharacterized protein Picea sitchensis (Sitka spruce) (Pinus sitchensis)	sp_v3.0_unigene14029	isotig15477	AT4G39630.2	translation initiation factor	-0.595193	3.16986	0.0124222	0.340139
pp_166033	---NA---	sp_v3.0_unigene103880	unigene103880	#N/A	#N/A	-1.2533	1.22679	0.0124222	0.340139
pp_139960	C0PPX1tr=Putative uncharacterized protein Picea sitchensis (Sitka spruce) (Pinus sitchensis)	sp_v3.0_unigene28877	isotig53672	#N/A	#N/A	-0.807519	2.10624	0.0124443	0.340456
pp_100781	A0A0K0M6X1tr=CHAT2 Pinus tabuliformis (Chinese pine) (Pinus leucosperma)	sp_v3.0_unigene159793	unigene159793	AT5G17540.1	HXXXD-type acyl-transferase family protein	-0.867051	1.83555	0.0124484	0.340456
pp_179705	A0A0C9RUJ2sp=Phospholipase D Wollemia nobilis	sp_v3.0_unigene15911	isotig48030	AT1G52570.1	phospholipase D alpha 2	-0.890199	2.22818	0.0124607	0.340594
pp_174343	---NA---	sp_v3.0_unigene5398	isotig53580	#N/A	#N/A	-1.40567	1.83569	0.0124742	0.340761
pp_78614	A9NVD5tr=Putative uncharacterized protein Picea sitchensis (Sitka spruce) (Pinus sitchensis)	sp_v3.0_unigene29850	isotig35847	AT3G62550.1	Adenine nucleotide alpha hydrolases-like superfamily protein	-0.623336	4.49803	0.0125105	0.341431
pp_213773	A9LY18tr=Putative F-box GID2 protein Selaginella moellendorffii (Spikemoss)	sp_v3.0_unigene26598	isotig54633	AT4G24210.1	F-box family protein	-0.607353	2.97909	0.0125204	0.341431
pp_58521	---NA---	sp_v3.0_unigene24	isotig107012	#N/A	#N/A	-1.31357	2.97231	0.0125207	0.341431
pp_168440	O48659sp=Spermidine synthase 2 Hyoscyamus niger (Black henbane)	sp_v3.0_unigene2762	isotig46815	AT1G23820.1	spermidine synthase	0.510091	3.88701	0.0125623	0.342107
pp_212353	B8LLZ7sp=Pyruvate kinase Picea sitchensis (Sitka spruce) (Pinus sitchensis)	sp_v3.0_unigene2562	unigene2562	AT3G52990.1	Pyruvate kinase family protein	-1.43442	1.99729	0.0125776	0.342107
pp_212205	A0A0C9S194tr=TSA: Wollemia nobilis Ref_Wollemi_Transcript_26138_2243 transcribed RNA sequence Wollemia nobilis	sp_v3.0_unigene5936	isotig01214	AT3G49240.1	Pentatricopeptide repeat (PPR) superfamily protein	-0.522364	3.46924	0.0125781	0.342107
pp_219705	A0A0Q3NFN3sp=Transcription initiation factor IIE subunit beta Brachypodium distachyon (Purple false brome) (Trachynia distachya)	sp_v3.0_unigene9031	isotig19905	AT4G20330.1	Transcription initiation factor TFIIE%2C beta subunit	-0.577763	3.53259	0.0125941	0.342107
pp_129316	A9S6U3tr=Predicted protein Physcomitrella patens subsp. patens (Moss)	sp_v3.0_unigene10657	isotig16233	AT5G63140.1	purple acid phosphatase 29	-0.486298	3.82688	0.0125966	0.342107
pp_72990	---NA---	sp_v3.0_unigene14693	isotig45187	AT4G03620.1	myosin heavy chain-like protein	-0.561547	3.0933	0.0125997	0.342107
pp_164090	Q6K678sp=Protein HEADING DATE REPRESSOR 1 Oryza sativa subsp. japonica (Rice)	sp_v3.0_unigene188682	isotig53637	AT1G80940.2	Snf1 kinase interactor-like protein	-0.675371	3.33547	0.012603	0.342107
pp_200280	I2E4W7tr=ERD protein Vitis amurensis	sp_v3.0_unigene29721	unigene29721	AT2G41430.1	dehydration-induced protein (ERD15)	-0.374754	5.39017	0.0126041	0.342107
pp_195728	A0A0R0H131sp=Endoglucanase Glycine max (Soybean) (Glycine hispida)	sp_v3.0_unigene26696	unigene26696	AT1G48930.1	glycosyl hydrolase 9C1	1.58694	0.934415	0.0126412	0.342726
pp_163688	A0A166B257sp=Sulfotransferase Daucus carota subsp. sativus	sp_v3.0_unigene7860	isotig48614	AT2G03760.1	sulfotransferase 12	-1.03333	1.96969	0.0126416	0.342726
pp_78612	A9NVD5tr=Putative uncharacterized protein Picea sitchensis (Sitka spruce) (Pinus sitchensis)	sp_v3.0_unigene29850	isotig35847	AT3G62550.1	Adenine nucleotide alpha hydrolases-like superfamily protein	-0.583753	4.54919	0.0126561	0.34292
pp_160280	---NA---	sp_v3.0_unigene86140	unigene86140	#N/A	#N/A	-1.14459	2.47527	0.0126978	0.34385
pp_209674	---NA---	sp_v3.0_unigene3371	isotig59061	#N/A	#N/A	-0.36143	5.62481	0.0127406	0.344808
pp_84966	A9NPP2tr=Putative uncharacterized protein Picea sitchensis (Sitka spruce) (Pinus sitchensis)	sp_v3.0_unigene32319	unigene32319	AT5G04080.1	cysteine-rich TM module stress tolerance protein	-0.631415	3.41419	0.0127623	0.344902
pp_76516	---NA---	sp_v3.0_unigene29479	isotig52833	#N/A	#N/A	0.916957	1.81852	0.0127667	0.344902
pp_68400	A0A061FHQ2tr=DNAse I-like superfamily protein isoform 2 Theobroma cacao (Cacao) (Cocoa)	sp_v3.0_unigene6014	unigene6014	AT1G71710.1	DNAse I-like superfamily protein	0.909364	1.98339	0.0127689	0.344902
pp_89896	A0A078D9J4tr=BnaA02g00710D protein Brassica napus (Rape)	sp_v3.0_unigene10269	isotig26566	AT5G10830.1	S-adenosyl-L-methionine-dependent methyltransferases superfamily protein	1.34596	1.37895	0.0127736	0.344902
pp_200395	A0A103YKZ7tr=Uncharacterized protein Cynara cardunculus var. scolymus (Artichoke) (Cynara scolymus)	sp_v3.0_unigene17326	isotig58770	AT1G15120.1	Ubiquinol-cytochrome C reductase hinge protein	0.442204	4.78084	0.0127818	0.344923
pp_109461	EnsemblPlants:BRADI4G19140.1} Brachypodium distachyon (Purple false brome) (Trachynia distachya)	sp_v3.0_unigene37816	unigene37816	AT2G44770.1	ELMO/CED-12 family protein	0.739004	2.47802	0.0128092	0.345465
pp_188758	A9P2K5tr=Putative uncharacterized protein Picea sitchensis (Sitka spruce) (Pinus sitchensis)	sp_v3.0_unigene3847	isotig14881	AT5G42800.1	dihydroflavonol 4-reductase	0.411562	5.06471	0.0129142	0.348094
pp_86679	A0A0C9S670tr=TSA: Wollemia nobilis Ref_Wollemi_Transcript_15458_1364 transcribed RNA sequence Wollemia nobilis	sp_v3.0_unigene20517	isotig30918	AT1G14400.1	ubiquitin carrier protein 1	-0.528781	4.65214	0.0129315	0.34836
pp_247348	U5GRE1tr=DNA-binding family protein Populus trichocarpa (Western balsam poplar) (Populus balsamifera subsp. trichocarpa)	sp_v3.0_unigene201275	unigene201275	AT2G42940.1	Putative AT-hook DNA-binding family protein	-1.8543	0.585245	0.0129528	0.348451
pp_164195	A0A0C9QUX0tr=TSA: Wollemia nobilis Ref_Wollemi_Transcript_7816_2759 transcribed RNA sequence Wollemia nobilis	sp_v3.0_unigene16554	isotig43208	AT4G10440.1	S-adenosyl-L-methionine-dependent methyltransferases superfamily protein	-0.484317	4.82767	0.0129565	0.348451
pp_225402	A0A0C9RWH5tr=TSA: Wollemia nobilis Ref_Wollemi_Transcript_8720_1929 transcribed RNA sequence Wollemia nobilis	sp_v3.0_unigene38761	unigene93896	AT3G14230.1	related to AP2 2	-1.18121	2.21454	0.0129573	0.348451
pp_129069	---NA---	sp_v3.0_unigene2619	unigene2619	#N/A	#N/A	-0.594384	2.93782	0.0129928	0.349205
pp_100143	EnsemblPlants:GLYMA06G06830.1} Glycine max (Soybean) (Glycine hispida)	sp_v3.0_unigene19458	isotig46012	AT1G29220.1	transcriptional regulator family protein	0.619826	3.02682	0.0130292	0.349981
pp_79278	O65074tr=YGL010w-like protein Picea mariana (Black spruce) (Abies mariana)	sp_v3.0_unigene11986	isotig08232	AT1G18720.1	ER membrane protein%2C putative (DUF962)	0.652757	2.9938	0.0130479	0.350281
pp_142047	B9SWU1tr=Transcription cofactor, putative Ricinus communis (Castor bean)	sp_v3.0_unigene14013	unigene14013	AT1G15780.1	mediator of RNA polymerase II transcription subunit 15a-like protein	-0.510784	3.71206	0.013071	0.350385
pp_194657	A0A0C9RPR8tr=TSA: Wollemia nobilis Ref_Wollemi_Transcript_28540_751 transcribed RNA sequence Wollemia nobilis	sp_v3.0_unigene17926	unigene17926	AT5G24510.1	60S acidic ribosomal protein family	0.857464	3.08851	0.0130758	0.350385
pp_72589	A0A0C9S1F5sp=Peroxidase Wollemia nobilis	sp_v3.0_unigene1309	unigene1309	AT1G71695.1	Peroxidase superfamily protein	0.744516	2.41616	0.0130802	0.350385
pp_147551	Q7XU99tr=OSJNBa0079A21.7 protein Oryza sativa subsp. japonica (Rice)	sp_v3.0_unigene107767	isotig23745	AT2G32300.1	uclacyanin 1	-0.51803	4.26846	0.0130864	0.350385
pp_206191	F6HIK4sp=Peroxidase Vitis vinifera (Grape)	sp_v3.0_unigene23916	isotig50809	AT1G05260.1	Peroxidase superfamily protein	0.625386	3.83924	0.0130893	0.350385
pp_227452	V7CQS5sp=Carboxypeptidase Phaseolus vulgaris (Kidney bean) (French bean)	sp_v3.0_unigene196823	unigene196823	AT1G11080.1	serine carboxypeptidase-like 31	-1.33698	1.15497	0.0131105	0.350393
pp_227453	V7CQS5sp=Carboxypeptidase Phaseolus vulgaris (Kidney bean) (French bean)	sp_v3.0_unigene16315	isotig43862	AT1G11080.1	serine carboxypeptidase-like 31	-1.33698	1.15497	0.013111	0.350393
pp_227454	V7CQS5sp=Carboxypeptidase Phaseolus vulgaris (Kidney bean) (French bean)	sp_v3.0_unigene16315	isotig43862	AT1G11080.1	serine carboxypeptidase-like 31	-1.33699	1.15497	0.0131122	0.350393
pp_219042	EnsemblPlants:GLYMA16G00820.1} Glycine max (Soybean) (Glycine hispida)	sp_v3.0_unigene104829	isotig43698	#N/A	#N/A	-1.4014	1.05885	0.0131458	0.350622
pp_219041	EnsemblPlants:GLYMA16G00820.1} Glycine max (Soybean) (Glycine hispida)	sp_v3.0_unigene104829	isotig43698	#N/A	#N/A	-1.4014	1.05885	0.0131469	0.350622
pp_108454	O22429tr=Calcium binding protein Pinus taeda (Loblolly pine)	sp_v3.0_unigene33819	isotig83152	AT1G24620.1	EF hand calcium-binding protein family	-0.656526	4.72442	0.0131497	0.350622
pp_136229	U5DE24tr=Uncharacterized protein Amborella trichopoda	sp_v3.0_unigene28279	unigene28279	AT5G45650.1	subtilase family protein	-0.813239	2.27573	0.0131599	0.350622
pp_155521	P42056sp=Mitochondrial outer membrane protein porin of 36 kDa Solanum tuberosum (Potato)	sp_v3.0_unigene18399	unigene18399	AT3G01280.1	voltage dependent anion channel 1	-0.441968	4.15937	0.0131656	0.350622
pp_145773	A0A067KY23sp=Cellulose synthase Jatropha curcas (Barbados nut)	sp_v3.0_unigene16130	unigene16130	AT2G21770.1	cellulose synthase A9	0.47264	4.79816	0.0131734	0.350622
pp_129451	F4I4K5sp=Multicopper oxidase LPR1 Arabidopsis thaliana (Mouse-ear cress)	sp_v3.0_unigene5931	isotig44758	AT1G23010.1	Cupredoxin superfamily protein	-0.564011	3.13695	0.0131823	0.350622
pp_96673	M2XL41tr=40S ribosomal protein S15A Galdieria sulphuraria (Red alga)	sp_v3.0_unigene185502	unigene185502	AT1G07770.1	ribosomal protein S15A	1.1193	1.85857	0.0131832	0.350622
pp_57909	A0A0A7E9L1tr=Caffeic acid O-methyl transferase Pinus radiata (Monterey pine) (Pinus insignis)	sp_v3.0_unigene11572	isotig48377	AT5G54160.1	O-methyltransferase 1	-0.637465	3.29141	0.0131898	0.350622
pp_59180	F2DSZ0sp=Tubulin alpha chain Hordeum vulgare var. distichum (Domesticated barley)	sp_v3.0_unigene108446	isotig57259	AT1G04820.1	tubulin alpha-4 chain	-0.627431	3.4918	0.0131958	0.350622
pp_94695	A9NTR2tr=Putative uncharacterized protein Picea sitchensis (Sitka spruce) (Pinus sitchensis)	sp_v3.0_unigene7248	isotig14435	AT3G55340.1	phragmoplastin interacting protein 1	0.660621	2.56096	0.013228	0.35091
pp_73208	A0A0C9S7F3tr=TSA: Wollemia nobilis Ref_Wollemi_Transcript_13773_2205 transcribed RNA sequence Wollemia nobilis	sp_v3.0_unigene4170	isotig27436	AT5G65690.1	phosphoenolpyruvate carboxykinase 2	-0.996724	3.2956	0.0132284	0.35091
pp_94694	A9NTR2tr=Putative uncharacterized protein Picea sitchensis (Sitka spruce) (Pinus sitchensis)	sp_v3.0_unigene7248	isotig14435	AT3G55340.1	phragmoplastin interacting protein 1	0.660622	2.56096	0.0132292	0.35091
pp_161151	F6HFY6sp=Sulfotransferase Vitis vinifera (Grape)	sp_v3.0_unigene23506	unigene39310	#N/A	#N/A	-0.784956	2.69472	0.0132428	0.351069
pp_118040	---NA---	sp_v3.0_unigene33255	isotig34390	#N/A	#N/A	-0.419294	7.4934	0.0132579	0.35127
pp_110926	A9P1X2tr=Putative uncharacterized protein Picea sitchensis (Sitka spruce) (Pinus sitchensis)	sp_v3.0_unigene29756	isotig52759	AT3G16070.1	LOW protein: ATP-dependent RNA helicase-like protein	-0.620866	2.84532	0.013269	0.351366
pp_141725	Q9SX77sp=Succinate dehydrogenase subunit 5, mitochondrial Arabidopsis thaliana (Mouse-ear cress)	sp_v3.0_unigene3672	isotig48786	AT1G47420.1	succinate dehydrogenase 5	0.484421	4.23914	0.0132871	0.351645
pp_145464	A0A1D1ZF68tr=F-box protein SKIP31 Anthurium amnicola	sp_v3.0_unigene15061	unigene15061	AT5G24610.1	cyclic AMP-responsive element-binding protein	0.594531	3.03832	0.0133197	0.352307
pp_164808	A0A0D6QR39sp=Glycosyltransferase Araucaria cunninghamii (Hoop pine) (Moreton Bay pine)	sp_v3.0_unigene16866	isotig16363	#N/A	#N/A	1.60734	0.87489	0.0133332	0.352464
pp_197280	---NA---	sp_v3.0_unigene17663	isotig26424	#N/A	#N/A	0.980677	2.19014	0.0133599	0.35297
pp_234532	A0A0C9RWY2tr=TSA: Wollemia nobilis Ref_Wollemi_Transcript_7739_1790 transcribed RNA sequence Wollemia nobilis	sp_v3.0_unigene11616	unigene11616	AT3G06190.1	BTB-POZ and MATH domain 2	0.459952	4.02694	0.0133788	0.353165
pp_85670	A9NL60tr=Putative uncharacterized protein Picea sitchensis (Sitka spruce) (Pinus sitchensis)	sp_v3.0_unigene797	unigene797	AT2G39540.1	Gibberellin-regulated family protein	0.487724	4.41697	0.0133995	0.353165
pp_198379	A0A0G7ZNR6tr=Cytochrome P450 CYP736B4 Picea glauca (White spruce) (Pinus glauca)	sp_v3.0_unigene11255	isotig22232	AT4G36220.1	ferulic acid 5-hydroxylase 1	-0.517139	4.45033	0.0134144	0.353165
pp_161947	---NA---	sp_v3.0_unigene20636	unigene20636	#N/A	#N/A	-1.28464	2.14424	0.0134146	0.353165
pp_208560	B8LKV6sp=Rhomboid-like protein Picea sitchensis (Sitka spruce) (Pinus sitchensis)	sp_v3.0_unigene6127	unigene6127	AT2G29050.1	RHOMBOID-like 1	-0.427601	4.37845	0.0134169	0.353165
pp_66819	A0A0D6R2B7sp=Carboxypeptidase Araucaria cunninghamii (Hoop pine) (Moreton Bay pine)	sp_v3.0_unigene14924	isotig14477	AT5G08260.1	serine carboxypeptidase-like 35	0.683602	2.68034	0.0134172	0.353165
pp_181143	D5A874sp=UMP-CMP kinase Picea sitchensis (Sitka spruce) (Pinus sitchensis)	sp_v3.0_unigene8818	unigene8818	AT5G26667.1	P-loop containing nucleoside triphosphate hydrolases superfamily protein	0.462394	5.09536	0.0134455	0.353165
pp_60113	A0A199VAU5tr=Protease Do-like 10, mitochondrial Ananas comosus (Pineapple) (Ananas ananas)	sp_v3.0_unigene3766	unigene3766	AT5G36950.1	DegP protease 10	0.862986	1.95035	0.01346	0.353165
pp_245462	---NA---	sp_v3.0_unigene6996	isotig34318	#N/A	#N/A	-0.744619	4.1216	0.0134606	0.353165
pp_220661	---NA---	sp_v3.0_unigene116509	unigene116509	#N/A	#N/A	0.474314	4.31183	0.0134633	0.353165
pp_110733	M8BGC1tr=Ras-related protein ARA-4 Aegilops tauschii (Tausch's goatgrass) (Aegilops squarrosa)	sp_v3.0_unigene29278	unigene29278	AT1G05810.1	Rab GTPase-like A5A protein	-1.02918	1.60566	0.0134707	0.353165
pp_172723	---NA---	sp_v3.0_unigene32798	isotig37388	#N/A	#N/A	-0.518517	4.63201	0.0134708	0.353165
pp_79729	A9NU27tr=Putative uncharacterized protein Picea sitchensis (Sitka spruce) (Pinus sitchensis)	sp_v3.0_unigene20239	unigene126724	AT5G25610.1	BURP domain-containing protein	-0.375705	8.00412	0.0134765	0.353165
pp_130975	Q08A71sp=Probable protein arginine N-methyltransferase 6 Arabidopsis thaliana (Mouse-ear cress)	sp_v3.0_unigene17559	unigene17559	AT1G04870.1	protein arginine methyltransferase 10	0.878353	2.01901	0.0134834	0.353165
pp_72987	---NA---	sp_v3.0_unigene14693	isotig45187	AT4G03620.1	myosin heavy chain-like protein	-0.573081	3.03617	0.0134917	0.353165
pp_184132	---NA---	sp_v3.0_unigene13629	PUT-10015	#N/A	#N/A	-0.772821	2.15019	0.0135037	0.353165
pp_184131	---NA---	sp_v3.0_unigene13629	PUT-10015	#N/A	#N/A	-0.772821	2.15019	0.0135041	0.353165
pp_184133	---NA---	sp_v3.0_unigene13629	PUT-10015	#N/A	#N/A	-0.772821	2.15019	0.0135054	0.353165
pp_137856	A0A061GTY0tr=BEL1 homeodomain 1, putative Theobroma cacao (Cacao) (Cocoa)	sp_v3.0_unigene3444	unigene3444	AT2G35940.1	BEL1-like homeodomain 1	-0.463822	4.13435	0.0135125	0.353165
pp_218806	A0A1D1ZH07tr=UNC93-like protein 2 Anthurium amnicola	sp_v3.0_unigene9418	isotig25156	AT1G18000.1	Major facilitator superfamily protein	-0.808017	2.0834	0.013525	0.353165
pp_218805	A0A1D1ZH07tr=UNC93-like protein 2 Anthurium amnicola	sp_v3.0_unigene9418	isotig25156	AT1G18000.1	Major facilitator superfamily protein	-0.808018	2.0834	0.0135264	0.353165
pp_237809	A9NPD6sp=Chlorophyll a-b binding protein, chloroplastic Picea sitchensis (Sitka spruce) (Pinus sitchensis)	sp_v3.0_unigene11836	unigene11836	AT3G27690.1	photosystem II light harvesting complex protein 2.3	0.566953	4.092	0.0135339	0.353165
pp_246709	B8LN10tr=Putative uncharacterized protein Picea sitchensis (Sitka spruce) (Pinus sitchensis)	sp_v3.0_unigene33735	isotig55190	#N/A	#N/A	0.612214	2.75399	0.0135414	0.353165
pp_100308	---NA---	sp_v3.0_unigene203555	isotig88645	#N/A	#N/A	0.624514	3.85654	0.0135681	0.353665
pp_96111	D5A931tr=Putative uncharacterized protein Picea sitchensis (Sitka spruce) (Pinus sitchensis)	sp_v3.0_unigene5694	isotig29428	AT1G73090.1	WD repeat protein	-1.23478	1.59753	0.0135838	0.35381
pp_174503	A9T9S8tr=Predicted protein Physcomitrella patens subsp. patens (Moss)	sp_v3.0_unigene7102	isotig51776	#N/A	#N/A	1.17613	1.36032	0.0136072	0.35381
pp_127831	V9THV8tr=Thuamatin-like protein Quercus suber (Cork oak)	sp_v3.0_unigene18427	unigene18427	AT1G18250.1	Pathogenesis-related thaumatin superfamily protein	-0.431655	4.59717	0.0136082	0.35381
pp_86803	D5ADT9sp=Alpha-galactosidase Picea sitchensis (Sitka spruce) (Pinus sitchensis)	sp_v3.0_unigene22899	isotig31506	AT5G08370.1	alpha-galactosidase 2	0.662654	3.03445	0.0136094	0.35381
pp_227671	---NA---	sp_v3.0_unigene36157	unigene36157	#N/A	#N/A	0.683152	2.73545	0.0136116	0.35381
pp_71477	A0A1D6AIP3tr=Uncharacterized protein Triticum aestivum (Wheat)	sp_v3.0_unigene20194	unigene147551	AT1G65349.1	hypothetical protein	-0.337438	7.85932	0.0136353	0.354021
pp_195981	A0A103YBQ5tr=UBA-like protein Cynara cardunculus var. scolymus (Artichoke) (Cynara scolymus)	sp_v3.0_unigene17951	isotig52284	AT5G50870.1	ubiquitin-conjugating enzyme 27	0.550002	3.67871	0.0136382	0.354021
pp_89117	EnsemblPlants:EMT05043} Aegilops tauschii (Tausch's goatgrass) (Aegilops squarrosa)	sp_v3.0_unigene30430	isotig33515	AT4G30550.1	Class I glutamine amidotransferase-like superfamily protein	0.527717	3.54548	0.0136429	0.354021
pp_163646	A0A061EYL9tr=Bifunctional inhibitor/lipid-transfer protein/seed storage 2S albumin superfamily protein isoform 1 Theobroma cacao (Cacao) (Cocoa)	sp_v3.0_unigene29639	unigene29639	AT3G53980.1	Bifunctional inhibitor/lipid-transfer protein/seed storage 2S albumin superfamily protein	-0.420169	4.55868	0.0136539	0.354021
pp_203924	A0A0C9RQN5tr=TSA: Wollemia nobilis Ref_Wollemi_Transcript_1586_1735 transcribed RNA sequence Wollemia nobilis	sp_v3.0_unigene3355	unigene3355	AT2G20610.1	Tyrosine transaminase family protein	0.520198	3.99794	0.0136576	0.354021
pp_73676	A0A0C9S4Z8tr=TSA: Wollemia nobilis Ref_Wollemi_Transcript_13508_1027 transcribed RNA sequence Wollemia nobilis	sp_v3.0_unigene36632	isotig32308	AT2G43610.1	Chitinase family protein	0.350463	5.62629	0.0137199	0.355438
pp_124997	A0A0G7ZNV9tr=Putative isopentenyl-diphosphate delta-isomerase Picea glauca (White spruce) (Pinus glauca)	sp_v3.0_unigene3821	isotig14691	AT3G02780.1	isopentenyl pyrophosphate:dimethylallyl pyrophosphate isomerase 2	0.465781	4.94562	0.0137338	0.3556
pp_76382	Q93V61sp=Phospholipase A(1) LCAT3 Arabidopsis thaliana (Mouse-ear cress)	sp_v3.0_unigene8247	isotig29036	AT3G03310.1	lecithin:cholesterol acyltransferase 3	0.50822	3.75252	0.013765	0.356211
pp_139424	A9NWT4sp=WAT1-related protein Picea sitchensis (Sitka spruce) (Pinus sitchensis)	sp_v3.0_unigene189490	unigene189490	AT5G07050.1	nodulin MtN21 /EamA-like transporter family protein	-0.970132	2.40531	0.0137963	0.356628
pp_139422	A9NWT4sp=WAT1-related protein Picea sitchensis (Sitka spruce) (Pinus sitchensis)	sp_v3.0_unigene189490	unigene189490	AT5G07050.1	nodulin MtN21 /EamA-like transporter family protein	-0.970131	2.40531	0.0137964	0.356628
pp_233345	A9NQ89tr=Putative uncharacterized protein Picea sitchensis (Sitka spruce) (Pinus sitchensis)	sp_v3.0_unigene30041	isotig34540	#N/A	#N/A	0.347144	6.13367	0.0138109	0.35676
pp_165753	A0A061DJS6tr=Alpha/beta-Hydrolases superfamily protein Theobroma cacao (Cacao) (Cocoa)	sp_v3.0_unigene8399	isotig47462	AT2G42690.1	alpha/beta-Hydrolases superfamily protein	-0.613718	2.95414	0.0138168	0.35676
pp_182986	A0A0L9UBD0tr=Uncharacterized protein Phaseolus angularis (Azuki bean) (Vigna angularis)	sp_v3.0_unigene4077	isotig45235	AT5G57140.1	purple acid phosphatase 28	0.619377	3.26301	0.0138606	0.357691
pp_57410	A0A0D6R166sp=Adenosylhomocysteinase Araucaria cunninghamii (Hoop pine) (Moreton Bay pine)	sp_v3.0_unigene19530	unigene19530	AT4G13940.1	S-adenosyl-L-homocysteine hydrolase	1.24033	1.21169	0.0139192	0.358444
pp_136849	---NA---	sp_v3.0_unigene37267	isotig62302	#N/A	#N/A	-1.14121	1.43026	0.0139241	0.358444
pp_104807	D5ADM0tr=Putative uncharacterized protein Picea sitchensis (Sitka spruce) (Pinus sitchensis)	sp_v3.0_unigene23532	isotig33298	AT1G29520.1	AWPM-19-like family protein	0.407629	5.19174	0.0139256	0.358444
pp_74714	---NA---	sp_v3.0_unigene4217	isotig59019	#N/A	#N/A	0.720621	2.37134	0.0139278	0.358444
pp_72590	A0A0C9S1F5sp=Peroxidase Wollemia nobilis	sp_v3.0_unigene6560	unigene6560	AT1G71695.1	Peroxidase superfamily protein	-0.650443	4.07326	0.0139281	0.358444
pp_118041	---NA---	sp_v3.0_unigene29675	isotig34390	#N/A	#N/A	-0.399258	7.43752	0.0139585	0.358884
pp_243246	D7KZ10tr=Predicted protein Arabidopsis lyrata subsp. lyrata (Lyre-leaved rock-cress)	sp_v3.0_unigene6011	isotig44055	AT5G54110.1	membrane-associated mannitol-induced	0.523779	3.67831	0.0139606	0.358884
pp_158987	O22429tr=Calcium binding protein Pinus taeda (Loblolly pine)	sp_v3.0_unigene147202	unigene147467	#N/A	#N/A	-0.813585	2.38277	0.0139718	0.358973
pp_197740	D5A8W4tr=Putative uncharacterized protein Picea sitchensis (Sitka spruce) (Pinus sitchensis)	sp_v3.0_unigene110709	isotig04133	AT5G33406.1	hAT dimerization domain-containing protein / transposase-like protein	-0.717694	2.73778	0.0139886	0.359182
pp_198546	A0A0C9S393tr=TSA: Wollemia nobilis Ref_Wollemi_Transcript_15475_2612 transcribed RNA sequence Wollemia nobilis	sp_v3.0_unigene32167	unigene7175	AT5G20250.1	Raffinose synthase family protein	-0.526085	3.6014	0.0139953	0.359182
pp_148382	A9NL51tr=Putative uncharacterized protein Picea sitchensis (Sitka spruce) (Pinus sitchensis)	sp_v3.0_unigene17402	isotig87369	AT5G02230.1	Haloacid dehalogenase-like hydrolase (HAD) superfamily protein	-0.59504	3.33897	0.014006	0.359253
pp_152960	A0A061F099tr=Phosphorylase superfamily protein Theobroma cacao (Cacao) (Cocoa)	sp_v3.0_unigene26799	unigene26799	AT4G24350.1	Phosphorylase superfamily protein	1.14502	1.04522	0.0140135	0.359253
pp_233241	A0A0E3JHZ7tr=Phenylalanoyl CoA ligase Taxus baccata (English yew)	sp_v3.0_unigene13094	unigene13094	AT1G20510.1	OPC-8:0 CoA ligase1	1.24366	1.74391	0.0140376	0.359575
pp_93758	---NA---	sp_v3.0_unigene17400	unigene17400	#N/A	#N/A	1.202	2.26208	0.0140431	0.359575
pp_88418	A0A0C9QVJ7tr=TSA: Wollemia nobilis Ref_Wollemi_Transcript_5675_2092 transcribed RNA sequence Wollemia nobilis	sp_v3.0_unigene2178	isotig44572	AT4G26180.1	Mitochondrial substrate carrier family protein	-0.652876	2.56633	0.014054	0.359575
pp_243247	D7KZ10tr=Predicted protein Arabidopsis lyrata subsp. lyrata (Lyre-leaved rock-cress)	sp_v3.0_unigene6011	isotig44055	AT5G54110.1	membrane-associated mannitol-induced	0.525105	3.67954	0.0140569	0.359575
pp_104705	A9NPB5sp=GrpE protein homolog Picea sitchensis (Sitka spruce) (Pinus sitchensis)	sp_v3.0_unigene2705	unigene2705	AT5G17710.1	Co-chaperone GrpE family protein	0.722983	2.6095	0.0140831	0.359937
pp_142334	Isoform3 of Serine/arginine-rich splicing factor SR45 OS=Arabidopsis thaliana GN=SR45	sp_v3.0_unigene6700	unigene6700	AT1G16610.2	arginine/serine-rich 45	-0.465624	4.04575	0.0140889	0.359937
pp_107609	A0A0L9UA98tr=Uncharacterized protein Phaseolus angularis (Azuki bean) (Vigna angularis)	sp_v3.0_unigene8401	unigene8401	AT5G05460.1	Glycosyl hydrolase family 85	-0.918089	1.64178	0.0140941	0.359937
pp_153230	A0A0B2NRW2sp=Eukaryotic translation initiation factor 6 Glycine soja (Wild soybean)	sp_v3.0_unigene11072	unigene11072	AT3G55620.1	Translation initiation factor IF6	0.471328	3.95519	0.0141027	0.359959
pp_96230	A0A0C9RWH5tr=TSA: Wollemia nobilis Ref_Wollemi_Transcript_8720_1929 transcribed RNA sequence Wollemia nobilis	sp_v3.0_unigene2530	unigene2530	AT3G16770.1	ethylene-responsive element binding protein	-0.382177	7.69218	0.0141141	0.360052
pp_246458	A0A1D1YN72tr=Protein IGO2 Anthurium amnicola	sp_v3.0_unigene36284	unigene31112	AT1G69510.1	cAMP-regulated phosphoprotein 19-related protein	0.499428	4.23123	0.0141242	0.360103
pp_200871	Q9SYC9sp=Vesicle-associated protein 1-4 Arabidopsis thaliana (Mouse-ear cress)	sp_v3.0_unigene17816	isotig20129	AT3G60600.1	vesicle associated protein	0.429234	4.577	0.0141315	0.360103
pp_155259	A0A0S2A6K8tr=Trehalose-6-phosphate synthase-2 Hevea brasiliensis (Para rubber tree) (Siphonia brasiliensis)	sp_v3.0_unigene695	unigene695	AT1G78580.1	trehalose-6-phosphate synthase	-1.65327	0.901096	0.0141507	0.360394
pp_226749	---NA---	sp_v3.0_unigene8344	isotig28694	#N/A	#N/A	-1.17458	1.84301	0.0141727	0.360702
pp_64390	SAAS:SAAS00506982} Glycine max (Soybean) (Glycine hispida)	sp_v3.0_unigene104188	isotig31336	AT4G11290.1	Peroxidase superfamily protein	-0.590663	3.35961	0.0141782	0.360702
pp_98030	A0A0B0MH11tr=Calreticulin-3 Gossypium arboreum (Tree cotton) (Gossypium nanking)	sp_v3.0_unigene1151	isotig29184	AT1G08450.1	calreticulin 3	-0.433866	4.12681	0.0141887	0.360772
pp_202805	A0A0C9QKX2tr=TSA: Wollemia nobilis Ref_Wollemi_Transcript_29887_1148 transcribed RNA sequence Wollemia nobilis	sp_v3.0_unigene30651	isotig18875	AT5G56940.1	Ribosomal protein S16 family protein	0.660625	2.75878	0.0142038	0.360958
pp_154554	A0A0C9QQ79sp=Bidirectional sugar transporter SWEET Wollemia nobilis	sp_v3.0_unigene30742	isotig31164	AT5G53190.1	Nodulin MtN3 family protein	0.485151	3.96855	0.0142172	0.361102
pp_195158	A0A1D1ZJA7tr=Ubiquitin-conjugating enzyme E2 2 Anthurium amnicola	sp_v3.0_unigene2030	unigene2030	AT2G02760.1	ubiquiting-conjugating enzyme 2	0.477035	5.93145	0.0142354	0.36137
pp_206195	SAAS:SAAS00506982} Solanum tuberosum (Potato)	sp_v3.0_unigene20435	isotig50809	AT5G15180.1	Peroxidase superfamily protein	0.61966	3.83554	0.0142445	0.361403
pp_239663	A0A0V0HQK0tr=Putative ovule protein Solanum chacoense (Chaco potato)	sp_v3.0_unigene201984	isotig05565	AT1G62500.1	Bifunctional inhibitor/lipid-transfer protein/seed storage 2S albumin superfamily protein	0.397096	6.00542	0.0142752	0.361985
pp_89223	A0A0B0MKD8tr=E3 ubiquitin-protein ligase UPL6-like protein Gossypium arboreum (Tree cotton) (Gossypium nanking)	sp_v3.0_unigene3112	unigene3112	AT3G17205.1	ubiquitin protein ligase 6	0.822248	2.49344	0.0142875	0.362072
pp_61716	A0A199UFK7tr=Nucleolin 2 Ananas comosus (Pineapple) (Ananas ananas)	sp_v3.0_unigene36262	unigene36262	AT1G48920.1	nucleolin like 1	-0.669921	4.40483	0.0143038	0.362072
pp_108746	A9NR71tr=Putative uncharacterized protein Picea sitchensis (Sitka spruce) (Pinus sitchensis)	sp_v3.0_unigene17456	unigene17456	#N/A	#N/A	0.670496	3.32226	0.0143153	0.362072
pp_68524	A9NLP1sp=Xyloglucan endotransglucosylase/hydrolase Picea sitchensis (Sitka spruce) (Pinus sitchensis)	sp_v3.0_unigene118916	unigene118916	AT3G23730.1	xyloglucan endotransglucosylase/hydrolase 16	0.698739	2.61659	0.0143272	0.362072
pp_96233	A0A0C9RWH5tr=TSA: Wollemia nobilis Ref_Wollemi_Transcript_8720_1929 transcribed RNA sequence Wollemia nobilis	sp_v3.0_unigene2530	unigene2530	AT3G14230.2	related to AP2 2	-0.385415	7.64839	0.0143364	0.362072
pp_237125	A0A061EB30tr=AP2 domain class transcription factor Theobroma cacao (Cacao) (Cocoa)	sp_v3.0_unigene78272	isotig34038	AT1G25560.1	AP2/B3 transcription factor family protein	-1.94102	0.460331	0.0143439	0.362072
pp_92612	A0A199VB98tr=Pentatricopeptide repeat-containing protein Ananas comosus (Pineapple) (Ananas ananas)	sp_v3.0_unigene9125	isotig43902	AT3G03560.1	hypothetical protein	-0.502097	3.63051	0.0143448	0.362072
pp_219425	B8LN73sp=Glycosyltransferase Picea sitchensis (Sitka spruce) (Pinus sitchensis)	sp_v3.0_unigene32792	unigene32792	AT1G78270.1	UDP-glucosyl transferase 85A4	-0.723069	3.18863	0.0143484	0.362072
pp_203853	A9NWT4sp=WAT1-related protein Picea sitchensis (Sitka spruce) (Pinus sitchensis)	sp_v3.0_unigene16988	isotig30338	AT5G07050.1	nodulin MtN21 /EamA-like transporter family protein	0.604021	2.97791	0.0143485	0.362072
pp_153158	A0A0B2SUX0tr=Polyubiquitin Glycine soja (Wild soybean)	sp_v3.0_unigene126890	unigene17026	AT5G37640.1	ubiquitin 9	-0.389234	6.40759	0.0143714	0.362236
pp_100140	EnsemblPlants:GLYMA06G06830.1} Glycine max (Soybean) (Glycine hispida)	sp_v3.0_unigene19458	isotig46012	AT1G29220.1	transcriptional regulator family protein	0.619975	2.97985	0.0143733	0.362236
pp_144752	B9HD65tr=Myosin-related family protein Populus trichocarpa (Western balsam poplar) (Populus balsamifera subsp. trichocarpa)	sp_v3.0_unigene5684	unigene5684	#N/A	#N/A	-0.819596	2.17511	0.0143839	0.362236
pp_133603	B9IDI0tr=Mitochondrial transcription termination factor-related family protein Populus trichocarpa (Western balsam poplar) (Populus balsamifera subsp. trichocarpa)	sp_v3.0_unigene126550	isotig28782	AT1G61980.1	Mitochondrial transcription termination factor family protein	-1.43387	0.768704	0.0144063	0.362236
pp_138515	SAAS:SAAS00506982} Zea mays (Maize)	sp_v3.0_unigene26676	unigene5817	AT4G11290.1	Peroxidase superfamily protein	1.28066	2.21847	0.0144191	0.362236
pp_134834	C0PRA8sp=Glycosyltransferase Picea sitchensis (Sitka spruce) (Pinus sitchensis)	sp_v3.0_unigene6400	unigene6400	AT4G01070.1	UDP-Glycosyltransferase superfamily protein	-0.598383	3.33954	0.0144196	0.362236
pp_225147	Q9FII7sp=Structural maintenance of chromosomes protein 6B Arabidopsis thaliana (Mouse-ear cress)	sp_v3.0_unigene2329	isotig42276	AT5G61460.1	P-loop containing nucleoside triphosphate hydrolases superfamily protein	-0.77924	2.22505	0.0144342	0.362236
pp_225146	Q9FII7sp=Structural maintenance of chromosomes protein 6B Arabidopsis thaliana (Mouse-ear cress)	sp_v3.0_unigene2329	isotig42276	AT5G61460.1	P-loop containing nucleoside triphosphate hydrolases superfamily protein	-0.77924	2.22505	0.0144364	0.362236
pp_64602	A0A151T2L8tr=Nodulin-21 Cajanus cajan (Pigeon pea) (Cajanus indicus)	sp_v3.0_unigene24020	isotig51487	AT3G43630.1	Vacuolar iron transporter (VIT) family protein	-0.540432	3.04969	0.0144384	0.362236
pp_200281	I2E4W7tr=ERD protein Vitis amurensis	sp_v3.0_unigene29721	isotig26476	AT2G41430.3	dehydration-induced protein (ERD15)	-0.369629	5.38996	0.0144391	0.362236
pp_91964	D5A9K4sp=Non-specific serine/threonine protein kinase Picea sitchensis (Sitka spruce) (Pinus sitchensis)	sp_v3.0_unigene126763	unigene126763	AT1G29230.1	CBL-interacting protein kinase 18	-0.562062	4.49614	0.0144428	0.362236
pp_104698	A0A0C9QQT7tr=TSA: Wollemia nobilis Ref_Wollemi_Transcript_13765_1333 transcribed RNA sequence Wollemia nobilis	sp_v3.0_unigene12061	isotig50171	#N/A	#N/A	-0.441633	4.13413	0.0144481	0.362236
pp_186164	B0FPH4tr=Mannase Prunus salicina	sp_v3.0_unigene21262	isotig14417	AT3G10900.1	Glycosyl hydrolase superfamily protein	-1.06165	1.38658	0.0144626	0.362405
pp_214867	D5AE09sp=Hexosyltransferase Picea sitchensis (Sitka spruce) (Pinus sitchensis)	sp_v3.0_unigene103884	unigene24426	AT1G05170.2	Galactosyltransferase family protein	0.844704	2.39176	0.0144893	0.362878
pp_188956	A0A0C9RHJ8tr=TSA: Wollemia nobilis Ref_Wollemi_Transcript_21819_1771 transcribed RNA sequence Wollemia nobilis	sp_v3.0_unigene8728	unigene8728	AT3G03340.1	LUC7 related protein	-0.602411	2.82731	0.0145095	0.363075
pp_153209	A0A0C9S398tr=TSA: Wollemia nobilis Ref_Wollemi_Transcript_15443_1477 transcribed RNA sequence Wollemia nobilis	sp_v3.0_unigene30505	unigene30505	AT1G74320.1	Protein kinase superfamily protein	0.437514	4.20669	0.0145127	0.363075
pp_234357	Q9SXP2sp=Formate dehydrogenase 1, mitochondrial Oryza sativa subsp. japonica (Rice)	sp_v3.0_unigene27054	isotig17819	AT5G14780.1	formate dehydrogenase	0.593203	5.22465	0.0145251	0.363138
pp_68236	A0A1D1YZB5tr=Ataxin-2 Anthurium amnicola	sp_v3.0_unigene31997	unigene31997	AT3G14010.4	CTC-interacting domain 4	0.853076	1.89526	0.0145308	0.363138
pp_240961	A0A0N9Y9J5tr=Polyubiquitin Carica papaya (Papaya)	sp_v3.0_unigene17720	isotig51988	AT1G55060.1	ubiquitin 12	-0.53612	3.53011	0.0145489	0.363311
pp_220823	A0A0D9WBB4sp=Phosphomannomutase Leersia perrieri	sp_v3.0_unigene7257	unigene7257	AT2G45790.1	phosphomannomutase	1.07004	1.61351	0.0145533	0.363311
pp_60756	A0A0K9PYJ6tr=RNA-binding protein 1 Zostera marina (Eelgrass)	sp_v3.0_unigene31436	isotig52113	AT5G18810.1	SC35-like splicing factor 28	-0.672986	2.62479	0.0145888	0.364001
pp_142835	A0A0C9RRM1tr=TSA: Wollemia nobilis Ref_Wollemi_Transcript_18874_1057 transcribed RNA sequence Wollemia nobilis	sp_v3.0_unigene36416	unigene36416	AT5G38900.1	Thioredoxin superfamily protein	0.677988	2.81067	0.0146152	0.364465
pp_128418	EnsemblPlants:GLYMA02G16710.1} Glycine max (Soybean) (Glycine hispida)	sp_v3.0_unigene96087	unigene96087	#N/A	#N/A	-0.556368	4.54649	0.0146362	0.364668
pp_205849	---NA---	sp_v3.0_unigene35679	isotig25909	#N/A	#N/A	-0.897242	2.13644	0.0146389	0.364668
pp_112459	Q41073sp=Non-specific lipid-transfer protein Pinus taeda (Loblolly pine)	sp_v3.0_unigene18434	unigene18434	#N/A	#N/A	-0.70592	3.19939	0.0146503	0.364756
pp_155282	O22582sp=Histone H2B Gossypium hirsutum (Upland cotton) (Gossypium mexicanum)	sp_v3.0_unigene1206	isotig09403	AT3G45980.1	Histone superfamily protein	0.600926	3.03186	0.0146752	0.36518
pp_245460	---NA---	sp_v3.0_unigene6996	isotig34318	#N/A	#N/A	-0.699755	4.18875	0.014729	0.366267
pp_216030	A0A151SM01sp=Eukaryotic translation initiation factor 5A Cajanus cajan (Pigeon pea) (Cajanus indicus)	sp_v3.0_unigene32444	isotig15091	AT1G13950.1	eukaryotic elongation factor 5A-1	-0.345461	6.24856	0.0147345	0.366267
pp_245461	---NA---	sp_v3.0_unigene9355	isotig34318	#N/A	#N/A	-0.714918	4.17645	0.0147452	0.366337
pp_96339	Q40936tr=Low molecular weight heat-shock protein Pseudotsuga menziesii (Douglas-fir) (Abies menziesii)	sp_v3.0_unigene36523	PUT-14542	AT5G59720.1	heat shock protein 18.2	-0.357433	6.66164	0.0147875	0.367193
pp_92082	A9P1C4tr=Putative uncharacterized protein Picea sitchensis (Sitka spruce) (Pinus sitchensis)	sp_v3.0_unigene9561	unigene9561	AT4G10500.1	2-oxoglutarate (2OG) and Fe(II)-dependent oxygenase superfamily protein	-0.861375	2.83161	0.014818	0.367284
pp_153698	A0A0B0PXJ5tr=Putative C09B9.3 Gossypium arboreum (Tree cotton) (Gossypium nanking)	sp_v3.0_unigene37358	unigene37358	AT5G14970.1	seed maturation-like protein	-1.16941	1.16745	0.0148276	0.367284
pp_155652	U5FHE1tr=Transducin family protein Populus trichocarpa (Western balsam poplar) (Populus balsamifera subsp. trichocarpa)	sp_v3.0_unigene5899	isotig28668	AT4G28450.1	WD repeat and SOF domain-containing protein 1	0.676112	2.51334	0.0148287	0.367284
pp_215050	EnsemblPlants:Si016629m} Setaria italica (Foxtail millet) (Panicum italicum)	sp_v3.0_unigene7512	unigene7512	AT5G19900.1	PRLI-interacting factor	-0.627352	3.01495	0.0148294	0.367284
pp_204296	---NA---	sp_v3.0_unigene37987	unigene37987	#N/A	#N/A	-1.35363	0.939143	0.0148306	0.367284
pp_155515	P42056sp=Mitochondrial outer membrane protein porin of 36 kDa Solanum tuberosum (Potato)	sp_v3.0_unigene18399	unigene18399	AT3G01280.1	voltage dependent anion channel 1	-0.436032	4.15619	0.0148584	0.367739
pp_200401	A0A103YKZ7tr=Uncharacterized protein Cynara cardunculus var. scolymus (Artichoke) (Cynara scolymus)	sp_v3.0_unigene2388	isotig58770	AT1G15120.1	Ubiquinol-cytochrome C reductase hinge protein	0.455953	4.74897	0.0148647	0.367739
pp_108791	B9GS59tr=WRKY transcription factor 21 family protein Populus trichocarpa (Western balsam poplar) (Populus balsamifera subsp. trichocarpa)	sp_v3.0_unigene5726	unigene5726	AT2G30590.1	WRKY DNA-binding protein 21	0.806781	2.7303	0.0148783	0.367749
pp_236133	T0S0K6tr=50S ribosomal protein L40e Saprolegnia diclina VS20	sp_v3.0_unigene29939	isotig21259	AT2G19750.1	Ribosomal protein S30 family protein	1.22614	2.81858	0.0148808	0.367749
pp_134836	C0PRA8sp=Glycosyltransferase Picea sitchensis (Sitka spruce) (Pinus sitchensis)	sp_v3.0_unigene6400	unigene6400	AT4G01070.1	UDP-Glycosyltransferase superfamily protein	-0.599662	3.33879	0.0149045	0.367825
pp_68983	B8LKC3tr=Putative uncharacterized protein Picea sitchensis (Sitka spruce) (Pinus sitchensis)	sp_v3.0_unigene42971	unigene42971	AT4G33300.1	ADR1-like 1	-0.703291	2.29637	0.0149073	0.367825
pp_71478	Q41067tr=Polyubiquitin Pinus sylvestris (Scots pine)	sp_v3.0_unigene210357	unigene210357	AT1G65349.1	hypothetical protein	-0.342942	7.82582	0.0149076	0.367825
pp_190310	A0A1D1ZK03tr=Protein FAM214B Anthurium amnicola	sp_v3.0_unigene191	unigene191	AT3G26890.1	meiosis chromosome segregation family protein	-0.707341	2.63147	0.0149205	0.36795
pp_64389	SAAS:SAAS00506982} Vitis vinifera (Grape)	sp_v3.0_unigene104188	isotig31336	AT4G11290.1	Peroxidase superfamily protein	-0.588254	3.37043	0.0149405	0.368247
pp_64623	EnsemblPlants:Si014401m} Setaria italica (Foxtail millet) (Panicum italicum)	sp_v3.0_unigene183241	unigene183241	AT5G24600.2	TRP-like ion channel protein (Protein of unknown function%2C DUF599)	0.618138	2.96403	0.0149549	0.36839
pp_128409	A0A061EKJ1tr=Eukaryotic aspartyl protease family protein isoform 1 Theobroma cacao (Cacao) (Cocoa)	sp_v3.0_unigene11060	isotig53602	AT1G03220.1	Eukaryotic aspartyl protease family protein	0.749233	2.42856	0.0149757	0.36839
pp_127830	V9THV8tr=Thuamatin-like protein Quercus suber (Cork oak)	sp_v3.0_unigene18427	unigene18427	AT1G18250.2	Pathogenesis-related thaumatin superfamily protein	-0.426293	4.60402	0.014977	0.36839
pp_160981	A0A061DUL3tr=ELMO/CED-12 family protein isoform 1 Theobroma cacao (Cacao) (Cocoa)	sp_v3.0_unigene7183	unigene7183	AT2G44770.1	ELMO/CED-12 family protein	1.02814	1.77898	0.0149789	0.36839
pp_202677	B9HQP1tr=Zinc finger family protein Populus trichocarpa (Western balsam poplar) (Populus balsamifera subsp. trichocarpa)	sp_v3.0_unigene140831	isotig05938	AT5G22920.1	CHY-type/CTCHY-type/RING-type Zinc finger protein	-0.583773	5.62683	0.0149907	0.36839
pp_197719	B8LNU7sp=Glycosyltransferase Picea sitchensis (Sitka spruce) (Pinus sitchensis)	sp_v3.0_unigene9682	isotig47410	AT2G36970.1	UDP-Glycosyltransferase superfamily protein	-0.598354	3.02541	0.0149936	0.36839
pp_134888	A0A088BGJ0tr=Flavanone 3-hydroxylase Pinus radiata (Monterey pine) (Pinus insignis)	sp_v3.0_unigene18497	unigene18497	AT3G51240.1	flavanone 3-hydroxylase	0.320446	7.14541	0.0150046	0.368466
pp_65611	Q9SCN0sp=Probable glycosyltransferase STELLO2 Arabidopsis thaliana (Mouse-ear cress)	sp_v3.0_unigene13204	unigene13204	AT3G57420.1	transmembrane protein%2C putative (DUF288)	0.54673	3.52025	0.0150213	0.368681
pp_164196	A0A0C9QUX0tr=TSA: Wollemia nobilis Ref_Wollemi_Transcript_7816_2759 transcribed RNA sequence Wollemia nobilis	sp_v3.0_unigene16554	isotig43208	AT4G10440.1	S-adenosyl-L-methionine-dependent methyltransferases superfamily protein	-0.482555	4.8062	0.0150438	0.36887
pp_194515	Q9LFR0sp=Alpha-mannosidase 2 Arabidopsis thaliana (Mouse-ear cress)	sp_v3.0_unigene7255	unigene7255	AT5G14950.1	golgi alpha-mannosidase II	-1.13558	1.37753	0.0150448	0.36887
pp_200899	---NA---	sp_v3.0_unigene8747	unigene8747	#N/A	#N/A	-0.627292	2.89076	0.015056	0.368896
pp_177826	A0A0V0IDR5tr=Putative galactose oxidase-like Solanum chacoense (Chaco potato)	sp_v3.0_unigene189381	unigene189381	AT3G53950.1	glyoxal oxidase-related protein	0.409582	5.09274	0.0150704	0.368896
pp_89228	---NA---	sp_v3.0_unigene3112	unigene3112	#N/A	#N/A	0.778566	2.43952	0.0150708	0.368896
pp_99092	M8BD45tr=DNA repair radA-like protein Aegilops tauschii (Tausch's goatgrass) (Aegilops squarrosa)	sp_v3.0_unigene131574	unigene131574	#N/A	#N/A	-1.32506	1.1829	0.0150775	0.368896
pp_76263	A9NRC5tr=Putative uncharacterized protein Picea sitchensis (Sitka spruce) (Pinus sitchensis)	sp_v3.0_unigene33808	unigene33808	#N/A	#N/A	0.790471	2.43716	0.0150855	0.3689
pp_80897	Q3HRT2tr=Putative glycine-rich protein Picea glauca (White spruce) (Pinus glauca)	sp_v3.0_unigene7992	unigene7992	AT4G38680.1	glycine rich protein 2	-0.322847	8.41214	0.0151162	0.369363
pp_96229	A0A0C9RWH5tr=TSA: Wollemia nobilis Ref_Wollemi_Transcript_8720_1929 transcribed RNA sequence Wollemia nobilis	sp_v3.0_unigene2530	unigene2530	AT3G14230.2	related to AP2 2	-0.380462	7.68028	0.0151203	0.369363
pp_197462	---NA---	sp_v3.0_unigene5141	isotig65547	#N/A	#N/A	-1.18153	1.02259	0.01515	0.369883
pp_220941	A0A1D5TQJ7tr=Uncharacterized protein Triticum aestivum (Wheat)	sp_v3.0_unigene13488	unigene13488	#N/A	#N/A	0.801129	2.06386	0.0151575	0.369883
pp_118367	H9BYX6tr=Senescence-associated protein Vitis quinquangularis	sp_v3.0_unigene2662	isotig25212	AT2G23810.1	tetraspanin8	-0.34255	5.61926	0.0151666	0.369913
pp_119541	Q6Z965sp=12-oxophytodienoate reductase 7 Oryza sativa subsp. japonica (Rice)	sp_v3.0_unigene13243	unigene13243	AT2G06050.1	oxophytodienoate-reductase 3	-0.38621	4.97357	0.0151792	0.370026
pp_107843	B8LLY7tr=Putative uncharacterized protein Picea sitchensis (Sitka spruce) (Pinus sitchensis)	sp_v3.0_unigene21501	isotig30276	#N/A	#N/A	-0.688386	2.54084	0.015234	0.370995
pp_184004	A0A0C9RTX9tr=TSA: Wollemia nobilis Ref_Wollemi_Transcript_13276_1116 transcribed RNA sequence Wollemia nobilis	sp_v3.0_unigene30776	isotig50189	AT4G25150.1	HAD superfamily%2C subfamily IIIB acid phosphatase	0.961465	1.74755	0.0152503	0.370995
pp_206257	A0A0C9SAD2tr=TSA: Wollemia nobilis Ref_Wollemi_Transcript_4097_1870 transcribed RNA sequence Wollemia nobilis	sp_v3.0_unigene316	isotig28326	AT5G21326.1	Ca2+regulated serine-threonine protein kinase family protein	-0.876733	1.71649	0.0152503	0.370995
pp_89034	Q75KW7sp=Two-component response regulator ORR41 Oryza sativa subsp. japonica (Rice)	sp_v3.0_unigene26675	unigene26675	AT5G26594.1	response regulator 24	0.694827	2.48478	0.015252	0.370995
pp_137855	A0A061GTY0tr=BEL1 homeodomain 1, putative Theobroma cacao (Cacao) (Cocoa)	sp_v3.0_unigene3444	unigene3444	AT2G35940.1	BEL1-like homeodomain 1	-0.456144	4.1439	0.0152587	0.370995
pp_111342	---NA---	sp_v3.0_unigene23605	unigene23605	#N/A	#N/A	-0.538541	4.1218	0.0153013	0.371837
pp_241474	EnsemblPlants:GLYMA17G15550.2} Glycine max (Soybean) (Glycine hispida)	sp_v3.0_unigene2814	isotig08760	AT1G02130.1	RAS 5	0.51014	5.71662	0.015325	0.37222
pp_164028	---NA---	sp_v3.0_unigene34817	isotig02599	#N/A	#N/A	-0.553466	6.12285	0.0153347	0.372261
pp_147858	M5VVW9sp=Xyloglucan endotransglucosylase/hydrolase Prunus persica (Peach) (Amygdalus persica)	sp_v3.0_unigene4993	unigene4993	AT4G28850.1	xyloglucan endotransglucosylase/hydrolase 26	0.792786	2.10566	0.015389	0.373194
pp_61928	W9RVJ5tr=Uncharacterized protein Morus notabilis	sp_v3.0_unigene15893	isotig81182	AT3G11780.2	MD-2-related lipid recognition domain-containing protein / ML domain-containing protein	1.10545	1.02128	0.0154098	0.373194
pp_152359	Q9SV20sp=Coatomer subunit beta-2 Arabidopsis thaliana (Mouse-ear cress)	sp_v3.0_unigene9736	unigene9736	AT4G31480.1	Coatomer%2C beta subunit	0.410778	4.66137	0.015413	0.373194
pp_78617	A9NVD5tr=Putative uncharacterized protein Picea sitchensis (Sitka spruce) (Pinus sitchensis)	sp_v3.0_unigene29850	isotig35847	AT3G62550.1	Adenine nucleotide alpha hydrolases-like superfamily protein	-0.587469	4.63043	0.015418	0.373194
pp_197720	B8LNU7sp=Glycosyltransferase Picea sitchensis (Sitka spruce) (Pinus sitchensis)	sp_v3.0_unigene9682	unigene9682	AT2G36970.1	UDP-Glycosyltransferase superfamily protein	-0.616213	3.01817	0.0154202	0.373194
pp_153795	A0A176WNF2tr=Uncharacterized protein Marchantia polymorpha subsp. polymorpha	sp_v3.0_unigene9898	unigene9898	AT4G10080.1	transmembrane protein	-0.370499	5.08759	0.0154211	0.373194
pp_211182	L7S255tr=Tau class glutathione S-transferase Pinus tabuliformis (Chinese pine) (Pinus leucosperma)	sp_v3.0_unigene140904	isotig51105	AT1G10370.1	Glutathione S-transferase family protein	1.25684	1.21788	0.015445	0.373261
pp_196208	A0A1D1YSA6tr=Putative germin-like protein 2-1 Anthurium amnicola	sp_v3.0_unigene16836	unigene16836	AT1G09560.1	germin-like protein 5	-1.02293	3.05872	0.0154457	0.373261
pp_215790	Q8RWG3sp=Protein RETICULATA-RELATED 6, chloroplastic Arabidopsis thaliana (Mouse-ear cress)	sp_v3.0_unigene5463	isotig30992	AT2G37860.3	reticulata-like protein%2C putative (DUF3411)	0.88125	2.19226	0.0154479	0.373261
pp_108487	Q71H73sp=Histone H3.3 Vitis vinifera (Grape)	sp_v3.0_unigene17155	unigene17155	AT4G40030.1	Histone superfamily protein	-0.311727	7.68472	0.0154749	0.373631
pp_126468	A9NLV9tr=Putative uncharacterized protein Picea sitchensis (Sitka spruce) (Pinus sitchensis)	sp_v3.0_unigene30668	isotig36160	#N/A	#N/A	0.977196	2.01314	0.0154792	0.373631
pp_235190	A0A023SF71tr=Caffeoyl-CoA O-methyltransferase Pinus taeda (Loblolly pine)	sp_v3.0_unigene15787	unigene15787	AT4G34050.1	S-adenosyl-L-methionine-dependent methyltransferases superfamily protein	0.4021	5.81549	0.0155212	0.374452
pp_119531	T2B774tr=Dof6 Pinus pinaster (Maritime pine)	sp_v3.0_unigene9700	unigene9700	AT5G60200.1	TARGET OF MONOPTEROS 6	-0.848726	1.86762	0.0155636	0.375087
pp_119530	T2B774tr=Dof6 Pinus pinaster (Maritime pine)	sp_v3.0_unigene9700	unigene9700	AT5G60200.1	TARGET OF MONOPTEROS 6	-0.848726	1.86762	0.0155636	0.375087
pp_246778	B8LKP3tr=Putative uncharacterized protein Picea sitchensis (Sitka spruce) (Pinus sitchensis)	sp_v3.0_unigene22648	isotig27032	AT3G10740.1	alpha-L-arabinofuranosidase 1	0.367241	5.39461	0.0155772	0.3752
pp_198434	P46297sp=40S ribosomal protein S23 Fragaria ananassa (Strawberry) (Fragaria chiloensis x Fragaria virginiana)	sp_v3.0_unigene35431	unigene18246	AT5G02960.1	Ribosomal protein S12/S23 family protein	1.23102	2.69323	0.0155844	0.3752
pp_173293	A0A0C9S3Y8tr=TSA: Wollemia nobilis Ref_Wollemi_Transcript_14473_1509 transcribed RNA sequence Wollemia nobilis	sp_v3.0_unigene37684	isotig10621	AT1G60710.1	NAD(P)-linked oxidoreductase superfamily protein	0.973567	2.50444	0.0156025	0.375276
pp_167068	A0A061DU42tr=Transducin family protein / WD-40 repeat family protein isoform 1 Theobroma cacao (Cacao) (Cocoa)	sp_v3.0_unigene4112	unigene4112	AT4G00800.2	transducin family protein / WD-40 repeat family protein	0.67143	2.62127	0.0156116	0.375276
pp_234906	W9S0N5tr=Uncharacterized WD repeat-containing protein Morus notabilis	sp_v3.0_unigene3060	unigene23688	AT1G78070.1	Transducin/WD40 repeat-like superfamily protein	0.496625	3.66714	0.0156117	0.375276
pp_148107	I3SJR3tr=Uncharacterized protein Lotus japonicus (Lotus corniculatus var. japonicus)	sp_v3.0_unigene36252	isotig32440	AT1G61150.3	LisH and RanBPM domains containing protein	0.743938	3.22683	0.0156973	0.376957
pp_155881	A9NLP0tr=Putative uncharacterized protein Picea sitchensis (Sitka spruce) (Pinus sitchensis)	sp_v3.0_unigene16960	unigene16960	#N/A	#N/A	-0.333165	7.96732	0.0157043	0.376957
pp_100306	---NA---	sp_v3.0_unigene29450	unigene29450	AT1G76200.1	NADH dehydrogenase ubiquinone 1 beta subcomplex subunit	0.298043	6.61493	0.0157059	0.376957
pp_246216	EMBL:KUM50953.1}	sp_v3.0_unigene206974	isotig45533	#N/A	#N/A	0.992908	1.48294	0.0157444	0.377587
pp_246847	A0A0C9RKN9sp=Protein ROOT HAIR DEFECTIVE 3 homolog Wollemia nobilis	sp_v3.0_unigene5520	isotig21797	AT1G72960.1	Root hair defective 3 GTP-binding protein (RHD3)	0.467194	4.816	0.0157483	0.377587
pp_197741	A0A151SR13tr=Uncharacterized protein Cajanus cajan (Pigeon pea) (Cajanus indicus)	sp_v3.0_unigene38072	isotig34324	AT5G33406.1	hAT dimerization domain-containing protein / transposase-like protein	-0.69569	2.48844	0.0157919	0.378437
pp_230595	D8RK16tr=Ubiquitin-protein ligase, PUB12 Selaginella moellendorffii (Spikemoss)	sp_v3.0_unigene31650	isotig28594	#N/A	#N/A	0.784834	2.59319	0.0158198	0.378875
pp_131546	D5AB10tr=Putative uncharacterized protein Picea sitchensis (Sitka spruce) (Pinus sitchensis)	sp_v3.0_unigene14029	isotig15477	AT4G39630.2	translation initiation factor	-0.563568	3.17023	0.0158264	0.378875
pp_152473	G9B4E6tr=Class VII chitinase Picea engelmannii x Picea glauca	sp_v3.0_unigene31018	isotig58558	AT3G54420.1	homolog of carrot EP3-3 chitinase	0.480093	4.74606	0.0158538	0.379314
pp_181106	P26360sp=ATP synthase subunit gamma, mitochondrial Ipomoea batatas (Sweet potato) (Convolvulus batatas)	sp_v3.0_unigene21157	isotig13653	AT2G33040.1	gamma subunit of Mt ATP synthase	0.347096	6.51456	0.015861	0.379314
pp_234083	---NA---	sp_v3.0_unigene17101	unigene17101	#N/A	#N/A	0.837842	1.99176	0.0159167	0.380451
pp_195864	---NA---	sp_v3.0_unigene33575	unigene16827	#N/A	#N/A	-0.452097	4.02926	0.0159386	0.380781
pp_168442	Q9M612sp=Nascent polypeptide-associated complex subunit alpha-like protein Pinus taeda (Loblolly pine)	sp_v3.0_unigene15164	isotig17679	AT3G12390.1	Nascent polypeptide-associated complex (NAC)%2C alpha subunit family protein	0.435998	4.93274	0.016017	0.382457
pp_153512	---NA---	sp_v3.0_unigene140475	unigene140475	#N/A	#N/A	-0.449496	4.51675	0.0160322	0.382624
pp_59803	U5G8H3tr=PQ-loop repeat family protein Populus trichocarpa (Western balsam poplar) (Populus balsamifera subsp. trichocarpa)	sp_v3.0_unigene97378	isotig07394	AT4G36850.1	PQ-loop repeat family protein / transmembrane family protein	0.709725	2.76711	0.0160467	0.382774
pp_137385	Q5XF85sp=E3 ubiquitin-protein ligase ATL42 Arabidopsis thaliana (Mouse-ear cress)	sp_v3.0_unigene42360	unigene42360	AT4G28890.1	RING/U-box superfamily protein	-0.584617	2.97657	0.016063	0.382969
pp_90342	P0CG89sp=Histone H4 Glycine max (Soybean) (Glycine hispida)	sp_v3.0_unigene33944	isotig52998	AT1G07660.1	Histone superfamily protein	-0.593621	3.17787	0.0160805	0.383172
pp_208310	Q41228sp=Photosystem I reaction center subunit IV A, chloroplastic Nicotiana sylvestris (Wood tobacco) (South American tobacco)	sp_v3.0_unigene201914	unigene201914	AT2G20260.1	photosystem I subunit E-2	-0.586098	3.84147	0.0160894	0.383172
pp_240135	---NA---	sp_v3.0_unigene207191	isotig65189	#N/A	#N/A	0.461093	5.4906	0.0160962	0.383172
pp_118005	W1NTJ9sp=DNA topoisomerase 2 Amborella trichopoda	sp_v3.0_unigene1243	isotig19070	AT3G23890.1	topoisomerase II	-0.693975	3.0805	0.0161308	0.383467
pp_171189	A9NMG7sp=Proteasome subunit beta type Picea sitchensis (Sitka spruce) (Pinus sitchensis)	sp_v3.0_unigene4052	unigene4052	AT3G60820.1	N-terminal nucleophile aminohydrolases (Ntn hydrolases) superfamily protein	0.558459	3.9597	0.0161311	0.383467
pp_143896	L7S331tr=Phi class glutathione S-transferase Pinus tabuliformis (Chinese pine) (Pinus leucosperma)	sp_v3.0_unigene33300	isotig56342	AT2G30870.1	glutathione S-transferase PHI 10	0.388877	5.14688	0.016137	0.383467
pp_186077	W9SBU7tr=Putative fructokinase-2 Morus notabilis	sp_v3.0_unigene17369	isotig44885	AT1G66430.1	pfkB-like carbohydrate kinase family protein	0.588194	3.82627	0.0161574	0.383467
pp_162903	A0A061E6K8sp=Phosphate transporter Theobroma cacao (Cacao) (Cocoa)	sp_v3.0_unigene14971	isotig42229	AT3G26570.1	phosphate transporter 2%3B1	-0.959271	1.93215	0.016175	0.383467
pp_179740	Q851L5sp=IAA-amino acid hydrolase ILR1-like 3 Oryza sativa subsp. japonica (Rice)	sp_v3.0_unigene99182	unigene99182	AT1G51760.1	peptidase M20/M25/M40 family protein	1.06477	1.38292	0.0161822	0.383467
pp_127591	Q700D9sp=Putative Myb family transcription factor At1g14600 Arabidopsis thaliana (Mouse-ear cress)	sp_v3.0_unigene195037	isotig60520	AT2G40260.1	Homeodomain-like superfamily protein	-1.03966	1.32171	0.0161822	0.383467
pp_127592	B9HHT8tr=Myb family transcription factor family protein Populus trichocarpa (Western balsam poplar) (Populus balsamifera subsp. trichocarpa)	sp_v3.0_unigene195037	isotig60520	AT2G40260.1	Homeodomain-like superfamily protein	-1.03966	1.32171	0.0161822	0.383467
pp_153443	---NA---	sp_v3.0_unigene12817	isotig16504	#N/A	#N/A	0.338643	6.04523	0.0161826	0.383467
pp_92061	A9NQK0tr=Putative uncharacterized protein Picea sitchensis (Sitka spruce) (Pinus sitchensis)	sp_v3.0_unigene20461	unigene20461	AT4G10490.1	2-oxoglutarate (2OG) and Fe(II)-dependent oxygenase superfamily protein	-0.928929	1.69625	0.0162022	0.383736
pp_169052	W9RI64tr=GDP-mannose 3,5-epimerase 1 Morus notabilis	sp_v3.0_unigene17251	unigene17251	AT5G28840.1	GDP-D-mannose 3'%2C5'-epimerase	0.49853	4.33225	0.0162219	0.383999
pp_249796	P26300sp=Enolase Solanum lycopersicum (Tomato) (Lycopersicon esculentum)	sp_v3.0_unigene26510	unigene26510	AT2G36530.1	Enolase	-1.37271	7.08775	0.0162344	0.383999
pp_171201	EnsemblPlants:BRADI1G04950.2} Brachypodium distachyon (Purple false brome) (Trachynia distachya)	sp_v3.0_unigene152139	unigene152139	AT2G01250.1	Ribosomal protein L30/L7 family protein	0.995352	1.33197	0.0162426	0.383999
pp_126467	A9NLV9tr=Putative uncharacterized protein Picea sitchensis (Sitka spruce) (Pinus sitchensis)	sp_v3.0_unigene30668	isotig36160	#N/A	#N/A	1.00676	2.02823	0.0162508	0.383999
pp_163689	---NA---	sp_v3.0_unigene32526	isotig59830	#N/A	#N/A	-1.25773	1.5198	0.0162544	0.383999
pp_64290	W9QJV8tr=Serine acetyltransferase 5 Morus notabilis	sp_v3.0_unigene14325	unigene14325	AT5G56760.1	serine acetyltransferase 1%3B1	0.5022	3.51046	0.0162919	0.384684
pp_130501	A0A0C9S8N8tr=TSA: Wollemia nobilis Ref_Wollemi_Transcript_4100_2084 transcribed RNA sequence Wollemia nobilis	sp_v3.0_unigene20580	unigene20580	AT3G20660.1	organic cation/carnitine transporter4	-0.665738	2.87578	0.0163148	0.384684
pp_172725	---NA---	sp_v3.0_unigene30168	unigene30168	#N/A	#N/A	-0.513808	4.63017	0.0163152	0.384684
pp_137315	A7QEU4sp=Peroxidase 5 Vitis vinifera (Grape)	sp_v3.0_unigene26914	isotig32016	AT1G05260.1	Peroxidase superfamily protein	0.404976	5.23882	0.0163164	0.384684
pp_155879	A9NLP0tr=Putative uncharacterized protein Picea sitchensis (Sitka spruce) (Pinus sitchensis)	sp_v3.0_unigene16960	unigene16960	#N/A	#N/A	-0.330569	7.96444	0.0163427	0.384713
pp_83312	Q94JR1tr=AT3g10030/T22K18_15 Arabidopsis thaliana (Mouse-ear cress)	sp_v3.0_unigene94474	isotig47025	AT3G10030.1	aspartate/glutamate/uridylate kinase family protein	-0.664419	2.85986	0.0163445	0.384713
pp_179469	Q941H7sp=Profilin Litchi chinensis (Lychee)	sp_v3.0_unigene151964	unigene151964	AT2G19770.1	profilin 5	0.65252	3.06508	0.0163495	0.384713
pp_139962	C0PPX1tr=Putative uncharacterized protein Picea sitchensis (Sitka spruce) (Pinus sitchensis)	sp_v3.0_unigene28877	isotig53672	#N/A	#N/A	-0.76997	2.11944	0.0163506	0.384713
pp_161038	---NA---	sp_v3.0_unigene36519	isotig14089	#N/A	#N/A	1.01432	2.99984	0.0163839	0.385137
pp_74898	A9NV44tr=Putative uncharacterized protein Picea sitchensis (Sitka spruce) (Pinus sitchensis)	sp_v3.0_unigene37240	unigene37240	AT5G49630.1	amino acid permease 6	-1.20045	1.28484	0.0163851	0.385137
pp_100297	B9GTY0tr=VHS domain-containing family protein Populus trichocarpa (Western balsam poplar) (Populus balsamifera subsp. trichocarpa)	sp_v3.0_unigene28916	unigene28916	AT4G32760.1	ENTH/VHS/GAT family protein	-0.589399	3.29927	0.0164124	0.38552
pp_188811	A9NSD3sp=Xyloglucan endotransglucosylase/hydrolase Picea sitchensis (Sitka spruce) (Pinus sitchensis)	sp_v3.0_unigene22980	unigene22980	AT3G44990.1	xyloglucan endo-transglycosylase-related 8	-0.843564	3.08754	0.016432	0.38552
pp_88532	A0A0B2NWU8tr=Mavicyanin Glycine soja (Wild soybean)	sp_v3.0_unigene33006	unigene33006	AT3G27200.1	Cupredoxin superfamily protein	1.02048	1.65025	0.016461	0.38552
pp_88535	A0A0B2NWU8tr=Mavicyanin Glycine soja (Wild soybean)	sp_v3.0_unigene33006	unigene33006	AT3G27200.1	Cupredoxin superfamily protein	1.02048	1.65025	0.016461	0.38552
pp_88536	A0A0B2NWU8tr=Mavicyanin Glycine soja (Wild soybean)	sp_v3.0_unigene33006	unigene33006	AT3G27200.1	Cupredoxin superfamily protein	1.02048	1.65025	0.016461	0.38552
pp_216032	A0A151SM01sp=Eukaryotic translation initiation factor 5A Cajanus cajan (Pigeon pea) (Cajanus indicus)	sp_v3.0_unigene126869	isotig15091	AT1G69410.1	eukaryotic elongation factor 5A-3	-0.336124	6.23532	0.0164695	0.38552
pp_66249	A0A0C9S6E4tr=TSA: Wollemia nobilis Ref_Wollemi_Transcript_15076_1625 transcribed RNA sequence Wollemia nobilis	sp_v3.0_unigene15985	unigene15985	AT4G28390.1	ADP/ATP carrier 3	0.429347	7.12854	0.0164842	0.38552
pp_92617	A0A199VB98tr=Pentatricopeptide repeat-containing protein Ananas comosus (Pineapple) (Ananas ananas)	sp_v3.0_unigene9125	isotig43902	AT3G03560.1	hypothetical protein	-0.516158	3.43971	0.016494	0.38552
pp_211527	A0A0K9QRJ8tr=Uncharacterized protein Spinacia oleracea (Spinach)	sp_v3.0_unigene581	isotig33082	AT1G79070.1	SNARE-associated protein-like protein	-0.413303	5.27549	0.016507	0.38552
pp_152011	A0A151T1P5tr=Flavoprotein wrbA Cajanus cajan (Pigeon pea) (Cajanus indicus)	sp_v3.0_unigene36925	unigene36925	AT4G27270.1	Quinone reductase family protein	0.3557	6.50116	0.0165262	0.38552
pp_141697	---NA---	sp_v3.0_unigene32965	unigene32965	#N/A	#N/A	0.577995	3.03468	0.0165269	0.38552
[truncated: 44,662 more rows]
