# Supplementary material for: Epitranscriptome changes triggered by ammonium nutrition regulate the proteome response of maritime pine roots
Source: Front Plant Sci. 2022 Dec 22;13:1102044. doi: 10.3389/fpls.2022.1102044 (PMC9815506; doi:10.3389/fpls.2022.1102044)
Supplement: Supplementary file 1 [file DataSheet_1.zip › Supp_Dataset_3.xlsx]

## Sheet: Downexpressed
Supplementary Dataset 3. SEA whole root DRS differential repressed transcripts results.
GO_acc	term_type	Term	queryitem	querytotal	refitem	reftotal	pvalue	FDR	entries	entries_ref
GO:0009408	P	response to heat	10	130	353	90812	2.5e-10	1.5e-07	// pp_219164 // pp_219167 // pp_210118 // pp_219170 // pp_219162 // pp_219169 // pp_198676 // pp_64710 // pp_134911 // pp_210120	// pp_178459 // pp_178458 // pp_104710 // pp_178457 // pp_210388 // pp_51643 // pp_51645 // pp_51644 // pp_51647 // pp_210137 // pp_210136 // pp_211954 // pp_211955 // pp_210139 // pp_211951 // pp_211952 // pp_211953 // pp_176963 // pp_136367 // pp_136366 // pp_136369 // pp_136368 // pp_215246 // pp_107725 // pp_215241 // pp_215242 // pp_215243 // pp_195924 // pp_164305 // pp_195926 // pp_195927 …
GO:0006457	P	protein folding	9	130	619	90812	5.3e-07	0.00016	// pp_134947 // pp_134946 // pp_134944 // pp_134943 // pp_198676 // pp_134948 // pp_210118 // pp_134911 // pp_210120	// pp_178459 // pp_178458 // pp_61659 // pp_61658 // pp_104711 // pp_105780 // pp_105783 // pp_105782 // pp_7575 // pp_188097 // pp_203837 // pp_117855 // pp_44988 // pp_234262 // pp_234261 // pp_187493 // pp_193098 // pp_193099 // pp_193096 // pp_104710 // pp_210137 // pp_210136 // pp_178457 // pp_211954 // pp_211955 // pp_79033 // pp_210139 // pp_211951 // pp_211952 // pp_211953 // pp_188096 //…
GO:0009266	P	response to temperature stimulus	10	130	878	90812	1.2e-06	0.00023	// pp_219164 // pp_219167 // pp_210118 // pp_219170 // pp_219162 // pp_219169 // pp_198676 // pp_64710 // pp_134911 // pp_210120	// pp_178459 // pp_178458 // pp_142290 // pp_220720 // pp_104710 // pp_178457 // pp_247654 // pp_13999 // pp_38474 // pp_175769 // pp_210388 // pp_168830 // pp_83446 // pp_130838 // pp_83448 // pp_83449 // pp_129406 // pp_93812 // pp_51643 // pp_78716 // pp_51644 // pp_51647 // pp_110721 // pp_219075 // pp_72556 // pp_72651 // pp_72650 // pp_72653 // pp_247653 // pp_72655 // pp_72654 // pp_89910 …
GO:0009873	P	ethylene-activated signaling pathway	5	130	133	90812	1.8e-06	0.00024	// pp_219164 // pp_219167 // pp_219169 // pp_219170 // pp_219162	// pp_219165 // pp_219164 // pp_219167 // pp_219166 // pp_219161 // pp_67414 // pp_219163 // pp_219162 // pp_142019 // pp_219169 // pp_219168 // pp_221782 // pp_219160 // pp_186450 // pp_122545 // pp_25576 // pp_231502 // pp_129478 // pp_219170 // pp_205196 // pp_68927 // pp_219560 // pp_219562 // pp_68928 // pp_219564 // pp_44759 // pp_44758 // pp_44757 // pp_44756 // pp_167945 // pp_225395 // p…
GO:0071369	P	cellular response to ethylene stimulus	5	130	135	90812	2e-06	0.00024	// pp_219164 // pp_219167 // pp_219169 // pp_219170 // pp_219162	// pp_219165 // pp_109681 // pp_109682 // pp_219166 // pp_219161 // pp_67414 // pp_219163 // pp_219164 // pp_142019 // pp_219169 // pp_219167 // pp_221782 // pp_219160 // pp_186450 // pp_219162 // pp_122545 // pp_25576 // pp_231502 // pp_129478 // pp_219170 // pp_205196 // pp_219168 // pp_68927 // pp_219560 // pp_219562 // pp_68928 // pp_219564 // pp_44759 // pp_44758 // pp_44757 // pp_44756 // p…
GO:0009723	P	response to ethylene	5	130	231	90812	2.7e-05	0.0027	// pp_219164 // pp_219167 // pp_219169 // pp_219170 // pp_219162	// pp_219165 // pp_109681 // pp_109682 // pp_169304 // pp_169303 // pp_67414 // pp_219163 // pp_169306 // pp_142019 // pp_219169 // pp_86618 // pp_169309 // pp_199787 // pp_221782 // pp_152088 // pp_219166 // pp_219164 // pp_219161 // pp_152080 // pp_159934 // pp_192099 // pp_192098 // pp_219160 // pp_115249 // pp_186450 // pp_199788 // pp_219162 // pp_125325 // pp_122545 // pp_36252 // pp_219167…
GO:0000160	P	phosphorelay signal transduction system	5	130	305	90812	9.9e-05	0.0085	// pp_219164 // pp_219167 // pp_219169 // pp_219170 // pp_219162	// pp_219165 // pp_74186 // pp_219167 // pp_196441 // pp_219161 // pp_67414 // pp_219163 // pp_219164 // pp_148575 // pp_219169 // pp_219168 // pp_196447 // pp_184512 // pp_219166 // pp_184516 // pp_184515 // pp_184514 // pp_196445 // pp_219160 // pp_186450 // pp_172673 // pp_109207 // pp_122545 // pp_150917 // pp_168879 // pp_87828 // pp_142019 // pp_25576 // pp_231502 // pp_200673 // pp_200672 …
GO:0009414	P	response to water deprivation	5	130	429	90812	0.00047	0.035	// pp_219164 // pp_219167 // pp_219169 // pp_219170 // pp_219162	// pp_178510 // pp_131271 // pp_94798 // pp_152322 // pp_56712 // pp_56710 // pp_56711 // pp_154071 // pp_168835 // pp_108664 // pp_93812 // pp_72490 // pp_219170 // pp_72556 // pp_199786 // pp_199787 // pp_211958 // pp_211959 // pp_211956 // pp_211957 // pp_199788 // pp_199789 // pp_89257 // pp_89259 // pp_89258 // pp_224645 // pp_224646 // pp_224647 // pp_224648 // pp_224649 // pp_91781 // pp_9…
GO:0009415	P	response to water	5	130	455	90812	0.00061	0.041	// pp_219164 // pp_219167 // pp_219169 // pp_219170 // pp_219162	// pp_178510 // pp_131271 // pp_85521 // pp_85523 // pp_85522 // pp_85525 // pp_85524 // pp_85526 // pp_94798 // pp_152322 // pp_56712 // pp_56710 // pp_56711 // pp_154071 // pp_168835 // pp_108664 // pp_93812 // pp_72490 // pp_219170 // pp_72556 // pp_199786 // pp_199787 // pp_211958 // pp_211959 // pp_211956 // pp_211957 // pp_199788 // pp_199789 // pp_89257 // pp_89259 // pp_89258 // pp_224645…
GO:1901700	P	response to oxygen-containing compound	10	130	2233	90812	0.0021	0.13	// pp_219164 // pp_219167 // pp_210118 // pp_219170 // pp_219162 // pp_219169 // pp_202096 // pp_202090 // pp_210120 // pp_202092	// pp_169307 // pp_169306 // pp_169305 // pp_169304 // pp_169303 // pp_169309 // pp_138652 // pp_219632 // pp_108664 // pp_142335 // pp_142334 // pp_142336 // pp_188768 // pp_188769 // pp_142333 // pp_218171 // pp_218170 // pp_51643 // pp_218172 // pp_51645 // pp_51644 // pp_51647 // pp_169547 // pp_169546 // pp_206448 // pp_177934 // pp_211958 // pp_211959 // pp_94547 // pp_94546 // pp_94548 // …
GO:0051252	P	regulation of RNA metabolic process	17	130	5318	90812	0.0033	0.18	// pp_219164 // pp_219167 // pp_211512 // pp_219170 // pp_219162 // pp_96234 // pp_86737 // pp_219169 // pp_96228 // pp_58626 // pp_58625 // pp_211516 // pp_197348 // pp_197349 // pp_197347 // pp_197350 // pp_236245	// pp_118544 // pp_163049 // pp_89968 // pp_83274 // pp_74186 // pp_89965 // pp_89967 // pp_89966 // pp_57839 // pp_125301 // pp_51902 // pp_253288 // pp_241623 // pp_3679 // pp_224412 // pp_124537 // pp_124536 // pp_131379 // pp_131378 // pp_184218 // pp_117302 // pp_184217 // pp_78248 // pp_92170 // pp_241493 // pp_179528 // pp_179529 // pp_142335 // pp_142334 // pp_127840 // pp_142336 // pp_22…
GO:0010035	P	response to inorganic substance	7	130	1384	90812	0.0048	0.22	// pp_219164 // pp_219167 // pp_210118 // pp_219170 // pp_219162 // pp_219169 // pp_210120	// pp_178459 // pp_178458 // pp_178457 // pp_108664 // pp_219170 // pp_211958 // pp_211959 // pp_94547 // pp_94546 // pp_94548 // pp_211956 // pp_211957 // pp_119542 // pp_119543 // pp_237898 // pp_119544 // pp_119545 // pp_167655 // pp_233755 // pp_180939 // pp_180938 // pp_226347 // pp_180934 // pp_180937 // pp_180936 // pp_165879 // pp_180933 // pp_180932 // pp_120229 // pp_121930 // pp_11759 …
GO:0019219	P	regulation of nucleobase-containing compound metabolic process	17	130	5519	90812	0.0046	0.22	// pp_219164 // pp_219167 // pp_211512 // pp_219170 // pp_219162 // pp_96234 // pp_86737 // pp_219169 // pp_96228 // pp_58626 // pp_58625 // pp_211516 // pp_197348 // pp_197349 // pp_197347 // pp_197350 // pp_236245	// pp_205677 // pp_89968 // pp_89965 // pp_89967 // pp_89966 // pp_3679 // pp_179528 // pp_179529 // pp_76642 // pp_219170 // pp_140839 // pp_169789 // pp_169788 // pp_25489 // pp_169783 // pp_76646 // pp_169781 // pp_169780 // pp_169787 // pp_205114 // pp_205111 // pp_205110 // pp_205112 // pp_198422 // pp_198423 // pp_198426 // pp_198427 // pp_198424 // pp_198425 // pp_183486 // pp_209579 // pp…
GO:0006397	P	mRNA processing	6	130	1085	90812	0.0057	0.25	// pp_211516 // pp_211512 // pp_197348 // pp_197349 // pp_197347 // pp_197350	// pp_201176 // pp_201175 // pp_201174 // pp_104715 // pp_226485 // pp_104717 // pp_226487 // pp_104713 // pp_104712 // pp_86591 // pp_6753 // pp_86593 // pp_86595 // pp_86596 // pp_119491 // pp_119492 // pp_175769 // pp_131379 // pp_131378 // pp_169093 // pp_130838 // pp_239996 // pp_96862 // pp_96863 // pp_60173 // pp_239852 // pp_239998 // pp_239850 // pp_60177 // pp_24600 // pp_60175 // pp_23…
GO:0009628	P	response to abiotic stimulus	10	130	2649	90812	0.0068	0.27	// pp_219164 // pp_219167 // pp_210118 // pp_219170 // pp_219162 // pp_219169 // pp_198676 // pp_64710 // pp_134911 // pp_210120	// pp_178459 // pp_74186 // pp_136379 // pp_178458 // pp_218631 // pp_178457 // pp_112154 // pp_195924 // pp_83446 // pp_83447 // pp_141911 // pp_141913 // pp_83448 // pp_83449 // pp_108664 // pp_219228 // pp_219227 // pp_218171 // pp_218170 // pp_51643 // pp_218172 // pp_51645 // pp_51644 // pp_51647 // pp_51646 // pp_210137 // pp_210136 // pp_211958 // pp_211959 // pp_211954 // pp_211955 // pp_…
GO:0097305	P	response to alcohol	5	130	828	90812	0.0079	0.28	// pp_219164 // pp_219167 // pp_219169 // pp_219170 // pp_219162	// pp_178510 // pp_180350 // pp_31958 // pp_131271 // pp_94794 // pp_94795 // pp_94796 // pp_94797 // pp_94792 // pp_94793 // pp_94798 // pp_152007 // pp_8997 // pp_130838 // pp_73276 // pp_213691 // pp_213693 // pp_213692 // pp_16735 // pp_147603 // pp_168835 // pp_147606 // pp_147605 // pp_188001 // pp_168833 // pp_93812 // pp_155713 // pp_74624 // pp_74622 // pp_74623 // pp_74620 // pp_74621 /…
GO:0009737	P	response to abscisic acid	5	130	820	90812	0.0076	0.28	// pp_219164 // pp_219167 // pp_219169 // pp_219170 // pp_219162	// pp_178510 // pp_180350 // pp_31958 // pp_131271 // pp_94794 // pp_94795 // pp_94796 // pp_94797 // pp_94792 // pp_94793 // pp_94798 // pp_152007 // pp_8997 // pp_130838 // pp_73276 // pp_213691 // pp_213693 // pp_213692 // pp_16735 // pp_147603 // pp_168835 // pp_147606 // pp_147605 // pp_188001 // pp_168833 // pp_93812 // pp_155713 // pp_74624 // pp_74622 // pp_74623 // pp_74620 // pp_74621 /…
GO:0080090	P	regulation of primary metabolic process	19	130	6884	90812	0.0088	0.29	// pp_219164 // pp_219167 // pp_211512 // pp_219170 // pp_219162 // pp_96234 // pp_86737 // pp_219169 // pp_96228 // pp_125244 // pp_58625 // pp_211516 // pp_125246 // pp_58626 // pp_197348 // pp_197349 // pp_197347 // pp_197350 // pp_236245	// pp_163049 // pp_89968 // pp_89965 // pp_89967 // pp_89966 // pp_3679 // pp_179528 // pp_179529 // pp_140838 // pp_219170 // pp_140839 // pp_169789 // pp_169788 // pp_25489 // pp_169783 // pp_214078 // pp_169781 // pp_169780 // pp_169787 // pp_205114 // pp_205111 // pp_205110 // pp_205112 // pp_198422 // pp_198423 // pp_198426 // pp_198427 // pp_198424 // pp_198425 // pp_133309 // pp_183486 // …
GO:0051171	P	regulation of nitrogen compound metabolic process	17	130	5965	90812	0.0094	0.3	// pp_219164 // pp_219167 // pp_211512 // pp_219170 // pp_219162 // pp_96234 // pp_86737 // pp_219169 // pp_96228 // pp_58626 // pp_58625 // pp_211516 // pp_197348 // pp_197349 // pp_197347 // pp_197350 // pp_236245	// pp_163049 // pp_89968 // pp_89965 // pp_89967 // pp_89966 // pp_3679 // pp_179528 // pp_179529 // pp_76642 // pp_219170 // pp_140839 // pp_169789 // pp_169788 // pp_25489 // pp_169783 // pp_76646 // pp_169781 // pp_169780 // pp_169787 // pp_205114 // pp_205111 // pp_205110 // pp_205112 // pp_198422 // pp_198423 // pp_198426 // pp_198427 // pp_198424 // pp_198425 // pp_183486 // pp_209579 // pp…
GO:0031323	P	regulation of cellular metabolic process	19	130	7038	90812	0.011	0.32	// pp_219164 // pp_219167 // pp_211512 // pp_219170 // pp_219162 // pp_96234 // pp_86737 // pp_219169 // pp_96228 // pp_125244 // pp_58625 // pp_211516 // pp_125246 // pp_58626 // pp_197348 // pp_197349 // pp_197347 // pp_197350 // pp_236245	// pp_163049 // pp_89968 // pp_89965 // pp_89967 // pp_89966 // pp_3679 // pp_179528 // pp_179529 // pp_140838 // pp_219170 // pp_140839 // pp_169789 // pp_169788 // pp_25489 // pp_169783 // pp_214078 // pp_169781 // pp_169780 // pp_169787 // pp_205114 // pp_205111 // pp_205110 // pp_205112 // pp_198422 // pp_198423 // pp_198426 // pp_198427 // pp_198424 // pp_198425 // pp_133309 // pp_183486 // …
GO:0060255	P	regulation of macromolecule metabolic process	19	130	7153	90812	0.013	0.36	// pp_219164 // pp_219167 // pp_211512 // pp_219170 // pp_219162 // pp_96234 // pp_86737 // pp_219169 // pp_96228 // pp_125244 // pp_58625 // pp_211516 // pp_125246 // pp_58626 // pp_197348 // pp_197349 // pp_197347 // pp_197350 // pp_236245	// pp_163049 // pp_89968 // pp_89965 // pp_89967 // pp_89966 // pp_3679 // pp_179528 // pp_179529 // pp_140838 // pp_219170 // pp_140839 // pp_169789 // pp_169788 // pp_25489 // pp_169783 // pp_214078 // pp_169781 // pp_169780 // pp_169787 // pp_205114 // pp_205111 // pp_205110 // pp_205112 // pp_198422 // pp_198423 // pp_198426 // pp_198427 // pp_198424 // pp_198425 // pp_133309 // pp_183486 // …
GO:0016071	P	mRNA metabolic process	6	130	1333	90812	0.015	0.38	// pp_211516 // pp_211512 // pp_197348 // pp_197349 // pp_197347 // pp_197350	// pp_26379 // pp_201176 // pp_201175 // pp_201174 // pp_104715 // pp_226485 // pp_104717 // pp_226487 // pp_104713 // pp_104712 // pp_86591 // pp_6753 // pp_86593 // pp_86595 // pp_194999 // pp_86596 // pp_119491 // pp_119492 // pp_186331 // pp_175769 // pp_131379 // pp_131378 // pp_169093 // pp_130838 // pp_239996 // pp_245708 // pp_96862 // pp_96863 // pp_60173 // pp_239852 // pp_239998 // pp_…
GO:1903508	P	positive regulation of nucleic acid-templated transcription	5	130	989	90812	0.016	0.38	// pp_219164 // pp_219167 // pp_219169 // pp_219170 // pp_219162	// pp_212920 // pp_118544 // pp_212922 // pp_212923 // pp_212924 // pp_111759 // pp_212926 // pp_212921 // pp_226485 // pp_226487 // pp_92681 // pp_233295 // pp_216139 // pp_164075 // pp_92682 // pp_72082 // pp_3679 // pp_86181 // pp_210388 // pp_237065 // pp_154673 // pp_8997 // pp_154671 // pp_253286 // pp_184218 // pp_154675 // pp_125321 // pp_125320 // pp_154679 // pp_184217 // pp_98398 // pp…
GO:0045893	P	positive regulation of transcription, DNA-templated	5	130	963	90812	0.014	0.38	// pp_219164 // pp_219167 // pp_219169 // pp_219170 // pp_219162	// pp_212920 // pp_118544 // pp_212922 // pp_212923 // pp_212924 // pp_111759 // pp_212926 // pp_212921 // pp_226485 // pp_226487 // pp_92681 // pp_233295 // pp_216139 // pp_92682 // pp_72082 // pp_3679 // pp_86181 // pp_210388 // pp_237065 // pp_154673 // pp_8997 // pp_154671 // pp_253286 // pp_184218 // pp_154675 // pp_125321 // pp_125320 // pp_154679 // pp_184217 // pp_98398 // pp_98399 // pp_…
GO:1902680	P	positive regulation of RNA biosynthetic process	5	130	989	90812	0.016	0.38	// pp_219164 // pp_219167 // pp_219169 // pp_219170 // pp_219162	// pp_212920 // pp_118544 // pp_212922 // pp_212923 // pp_212924 // pp_111759 // pp_212926 // pp_212921 // pp_226485 // pp_226487 // pp_92681 // pp_233295 // pp_216139 // pp_164075 // pp_92682 // pp_72082 // pp_3679 // pp_86181 // pp_210388 // pp_237065 // pp_154673 // pp_8997 // pp_154671 // pp_253286 // pp_184218 // pp_154675 // pp_125321 // pp_125320 // pp_154679 // pp_184217 // pp_98398 // pp…
GO:0051254	P	positive regulation of RNA metabolic process	5	130	1032	90812	0.019	0.43	// pp_219164 // pp_219167 // pp_219169 // pp_219170 // pp_219162	// pp_212920 // pp_118544 // pp_212922 // pp_212923 // pp_212924 // pp_111759 // pp_212926 // pp_212921 // pp_226485 // pp_226487 // pp_92681 // pp_233295 // pp_216139 // pp_164075 // pp_92682 // pp_72082 // pp_3679 // pp_86181 // pp_210388 // pp_200001 // pp_154673 // pp_8997 // pp_154671 // pp_253286 // pp_184218 // pp_154675 // pp_125321 // pp_125320 // pp_154679 // pp_184217 // pp_78248 // pp…
GO:0019222	P	regulation of metabolic process	19	130	7569	90812	0.021	0.44	// pp_219164 // pp_219167 // pp_211512 // pp_219170 // pp_219162 // pp_96234 // pp_86737 // pp_219169 // pp_96228 // pp_125244 // pp_58625 // pp_211516 // pp_125246 // pp_58626 // pp_197348 // pp_197349 // pp_197347 // pp_197350 // pp_236245	// pp_163049 // pp_89968 // pp_89965 // pp_89967 // pp_89966 // pp_3679 // pp_179528 // pp_179529 // pp_140838 // pp_219170 // pp_140839 // pp_169789 // pp_169788 // pp_25489 // pp_169783 // pp_214078 // pp_169781 // pp_169780 // pp_169787 // pp_205114 // pp_205111 // pp_205110 // pp_205112 // pp_198422 // pp_198423 // pp_198426 // pp_198427 // pp_198424 // pp_198425 // pp_133309 // pp_183486 // …
GO:0033993	P	response to lipid	5	130	1058	90812	0.02	0.44	// pp_219164 // pp_219167 // pp_219169 // pp_219170 // pp_219162	// pp_178510 // pp_68734 // pp_180350 // pp_31958 // pp_131271 // pp_94794 // pp_94795 // pp_94796 // pp_94797 // pp_201471 // pp_94793 // pp_73274 // pp_94798 // pp_152007 // pp_105828 // pp_105829 // pp_130838 // pp_129921 // pp_160911 // pp_160910 // pp_213693 // pp_213692 // pp_166266 // pp_105825 // pp_105826 // pp_105827 // pp_177869 // pp_147603 // pp_168835 // pp_147606 // pp_147605 // pp…
GO:0045935	P	positive regulation of nucleobase-containing compound metabolic process	5	130	1072	90812	0.021	0.44	// pp_219164 // pp_219167 // pp_219169 // pp_219170 // pp_219162	// pp_212920 // pp_118544 // pp_212922 // pp_212923 // pp_212924 // pp_111759 // pp_212926 // pp_212921 // pp_226485 // pp_226487 // pp_92681 // pp_233295 // pp_216139 // pp_164075 // pp_92682 // pp_72082 // pp_3679 // pp_86181 // pp_210388 // pp_200001 // pp_154673 // pp_8997 // pp_154671 // pp_253286 // pp_184218 // pp_154675 // pp_125321 // pp_125320 // pp_154679 // pp_184217 // pp_78248 // pp…
GO:0010557	P	positive regulation of macromolecule biosynthetic process	5	130	1125	90812	0.026	0.51	// pp_219164 // pp_219167 // pp_219169 // pp_219170 // pp_219162	// pp_212920 // pp_118544 // pp_212922 // pp_212923 // pp_212924 // pp_111759 // pp_212926 // pp_212921 // pp_194325 // pp_226485 // pp_226487 // pp_194323 // pp_92681 // pp_233295 // pp_216139 // pp_164075 // pp_92682 // pp_72082 // pp_3679 // pp_86181 // pp_210388 // pp_200001 // pp_154673 // pp_8997 // pp_154671 // pp_253286 // pp_184218 // pp_154675 // pp_125321 // pp_125320 // pp_154679 // p…
GO:0009755	P	hormone-mediated signaling pathway	5	130	1179	90812	0.031	0.52	// pp_219164 // pp_219167 // pp_219169 // pp_219170 // pp_219162	// pp_89952 // pp_211588 // pp_117169 // pp_94794 // pp_221782 // pp_94796 // pp_94797 // pp_94792 // pp_94793 // pp_94798 // pp_204171 // pp_105828 // pp_105829 // pp_117165 // pp_65929 // pp_128870 // pp_128871 // pp_160911 // pp_160910 // pp_213693 // pp_204173 // pp_166266 // pp_122545 // pp_105826 // pp_105827 // pp_177869 // pp_206981 // pp_76431 // pp_76430 // pp_76432 // pp_193580 // pp_5…
GO:0010033	P	response to organic substance	9	130	2898	90812	0.029	0.52	// pp_219164 // pp_219167 // pp_219170 // pp_219162 // pp_219169 // pp_198676 // pp_202096 // pp_202090 // pp_202092	// pp_178459 // pp_201173 // pp_169305 // pp_169304 // pp_169303 // pp_178458 // pp_178457 // pp_169308 // pp_51902 // pp_117855 // pp_138652 // pp_65929 // pp_78248 // pp_112824 // pp_112825 // pp_112823 // pp_142335 // pp_142334 // pp_142336 // pp_188768 // pp_188769 // pp_142333 // pp_218171 // pp_218170 // pp_51643 // pp_218172 // pp_51645 // pp_51644 // pp_51647 // pp_51646 // pp_169547 // p…
GO:0009891	P	positive regulation of biosynthetic process	5	130	1175	90812	0.03	0.52	// pp_219164 // pp_219167 // pp_219169 // pp_219170 // pp_219162	// pp_212920 // pp_118544 // pp_212922 // pp_212923 // pp_212924 // pp_111759 // pp_212926 // pp_212921 // pp_194325 // pp_226485 // pp_226487 // pp_194323 // pp_92681 // pp_154679 // pp_216139 // pp_164075 // pp_92682 // pp_72082 // pp_3679 // pp_183667 // pp_86181 // pp_124537 // pp_124536 // pp_210388 // pp_200001 // pp_154673 // pp_8997 // pp_154671 // pp_253286 // pp_184218 // pp_154675 // p…
GO:0010628	P	positive regulation of gene expression	5	130	1159	90812	0.029	0.52	// pp_219164 // pp_219167 // pp_219169 // pp_219170 // pp_219162	// pp_212920 // pp_118544 // pp_212922 // pp_212923 // pp_212924 // pp_111759 // pp_212926 // pp_212921 // pp_194325 // pp_226485 // pp_226487 // pp_194323 // pp_92681 // pp_233295 // pp_216139 // pp_167672 // pp_92682 // pp_72082 // pp_3679 // pp_86181 // pp_210388 // pp_200001 // pp_154673 // pp_8997 // pp_154671 // pp_253286 // pp_184218 // pp_154675 // pp_125321 // pp_125320 // pp_154679 // p…
GO:0031328	P	positive regulation of cellular biosynthetic process	5	130	1165	90812	0.029	0.52	// pp_219164 // pp_219167 // pp_219169 // pp_219170 // pp_219162	// pp_212920 // pp_118544 // pp_212922 // pp_212923 // pp_212924 // pp_111759 // pp_212926 // pp_212921 // pp_194325 // pp_226485 // pp_226487 // pp_194323 // pp_92681 // pp_233295 // pp_216139 // pp_164075 // pp_92682 // pp_72082 // pp_3679 // pp_183667 // pp_86181 // pp_124537 // pp_124536 // pp_210388 // pp_200001 // pp_154673 // pp_8997 // pp_154671 // pp_253286 // pp_184218 // pp_154675 // p…
GO:0010604	P	positive regulation of macromolecule metabolic process	6	130	1608	90812	0.032	0.53	// pp_219164 // pp_219167 // pp_219170 // pp_219162 // pp_219169 // pp_236245	// pp_118544 // pp_137461 // pp_137460 // pp_137463 // pp_137462 // pp_137464 // pp_3679 // pp_205673 // pp_58759 // pp_184218 // pp_184217 // pp_78248 // pp_98399 // pp_219170 // pp_169789 // pp_169788 // pp_169783 // pp_169782 // pp_169781 // pp_169780 // pp_169787 // pp_196450 // pp_21108 // pp_164305 // pp_133305 // pp_133306 // pp_133307 // pp_133309 // pp_141460 // pp_141461 // pp_141463 //…
GO:0071310	P	cellular response to organic substance	6	130	1621	90812	0.033	0.53	// pp_219164 // pp_219167 // pp_219170 // pp_219162 // pp_219169 // pp_198676	// pp_178459 // pp_178458 // pp_178457 // pp_183321 // pp_117855 // pp_78248 // pp_142335 // pp_142334 // pp_142336 // pp_188768 // pp_188769 // pp_142333 // pp_51643 // pp_51645 // pp_51644 // pp_51647 // pp_51646 // pp_169547 // pp_169546 // pp_211954 // pp_211955 // pp_211951 // pp_211952 // pp_211953 // pp_135405 // pp_135404 // pp_135406 // pp_198932 // pp_198933 // pp_119014 // pp_119013 //…
GO:0051173	P	positive regulation of nitrogen compound metabolic process	5	130	1207	90812	0.033	0.53	// pp_219164 // pp_219167 // pp_219169 // pp_219170 // pp_219162	// pp_212920 // pp_118544 // pp_212922 // pp_212923 // pp_212924 // pp_111759 // pp_212926 // pp_212921 // pp_194325 // pp_226485 // pp_226487 // pp_194323 // pp_92681 // pp_233295 // pp_216139 // pp_164075 // pp_92682 // pp_72082 // pp_3679 // pp_155850 // pp_86181 // pp_124537 // pp_124536 // pp_210388 // pp_200001 // pp_154673 // pp_8997 // pp_154671 // pp_253286 // pp_184218 // pp_154675 // p…
GO:0032870	P	cellular response to hormone stimulus	5	130	1218	90812	0.034	0.53	// pp_219164 // pp_219167 // pp_219169 // pp_219170 // pp_219162	// pp_121585 // pp_89952 // pp_211588 // pp_117169 // pp_94794 // pp_221782 // pp_94796 // pp_94797 // pp_94792 // pp_94793 // pp_94798 // pp_204171 // pp_105828 // pp_105829 // pp_117165 // pp_65929 // pp_128870 // pp_128871 // pp_160911 // pp_160910 // pp_213693 // pp_204173 // pp_166266 // pp_122545 // pp_105826 // pp_105827 // pp_177869 // pp_206981 // pp_76431 // pp_76430 // pp_76432 // pp_1…
GO:0071495	P	cellular response to endogenous stimulus	5	130	1233	90812	0.036	0.54	// pp_219164 // pp_219167 // pp_219169 // pp_219170 // pp_219162	// pp_121585 // pp_161288 // pp_211588 // pp_89953 // pp_31958 // pp_94794 // pp_221782 // pp_94796 // pp_94797 // pp_94792 // pp_94793 // pp_94798 // pp_204171 // pp_105828 // pp_105829 // pp_117165 // pp_65929 // pp_128870 // pp_128871 // pp_160911 // pp_160910 // pp_213693 // pp_204173 // pp_166266 // pp_122545 // pp_105826 // pp_105827 // pp_136147 // pp_206981 // pp_76431 // pp_76430 // pp_7…
GO:0031325	P	positive regulation of cellular metabolic process	6	130	1676	90812	0.038	0.56	// pp_219164 // pp_219167 // pp_219170 // pp_219162 // pp_219169 // pp_236245	// pp_118544 // pp_137461 // pp_137460 // pp_137463 // pp_137462 // pp_137464 // pp_3679 // pp_124537 // pp_124536 // pp_124535 // pp_124534 // pp_58759 // pp_184218 // pp_184217 // pp_78248 // pp_98399 // pp_219170 // pp_169789 // pp_169788 // pp_169783 // pp_169782 // pp_169781 // pp_169780 // pp_169787 // pp_196450 // pp_21108 // pp_164305 // pp_133305 // pp_133306 // pp_133307 // pp_133309 //…
GO:0035556	P	intracellular signal transduction	5	130	1307	90812	0.044	0.63	// pp_219164 // pp_219167 // pp_219169 // pp_219170 // pp_219162	// pp_74186 // pp_196441 // pp_194329 // pp_161288 // pp_162814 // pp_150321 // pp_194327 // pp_117169 // pp_137464 // pp_41324 // pp_196447 // pp_196587 // pp_221782 // pp_239251 // pp_196444 // pp_111489 // pp_14454 // pp_111487 // pp_111486 // pp_111485 // pp_196445 // pp_152323 // pp_196589 // pp_196588 // pp_115326 // pp_196330 // pp_115324 // pp_115325 // pp_115322 // pp_115323 // pp_128979…
GO:0009893	P	positive regulation of metabolic process	6	130	1752	90812	0.045	0.63	// pp_219164 // pp_219167 // pp_219170 // pp_219162 // pp_219169 // pp_236245	// pp_118544 // pp_137461 // pp_137460 // pp_137463 // pp_137462 // pp_137464 // pp_3679 // pp_205673 // pp_124537 // pp_124536 // pp_124535 // pp_124534 // pp_58759 // pp_184218 // pp_184217 // pp_78248 // pp_98399 // pp_108664 // pp_219170 // pp_169789 // pp_169788 // pp_169783 // pp_169782 // pp_169781 // pp_169780 // pp_169787 // pp_196450 // pp_21108 // pp_164305 // pp_133305 // pp_133306 //…
GO:0006950	P	response to stress	14	130	5991	90812	0.063	0.86	// pp_219164 // pp_219167 // pp_210118 // pp_219170 // pp_219162 // pp_210119 // pp_219169 // pp_198676 // pp_202096 // pp_202090 // pp_210120 // pp_202092 // pp_64710 // pp_134911	// pp_158845 // pp_158846 // pp_148627 // pp_158842 // pp_205224 // pp_158848 // pp_134684 // pp_134685 // pp_134686 // pp_134680 // pp_134682 // pp_134683 // pp_51643 // pp_51645 // pp_51644 // pp_51647 // pp_51646 // pp_14182 // pp_211798 // pp_198935 // pp_198932 // pp_198933 // pp_198429 // pp_237898 // pp_183481 // pp_183486 // pp_54897 // pp_139884 // pp_120229 // pp_194999 // pp_139882 // …
GO:0048522	P	positive regulation of cellular process	6	130	1938	90812	0.067	0.89	// pp_219164 // pp_219167 // pp_219170 // pp_219162 // pp_219169 // pp_236245	// pp_118544 // pp_137461 // pp_137460 // pp_137463 // pp_137462 // pp_137464 // pp_3679 // pp_124537 // pp_124536 // pp_124535 // pp_124534 // pp_58759 // pp_184218 // pp_61479 // pp_184217 // pp_78248 // pp_98399 // pp_219170 // pp_169789 // pp_169788 // pp_169783 // pp_169782 // pp_169781 // pp_169780 // pp_169787 // pp_196450 // pp_115251 // pp_21108 // pp_164305 // pp_133305 // pp_133306 // …
GO:0070887	P	cellular response to chemical stimulus	6	130	1964	90812	0.07	0.91	// pp_219164 // pp_219167 // pp_219170 // pp_219162 // pp_219169 // pp_198676	// pp_178459 // pp_178458 // pp_178457 // pp_51902 // pp_177108 // pp_177109 // pp_117855 // pp_78248 // pp_142335 // pp_142334 // pp_142336 // pp_142331 // pp_188769 // pp_142333 // pp_142332 // pp_51643 // pp_51645 // pp_51644 // pp_51647 // pp_51646 // pp_169547 // pp_169546 // pp_211954 // pp_211955 // pp_211951 // pp_211952 // pp_211953 // pp_135405 // pp_135404 // pp_135406 // pp_154456 // …
GO:0007165	P	signal transduction	8	130	5859	90812	0.6	1	// pp_219164 // pp_219167 // pp_219170 // pp_219162 // pp_219169 // pp_91958 // pp_236381 // pp_91963	// pp_111489 // pp_14454 // pp_111487 // pp_111486 // pp_111485 // pp_111484 // pp_134682 // pp_149693 // pp_51643 // pp_149690 // pp_51645 // pp_51644 // pp_51647 // pp_51646 // pp_25487 // pp_178213 // pp_178212 // pp_178211 // pp_178210 // pp_237942 // pp_86889 // pp_198429 // pp_232116 // pp_232115 // pp_92586 // pp_111488 // pp_92585 // pp_92584 // pp_54897 // pp_92583 // pp_92581 // pp_1410…
GO:1901362	P	organic cyclic compound biosynthetic process	12	130	7444	90812	0.39	1	// pp_219164 // pp_219167 // pp_219170 // pp_219162 // pp_87196 // pp_96234 // pp_86737 // pp_219169 // pp_96228 // pp_58626 // pp_58625 // pp_236245	// pp_163049 // pp_89968 // pp_89965 // pp_89967 // pp_89966 // pp_3679 // pp_74057 // pp_112824 // pp_112825 // pp_112823 // pp_219170 // pp_169789 // pp_169788 // pp_25489 // pp_169783 // pp_150310 // pp_169781 // pp_169780 // pp_169787 // pp_205114 // pp_205111 // pp_76644 // pp_205112 // pp_198422 // pp_198423 // pp_198426 // pp_198427 // pp_198424 // pp_198425 // pp_183486 // pp_138172 // pp…
GO:0071840	P	cellular component organization or biogenesis	7	130	7832	90812	0.92	1	// pp_210118 // pp_1351 // pp_253294 // pp_188815 // pp_210120 // pp_156267 // pp_236245	// pp_188304 // pp_188305 // pp_89968 // pp_188300 // pp_188301 // pp_89965 // pp_3676 // pp_70570 // pp_56495 // pp_56494 // pp_56496 // pp_108485 // pp_209572 // pp_133302 // pp_133303 // pp_184108 // pp_184109 // pp_233539 // pp_86885 // pp_121066 // pp_139886 // pp_121932 // pp_121936 // pp_20703 // pp_205564 // pp_205565 // pp_205566 // pp_205562 // pp_205563 // pp_88481 // pp_205568 // pp_8…
GO:0051716	P	cellular response to stimulus	11	130	8296	90812	0.64	1	// pp_219164 // pp_219167 // pp_198676 // pp_219170 // pp_219162 // pp_219169 // pp_91958 // pp_236381 // pp_64710 // pp_134911 // pp_91963	// pp_158845 // pp_158846 // pp_158842 // pp_158848 // pp_111489 // pp_14454 // pp_111487 // pp_111486 // pp_111485 // pp_111484 // pp_134684 // pp_134680 // pp_134681 // pp_134682 // pp_134683 // pp_149693 // pp_51643 // pp_149690 // pp_51645 // pp_51644 // pp_51647 // pp_51646 // pp_25487 // pp_178213 // pp_178212 // pp_178211 // pp_178210 // pp_211798 // pp_237942 // pp_86889 // pp_198932 // p…
GO:0010467	P	gene expression	20	130	10317	90812	0.13	1	// pp_219164 // pp_219167 // pp_211512 // pp_219170 // pp_219162 // pp_96234 // pp_86737 // pp_185328 // pp_219169 // pp_96228 // pp_58626 // pp_58625 // pp_211516 // pp_185331 // pp_185330 // pp_197348 // pp_197349 // pp_197347 // pp_197350 // pp_236245	// pp_163049 // pp_89968 // pp_169306 // pp_89965 // pp_89967 // pp_89966 // pp_3679 // pp_164870 // pp_70570 // pp_196060 // pp_56495 // pp_56494 // pp_179528 // pp_56496 // pp_140838 // pp_219170 // pp_140839 // pp_169789 // pp_169788 // pp_25489 // pp_169783 // pp_214078 // pp_169781 // pp_169780 // pp_169787 // pp_205114 // pp_205111 // pp_149710 // pp_205112 // pp_198422 // pp_198423 // pp_1…
GO:0001101	P	response to acid chemical	5	130	1559	90812	0.079	1	// pp_219164 // pp_219167 // pp_219169 // pp_219170 // pp_219162	// pp_169306 // pp_169305 // pp_169304 // pp_169303 // pp_169309 // pp_108664 // pp_188768 // pp_188769 // pp_51643 // pp_51645 // pp_51644 // pp_51647 // pp_169547 // pp_169546 // pp_211958 // pp_211959 // pp_211956 // pp_211957 // pp_234164 // pp_234165 // pp_234166 // pp_115251 // pp_234161 // pp_234162 // pp_234163 // pp_161153 // pp_119542 // pp_119543 // pp_119544 // pp_119545 // pp_128450 …
GO:0048518	P	positive regulation of biological process	6	130	2288	90812	0.12	1	// pp_219164 // pp_219167 // pp_219170 // pp_219162 // pp_219169 // pp_236245	// pp_118544 // pp_137461 // pp_137460 // pp_137463 // pp_137462 // pp_137464 // pp_3679 // pp_205673 // pp_124537 // pp_124536 // pp_124535 // pp_124534 // pp_58759 // pp_184218 // pp_61479 // pp_184217 // pp_78248 // pp_98399 // pp_108664 // pp_235169 // pp_219170 // pp_169789 // pp_169788 // pp_169783 // pp_169782 // pp_169781 // pp_169780 // pp_169787 // pp_196450 // pp_115251 // pp_21108 // …
GO:0034645	P	cellular macromolecule biosynthetic process	14	130	9608	90812	0.52	1	// pp_219164 // pp_219167 // pp_219170 // pp_219162 // pp_96234 // pp_86737 // pp_219169 // pp_96228 // pp_58626 // pp_58625 // pp_185330 // pp_185331 // pp_185328 // pp_236245	// pp_163049 // pp_89968 // pp_158842 // pp_89965 // pp_89967 // pp_89966 // pp_3679 // pp_74057 // pp_196060 // pp_76642 // pp_219170 // pp_199183 // pp_169789 // pp_169788 // pp_25489 // pp_169783 // pp_199186 // pp_169781 // pp_169780 // pp_169787 // pp_208009 // pp_205114 // pp_205111 // pp_76644 // pp_205112 // pp_76645 // pp_198422 // pp_198423 // pp_198426 // pp_198427 // pp_198424 // pp_1…
GO:2001141	P	regulation of RNA biosynthetic process	11	130	4964	90812	0.12	1	// pp_219164 // pp_219167 // pp_219170 // pp_219162 // pp_96234 // pp_86737 // pp_219169 // pp_96228 // pp_58626 // pp_58625 // pp_236245	// pp_118544 // pp_163049 // pp_89968 // pp_83274 // pp_74186 // pp_89965 // pp_89967 // pp_89966 // pp_125301 // pp_51902 // pp_3679 // pp_205673 // pp_124537 // pp_124536 // pp_124535 // pp_124534 // pp_184218 // pp_117302 // pp_184217 // pp_98398 // pp_98399 // pp_241493 // pp_127840 // pp_127841 // pp_228399 // pp_127845 // pp_89756 // pp_201178 // pp_91941 // pp_117678 // pp_89757 // pp_2504…
GO:0055114	P	oxidation-reduction process	13	130	6269	90812	0.13	1	// pp_105643 // pp_128902 // pp_212158 // pp_179993 // pp_133430 // pp_125273 // pp_131303 // pp_247834 // pp_203818 // pp_203819 // pp_169376 // pp_247837 // pp_73575	// pp_148627 // pp_28707 // pp_95704 // pp_95705 // pp_95706 // pp_95700 // pp_95701 // pp_95702 // pp_112824 // pp_112825 // pp_112823 // pp_179526 // pp_179527 // pp_179524 // pp_179525 // pp_179523 // pp_14182 // pp_165478 // pp_233246 // pp_233247 // pp_237891 // pp_237893 // pp_198397 // pp_198399 // pp_87877 // pp_232117 // pp_239675 // pp_208007 // pp_135220 // pp_183481 // pp_232118 // pp…
GO:0046483	P	heterocycle metabolic process	20	130	19549	90812	0.94	1	// pp_219164 // pp_219167 // pp_211512 // pp_219170 // pp_219162 // pp_87196 // pp_96234 // pp_86737 // pp_219169 // pp_96228 // pp_58626 // pp_58625 // pp_211516 // pp_85215 // pp_211717 // pp_197348 // pp_197349 // pp_197347 // pp_197350 // pp_236245	// pp_158845 // pp_24283 // pp_74057 // pp_89968 // pp_158842 // pp_28707 // pp_89965 // pp_89967 // pp_212550 // pp_158848 // pp_158849 // pp_153601 // pp_89347 // pp_47637 // pp_47636 // pp_14983 // pp_47634 // pp_148585 // pp_3679 // pp_121066 // pp_164874 // pp_164872 // pp_164873 // pp_43998 // pp_47638 // pp_25777 // pp_191027 // pp_25772 // pp_74053 // pp_74052 // pp_214547 // pp_169300 //…
GO:0044700	P	single organism signaling	8	130	5863	90812	0.6	1	// pp_219164 // pp_219167 // pp_219170 // pp_219162 // pp_219169 // pp_91958 // pp_236381 // pp_91963	// pp_111489 // pp_14454 // pp_111487 // pp_111486 // pp_111485 // pp_111484 // pp_134682 // pp_149693 // pp_51643 // pp_149690 // pp_51645 // pp_51644 // pp_51647 // pp_51646 // pp_25487 // pp_178213 // pp_178212 // pp_178211 // pp_178210 // pp_237942 // pp_86889 // pp_198429 // pp_232116 // pp_232115 // pp_92586 // pp_111488 // pp_92585 // pp_92584 // pp_54897 // pp_92583 // pp_92581 // pp_1410…
GO:1901564	P	organonitrogen compound metabolic process	5	130	6057	90812	0.93	1	// pp_185330 // pp_185331 // pp_211717 // pp_73575 // pp_185328	// pp_51865 // pp_226983 // pp_226982 // pp_11005 // pp_237891 // pp_237893 // pp_86883 // pp_86885 // pp_86884 // pp_232117 // pp_192130 // pp_192131 // pp_245312 // pp_245311 // pp_245310 // pp_232118 // pp_217795 // pp_217796 // pp_142463 // pp_146010 // pp_90392 // pp_121930 // pp_140315 // pp_20703 // pp_117410 // pp_115487 // pp_115486 // pp_115485 // pp_115484 // pp_55146 // pp_224439 // p…
GO:0019538	P	protein metabolic process	15	130	13786	90812	0.87	1	// pp_117769 // pp_64710 // pp_188475 // pp_137962 // pp_125246 // pp_91958 // pp_125244 // pp_236381 // pp_185330 // pp_185331 // pp_68991 // pp_140029 // pp_185328 // pp_91963 // pp_236245	// pp_250391 // pp_169306 // pp_250392 // pp_25777 // pp_25772 // pp_107610 // pp_107613 // pp_239492 // pp_74058 // pp_245787 // pp_3518 // pp_149693 // pp_149692 // pp_51643 // pp_149690 // pp_51645 // pp_51644 // pp_51647 // pp_51646 // pp_238567 // pp_226983 // pp_112017 // pp_63851 // pp_46289 // pp_86888 // pp_133305 // pp_198932 // pp_134467 // pp_134468 // pp_134469 // pp_237898 // pp_215…
GO:0007154	P	cell communication	8	130	6247	90812	0.67	1	// pp_219164 // pp_219167 // pp_219170 // pp_219162 // pp_219169 // pp_91958 // pp_236381 // pp_91963	// pp_111489 // pp_14454 // pp_111487 // pp_111486 // pp_111485 // pp_111484 // pp_134684 // pp_134680 // pp_134681 // pp_134682 // pp_134683 // pp_149693 // pp_51643 // pp_149690 // pp_51645 // pp_51644 // pp_51647 // pp_51646 // pp_25487 // pp_178213 // pp_178212 // pp_178211 // pp_178210 // pp_237942 // pp_86889 // pp_198429 // pp_232116 // pp_232115 // pp_92586 // pp_111488 // pp_92585 // pp_…
GO:0019438	P	aromatic compound biosynthetic process	11	130	7162	90812	0.46	1	// pp_219164 // pp_219167 // pp_219170 // pp_219162 // pp_96234 // pp_86737 // pp_219169 // pp_96228 // pp_58626 // pp_58625 // pp_236245	// pp_163049 // pp_89968 // pp_89965 // pp_89967 // pp_89966 // pp_3679 // pp_74057 // pp_219170 // pp_169789 // pp_169788 // pp_25489 // pp_169783 // pp_150310 // pp_169781 // pp_169780 // pp_169787 // pp_205114 // pp_205111 // pp_76644 // pp_205112 // pp_198422 // pp_198423 // pp_198426 // pp_198427 // pp_198424 // pp_198425 // pp_183486 // pp_138178 // pp_138179 // pp_120229 // pp_194999 // pp…
GO:0006807	P	nitrogen compound metabolic process	23	130	23314	90812	0.96	1	// pp_219164 // pp_219167 // pp_219162 // pp_96234 // pp_86737 // pp_219169 // pp_211516 // pp_197348 // pp_197349 // pp_197347 // pp_73575 // pp_219170 // pp_185328 // pp_236245 // pp_96228 // pp_211512 // pp_85215 // pp_211717 // pp_197350 // pp_58625 // pp_58626 // pp_185330 // pp_185331	// pp_24283 // pp_28707 // pp_14983 // pp_25777 // pp_191027 // pp_25772 // pp_125 // pp_52666 // pp_105963 // pp_105964 // pp_169789 // pp_169788 // pp_25489 // pp_169783 // pp_169782 // pp_169781 // pp_169780 // pp_169787 // pp_11005 // pp_198422 // pp_198423 // pp_237891 // pp_198427 // pp_198424 // pp_198425 // pp_192644 // pp_208551 // pp_90392 // pp_159715 // pp_112179 // pp_113887 // pp_11…
GO:0043170	P	macromolecule metabolic process	33	130	31088	90812	0.95	1	// pp_219164 // pp_219167 // pp_197348 // pp_219162 // pp_96234 // pp_86737 // pp_219169 // pp_211516 // pp_140029 // pp_197349 // pp_197347 // pp_219170 // pp_125246 // pp_91958 // pp_125244 // pp_236381 // pp_188475 // pp_117769 // pp_236245 // pp_96228 // pp_64710 // pp_211512 // pp_137962 // pp_185328 // pp_85215 // pp_197350 // pp_58625 // pp_58626 // pp_91963 // pp_185330 // pp_185331 // pp…	// pp_24283 // pp_28707 // pp_14983 // pp_25777 // pp_191027 // pp_25772 // pp_125 // pp_52666 // pp_74051 // pp_105963 // pp_105964 // pp_169789 // pp_169788 // pp_25489 // pp_169783 // pp_169782 // pp_169781 // pp_169780 // pp_169787 // pp_198422 // pp_198423 // pp_198426 // pp_198427 // pp_198424 // pp_134467 // pp_134468 // pp_134469 // pp_74053 // pp_237898 // pp_192644 // pp_214077 // pp_54…
GO:0050789	P	regulation of biological process	22	130	14557	90812	0.44	1	// pp_219164 // pp_219167 // pp_219162 // pp_96234 // pp_86737 // pp_219169 // pp_211516 // pp_197348 // pp_197349 // pp_197347 // pp_219170 // pp_125246 // pp_91958 // pp_125244 // pp_236381 // pp_236245 // pp_96228 // pp_211512 // pp_197350 // pp_58625 // pp_58626 // pp_91963	// pp_71481 // pp_188304 // pp_163049 // pp_71485 // pp_89968 // pp_89965 // pp_89967 // pp_89966 // pp_71483 // pp_111489 // pp_3679 // pp_111487 // pp_111486 // pp_111485 // pp_111484 // pp_234261 // pp_179528 // pp_179529 // pp_228399 // pp_134682 // pp_149693 // pp_209577 // pp_51643 // pp_149690 // pp_51645 // pp_51644 // pp_51647 // pp_51646 // pp_169789 // pp_169788 // pp_25489 // pp_16978…
GO:0097659	P	nucleic acid-templated transcription	11	130	5324	90812	0.16	1	// pp_219164 // pp_219167 // pp_219170 // pp_219162 // pp_96234 // pp_86737 // pp_219169 // pp_96228 // pp_58626 // pp_58625 // pp_236245	// pp_225072 // pp_118544 // pp_136379 // pp_89968 // pp_83274 // pp_74186 // pp_85576 // pp_225310 // pp_225313 // pp_225312 // pp_225315 // pp_225314 // pp_125301 // pp_233295 // pp_3679 // pp_224412 // pp_124537 // pp_124536 // pp_124535 // pp_124534 // pp_184218 // pp_117302 // pp_184217 // pp_98398 // pp_98399 // pp_225311 // pp_184369 // pp_241493 // pp_127840 // pp_127841 // pp_228399 // p…
GO:0044267	P	cellular protein metabolic process	12	130	11662	90812	0.9	1	// pp_117769 // pp_125246 // pp_91958 // pp_125244 // pp_236381 // pp_185330 // pp_185331 // pp_68991 // pp_140029 // pp_185328 // pp_91963 // pp_236245	// pp_250391 // pp_169306 // pp_250392 // pp_107611 // pp_107610 // pp_107613 // pp_239492 // pp_74058 // pp_245787 // pp_149693 // pp_149692 // pp_51643 // pp_149690 // pp_51645 // pp_51644 // pp_51647 // pp_149717 // pp_238567 // pp_209575 // pp_63851 // pp_46289 // pp_133305 // pp_198932 // pp_134467 // pp_134468 // pp_134469 // pp_237898 // pp_215084 // pp_232117 // pp_192130 // pp_202755 // …
GO:0044260	P	cellular macromolecule metabolic process	30	130	28393	90812	0.95	1	// pp_219164 // pp_219167 // pp_197348 // pp_219162 // pp_96234 // pp_86737 // pp_219169 // pp_211516 // pp_140029 // pp_197349 // pp_197347 // pp_219170 // pp_125246 // pp_91958 // pp_125244 // pp_236381 // pp_185328 // pp_117769 // pp_236245 // pp_96228 // pp_211512 // pp_85215 // pp_197350 // pp_58625 // pp_58626 // pp_91963 // pp_185330 // pp_185331 // pp_188815 // pp_68991	// pp_24283 // pp_28707 // pp_14983 // pp_25777 // pp_191027 // pp_25772 // pp_125 // pp_52666 // pp_74051 // pp_105963 // pp_105964 // pp_169789 // pp_169788 // pp_25489 // pp_169783 // pp_169782 // pp_169781 // pp_169780 // pp_169787 // pp_198422 // pp_198423 // pp_198426 // pp_198427 // pp_198424 // pp_134467 // pp_134468 // pp_134469 // pp_237898 // pp_192644 // pp_54897 // pp_219680 // pp_13…
GO:0016043	P	cellular component organization	7	130	7015	90812	0.87	1	// pp_210118 // pp_1351 // pp_253294 // pp_188815 // pp_210120 // pp_156267 // pp_236245	// pp_188304 // pp_188305 // pp_89968 // pp_188300 // pp_188301 // pp_89965 // pp_3676 // pp_70570 // pp_56495 // pp_56494 // pp_56496 // pp_108485 // pp_209572 // pp_133302 // pp_133303 // pp_184108 // pp_184109 // pp_233539 // pp_86885 // pp_139886 // pp_121932 // pp_121936 // pp_23504 // pp_205564 // pp_205565 // pp_205566 // pp_205562 // pp_205563 // pp_88481 // pp_205568 // pp_88486 // pp_11…
GO:0065007	P	biological regulation	23	130	16080	90812	0.54	1	// pp_219164 // pp_219167 // pp_219162 // pp_96234 // pp_86737 // pp_219169 // pp_211516 // pp_134911 // pp_197348 // pp_197349 // pp_197347 // pp_219170 // pp_125246 // pp_91958 // pp_125244 // pp_236381 // pp_236245 // pp_96228 // pp_211512 // pp_197350 // pp_58625 // pp_58626 // pp_91963	// pp_71481 // pp_188304 // pp_163049 // pp_71485 // pp_89968 // pp_89965 // pp_89967 // pp_89966 // pp_71483 // pp_111489 // pp_3679 // pp_111487 // pp_111486 // pp_111485 // pp_111484 // pp_112824 // pp_112825 // pp_234261 // pp_179528 // pp_112823 // pp_118307 // pp_118306 // pp_118305 // pp_118304 // pp_118303 // pp_118302 // pp_27888 // pp_149693 // pp_209577 // pp_51643 // pp_149690 // pp_5…
GO:1901360	P	organic cyclic compound metabolic process	20	130	20270	90812	0.96	1	// pp_219164 // pp_219167 // pp_211512 // pp_219170 // pp_219162 // pp_87196 // pp_96234 // pp_86737 // pp_219169 // pp_96228 // pp_58626 // pp_58625 // pp_211516 // pp_85215 // pp_211717 // pp_197348 // pp_197349 // pp_197347 // pp_197350 // pp_236245	// pp_158845 // pp_24283 // pp_74057 // pp_89968 // pp_158842 // pp_28707 // pp_89965 // pp_89967 // pp_212550 // pp_158848 // pp_158849 // pp_153601 // pp_89347 // pp_47637 // pp_47636 // pp_14983 // pp_47634 // pp_148585 // pp_3679 // pp_121066 // pp_164874 // pp_164872 // pp_164873 // pp_43998 // pp_47638 // pp_25777 // pp_191027 // pp_25772 // pp_74053 // pp_74052 // pp_214547 // pp_169300 //…
GO:0018130	P	heterocycle biosynthetic process	12	130	6968	90812	0.31	1	// pp_219164 // pp_219167 // pp_219170 // pp_219162 // pp_87196 // pp_96234 // pp_86737 // pp_219169 // pp_96228 // pp_58626 // pp_58625 // pp_236245	// pp_163049 // pp_89968 // pp_89965 // pp_89967 // pp_89966 // pp_3679 // pp_74057 // pp_112824 // pp_112825 // pp_112823 // pp_219170 // pp_169789 // pp_169788 // pp_25489 // pp_169783 // pp_150310 // pp_169781 // pp_169780 // pp_169787 // pp_205114 // pp_205111 // pp_76644 // pp_205112 // pp_198422 // pp_198423 // pp_198426 // pp_198427 // pp_198424 // pp_198425 // pp_183486 // pp_138178 // pp…
GO:0009889	P	regulation of biosynthetic process	11	130	5638	90812	0.2	1	// pp_219164 // pp_219167 // pp_219170 // pp_219162 // pp_96234 // pp_86737 // pp_219169 // pp_96228 // pp_58626 // pp_58625 // pp_236245	// pp_163049 // pp_89968 // pp_89965 // pp_89967 // pp_89966 // pp_3679 // pp_219170 // pp_169789 // pp_169788 // pp_25489 // pp_169783 // pp_76646 // pp_169781 // pp_169780 // pp_169787 // pp_205114 // pp_205111 // pp_205110 // pp_205112 // pp_198422 // pp_198423 // pp_198426 // pp_198427 // pp_198424 // pp_198425 // pp_183486 // pp_197627 // pp_138178 // pp_138179 // pp_120229 // pp_146010 // p…
GO:0044710	P	single-organism metabolic process	16	130	13476	90812	0.79	1	// pp_105643 // pp_128902 // pp_212158 // pp_87196 // pp_125273 // pp_133430 // pp_92107 // pp_131303 // pp_247834 // pp_211717 // pp_203818 // pp_203819 // pp_169376 // pp_247837 // pp_179993 // pp_73575	// pp_218630 // pp_216958 // pp_28707 // pp_218631 // pp_95704 // pp_95705 // pp_78749 // pp_95700 // pp_95701 // pp_95702 // pp_213214 // pp_88848 // pp_73576 // pp_112824 // pp_112825 // pp_137463 // pp_112823 // pp_179526 // pp_179527 // pp_179524 // pp_179525 // pp_179523 // pp_134682 // pp_51865 // pp_14182 // pp_93618 // pp_199180 // pp_232518 // pp_199186 // pp_85094 // pp_249311 // pp_249…
GO:0050794	P	regulation of cellular process	22	130	13450	90812	0.32	1	// pp_219164 // pp_219167 // pp_219162 // pp_96234 // pp_86737 // pp_219169 // pp_211516 // pp_197348 // pp_197349 // pp_197347 // pp_219170 // pp_125246 // pp_91958 // pp_125244 // pp_236381 // pp_236245 // pp_96228 // pp_211512 // pp_197350 // pp_58625 // pp_58626 // pp_91963	// pp_71481 // pp_71483 // pp_163049 // pp_71485 // pp_89968 // pp_89965 // pp_89967 // pp_89966 // pp_111489 // pp_3679 // pp_111487 // pp_111486 // pp_111485 // pp_111484 // pp_179528 // pp_179529 // pp_134682 // pp_149693 // pp_209577 // pp_51643 // pp_149690 // pp_51645 // pp_51644 // pp_51647 // pp_51646 // pp_169789 // pp_169788 // pp_25489 // pp_169783 // pp_214078 // pp_169781 // pp_16978…
GO:0036211	P	protein modification process	6	130	8130	90812	0.97	1	// pp_117769 // pp_91958 // pp_91963 // pp_140029 // pp_236381 // pp_236245	// pp_250390 // pp_107611 // pp_107610 // pp_107613 // pp_74058 // pp_245787 // pp_149693 // pp_149692 // pp_149691 // pp_149690 // pp_149696 // pp_149695 // pp_149717 // pp_209575 // pp_63851 // pp_133305 // pp_198932 // pp_134467 // pp_134468 // pp_134469 // pp_237898 // pp_215084 // pp_232117 // pp_202755 // pp_203783 // pp_161772 // pp_161773 // pp_161770 // pp_161771 // pp_137464 // pp_23211…
GO:0008152	P	metabolic process	51	130	45905	90812	0.95	1	// pp_219164 // pp_219167 // pp_140029 // pp_219162 // pp_96234 // pp_86737 // pp_203819 // pp_219169 // pp_211516 // pp_197348 // pp_197349 // pp_197347 // pp_73575 // pp_105643 // pp_211512 // pp_87196 // pp_125246 // pp_91958 // pp_125244 // pp_236381 // pp_188475 // pp_117769 // pp_247837 // pp_247834 // pp_236245 // pp_96228 // pp_64710 // pp_212158 // pp_219170 // pp_179993 // pp_137962 // …	// pp_24283 // pp_28707 // pp_42382 // pp_14983 // pp_122007 // pp_25777 // pp_191027 // pp_25772 // pp_29253 // pp_112824 // pp_112825 // pp_52666 // pp_112823 // pp_74051 // pp_105963 // pp_105964 // pp_169789 // pp_169788 // pp_25489 // pp_169783 // pp_169782 // pp_169781 // pp_169780 // pp_169787 // pp_169786 // pp_169785 // pp_11005 // pp_198422 // pp_198423 // pp_184102 // pp_198421 // pp_1…
GO:0034654	P	nucleobase-containing compound biosynthetic process	11	130	6498	90812	0.34	1	// pp_219164 // pp_219167 // pp_219170 // pp_219162 // pp_96234 // pp_86737 // pp_219169 // pp_96228 // pp_58626 // pp_58625 // pp_236245	// pp_163049 // pp_89968 // pp_89965 // pp_89967 // pp_89966 // pp_3679 // pp_74057 // pp_219170 // pp_169789 // pp_169788 // pp_25489 // pp_169783 // pp_214078 // pp_169781 // pp_169780 // pp_169787 // pp_205114 // pp_205111 // pp_76644 // pp_205112 // pp_198422 // pp_198423 // pp_198426 // pp_198427 // pp_198424 // pp_198425 // pp_183486 // pp_138178 // pp_138179 // pp_120229 // pp_194999 // pp…
GO:0016070	P	RNA metabolic process	18	130	10267	90812	0.24	1	// pp_219164 // pp_219167 // pp_211512 // pp_219170 // pp_219162 // pp_96234 // pp_86737 // pp_219169 // pp_96228 // pp_58626 // pp_58625 // pp_211516 // pp_85215 // pp_197348 // pp_197349 // pp_197347 // pp_197350 // pp_236245	// pp_163049 // pp_89968 // pp_89965 // pp_89967 // pp_89966 // pp_158849 // pp_153601 // pp_153600 // pp_48504 // pp_14983 // pp_47634 // pp_3679 // pp_164870 // pp_74057 // pp_74051 // pp_74053 // pp_74052 // pp_142617 // pp_56495 // pp_56494 // pp_179528 // pp_56496 // pp_179522 // pp_140838 // pp_219170 // pp_140839 // pp_51649 // pp_105963 // pp_105964 // pp_169789 // pp_169788 // pp_25489 /…
GO:0044271	P	cellular nitrogen compound biosynthetic process	14	130	9477	90812	0.5	1	// pp_219164 // pp_219167 // pp_219170 // pp_219162 // pp_96234 // pp_86737 // pp_219169 // pp_96228 // pp_58626 // pp_58625 // pp_185330 // pp_185331 // pp_185328 // pp_236245	// pp_163049 // pp_89968 // pp_89965 // pp_89967 // pp_89966 // pp_3679 // pp_74057 // pp_196060 // pp_219170 // pp_169789 // pp_169788 // pp_25489 // pp_169783 // pp_150310 // pp_169781 // pp_169780 // pp_169787 // pp_205114 // pp_205111 // pp_149710 // pp_205112 // pp_11005 // pp_198422 // pp_198423 // pp_198426 // pp_198427 // pp_198424 // pp_198425 // pp_192132 // pp_192130 // pp_192131 // pp…
GO:0050896	P	response to stimulus	17	130	13393	90812	0.72	1	// pp_198676 // pp_219164 // pp_219167 // pp_210118 // pp_219170 // pp_219162 // pp_210119 // pp_219169 // pp_91958 // pp_236381 // pp_202096 // pp_202090 // pp_210120 // pp_202092 // pp_64710 // pp_91963 // pp_134911	// pp_158845 // pp_158846 // pp_174799 // pp_218630 // pp_158842 // pp_74186 // pp_218631 // pp_158848 // pp_131739 // pp_111489 // pp_14454 // pp_111487 // pp_111486 // pp_111485 // pp_111484 // pp_112824 // pp_112825 // pp_112823 // pp_179526 // pp_179527 // pp_179524 // pp_179525 // pp_134680 // pp_179523 // pp_134682 // pp_134683 // pp_149693 // pp_51643 // pp_149690 // pp_51645 // pp_51644 /…
GO:0043412	P	macromolecule modification	6	130	9368	90812	0.99	1	// pp_117769 // pp_91958 // pp_91963 // pp_140029 // pp_236381 // pp_236245	// pp_250390 // pp_107611 // pp_107610 // pp_107613 // pp_74058 // pp_245787 // pp_149693 // pp_149692 // pp_149691 // pp_149690 // pp_149696 // pp_149695 // pp_149717 // pp_105963 // pp_105964 // pp_63851 // pp_133305 // pp_198932 // pp_134467 // pp_134468 // pp_134469 // pp_237898 // pp_215084 // pp_232117 // pp_202755 // pp_203783 // pp_161772 // pp_161773 // pp_161770 // pp_161771 // pp_13746…
GO:0006355	P	regulation of transcription, DNA-templated	11	130	4919	90812	0.11	1	// pp_219164 // pp_219167 // pp_219170 // pp_219162 // pp_96234 // pp_86737 // pp_219169 // pp_96228 // pp_58626 // pp_58625 // pp_236245	// pp_118544 // pp_163049 // pp_89968 // pp_83274 // pp_74186 // pp_89965 // pp_89967 // pp_89966 // pp_125301 // pp_51902 // pp_3679 // pp_205673 // pp_124537 // pp_124536 // pp_124535 // pp_124534 // pp_184218 // pp_117302 // pp_184217 // pp_98398 // pp_98399 // pp_241493 // pp_127840 // pp_127841 // pp_228399 // pp_127845 // pp_89756 // pp_201178 // pp_91941 // pp_117678 // pp_89757 // pp_2504…
GO:0010556	P	regulation of macromolecule biosynthetic process	11	130	5463	90812	0.18	1	// pp_219164 // pp_219167 // pp_219170 // pp_219162 // pp_96234 // pp_86737 // pp_219169 // pp_96228 // pp_58626 // pp_58625 // pp_236245	// pp_205677 // pp_89968 // pp_89965 // pp_89967 // pp_89966 // pp_3679 // pp_219170 // pp_169789 // pp_169788 // pp_25489 // pp_169783 // pp_76646 // pp_169781 // pp_169780 // pp_169787 // pp_205114 // pp_205111 // pp_205110 // pp_205112 // pp_198422 // pp_198423 // pp_198426 // pp_198427 // pp_198424 // pp_198425 // pp_183486 // pp_197627 // pp_138178 // pp_138179 // pp_120229 // pp_146010 // p…
GO:0006351	P	transcription, DNA-templated	11	130	5280	90812	0.15	1	// pp_219164 // pp_219167 // pp_219170 // pp_219162 // pp_96234 // pp_86737 // pp_219169 // pp_96228 // pp_58626 // pp_58625 // pp_236245	// pp_225072 // pp_118544 // pp_136379 // pp_89968 // pp_83274 // pp_74186 // pp_85576 // pp_225310 // pp_225313 // pp_225312 // pp_225315 // pp_225314 // pp_125301 // pp_233295 // pp_3679 // pp_224412 // pp_124537 // pp_124536 // pp_124535 // pp_124534 // pp_184218 // pp_117302 // pp_184217 // pp_98398 // pp_98399 // pp_225311 // pp_184369 // pp_241493 // pp_127840 // pp_127841 // pp_228399 // p…
GO:0032774	P	RNA biosynthetic process	11	130	5378	90812	0.17	1	// pp_219164 // pp_219167 // pp_219170 // pp_219162 // pp_96234 // pp_86737 // pp_219169 // pp_96228 // pp_58626 // pp_58625 // pp_236245	// pp_225072 // pp_118544 // pp_136379 // pp_89968 // pp_83274 // pp_74186 // pp_85576 // pp_225310 // pp_225313 // pp_225312 // pp_225315 // pp_225314 // pp_125301 // pp_233295 // pp_3679 // pp_224412 // pp_124537 // pp_124536 // pp_124535 // pp_124534 // pp_184218 // pp_117302 // pp_184217 // pp_98398 // pp_98399 // pp_225311 // pp_184369 // pp_241493 // pp_127840 // pp_127841 // pp_228399 // p…
GO:0016310	P	phosphorylation	5	130	6073	90812	0.93	1	// pp_117769 // pp_91963 // pp_236381 // pp_211717 // pp_91958	// pp_74186 // pp_250394 // pp_149693 // pp_149692 // pp_149691 // pp_149690 // pp_149696 // pp_149695 // pp_149694 // pp_198429 // pp_237898 // pp_215084 // pp_161779 // pp_106051 // pp_99033 // pp_161772 // pp_161773 // pp_161770 // pp_161771 // pp_183377 // pp_183374 // pp_183373 // pp_54897 // pp_183379 // pp_99034 // pp_141048 // pp_219680 // pp_203788 // pp_6942 // pp_97622 // pp_182687 // …
GO:0044249	P	cellular biosynthetic process	17	130	13281	90812	0.7	1	// pp_219164 // pp_219167 // pp_219170 // pp_219162 // pp_87196 // pp_92107 // pp_86737 // pp_185328 // pp_219169 // pp_96228 // pp_58626 // pp_58625 // pp_185330 // pp_185331 // pp_236245 // pp_96234 // pp_73575	// pp_163049 // pp_89968 // pp_158842 // pp_89965 // pp_89967 // pp_89966 // pp_3679 // pp_74057 // pp_70570 // pp_196060 // pp_112824 // pp_112825 // pp_112823 // pp_202179 // pp_134682 // pp_199182 // pp_219170 // pp_199183 // pp_108485 // pp_199180 // pp_169789 // pp_76641 // pp_25489 // pp_169783 // pp_150310 // pp_169781 // pp_169780 // pp_169787 // pp_173882 // pp_205114 // pp_205111 // pp_…
GO:0034641	P	cellular nitrogen compound metabolic process	22	130	21637	90812	0.95	1	// pp_219164 // pp_219167 // pp_219162 // pp_96234 // pp_86737 // pp_219169 // pp_211516 // pp_197348 // pp_197349 // pp_197347 // pp_219170 // pp_185328 // pp_236245 // pp_96228 // pp_211512 // pp_85215 // pp_211717 // pp_197350 // pp_58625 // pp_58626 // pp_185330 // pp_185331	// pp_158845 // pp_24283 // pp_74057 // pp_244616 // pp_89968 // pp_158842 // pp_28707 // pp_89965 // pp_89967 // pp_212550 // pp_158848 // pp_158846 // pp_153601 // pp_28251 // pp_47637 // pp_47636 // pp_14983 // pp_47634 // pp_122007 // pp_102698 // pp_148585 // pp_3679 // pp_121066 // pp_164874 // pp_164872 // pp_164873 // pp_43998 // pp_47638 // pp_25777 // pp_191027 // pp_25772 // pp_219802 …
GO:0023052	P	signaling	8	130	5895	90812	0.61	1	// pp_219164 // pp_219167 // pp_219170 // pp_219162 // pp_219169 // pp_91958 // pp_236381 // pp_91963	// pp_111489 // pp_14454 // pp_111487 // pp_111486 // pp_111485 // pp_111484 // pp_134682 // pp_149693 // pp_51643 // pp_149690 // pp_51645 // pp_51644 // pp_51647 // pp_51646 // pp_25487 // pp_178213 // pp_178212 // pp_178211 // pp_178210 // pp_237942 // pp_86889 // pp_198429 // pp_232116 // pp_232115 // pp_92586 // pp_111488 // pp_92585 // pp_92584 // pp_54897 // pp_92583 // pp_92581 // pp_1410…
GO:0044699	P	single-organism process	28	130	27314	90812	0.96	1	// pp_219164 // pp_219167 // pp_219162 // pp_219169 // pp_203818 // pp_203819 // pp_73575 // pp_105643 // pp_87196 // pp_91958 // pp_236381 // pp_169376 // pp_247837 // pp_236245 // pp_212158 // pp_219170 // pp_179993 // pp_92107 // pp_131303 // pp_247834 // pp_211717 // pp_128902 // pp_1351 // pp_133430 // pp_125273 // pp_253294 // pp_91963 // pp_156267	// pp_28707 // pp_112824 // pp_112825 // pp_112823 // pp_202179 // pp_27888 // pp_25489 // pp_25487 // pp_184100 // pp_237891 // pp_237893 // pp_184108 // pp_184109 // pp_198429 // pp_237898 // pp_239677 // pp_239676 // pp_226183 // pp_226185 // pp_226184 // pp_226187 // pp_226186 // pp_239679 // pp_239678 // pp_218080 // pp_54897 // pp_219681 // pp_219682 // pp_219683 // pp_219684 // pp_90392 //…
GO:0009719	P	response to endogenous stimulus	5	130	2208	90812	0.22	1	// pp_219164 // pp_219167 // pp_219169 // pp_219170 // pp_219162	// pp_169307 // pp_169306 // pp_169305 // pp_169304 // pp_169303 // pp_116692 // pp_169309 // pp_65929 // pp_112824 // pp_112825 // pp_112823 // pp_188768 // pp_188769 // pp_51643 // pp_51645 // pp_51644 // pp_51647 // pp_51646 // pp_169547 // pp_169546 // pp_211958 // pp_211959 // pp_211956 // pp_211957 // pp_234164 // pp_234165 // pp_234166 // pp_115251 // pp_234161 // pp_234162 // pp_234163 //…
GO:0006139	P	nucleobase-containing compound metabolic process	19	130	18904	90812	0.94	1	// pp_219164 // pp_219167 // pp_211512 // pp_219170 // pp_219162 // pp_96234 // pp_86737 // pp_219169 // pp_96228 // pp_58626 // pp_58625 // pp_211516 // pp_85215 // pp_211717 // pp_197348 // pp_197349 // pp_197347 // pp_197350 // pp_236245	// pp_158845 // pp_24283 // pp_74057 // pp_89968 // pp_158842 // pp_28707 // pp_89965 // pp_89967 // pp_212550 // pp_158848 // pp_158849 // pp_153601 // pp_89347 // pp_47637 // pp_47636 // pp_14983 // pp_47634 // pp_148585 // pp_3679 // pp_121066 // pp_164874 // pp_164872 // pp_164873 // pp_43998 // pp_47638 // pp_25777 // pp_191027 // pp_25772 // pp_74053 // pp_74052 // pp_214547 // pp_169300 //…
GO:0044238	P	primary metabolic process	37	130	37335	90812	0.98	1	// pp_219164 // pp_219167 // pp_197348 // pp_219162 // pp_96234 // pp_86737 // pp_219169 // pp_211516 // pp_140029 // pp_197349 // pp_197347 // pp_73575 // pp_211512 // pp_87196 // pp_125246 // pp_91958 // pp_125244 // pp_236381 // pp_188475 // pp_117769 // pp_236245 // pp_96228 // pp_64710 // pp_219170 // pp_137962 // pp_185328 // pp_85215 // pp_211717 // pp_197350 // pp_245686 // pp_58625 // pp…	// pp_24283 // pp_28707 // pp_42382 // pp_14983 // pp_25777 // pp_191027 // pp_25772 // pp_29253 // pp_112824 // pp_112825 // pp_52666 // pp_112823 // pp_74051 // pp_105963 // pp_105964 // pp_169789 // pp_169788 // pp_25489 // pp_169783 // pp_169782 // pp_169781 // pp_169780 // pp_169787 // pp_198422 // pp_198423 // pp_198426 // pp_198427 // pp_198424 // pp_134467 // pp_134468 // pp_134469 // pp_…
GO:0009987	P	cellular process	50	130	47241	90812	0.97	1	// pp_219164 // pp_219167 // pp_197348 // pp_58625 // pp_219162 // pp_136817 // pp_96234 // pp_86737 // pp_219169 // pp_211516 // pp_198676 // pp_140029 // pp_64710 // pp_134911 // pp_210120 // pp_197349 // pp_197347 // pp_91963 // pp_73575 // pp_211512 // pp_87196 // pp_125246 // pp_91958 // pp_125244 // pp_236381 // pp_185328 // pp_117769 // pp_236245 // pp_96228 // pp_210118 // pp_219170 // pp…	// pp_87966 // pp_24283 // pp_28707 // pp_14983 // pp_122007 // pp_25777 // pp_191027 // pp_25772 // pp_112824 // pp_112825 // pp_52666 // pp_112823 // pp_202179 // pp_74051 // pp_105963 // pp_105964 // pp_169789 // pp_169788 // pp_25489 // pp_169783 // pp_169782 // pp_169781 // pp_169780 // pp_169787 // pp_169786 // pp_169785 // pp_11005 // pp_198422 // pp_198423 // pp_184102 // pp_184103 // pp_…
GO:0006725	P	cellular aromatic compound metabolic process	19	130	19995	90812	0.97	1	// pp_219164 // pp_219167 // pp_211512 // pp_219170 // pp_219162 // pp_96234 // pp_86737 // pp_219169 // pp_96228 // pp_58626 // pp_58625 // pp_211516 // pp_85215 // pp_211717 // pp_197348 // pp_197349 // pp_197347 // pp_197350 // pp_236245	// pp_158845 // pp_24283 // pp_74057 // pp_89968 // pp_158842 // pp_28707 // pp_89965 // pp_89967 // pp_212550 // pp_158848 // pp_158849 // pp_153601 // pp_89347 // pp_47637 // pp_47636 // pp_14983 // pp_47634 // pp_148585 // pp_3679 // pp_121066 // pp_164874 // pp_164872 // pp_164873 // pp_43998 // pp_47638 // pp_25777 // pp_191027 // pp_25772 // pp_74053 // pp_74052 // pp_214547 // pp_169300 //…
GO:1903506	P	regulation of nucleic acid-templated transcription	11	130	4964	90812	0.12	1	// pp_219164 // pp_219167 // pp_219170 // pp_219162 // pp_96234 // pp_86737 // pp_219169 // pp_96228 // pp_58626 // pp_58625 // pp_236245	// pp_118544 // pp_163049 // pp_89968 // pp_83274 // pp_74186 // pp_89965 // pp_89967 // pp_89966 // pp_125301 // pp_51902 // pp_3679 // pp_205673 // pp_124537 // pp_124536 // pp_124535 // pp_124534 // pp_184218 // pp_117302 // pp_184217 // pp_98398 // pp_98399 // pp_241493 // pp_127840 // pp_127841 // pp_228399 // pp_127845 // pp_89756 // pp_201178 // pp_91941 // pp_117678 // pp_89757 // pp_2504…
GO:0009725	P	response to hormone	5	130	2131	90812	0.2	1	// pp_219164 // pp_219167 // pp_219169 // pp_219170 // pp_219162	// pp_169307 // pp_169306 // pp_169305 // pp_169304 // pp_169303 // pp_116692 // pp_169309 // pp_65929 // pp_112824 // pp_112825 // pp_112823 // pp_188768 // pp_188769 // pp_51643 // pp_51645 // pp_51644 // pp_219170 // pp_51646 // pp_169547 // pp_169546 // pp_211958 // pp_211959 // pp_211956 // pp_211957 // pp_234164 // pp_234165 // pp_234166 // pp_115251 // pp_234161 // pp_234162 // pp_234163 /…
GO:0031326	P	regulation of cellular biosynthetic process	11	130	5618	90812	0.2	1	// pp_219164 // pp_219167 // pp_219170 // pp_219162 // pp_96234 // pp_86737 // pp_219169 // pp_96228 // pp_58626 // pp_58625 // pp_236245	// pp_163049 // pp_89968 // pp_89965 // pp_89967 // pp_89966 // pp_3679 // pp_219170 // pp_169789 // pp_169788 // pp_25489 // pp_169783 // pp_76646 // pp_169781 // pp_169780 // pp_169787 // pp_205114 // pp_205111 // pp_205110 // pp_205112 // pp_198422 // pp_198423 // pp_198426 // pp_198427 // pp_198424 // pp_198425 // pp_183486 // pp_197627 // pp_138178 // pp_138179 // pp_120229 // pp_146010 // p…
GO:0090304	P	nucleic acid metabolic process	18	130	17582	90812	0.93	1	// pp_219164 // pp_219167 // pp_211512 // pp_219170 // pp_219162 // pp_96234 // pp_86737 // pp_219169 // pp_96228 // pp_58626 // pp_58625 // pp_211516 // pp_85215 // pp_197348 // pp_197349 // pp_197347 // pp_197350 // pp_236245	// pp_158845 // pp_24283 // pp_74057 // pp_89968 // pp_158842 // pp_28707 // pp_89965 // pp_89967 // pp_212550 // pp_158848 // pp_158849 // pp_153601 // pp_153600 // pp_47637 // pp_47636 // pp_14983 // pp_47634 // pp_28879 // pp_3679 // pp_164874 // pp_164872 // pp_164873 // pp_43998 // pp_47638 // pp_25777 // pp_191027 // pp_25772 // pp_74053 // pp_74052 // pp_169300 // pp_142617 // pp_125 // pp…
GO:2000112	P	regulation of cellular macromolecule biosynthetic process	11	130	5415	90812	0.17	1	// pp_219164 // pp_219167 // pp_219170 // pp_219162 // pp_96234 // pp_86737 // pp_219169 // pp_96228 // pp_58626 // pp_58625 // pp_236245	// pp_118544 // pp_163049 // pp_89968 // pp_83274 // pp_74186 // pp_89965 // pp_89967 // pp_89966 // pp_57839 // pp_125301 // pp_51902 // pp_3679 // pp_224412 // pp_124537 // pp_124536 // pp_124535 // pp_124534 // pp_58759 // pp_184218 // pp_117302 // pp_184217 // pp_78248 // pp_98399 // pp_182737 // pp_241493 // pp_127840 // pp_127841 // pp_219564 // pp_228399 // pp_127845 // pp_197629 // pp_201…
GO:0071704	P	organic substance metabolic process	38	130	39437	90812	0.99	1	// pp_219164 // pp_219167 // pp_197348 // pp_219162 // pp_96234 // pp_86737 // pp_219169 // pp_211516 // pp_140029 // pp_197349 // pp_197347 // pp_73575 // pp_211512 // pp_87196 // pp_125246 // pp_91958 // pp_125244 // pp_236381 // pp_188475 // pp_117769 // pp_236245 // pp_96228 // pp_64710 // pp_219170 // pp_137962 // pp_185328 // pp_179993 // pp_85215 // pp_211717 // pp_197350 // pp_245686 // p…	// pp_24283 // pp_28707 // pp_42382 // pp_14983 // pp_25777 // pp_191027 // pp_25772 // pp_29253 // pp_112824 // pp_112825 // pp_52666 // pp_112823 // pp_74051 // pp_105963 // pp_105964 // pp_169789 // pp_169788 // pp_25489 // pp_169783 // pp_169782 // pp_169781 // pp_169780 // pp_169787 // pp_11005 // pp_198422 // pp_198423 // pp_198421 // pp_198426 // pp_198427 // pp_198424 // pp_134467 // pp_1…
GO:0010468	P	regulation of gene expression	11	130	5942	90812	0.25	1	// pp_219164 // pp_219167 // pp_219170 // pp_219162 // pp_96234 // pp_86737 // pp_219169 // pp_96228 // pp_58626 // pp_58625 // pp_236245	// pp_163049 // pp_89968 // pp_89965 // pp_89967 // pp_89966 // pp_3679 // pp_179528 // pp_179529 // pp_76642 // pp_219170 // pp_76643 // pp_169789 // pp_169788 // pp_25489 // pp_169783 // pp_76646 // pp_169781 // pp_169780 // pp_169787 // pp_205114 // pp_205111 // pp_205110 // pp_205112 // pp_198422 // pp_198423 // pp_198426 // pp_198427 // pp_198424 // pp_198425 // pp_183486 // pp_138178 // pp_…
GO:1901576	P	organic substance biosynthetic process	16	130	13478	90812	0.79	1	// pp_219164 // pp_219167 // pp_219170 // pp_219162 // pp_87196 // pp_96234 // pp_86737 // pp_219169 // pp_96228 // pp_58626 // pp_58625 // pp_185330 // pp_185331 // pp_236245 // pp_185328 // pp_73575	// pp_163049 // pp_89968 // pp_158842 // pp_89965 // pp_89967 // pp_89966 // pp_3679 // pp_74057 // pp_196060 // pp_112824 // pp_112825 // pp_112823 // pp_202179 // pp_199182 // pp_219170 // pp_199183 // pp_199180 // pp_169789 // pp_169788 // pp_25489 // pp_169783 // pp_150310 // pp_169781 // pp_169780 // pp_169787 // pp_208009 // pp_205114 // pp_205111 // pp_199184 // pp_205112 // pp_11005 // pp…
GO:0006464	P	cellular protein modification process	6	130	8130	90812	0.97	1	// pp_117769 // pp_91958 // pp_91963 // pp_140029 // pp_236381 // pp_236245	// pp_250390 // pp_107611 // pp_107610 // pp_107613 // pp_74058 // pp_245787 // pp_149693 // pp_149692 // pp_149691 // pp_149690 // pp_149696 // pp_149695 // pp_149717 // pp_209575 // pp_63851 // pp_133305 // pp_198932 // pp_134467 // pp_134468 // pp_134469 // pp_237898 // pp_215084 // pp_232117 // pp_202755 // pp_203783 // pp_161772 // pp_161773 // pp_161770 // pp_161771 // pp_137464 // pp_23211…
GO:0009058	P	biosynthetic process	17	130	14106	90812	0.78	1	// pp_219164 // pp_219167 // pp_219170 // pp_219162 // pp_87196 // pp_92107 // pp_86737 // pp_185328 // pp_219169 // pp_96228 // pp_58626 // pp_58625 // pp_185330 // pp_185331 // pp_236245 // pp_96234 // pp_73575	// pp_163049 // pp_89968 // pp_158842 // pp_89965 // pp_89967 // pp_89966 // pp_3679 // pp_74057 // pp_70570 // pp_196060 // pp_112824 // pp_112825 // pp_112823 // pp_202179 // pp_134682 // pp_199182 // pp_219170 // pp_149717 // pp_108485 // pp_199180 // pp_169789 // pp_76641 // pp_25489 // pp_169783 // pp_150310 // pp_169781 // pp_169780 // pp_169787 // pp_173882 // pp_205114 // pp_205111 // pp_…
GO:0009059	P	macromolecule biosynthetic process	14	130	9829	90812	0.55	1	// pp_219164 // pp_219167 // pp_219170 // pp_219162 // pp_96234 // pp_86737 // pp_219169 // pp_96228 // pp_58626 // pp_58625 // pp_185330 // pp_185331 // pp_185328 // pp_236245	// pp_163049 // pp_89968 // pp_158842 // pp_89965 // pp_89967 // pp_89966 // pp_3679 // pp_74057 // pp_196060 // pp_76642 // pp_219170 // pp_199183 // pp_169789 // pp_169788 // pp_25489 // pp_169783 // pp_199186 // pp_169781 // pp_169780 // pp_169787 // pp_208009 // pp_205114 // pp_205111 // pp_76644 // pp_205112 // pp_76645 // pp_198422 // pp_198423 // pp_198426 // pp_198427 // pp_198424 // pp_1…
GO:0044763	P	single-organism cellular process	18	130	18797	90812	0.96	1	// pp_219164 // pp_219167 // pp_1351 // pp_219170 // pp_219162 // pp_87196 // pp_92107 // pp_91963 // pp_219169 // pp_253294 // pp_91958 // pp_236245 // pp_169376 // pp_236381 // pp_179993 // pp_156267 // pp_73575 // pp_211717	// pp_71481 // pp_71483 // pp_71485 // pp_89968 // pp_89965 // pp_218631 // pp_137460 // pp_111489 // pp_14454 // pp_3676 // pp_111486 // pp_111485 // pp_111484 // pp_219723 // pp_112824 // pp_112825 // pp_112823 // pp_134684 // pp_134680 // pp_134681 // pp_134682 // pp_134683 // pp_149693 // pp_51643 // pp_149690 // pp_51645 // pp_51644 // pp_51647 // pp_51646 // pp_238567 // pp_133049 // pp_199…
GO:0042221	P	response to chemical	11	130	4645	90812	0.084	1	// pp_219164 // pp_219167 // pp_210118 // pp_219170 // pp_219162 // pp_219169 // pp_198676 // pp_202096 // pp_202090 // pp_210120 // pp_202092	// pp_178459 // pp_201173 // pp_169305 // pp_169304 // pp_169303 // pp_178458 // pp_178457 // pp_169308 // pp_148629 // pp_177108 // pp_177109 // pp_117855 // pp_138652 // pp_65929 // pp_63345 // pp_78248 // pp_246939 // pp_112824 // pp_112825 // pp_108664 // pp_112823 // pp_142335 // pp_142334 // pp_179524 // pp_142336 // pp_142331 // pp_179523 // pp_142333 // pp_142332 // pp_218171 // pp_218170…
GO:0044237	P	cellular metabolic process	36	130	37129	90812	0.99	1	// pp_219164 // pp_219167 // pp_197348 // pp_219162 // pp_96234 // pp_86737 // pp_219169 // pp_211516 // pp_140029 // pp_197349 // pp_197347 // pp_73575 // pp_211512 // pp_87196 // pp_125246 // pp_91958 // pp_125244 // pp_236381 // pp_185328 // pp_117769 // pp_236245 // pp_96228 // pp_219170 // pp_179993 // pp_92107 // pp_169376 // pp_85215 // pp_211717 // pp_197350 // pp_58625 // pp_58626 // pp_…	// pp_24283 // pp_28707 // pp_14983 // pp_25777 // pp_191027 // pp_25772 // pp_112824 // pp_112825 // pp_52666 // pp_112823 // pp_74051 // pp_105963 // pp_105964 // pp_169789 // pp_169788 // pp_25489 // pp_169783 // pp_169782 // pp_169781 // pp_169780 // pp_169787 // pp_169786 // pp_169785 // pp_11005 // pp_198422 // pp_198423 // pp_237891 // pp_198427 // pp_198424 // pp_134467 // pp_134468 // pp…
GO:0006796	P	phosphate-containing compound metabolic process	5	130	8382	90812	0.99	1	// pp_117769 // pp_91963 // pp_236381 // pp_211717 // pp_91958	// pp_250390 // pp_250394 // pp_149693 // pp_149692 // pp_149691 // pp_149690 // pp_149696 // pp_149695 // pp_149694 // pp_169786 // pp_169785 // pp_198429 // pp_237898 // pp_215084 // pp_161779 // pp_106051 // pp_203783 // pp_161772 // pp_161773 // pp_161770 // pp_161771 // pp_183377 // pp_183374 // pp_183373 // pp_54897 // pp_194294 // pp_183379 // pp_46304 // pp_120229 // pp_141048 // pp_21968…
GO:0006793	P	phosphorus metabolic process	5	130	8442	90812	0.99	1	// pp_117769 // pp_91963 // pp_236381 // pp_211717 // pp_91958	// pp_250390 // pp_250394 // pp_134682 // pp_149693 // pp_149692 // pp_149691 // pp_149690 // pp_149696 // pp_149695 // pp_149694 // pp_169786 // pp_169785 // pp_198429 // pp_237898 // pp_215084 // pp_161779 // pp_106051 // pp_203783 // pp_161772 // pp_161773 // pp_161770 // pp_161771 // pp_183377 // pp_183374 // pp_183373 // pp_54897 // pp_194294 // pp_183379 // pp_46304 // pp_120229 // pp_14104…
GO:0006396	P	RNA processing	6	130	2389	90812	0.14	1	// pp_211516 // pp_211512 // pp_197348 // pp_197349 // pp_197347 // pp_197350	// pp_52209 // pp_110438 // pp_119491 // pp_119492 // pp_131379 // pp_230345 // pp_196330 // pp_201175 // pp_239853 // pp_239852 // pp_211496 // pp_78248 // pp_24600 // pp_161020 // pp_239854 // pp_56495 // pp_56494 // pp_179528 // pp_56496 // pp_142335 // pp_142334 // pp_105295 // pp_142336 // pp_142333 // pp_134264 // pp_134265 // pp_134262 // pp_134263 // pp_183977 // pp_168548 // pp_168549 //…
GO:0005509	F	calcium ion binding	17	130	913	90812	1.8e-13	4.6e-11	// pp_108462 // pp_108461 // pp_108460 // pp_108467 // pp_146235 // pp_108458 // pp_108445 // pp_108444 // pp_108447 // pp_108446 // pp_146234 // pp_108453 // pp_152809 // pp_152810 // pp_108449 // pp_152812 // pp_108452	// pp_86618 // pp_108459 // pp_79033 // pp_49995 // pp_120685 // pp_239251 // pp_239250 // pp_239252 // pp_85930 // pp_152323 // pp_108463 // pp_108462 // pp_108461 // pp_108460 // pp_108467 // pp_108466 // pp_128979 // pp_108464 // pp_222130 // pp_222131 // pp_222133 // pp_47849 // pp_17731 // pp_234261 // pp_90369 // pp_120689 // pp_120688 // pp_222039 // pp_143547 // pp_143546 // pp_166153 // …
GO:0003713	F	transcription coactivator activity	5	130	61	90812	3.7e-08	4.8e-06	// pp_219164 // pp_219167 // pp_219169 // pp_219170 // pp_219162	// pp_226776 // pp_164076 // pp_226774 // pp_226775 // pp_219161 // pp_226773 // pp_219163 // pp_164077 // pp_182098 // pp_164074 // pp_164078 // pp_164079 // pp_164075 // pp_219164 // pp_223539 // pp_219165 // pp_219160 // pp_223542 // pp_197674 // pp_197675 // pp_197672 // pp_197673 // pp_35932 // pp_219162 // pp_23911 // pp_219167 // pp_23913 // pp_164083 // pp_164082 // pp_164081 // pp_164080…
GO:0051087	F	chaperone binding	5	130	89	90812	2.5e-07	1.9e-05	// pp_134947 // pp_134946 // pp_134944 // pp_134943 // pp_134948	// pp_104711 // pp_105780 // pp_105783 // pp_188096 // pp_188097 // pp_197759 // pp_197758 // pp_145480 // pp_184451 // pp_197757 // pp_234892 // pp_234893 // pp_101622 // pp_104708 // pp_104709 // pp_104706 // pp_104707 // pp_104704 // pp_104705 // pp_104710 // pp_136290 // pp_136292 // pp_134947 // pp_134946 // pp_134944 // pp_134943 // pp_134942 // pp_38707 // pp_104279 // pp_134948 // pp_2243…
GO:0044822	F	poly(A) RNA binding	11	130	971	90812	3.7e-07	1.9e-05	// pp_219164 // pp_219167 // pp_211512 // pp_219170 // pp_219162 // pp_219169 // pp_211516 // pp_197348 // pp_197349 // pp_197347 // pp_197350	// pp_220364 // pp_194325 // pp_194324 // pp_219291 // pp_194326 // pp_86340 // pp_219296 // pp_194323 // pp_194322 // pp_86591 // pp_91364 // pp_91365 // pp_91362 // pp_91363 // pp_91360 // pp_91361 // pp_225258 // pp_130838 // pp_239996 // pp_120503 // pp_113351 // pp_239998 // pp_113352 // pp_120500 // pp_227140 // pp_40827 // pp_40826 // pp_179528 // pp_72959 // pp_72956 // pp_188949 // pp_72…
GO:0003729	F	mRNA binding	11	130	971	90812	3.7e-07	1.9e-05	// pp_219164 // pp_219167 // pp_211512 // pp_219170 // pp_219162 // pp_219169 // pp_211516 // pp_197348 // pp_197349 // pp_197347 // pp_197350	// pp_220364 // pp_194325 // pp_194324 // pp_219291 // pp_194326 // pp_86340 // pp_219296 // pp_194323 // pp_194322 // pp_86591 // pp_91364 // pp_91365 // pp_91362 // pp_91363 // pp_91360 // pp_91361 // pp_225258 // pp_130838 // pp_239996 // pp_120503 // pp_113351 // pp_239998 // pp_113352 // pp_120500 // pp_227140 // pp_40827 // pp_40826 // pp_179528 // pp_72959 // pp_72956 // pp_188949 // pp_72…
GO:0001071	F	nucleic acid binding transcription factor activity	11	130	1902	90812	0.00017	0.0063	// pp_219164 // pp_219167 // pp_219170 // pp_219162 // pp_96234 // pp_86737 // pp_219169 // pp_96228 // pp_58626 // pp_58625 // pp_236245	// pp_125301 // pp_3679 // pp_124537 // pp_124536 // pp_124535 // pp_124534 // pp_219170 // pp_169789 // pp_169788 // pp_135799 // pp_25489 // pp_169783 // pp_169782 // pp_98020 // pp_169780 // pp_169787 // pp_135793 // pp_205114 // pp_205111 // pp_205110 // pp_205112 // pp_196450 // pp_115251 // pp_198422 // pp_198423 // pp_198426 // pp_198427 // pp_198424 // pp_198425 // pp_119014 // pp_142489 …
GO:0003700	F	transcription factor activity, sequence-specific DNA binding	11	130	1902	90812	0.00017	0.0063	// pp_219164 // pp_219167 // pp_219170 // pp_219162 // pp_96234 // pp_86737 // pp_219169 // pp_96228 // pp_58626 // pp_58625 // pp_236245	// pp_125301 // pp_3679 // pp_124537 // pp_124536 // pp_124535 // pp_124534 // pp_219170 // pp_169789 // pp_169788 // pp_135799 // pp_25489 // pp_169783 // pp_169782 // pp_98020 // pp_169780 // pp_169787 // pp_135793 // pp_205114 // pp_205111 // pp_205110 // pp_205112 // pp_196450 // pp_115251 // pp_198422 // pp_198423 // pp_198426 // pp_198427 // pp_198424 // pp_198425 // pp_119014 // pp_142489 …
GO:0000989	F	transcription factor activity, transcription factor binding	5	130	408	90812	0.00038	0.011	// pp_219164 // pp_219167 // pp_219169 // pp_219170 // pp_219162	// pp_164077 // pp_123082 // pp_123081 // pp_66258 // pp_190822 // pp_219170 // pp_190821 // pp_66256 // pp_66257 // pp_155580 // pp_107723 // pp_107722 // pp_107725 // pp_107724 // pp_179070 // pp_244645 // pp_244643 // pp_197674 // pp_197675 // pp_197672 // pp_197673 // pp_46337 // pp_163879 // pp_163877 // pp_83240 // pp_89820 // pp_182451 // pp_89822 // pp_182453 // pp_98550 // pp_98551 // pp…
GO:0003712	F	transcription cofactor activity	5	130	408	90812	0.00038	0.011	// pp_219164 // pp_219167 // pp_219169 // pp_219170 // pp_219162	// pp_164077 // pp_123082 // pp_123081 // pp_66258 // pp_190822 // pp_219170 // pp_190821 // pp_66256 // pp_66257 // pp_155580 // pp_107723 // pp_107722 // pp_107725 // pp_107724 // pp_179070 // pp_244645 // pp_244643 // pp_197674 // pp_197675 // pp_197672 // pp_197673 // pp_46337 // pp_163879 // pp_163877 // pp_83240 // pp_89820 // pp_182451 // pp_89822 // pp_182453 // pp_98550 // pp_98551 // pp…
GO:0000988	F	transcription factor activity, protein binding	5	130	446	90812	0.00056	0.015	// pp_219164 // pp_219167 // pp_219169 // pp_219170 // pp_219162	// pp_164077 // pp_123082 // pp_123081 // pp_66258 // pp_190822 // pp_219170 // pp_190821 // pp_66256 // pp_66257 // pp_135799 // pp_155580 // pp_107723 // pp_107722 // pp_107725 // pp_107724 // pp_248278 // pp_191726 // pp_191727 // pp_191724 // pp_191725 // pp_179070 // pp_191723 // pp_191721 // pp_244645 // pp_244643 // pp_197674 // pp_197675 // pp_197672 // pp_197673 // pp_46337 // pp_163879 …
GO:0046872	F	metal ion binding	37	130	14141	90812	0.0014	0.034	// pp_108452 // pp_126347 // pp_203818 // pp_203819 // pp_123611 // pp_80896 // pp_78343 // pp_146235 // pp_108462 // pp_108461 // pp_108460 // pp_108467 // pp_108445 // pp_108444 // pp_108447 // pp_108446 // pp_163572 // pp_247834 // pp_152810 // pp_152812 // pp_247833 // pp_146234 // pp_212158 // pp_179993 // pp_92107 // pp_131303 // pp_105643 // pp_211717 // pp_108449 // pp_247837 // pp_128902…	// pp_219353 // pp_24283 // pp_188305 // pp_244616 // pp_219357 // pp_188300 // pp_188301 // pp_219358 // pp_219359 // pp_188304 // pp_47637 // pp_47636 // pp_43994 // pp_95700 // pp_95701 // pp_95702 // pp_148628 // pp_3676 // pp_164872 // pp_47638 // pp_70570 // pp_219723 // pp_156079 // pp_112824 // pp_112825 // pp_52666 // pp_179528 // pp_112823 // pp_134685 // pp_134686 // pp_134680 // pp_27…
GO:0043169	F	cation binding	37	130	14212	90812	0.0016	0.034	// pp_108452 // pp_126347 // pp_203818 // pp_203819 // pp_123611 // pp_80896 // pp_78343 // pp_146235 // pp_108462 // pp_108461 // pp_108460 // pp_108467 // pp_108445 // pp_108444 // pp_108447 // pp_108446 // pp_163572 // pp_247834 // pp_152810 // pp_152812 // pp_247833 // pp_146234 // pp_212158 // pp_179993 // pp_92107 // pp_131303 // pp_105643 // pp_211717 // pp_108449 // pp_247837 // pp_128902…	// pp_219353 // pp_24283 // pp_188305 // pp_244616 // pp_219357 // pp_188300 // pp_188301 // pp_219358 // pp_219359 // pp_188304 // pp_47637 // pp_47636 // pp_43994 // pp_95700 // pp_95701 // pp_95702 // pp_148628 // pp_3676 // pp_164872 // pp_47638 // pp_70570 // pp_219723 // pp_156079 // pp_112824 // pp_112825 // pp_52666 // pp_179528 // pp_112823 // pp_134685 // pp_134686 // pp_134680 // pp_27…
GO:0043167	F	ion binding	37	130	15047	90812	0.0037	0.073	// pp_108452 // pp_126347 // pp_203818 // pp_203819 // pp_123611 // pp_80896 // pp_78343 // pp_146235 // pp_108462 // pp_108461 // pp_108460 // pp_108467 // pp_108445 // pp_108444 // pp_108447 // pp_108446 // pp_163572 // pp_247834 // pp_152810 // pp_152812 // pp_247833 // pp_146234 // pp_212158 // pp_179993 // pp_92107 // pp_131303 // pp_105643 // pp_211717 // pp_108449 // pp_247837 // pp_128902…	// pp_219353 // pp_24283 // pp_188305 // pp_244616 // pp_219357 // pp_188300 // pp_188301 // pp_219358 // pp_219359 // pp_188304 // pp_47637 // pp_47636 // pp_43994 // pp_95700 // pp_95701 // pp_95702 // pp_148628 // pp_3676 // pp_164872 // pp_47638 // pp_70570 // pp_219723 // pp_156079 // pp_112824 // pp_112825 // pp_52666 // pp_179528 // pp_112823 // pp_134685 // pp_134686 // pp_134680 // pp_13…
GO:0003924	F	GTPase activity	5	130	866	90812	0.0094	0.17	// pp_185330 // pp_185331 // pp_156267 // pp_1351 // pp_185328	// pp_160447 // pp_150320 // pp_111489 // pp_111488 // pp_111487 // pp_111486 // pp_111485 // pp_111484 // pp_202068 // pp_115326 // pp_115324 // pp_115325 // pp_115322 // pp_115323 // pp_75854 // pp_115321 // pp_86818 // pp_4246 // pp_128975 // pp_128974 // pp_128973 // pp_128972 // pp_128971 // pp_128970 // pp_188940 // pp_188941 // pp_188942 // pp_188943 // pp_188944 // pp_188945 // pp_10789 /…
GO:0003723	F	RNA binding	14	130	4597	90812	0.01	0.17	// pp_219164 // pp_219167 // pp_211512 // pp_219170 // pp_219162 // pp_185328 // pp_219169 // pp_211516 // pp_185330 // pp_185331 // pp_197348 // pp_197349 // pp_197347 // pp_197350	// pp_202314 // pp_60317 // pp_155117 // pp_37931 // pp_37930 // pp_223250 // pp_119491 // pp_119492 // pp_6501 // pp_126816 // pp_131379 // pp_131378 // pp_226963 // pp_58759 // pp_83447 // pp_239853 // pp_239852 // pp_239851 // pp_239850 // pp_184210 // pp_24600 // pp_184212 // pp_239854 // pp_132541 // pp_179528 // pp_179529 // pp_142335 // pp_142334 // pp_113425 // pp_142336 // pp_113423 // p…
GO:0005525	F	GTP binding	5	130	1058	90812	0.02	0.29	// pp_185330 // pp_185331 // pp_156267 // pp_1351 // pp_185328	// pp_159041 // pp_159040 // pp_160447 // pp_152000 // pp_150320 // pp_101583 // pp_111489 // pp_101584 // pp_111487 // pp_111486 // pp_37939 // pp_111484 // pp_202068 // pp_115326 // pp_115324 // pp_115325 // pp_115322 // pp_4988 // pp_75854 // pp_115321 // pp_86818 // pp_4246 // pp_128975 // pp_128974 // pp_128973 // pp_128972 // pp_128971 // pp_128970 // pp_188940 // pp_188941 // pp_188942 // …
GO:0032561	F	guanyl ribonucleotide binding	5	130	1061	90812	0.021	0.29	// pp_185330 // pp_185331 // pp_156267 // pp_1351 // pp_185328	// pp_159041 // pp_159040 // pp_160447 // pp_152000 // pp_150320 // pp_101583 // pp_111489 // pp_101584 // pp_111487 // pp_111486 // pp_37939 // pp_111484 // pp_202068 // pp_115326 // pp_115324 // pp_115325 // pp_115322 // pp_4988 // pp_75854 // pp_115321 // pp_86818 // pp_4246 // pp_128975 // pp_128974 // pp_128973 // pp_128972 // pp_128971 // pp_128970 // pp_188940 // pp_188941 // pp_188942 // …
GO:0050662	F	coenzyme binding	5	130	1051	90812	0.02	0.29	// pp_163572 // pp_123611 // pp_78343 // pp_126347 // pp_73575	// pp_188713 // pp_133992 // pp_188715 // pp_188714 // pp_133997 // pp_173382 // pp_9862 // pp_243052 // pp_243053 // pp_243050 // pp_243051 // pp_188712 // pp_73573 // pp_73572 // pp_73571 // pp_175769 // pp_73575 // pp_59907 // pp_107998 // pp_181939 // pp_141910 // pp_55844 // pp_122542 // pp_122543 // pp_107996 // pp_107997 // pp_227530 // pp_188765 // pp_188766 // pp_188767 // pp_188760 // p…
GO:0019001	F	guanyl nucleotide binding	5	130	1071	90812	0.021	0.29	// pp_185330 // pp_185331 // pp_156267 // pp_1351 // pp_185328	// pp_159041 // pp_159040 // pp_160447 // pp_152000 // pp_150320 // pp_101583 // pp_111489 // pp_101584 // pp_111487 // pp_111486 // pp_37939 // pp_111484 // pp_202068 // pp_115326 // pp_115324 // pp_115325 // pp_115322 // pp_4988 // pp_75854 // pp_115321 // pp_86818 // pp_4246 // pp_128975 // pp_128974 // pp_128973 // pp_128972 // pp_128971 // pp_128970 // pp_188940 // pp_188941 // pp_188942 // …
GO:0004842	F	ubiquitin-protein transferase activity	5	130	1093	90812	0.023	0.3	// pp_136833 // pp_136832 // pp_136835 // pp_136834 // pp_140029	// pp_201173 // pp_201172 // pp_201171 // pp_201170 // pp_97887 // pp_76615 // pp_79031 // pp_162149 // pp_193141 // pp_193142 // pp_81907 // pp_81906 // pp_168749 // pp_81908 // pp_221104 // pp_128872 // pp_16735 // pp_177869 // pp_184751 // pp_160467 // pp_169479 // pp_123401 // pp_221101 // pp_135327 // pp_224491 // pp_230539 // pp_230538 // pp_252775 // pp_252774 // pp_147549 // pp_147548 // …
GO:0019787	F	ubiquitin-like protein transferase activity	5	130	1129	90812	0.026	0.32	// pp_136833 // pp_136832 // pp_136835 // pp_136834 // pp_140029	// pp_201173 // pp_201172 // pp_201171 // pp_201170 // pp_97887 // pp_76615 // pp_219290 // pp_79031 // pp_162149 // pp_193141 // pp_193142 // pp_81907 // pp_81906 // pp_168749 // pp_81908 // pp_220626 // pp_220627 // pp_221104 // pp_128872 // pp_16735 // pp_177869 // pp_184751 // pp_160467 // pp_169479 // pp_123401 // pp_221101 // pp_135327 // pp_224491 // pp_230539 // pp_230538 // pp_252775 // …
GO:1901363	F	heterocyclic compound binding	49	130	34176	90812	0.52	1	// pp_219164 // pp_219167 // pp_219162 // pp_96234 // pp_86737 // pp_202778 // pp_211516 // pp_58625 // pp_80873 // pp_126347 // pp_197348 // pp_197349 // pp_197347 // pp_80896 // pp_73575 // pp_123611 // pp_211512 // pp_91958 // pp_236381 // pp_163572 // pp_142311 // pp_78343 // pp_185328 // pp_117769 // pp_236245 // pp_244922 // pp_96228 // pp_64710 // pp_212158 // pp_219170 // pp_219169 // pp_…	// pp_24283 // pp_28707 // pp_14983 // pp_25777 // pp_191027 // pp_25772 // pp_125 // pp_52666 // pp_27888 // pp_25489 // pp_9404 // pp_198422 // pp_198423 // pp_237891 // pp_198427 // pp_198424 // pp_198425 // pp_198429 // pp_192644 // pp_214077 // pp_54897 // pp_135144 // pp_91668 // pp_219680 // pp_97628 // pp_218553 // pp_218552 // pp_218551 // pp_218550 // pp_218556 // pp_218555 // pp_97622 …
GO:0000166	F	nucleotide binding	20	130	14988	90812	0.65	1	// pp_117769 // pp_198676 // pp_1351 // pp_151956 // pp_185331 // pp_185330 // pp_92107 // pp_91958 // pp_236381 // pp_185734 // pp_185735 // pp_142311 // pp_64710 // pp_211717 // pp_185328 // pp_91963 // pp_80873 // pp_156267 // pp_73575 // pp_134911	// pp_115700 // pp_174799 // pp_158842 // pp_142311 // pp_137460 // pp_111489 // pp_111488 // pp_111487 // pp_111486 // pp_111485 // pp_111484 // pp_115701 // pp_250394 // pp_177292 // pp_177293 // pp_177290 // pp_177291 // pp_40941 // pp_177294 // pp_131738 // pp_179526 // pp_179527 // pp_179524 // pp_113424 // pp_115702 // pp_179523 // pp_27888 // pp_149693 // pp_149692 // pp_149691 // pp_14969…
GO:0016740	F	transferase activity	14	130	15434	90812	0.97	1	// pp_117769 // pp_136835 // pp_136833 // pp_136832 // pp_92107 // pp_91958 // pp_236381 // pp_188815 // pp_211717 // pp_140029 // pp_138025 // pp_136834 // pp_44206 // pp_91963	// pp_204926 // pp_210227 // pp_210226 // pp_239493 // pp_250393 // pp_133260 // pp_28879 // pp_121066 // pp_164870 // pp_250394 // pp_74057 // pp_239492 // pp_74058 // pp_44922 // pp_56497 // pp_210228 // pp_56499 // pp_56498 // pp_149693 // pp_138499 // pp_149691 // pp_149690 // pp_239491 // pp_149695 // pp_199183 // pp_209127 // pp_207403 // pp_112017 // pp_137462 // pp_232518 // pp_89268 // p…
GO:0016818	F	hydrolase activity, acting on acid anhydrides, in phosphorus-containing anhydrides	6	130	3722	90812	0.45	1	// pp_1351 // pp_198676 // pp_185330 // pp_185331 // pp_185328 // pp_156267	// pp_178459 // pp_118544 // pp_239680 // pp_158842 // pp_178458 // pp_80638 // pp_178457 // pp_42286 // pp_111489 // pp_200278 // pp_200277 // pp_200276 // pp_119492 // pp_119493 // pp_15454 // pp_202068 // pp_115701 // pp_115326 // pp_115324 // pp_115325 // pp_115322 // pp_115323 // pp_115321 // pp_4246 // pp_161022 // pp_24600 // pp_115328 // pp_84799 // pp_188941 // pp_132547 // pp_188943 // …
GO:0016817	F	hydrolase activity, acting on acid anhydrides	6	130	3738	90812	0.45	1	// pp_1351 // pp_198676 // pp_185330 // pp_185331 // pp_185328 // pp_156267	// pp_178459 // pp_118544 // pp_239680 // pp_158842 // pp_178458 // pp_80638 // pp_178457 // pp_42286 // pp_111489 // pp_200278 // pp_200277 // pp_119491 // pp_119492 // pp_119493 // pp_15454 // pp_202068 // pp_115701 // pp_115326 // pp_115324 // pp_115325 // pp_115322 // pp_115323 // pp_115321 // pp_4246 // pp_161022 // pp_24600 // pp_115328 // pp_84799 // pp_188941 // pp_132547 // pp_188943 // …
GO:0097367	F	carbohydrate derivative binding	19	130	12878	90812	0.49	1	// pp_117769 // pp_198676 // pp_1351 // pp_151956 // pp_185331 // pp_185330 // pp_92107 // pp_91958 // pp_236381 // pp_185734 // pp_185735 // pp_142311 // pp_64710 // pp_211717 // pp_185328 // pp_91963 // pp_80873 // pp_156267 // pp_134911	// pp_115700 // pp_174799 // pp_158842 // pp_142311 // pp_137460 // pp_111489 // pp_111488 // pp_111487 // pp_111486 // pp_111485 // pp_111484 // pp_115701 // pp_250394 // pp_177292 // pp_177293 // pp_177290 // pp_177291 // pp_40941 // pp_177294 // pp_131738 // pp_113424 // pp_115702 // pp_113422 // pp_27888 // pp_149693 // pp_149692 // pp_149691 // pp_149690 // pp_149696 // pp_149695 // pp_14969…
GO:0008270	F	zinc ion binding	7	130	6570	90812	0.82	1	// pp_105643 // pp_179993 // pp_203818 // pp_203819 // pp_247834 // pp_247837 // pp_80896	// pp_219353 // pp_24283 // pp_244616 // pp_219357 // pp_219358 // pp_219359 // pp_219350 // pp_47637 // pp_47636 // pp_43994 // pp_95700 // pp_95701 // pp_95702 // pp_164872 // pp_47638 // pp_156079 // pp_52666 // pp_179528 // pp_179529 // pp_55365 // pp_105961 // pp_105963 // pp_36999 // pp_105965 // pp_105964 // pp_105966 // pp_95704 // pp_95705 // pp_95706 // pp_233532 // pp_233533 // pp_2335…
GO:0005488	F	binding	82	130	50336	90812	0.2	1	// pp_152809 // pp_219164 // pp_219167 // pp_210120 // pp_252795 // pp_219162 // pp_96234 // pp_86737 // pp_203819 // pp_219169 // pp_211516 // pp_58625 // pp_64710 // pp_126347 // pp_197348 // pp_197349 // pp_197347 // pp_123611 // pp_80896 // pp_108452 // pp_73575 // pp_146235 // pp_108462 // pp_108461 // pp_108460 // pp_108467 // pp_211512 // pp_108445 // pp_108444 // pp_108447 // pp_108446 //…	// pp_219353 // pp_24283 // pp_219357 // pp_28707 // pp_219358 // pp_219359 // pp_205835 // pp_219350 // pp_42382 // pp_14983 // pp_25777 // pp_191027 // pp_25772 // pp_16636 // pp_112824 // pp_112825 // pp_52666 // pp_112823 // pp_202179 // pp_27888 // pp_105961 // pp_105963 // pp_105965 // pp_105964 // pp_105966 // pp_169789 // pp_169788 // pp_25489 // pp_169783 // pp_169782 // pp_169781 // pp_…
GO:0003676	F	nucleic acid binding	24	130	18822	90812	0.73	1	// pp_219164 // pp_219167 // pp_219162 // pp_96234 // pp_86737 // pp_202778 // pp_211516 // pp_197348 // pp_197349 // pp_197347 // pp_80896 // pp_219170 // pp_185328 // pp_236245 // pp_244922 // pp_96228 // pp_211512 // pp_219169 // pp_85215 // pp_197350 // pp_58625 // pp_58626 // pp_185330 // pp_185331	// pp_204651 // pp_158845 // pp_24283 // pp_74057 // pp_244616 // pp_89968 // pp_158842 // pp_28707 // pp_89965 // pp_89967 // pp_212550 // pp_158848 // pp_153602 // pp_153601 // pp_153600 // pp_47637 // pp_47636 // pp_14983 // pp_47634 // pp_14456 // pp_3679 // pp_164874 // pp_3672 // pp_164873 // pp_43998 // pp_47638 // pp_25777 // pp_191027 // pp_25772 // pp_219802 // pp_74053 // pp_74052 // p…
GO:0003677	F	DNA binding	13	130	5848	90812	0.093	1	// pp_219164 // pp_219167 // pp_219170 // pp_244922 // pp_202778 // pp_86737 // pp_219162 // pp_219169 // pp_96228 // pp_58626 // pp_58625 // pp_96234 // pp_236245	// pp_158845 // pp_158846 // pp_89968 // pp_158842 // pp_89965 // pp_89967 // pp_89966 // pp_158848 // pp_14456 // pp_3679 // pp_108489 // pp_108488 // pp_51642 // pp_219170 // pp_108480 // pp_108482 // pp_108485 // pp_108484 // pp_108487 // pp_108486 // pp_25489 // pp_76646 // pp_205114 // pp_211798 // pp_205111 // pp_205110 // pp_205112 // pp_198422 // pp_198423 // pp_198426 // pp_198427 // pp_…
GO:0032549	F	ribonucleoside binding	19	130	12568	90812	0.45	1	// pp_117769 // pp_198676 // pp_1351 // pp_151956 // pp_185331 // pp_185330 // pp_92107 // pp_91958 // pp_236381 // pp_185734 // pp_185735 // pp_142311 // pp_64710 // pp_211717 // pp_185328 // pp_91963 // pp_80873 // pp_156267 // pp_134911	// pp_115700 // pp_174799 // pp_158842 // pp_137460 // pp_111489 // pp_111488 // pp_111487 // pp_111486 // pp_111485 // pp_111484 // pp_115701 // pp_250394 // pp_177292 // pp_177293 // pp_177290 // pp_177291 // pp_40941 // pp_177294 // pp_131738 // pp_113424 // pp_115702 // pp_113422 // pp_27888 // pp_149693 // pp_149692 // pp_149691 // pp_149690 // pp_149696 // pp_149695 // pp_149694 // pp_83428…
GO:0017076	F	purine nucleotide binding	19	130	12647	90812	0.46	1	// pp_117769 // pp_198676 // pp_1351 // pp_151956 // pp_185331 // pp_185330 // pp_92107 // pp_91958 // pp_236381 // pp_185734 // pp_185735 // pp_142311 // pp_64710 // pp_211717 // pp_185328 // pp_91963 // pp_80873 // pp_156267 // pp_134911	// pp_115700 // pp_174799 // pp_158842 // pp_142311 // pp_137460 // pp_111489 // pp_111488 // pp_111487 // pp_111486 // pp_111485 // pp_111484 // pp_115701 // pp_250394 // pp_177292 // pp_177293 // pp_177290 // pp_177291 // pp_40941 // pp_177294 // pp_131738 // pp_113424 // pp_115702 // pp_113422 // pp_27888 // pp_149693 // pp_149692 // pp_149691 // pp_149690 // pp_149696 // pp_149695 // pp_14969…
GO:0005524	F	ATP binding	10	130	7484	90812	0.63	1	// pp_117769 // pp_64710 // pp_92107 // pp_198676 // pp_236381 // pp_91958 // pp_211717 // pp_91963 // pp_80873 // pp_134911	// pp_72706 // pp_158842 // pp_115701 // pp_250394 // pp_177292 // pp_177293 // pp_177290 // pp_177291 // pp_74058 // pp_177294 // pp_113424 // pp_115702 // pp_113422 // pp_27888 // pp_149693 // pp_149692 // pp_149691 // pp_149690 // pp_149696 // pp_149695 // pp_149694 // pp_115703 // pp_208009 // pp_198429 // pp_242476 // pp_242475 // pp_14025 // pp_144853 // pp_161772 // pp_161773 // pp_161770 …
GO:0016787	F	hydrolase activity	13	130	15116	90812	0.98	1	// pp_1351 // pp_137962 // pp_245686 // pp_198676 // pp_185330 // pp_185331 // pp_85215 // pp_188815 // pp_68991 // pp_211717 // pp_185328 // pp_103205 // pp_156267	// pp_115700 // pp_158845 // pp_158846 // pp_158842 // pp_214546 // pp_158848 // pp_158849 // pp_153601 // pp_153600 // pp_48504 // pp_14983 // pp_47634 // pp_111489 // pp_111488 // pp_111487 // pp_111486 // pp_111485 // pp_111484 // pp_95708 // pp_95709 // pp_115701 // pp_25777 // pp_74057 // pp_25772 // pp_107610 // pp_107613 // pp_107612 // pp_177292 // pp_177293 // pp_177290 // pp_177291 // p…
GO:0016301	F	kinase activity	5	130	6003	90812	0.93	1	// pp_117769 // pp_91963 // pp_236381 // pp_211717 // pp_91958	// pp_74186 // pp_250394 // pp_149693 // pp_149692 // pp_149691 // pp_149690 // pp_149696 // pp_149695 // pp_149694 // pp_215080 // pp_198429 // pp_237898 // pp_215084 // pp_161779 // pp_106051 // pp_2461 // pp_138680 // pp_161773 // pp_161770 // pp_161771 // pp_183377 // pp_183374 // pp_183373 // pp_54897 // pp_183379 // pp_99034 // pp_219680 // pp_99038 // pp_6942 // pp_97622 // pp_182687 // pp…
GO:0003824	F	catalytic activity	45	130	39855	90812	0.93	1	// pp_117769 // pp_203818 // pp_136833 // pp_136832 // pp_136835 // pp_136834 // pp_126347 // pp_140029 // pp_203819 // pp_73575 // pp_123611 // pp_105643 // pp_58630 // pp_91958 // pp_236381 // pp_163572 // pp_78343 // pp_185328 // pp_247834 // pp_247837 // pp_179737 // pp_179545 // pp_179546 // pp_212158 // pp_138025 // pp_137962 // pp_92107 // pp_131303 // pp_85215 // pp_211717 // pp_44206 // …	// pp_28707 // pp_111333 // pp_111335 // pp_111334 // pp_111336 // pp_25777 // pp_25772 // pp_210227 // pp_29253 // pp_16636 // pp_112824 // pp_112825 // pp_112823 // pp_202179 // pp_27888 // pp_105963 // pp_105965 // pp_105964 // pp_148587 // pp_169786 // pp_169785 // pp_130372 // pp_130373 // pp_11005 // pp_14983 // pp_184100 // pp_184102 // pp_198421 // pp_237891 // pp_184105 // pp_237893 // p…
GO:0016462	F	pyrophosphatase activity	6	130	3687	90812	0.44	1	// pp_1351 // pp_198676 // pp_185330 // pp_185331 // pp_185328 // pp_156267	// pp_178459 // pp_118544 // pp_239680 // pp_158842 // pp_178458 // pp_80638 // pp_178457 // pp_42286 // pp_111489 // pp_200278 // pp_200277 // pp_200276 // pp_119492 // pp_119493 // pp_15454 // pp_202068 // pp_115701 // pp_115326 // pp_115324 // pp_115325 // pp_115322 // pp_115323 // pp_115321 // pp_4246 // pp_161022 // pp_24600 // pp_115328 // pp_84799 // pp_188941 // pp_132547 // pp_188943 // …
GO:0016773	F	phosphotransferase activity, alcohol group as acceptor	5	130	4873	90812	0.82	1	// pp_117769 // pp_91963 // pp_236381 // pp_211717 // pp_91958	// pp_179980 // pp_179981 // pp_179982 // pp_250392 // pp_5716 // pp_250397 // pp_250396 // pp_137461 // pp_137460 // pp_137463 // pp_137462 // pp_197852 // pp_197853 // pp_155745 // pp_3962 // pp_136412 // pp_7578 // pp_189541 // pp_230617 // pp_141914 // pp_141911 // pp_141912 // pp_141913 // pp_136417 // pp_248029 // pp_179852 // pp_179850 // pp_136416 // pp_108913 // pp_108912 // pp_137067 //…
GO:0016772	F	transferase activity, transferring phosphorus-containing groups	5	130	7217	90812	0.97	1	// pp_117769 // pp_91963 // pp_236381 // pp_211717 // pp_91958	// pp_250390 // pp_28879 // pp_250394 // pp_74057 // pp_149693 // pp_149692 // pp_149691 // pp_149690 // pp_149696 // pp_149695 // pp_149694 // pp_14027 // pp_215080 // pp_198429 // pp_237898 // pp_215084 // pp_161779 // pp_106051 // pp_2461 // pp_138680 // pp_161773 // pp_161770 // pp_161771 // pp_183377 // pp_183374 // pp_183373 // pp_54897 // pp_183379 // pp_99034 // pp_194999 // pp_5537 // pp…
GO:0032559	F	adenyl ribonucleotide binding	14	130	11574	90812	0.76	1	// pp_117769 // pp_198676 // pp_151956 // pp_92107 // pp_91958 // pp_236381 // pp_185734 // pp_185735 // pp_142311 // pp_64710 // pp_211717 // pp_91963 // pp_80873 // pp_134911	// pp_115700 // pp_174799 // pp_158842 // pp_142311 // pp_137460 // pp_115701 // pp_250394 // pp_177292 // pp_177293 // pp_177290 // pp_177291 // pp_40941 // pp_177294 // pp_131738 // pp_113424 // pp_115702 // pp_113422 // pp_27888 // pp_149693 // pp_149692 // pp_149691 // pp_149690 // pp_149696 // pp_149695 // pp_149694 // pp_115703 // pp_178214 // pp_178213 // pp_178212 // pp_178211 // pp_20800…
GO:0032555	F	purine ribonucleotide binding	19	130	12610	90812	0.45	1	// pp_117769 // pp_198676 // pp_1351 // pp_151956 // pp_185331 // pp_185330 // pp_92107 // pp_91958 // pp_236381 // pp_185734 // pp_185735 // pp_142311 // pp_64710 // pp_211717 // pp_185328 // pp_91963 // pp_80873 // pp_156267 // pp_134911	// pp_115700 // pp_174799 // pp_158842 // pp_142311 // pp_137460 // pp_111489 // pp_111488 // pp_111487 // pp_111486 // pp_111485 // pp_111484 // pp_115701 // pp_250394 // pp_177292 // pp_177293 // pp_177290 // pp_177291 // pp_40941 // pp_177294 // pp_131738 // pp_113424 // pp_115702 // pp_113422 // pp_27888 // pp_149693 // pp_149692 // pp_149691 // pp_149690 // pp_149696 // pp_149695 // pp_14969…
GO:0032550	F	purine ribonucleoside binding	19	130	12547	90812	0.45	1	// pp_117769 // pp_198676 // pp_1351 // pp_151956 // pp_185331 // pp_185330 // pp_92107 // pp_91958 // pp_236381 // pp_185734 // pp_185735 // pp_142311 // pp_64710 // pp_211717 // pp_185328 // pp_91963 // pp_80873 // pp_156267 // pp_134911	// pp_115700 // pp_174799 // pp_158842 // pp_137460 // pp_111489 // pp_111488 // pp_111487 // pp_111486 // pp_111485 // pp_111484 // pp_115701 // pp_250394 // pp_177292 // pp_177293 // pp_177290 // pp_177291 // pp_40941 // pp_177294 // pp_131738 // pp_113424 // pp_115702 // pp_113422 // pp_27888 // pp_149693 // pp_149692 // pp_149691 // pp_149690 // pp_149696 // pp_149695 // pp_149694 // pp_83428…
GO:0032553	F	ribonucleotide binding	19	130	12744	90812	0.47	1	// pp_117769 // pp_198676 // pp_1351 // pp_151956 // pp_185331 // pp_185330 // pp_92107 // pp_91958 // pp_236381 // pp_185734 // pp_185735 // pp_142311 // pp_64710 // pp_211717 // pp_185328 // pp_91963 // pp_80873 // pp_156267 // pp_134911	// pp_115700 // pp_174799 // pp_158842 // pp_142311 // pp_137460 // pp_111489 // pp_111488 // pp_111487 // pp_111486 // pp_111485 // pp_111484 // pp_115701 // pp_250394 // pp_177292 // pp_177293 // pp_177290 // pp_177291 // pp_40941 // pp_177294 // pp_131738 // pp_113424 // pp_115702 // pp_113422 // pp_27888 // pp_149693 // pp_149692 // pp_149691 // pp_149690 // pp_149696 // pp_149695 // pp_14969…
GO:0035639	F	purine ribonucleoside triphosphate binding	15	130	8513	90812	0.26	1	// pp_117769 // pp_198676 // pp_1351 // pp_92107 // pp_91958 // pp_236381 // pp_185330 // pp_185331 // pp_64710 // pp_211717 // pp_185328 // pp_91963 // pp_80873 // pp_156267 // pp_134911	// pp_72706 // pp_158842 // pp_111489 // pp_111488 // pp_111487 // pp_111486 // pp_111485 // pp_111484 // pp_115701 // pp_250394 // pp_177292 // pp_177293 // pp_177290 // pp_177291 // pp_74058 // pp_177294 // pp_113424 // pp_115702 // pp_113422 // pp_27888 // pp_149693 // pp_149692 // pp_149691 // pp_149690 // pp_149696 // pp_149695 // pp_149694 // pp_115703 // pp_208009 // pp_133302 // pp_133303…
GO:0016491	F	oxidoreductase activity	14	130	6894	90812	0.14	1	// pp_105643 // pp_128902 // pp_212158 // pp_179993 // pp_133430 // pp_125273 // pp_131303 // pp_179546 // pp_203818 // pp_203819 // pp_247834 // pp_247837 // pp_179545 // pp_73575	// pp_148627 // pp_28707 // pp_218631 // pp_95704 // pp_95705 // pp_111333 // pp_111335 // pp_111334 // pp_95702 // pp_111336 // pp_112824 // pp_112825 // pp_134688 // pp_134689 // pp_112823 // pp_179526 // pp_179527 // pp_179524 // pp_179525 // pp_179523 // pp_14182 // pp_249311 // pp_249310 // pp_95706 // pp_165478 // pp_233246 // pp_233247 // pp_237891 // pp_184105 // pp_237893 // pp_184107 //…
GO:0048037	F	cofactor binding	5	130	1609	90812	0.088	1	// pp_163572 // pp_123611 // pp_78343 // pp_126347 // pp_73575	// pp_188712 // pp_141910 // pp_16636 // pp_188764 // pp_188765 // pp_188766 // pp_188767 // pp_188760 // pp_188761 // pp_188762 // pp_188763 // pp_179526 // pp_179527 // pp_179524 // pp_179525 // pp_69332 // pp_69333 // pp_66047 // pp_69331 // pp_131086 // pp_131081 // pp_123606 // pp_131083 // pp_131082 // pp_91061 // pp_84000 // pp_165279 // pp_165278 // pp_237891 // pp_108000 // pp_237893 // …
GO:0030554	F	adenyl nucleotide binding	14	130	11597	90812	0.77	1	// pp_117769 // pp_198676 // pp_151956 // pp_92107 // pp_91958 // pp_236381 // pp_185734 // pp_185735 // pp_142311 // pp_64710 // pp_211717 // pp_91963 // pp_80873 // pp_134911	// pp_115700 // pp_174799 // pp_158842 // pp_142311 // pp_137460 // pp_115701 // pp_250394 // pp_177292 // pp_177293 // pp_177290 // pp_177291 // pp_40941 // pp_177294 // pp_131738 // pp_113424 // pp_115702 // pp_113422 // pp_27888 // pp_149693 // pp_149692 // pp_149691 // pp_149690 // pp_149696 // pp_149695 // pp_149694 // pp_115703 // pp_178214 // pp_178213 // pp_178212 // pp_178211 // pp_20800…
GO:0005515	F	protein binding	11	130	8590	90812	0.68	1	// pp_134947 // pp_244922 // pp_134944 // pp_134943 // pp_134946 // pp_198676 // pp_134948 // pp_210118 // pp_134911 // pp_210120 // pp_236245	// pp_188304 // pp_188305 // pp_188303 // pp_188300 // pp_188301 // pp_3679 // pp_85092 // pp_70570 // pp_108489 // pp_108488 // pp_51643 // pp_51645 // pp_51644 // pp_51647 // pp_108480 // pp_108482 // pp_108485 // pp_108484 // pp_108487 // pp_108486 // pp_169789 // pp_169788 // pp_169783 // pp_169782 // pp_169781 // pp_169780 // pp_169787 // pp_169784 // pp_56147 // pp_56146 // pp_133305 // pp_…
GO:0097159	F	organic cyclic compound binding	49	130	34221	90812	0.53	1	// pp_219164 // pp_219167 // pp_219162 // pp_96234 // pp_86737 // pp_202778 // pp_211516 // pp_58625 // pp_80873 // pp_126347 // pp_197348 // pp_197349 // pp_197347 // pp_80896 // pp_73575 // pp_123611 // pp_211512 // pp_91958 // pp_236381 // pp_163572 // pp_142311 // pp_78343 // pp_185328 // pp_117769 // pp_236245 // pp_244922 // pp_96228 // pp_64710 // pp_212158 // pp_219170 // pp_219169 // pp_…	// pp_24283 // pp_28707 // pp_14983 // pp_25777 // pp_191027 // pp_25772 // pp_125 // pp_52666 // pp_27888 // pp_25489 // pp_9404 // pp_198422 // pp_198423 // pp_237891 // pp_198427 // pp_198424 // pp_198425 // pp_198429 // pp_192644 // pp_214077 // pp_54897 // pp_135144 // pp_91668 // pp_219680 // pp_97628 // pp_218553 // pp_218552 // pp_218551 // pp_218550 // pp_218556 // pp_218555 // pp_97622 …
GO:0001883	F	purine nucleoside binding	19	130	12547	90812	0.45	1	// pp_117769 // pp_198676 // pp_1351 // pp_151956 // pp_185331 // pp_185330 // pp_92107 // pp_91958 // pp_236381 // pp_185734 // pp_185735 // pp_142311 // pp_64710 // pp_211717 // pp_185328 // pp_91963 // pp_80873 // pp_156267 // pp_134911	// pp_115700 // pp_174799 // pp_158842 // pp_137460 // pp_111489 // pp_111488 // pp_111487 // pp_111486 // pp_111485 // pp_111484 // pp_115701 // pp_250394 // pp_177292 // pp_177293 // pp_177290 // pp_177291 // pp_40941 // pp_177294 // pp_131738 // pp_113424 // pp_115702 // pp_113422 // pp_27888 // pp_149693 // pp_149692 // pp_149691 // pp_149690 // pp_149696 // pp_149695 // pp_149694 // pp_83428…
GO:0001882	F	nucleoside binding	19	130	12568	90812	0.45	1	// pp_117769 // pp_198676 // pp_1351 // pp_151956 // pp_185331 // pp_185330 // pp_92107 // pp_91958 // pp_236381 // pp_185734 // pp_185735 // pp_142311 // pp_64710 // pp_211717 // pp_185328 // pp_91963 // pp_80873 // pp_156267 // pp_134911	// pp_115700 // pp_174799 // pp_158842 // pp_137460 // pp_111489 // pp_111488 // pp_111487 // pp_111486 // pp_111485 // pp_111484 // pp_115701 // pp_250394 // pp_177292 // pp_177293 // pp_177290 // pp_177291 // pp_40941 // pp_177294 // pp_131738 // pp_113424 // pp_115702 // pp_113422 // pp_27888 // pp_149693 // pp_149692 // pp_149691 // pp_149690 // pp_149696 // pp_149695 // pp_149694 // pp_83428…
GO:1901265	F	nucleoside phosphate binding	20	130	14988	90812	0.65	1	// pp_117769 // pp_198676 // pp_1351 // pp_151956 // pp_185331 // pp_185330 // pp_92107 // pp_91958 // pp_236381 // pp_185734 // pp_185735 // pp_142311 // pp_64710 // pp_211717 // pp_185328 // pp_91963 // pp_80873 // pp_156267 // pp_73575 // pp_134911	// pp_115700 // pp_174799 // pp_158842 // pp_142311 // pp_137460 // pp_111489 // pp_111488 // pp_111487 // pp_111486 // pp_111485 // pp_111484 // pp_115701 // pp_250394 // pp_177292 // pp_177293 // pp_177290 // pp_177291 // pp_40941 // pp_177294 // pp_131738 // pp_179526 // pp_179527 // pp_179524 // pp_113424 // pp_115702 // pp_179523 // pp_27888 // pp_149693 // pp_149692 // pp_149691 // pp_14969…
GO:0017111	F	nucleoside-triphosphatase activity	6	130	3512	90812	0.4	1	// pp_1351 // pp_198676 // pp_185330 // pp_185331 // pp_185328 // pp_156267	// pp_178459 // pp_118544 // pp_239680 // pp_158842 // pp_178458 // pp_80638 // pp_178457 // pp_42286 // pp_111489 // pp_200278 // pp_200277 // pp_200276 // pp_119492 // pp_119493 // pp_15454 // pp_115701 // pp_115326 // pp_115324 // pp_115325 // pp_115322 // pp_115323 // pp_115321 // pp_4246 // pp_161022 // pp_24600 // pp_115328 // pp_84799 // pp_188941 // pp_132547 // pp_188943 // pp_188944 // …
GO:0036094	F	small molecule binding	24	130	15281	90812	0.37	1	// pp_117769 // pp_80873 // pp_134911 // pp_78343 // pp_123611 // pp_91958 // pp_236381 // pp_163572 // pp_142311 // pp_73575 // pp_185328 // pp_64710 // pp_92107 // pp_185734 // pp_185735 // pp_211717 // pp_1351 // pp_151956 // pp_198676 // pp_91963 // pp_185330 // pp_185331 // pp_156267 // pp_126347	// pp_115700 // pp_174799 // pp_158842 // pp_142311 // pp_137460 // pp_111489 // pp_111488 // pp_111487 // pp_111486 // pp_111485 // pp_111484 // pp_115701 // pp_250394 // pp_177292 // pp_177293 // pp_177290 // pp_177291 // pp_40941 // pp_177294 // pp_131738 // pp_179526 // pp_179527 // pp_179524 // pp_113424 // pp_134680 // pp_179523 // pp_27888 // pp_134683 // pp_149693 // pp_149692 // pp_14969…
GO:0046914	F	transition metal ion binding	11	130	8253	90812	0.63	1	// pp_105643 // pp_128902 // pp_212158 // pp_179993 // pp_125273 // pp_131303 // pp_203818 // pp_203819 // pp_247834 // pp_247837 // pp_80896	// pp_219353 // pp_24283 // pp_244616 // pp_219357 // pp_219358 // pp_219359 // pp_219350 // pp_47637 // pp_47636 // pp_43994 // pp_95700 // pp_95701 // pp_95702 // pp_164872 // pp_47638 // pp_156079 // pp_52666 // pp_179528 // pp_179529 // pp_55365 // pp_105961 // pp_105963 // pp_36999 // pp_105965 // pp_105964 // pp_105966 // pp_95704 // pp_95705 // pp_95706 // pp_233532 // pp_233533 // pp_2335…
GO:0030054	C	cell junction	7	130	1516	90812	0.0077	0.26	// pp_134947 // pp_134946 // pp_134944 // pp_134943 // pp_252794 // pp_134948 // pp_169376	// pp_138226 // pp_138224 // pp_138225 // pp_138222 // pp_138223 // pp_138220 // pp_183021 // pp_121066 // pp_83446 // pp_83447 // pp_83448 // pp_83449 // pp_143224 // pp_134687 // pp_183025 // pp_52514 // pp_210427 // pp_50686 // pp_233755 // pp_77504 // pp_192004 // pp_192002 // pp_192000 // pp_20703 // pp_116119 // pp_20125 // pp_26459 // pp_202653 // pp_202652 // pp_202651 // pp_202657 // pp_…
GO:0055044	C	symplast	7	130	1507	90812	0.0075	0.26	// pp_134947 // pp_134946 // pp_134944 // pp_134943 // pp_252794 // pp_134948 // pp_169376	// pp_138226 // pp_138224 // pp_138225 // pp_138222 // pp_138223 // pp_138220 // pp_183021 // pp_121066 // pp_83446 // pp_83447 // pp_83448 // pp_83449 // pp_143224 // pp_134687 // pp_183025 // pp_52514 // pp_210427 // pp_50686 // pp_233755 // pp_77504 // pp_192004 // pp_192002 // pp_192000 // pp_20703 // pp_116119 // pp_20125 // pp_26459 // pp_202653 // pp_202652 // pp_202651 // pp_202657 // pp_…
GO:0005911	C	cell-cell junction	7	130	1516	90812	0.0077	0.26	// pp_134947 // pp_134946 // pp_134944 // pp_134943 // pp_252794 // pp_134948 // pp_169376	// pp_138226 // pp_138224 // pp_138225 // pp_138222 // pp_138223 // pp_138220 // pp_183021 // pp_121066 // pp_83446 // pp_83447 // pp_83448 // pp_83449 // pp_143224 // pp_134687 // pp_183025 // pp_52514 // pp_210427 // pp_50686 // pp_233755 // pp_77504 // pp_192004 // pp_192002 // pp_192000 // pp_20703 // pp_116119 // pp_20125 // pp_26459 // pp_202653 // pp_202652 // pp_202651 // pp_202657 // pp_…
GO:0009506	C	plasmodesma	7	130	1507	90812	0.0075	0.26	// pp_134947 // pp_134946 // pp_134944 // pp_134943 // pp_252794 // pp_134948 // pp_169376	// pp_138226 // pp_138224 // pp_138225 // pp_138222 // pp_138223 // pp_138220 // pp_183021 // pp_121066 // pp_83446 // pp_83447 // pp_83448 // pp_83449 // pp_143224 // pp_134687 // pp_183025 // pp_52514 // pp_210427 // pp_50686 // pp_233755 // pp_77504 // pp_192004 // pp_192002 // pp_192000 // pp_20703 // pp_116119 // pp_20125 // pp_26459 // pp_202653 // pp_202652 // pp_202651 // pp_202657 // pp_…
GO:0005730	C	nucleolus	5	130	1210	90812	0.033	0.9	// pp_219164 // pp_219167 // pp_219169 // pp_219170 // pp_219162	// pp_211082 // pp_204174 // pp_227290 // pp_112856 // pp_194325 // pp_194324 // pp_200215 // pp_194326 // pp_169732 // pp_169733 // pp_194323 // pp_194322 // pp_61714 // pp_61715 // pp_210384 // pp_153235 // pp_153232 // pp_94243 // pp_153230 // pp_167272 // pp_135160 // pp_61718 // pp_61719 // pp_32896 // pp_154673 // pp_154672 // pp_154671 // pp_154670 // pp_154677 // pp_4988 // pp_154675 // p…
GO:0031974	C	membrane-enclosed lumen	5	130	3050	90812	0.45	1	// pp_219164 // pp_219167 // pp_219169 // pp_219170 // pp_219162	// pp_225311 // pp_225310 // pp_225313 // pp_225312 // pp_225315 // pp_225314 // pp_225316 // pp_217462 // pp_7571 // pp_60749 // pp_131379 // pp_131378 // pp_236129 // pp_98398 // pp_98399 // pp_14508 // pp_142335 // pp_142334 // pp_142336 // pp_142333 // pp_218171 // pp_218170 // pp_218172 // pp_206488 // pp_206489 // pp_206486 // pp_206487 // pp_206485 // pp_52514 // pp_108487 // pp_108486 // …
GO:0031224	C	intrinsic component of membrane	21	130	17652	90812	0.81	1	// pp_56002 // pp_117769 // pp_131303 // pp_128902 // pp_212158 // pp_56004 // pp_56003 // pp_136817 // pp_125273 // pp_91958 // pp_247335 // pp_236381 // pp_85215 // pp_210383 // pp_132637 // pp_181156 // pp_169376 // pp_85933 // pp_91963 // pp_88113 // pp_85937	// pp_204926 // pp_153609 // pp_153608 // pp_153607 // pp_210228 // pp_153605 // pp_153604 // pp_153603 // pp_42382 // pp_115701 // pp_74057 // pp_250397 // pp_177292 // pp_177293 // pp_177290 // pp_177291 // pp_177294 // pp_246939 // pp_89641 // pp_118309 // pp_118308 // pp_179526 // pp_118306 // pp_118305 // pp_118304 // pp_118303 // pp_179523 // pp_27888 // pp_181483 // pp_149693 // pp_149692 …
GO:0031981	C	nuclear lumen	5	130	2673	90812	0.34	1	// pp_219164 // pp_219167 // pp_219169 // pp_219170 // pp_219162	// pp_225311 // pp_225310 // pp_225313 // pp_225312 // pp_225315 // pp_225314 // pp_225316 // pp_217462 // pp_211312 // pp_60749 // pp_131379 // pp_131378 // pp_98398 // pp_98399 // pp_14508 // pp_142335 // pp_142334 // pp_142336 // pp_142333 // pp_206488 // pp_206489 // pp_206486 // pp_206487 // pp_206485 // pp_52514 // pp_108487 // pp_108486 // pp_210427 // pp_92860 // pp_135401 // pp_135400 //…
GO:0016021	C	integral component of membrane	19	130	17425	90812	0.89	1	// pp_56002 // pp_117769 // pp_131303 // pp_128902 // pp_212158 // pp_56004 // pp_56003 // pp_125273 // pp_91958 // pp_247335 // pp_236381 // pp_85215 // pp_210383 // pp_132637 // pp_181156 // pp_85933 // pp_91963 // pp_88113 // pp_85937	// pp_204926 // pp_153609 // pp_153608 // pp_153607 // pp_210228 // pp_153605 // pp_153604 // pp_153603 // pp_42382 // pp_115701 // pp_74057 // pp_250397 // pp_177292 // pp_177293 // pp_177290 // pp_177291 // pp_177294 // pp_89641 // pp_118309 // pp_118308 // pp_179526 // pp_118306 // pp_118305 // pp_118304 // pp_118303 // pp_179523 // pp_27888 // pp_181483 // pp_149693 // pp_149692 // pp_149691 …
GO:0016020	C	membrane	40	130	27443	90812	0.49	1	// pp_219164 // pp_219167 // pp_219162 // pp_136817 // pp_219169 // pp_247335 // pp_210383 // pp_210120 // pp_85933 // pp_91963 // pp_88113 // pp_85937 // pp_56002 // pp_56003 // pp_56004 // pp_91958 // pp_236381 // pp_154365 // pp_154367 // pp_117769 // pp_179737 // pp_210118 // pp_212158 // pp_219170 // pp_131303 // pp_169376 // pp_85215 // pp_52787 // pp_52786 // pp_132637 // pp_128902 // pp_1…	// pp_27888 // pp_93618 // pp_130370 // pp_130371 // pp_11007 // pp_184108 // pp_184109 // pp_198429 // pp_237898 // pp_54893 // pp_160175 // pp_219680 // pp_90392 // pp_90393 // pp_97622 // pp_10354 // pp_127654 // pp_193511 // pp_193510 // pp_222404 // pp_222406 // pp_236859 // pp_232377 // pp_82301 // pp_118307 // pp_172406 // pp_172407 // pp_179527 // pp_172408 // pp_172409 // pp_192279 // pp…
GO:0032991	C	macromolecular complex	9	130	8652	90812	0.86	1	// pp_244922 // pp_211516 // pp_211512 // pp_253294 // pp_134911 // pp_197348 // pp_197349 // pp_197347 // pp_197350	// pp_158842 // pp_28251 // pp_196060 // pp_108489 // pp_108488 // pp_51643 // pp_51645 // pp_51647 // pp_108480 // pp_108482 // pp_108485 // pp_108484 // pp_108487 // pp_108486 // pp_198422 // pp_198423 // pp_198426 // pp_198427 // pp_198424 // pp_198425 // pp_184108 // pp_184109 // pp_198429 // pp_192132 // pp_192130 // pp_214077 // pp_218080 // pp_169169 // pp_54895 // pp_194996 // pp_194997 /…
GO:0043231	C	intracellular membrane-bounded organelle	23	130	25664	90812	0.99	1	// pp_219164 // pp_219167 // pp_219162 // pp_96234 // pp_86737 // pp_202778 // pp_96228 // pp_247335 // pp_197348 // pp_197349 // pp_197347 // pp_73575 // pp_219170 // pp_211516 // pp_236245 // pp_244922 // pp_245896 // pp_211512 // pp_219169 // pp_197350 // pp_58625 // pp_58626 // pp_68991	// pp_14983 // pp_96254 // pp_29258 // pp_112824 // pp_112825 // pp_56321 // pp_112823 // pp_27888 // pp_105963 // pp_105964 // pp_169789 // pp_169788 // pp_253453 // pp_253452 // pp_253451 // pp_253450 // pp_169783 // pp_169782 // pp_169781 // pp_169780 // pp_169787 // pp_169786 // pp_198422 // pp_198423 // pp_198426 // pp_198427 // pp_198424 // pp_198425 // pp_184108 // pp_184109 // pp_198429 /…
GO:0043232	C	intracellular non-membrane-bounded organelle	10	130	5121	90812	0.22	1	// pp_219164 // pp_219167 // pp_1351 // pp_219170 // pp_244922 // pp_219162 // pp_219169 // pp_253294 // pp_80873 // pp_156267	// pp_158842 // pp_236940 // pp_197852 // pp_155117 // pp_28251 // pp_140123 // pp_129059 // pp_129058 // pp_211312 // pp_159188 // pp_224412 // pp_129057 // pp_203970 // pp_108989 // pp_83446 // pp_83447 // pp_68348 // pp_81827 // pp_190510 // pp_66631 // pp_83448 // pp_83449 // pp_14508 // pp_132547 // pp_137793 // pp_137792 // pp_137791 // pp_137790 // pp_142335 // pp_142334 // pp_142336 // pp…
GO:0043233	C	organelle lumen	5	130	3050	90812	0.45	1	// pp_219164 // pp_219167 // pp_219169 // pp_219170 // pp_219162	// pp_225311 // pp_225310 // pp_225313 // pp_225312 // pp_225315 // pp_225314 // pp_225316 // pp_217462 // pp_7571 // pp_60749 // pp_131379 // pp_131378 // pp_236129 // pp_98398 // pp_98399 // pp_14508 // pp_142335 // pp_142334 // pp_142336 // pp_142333 // pp_218171 // pp_218170 // pp_218172 // pp_206488 // pp_206489 // pp_206486 // pp_206487 // pp_206485 // pp_52514 // pp_108487 // pp_108486 // …
GO:0044428	C	nuclear part	5	130	3677	90812	0.61	1	// pp_219164 // pp_219167 // pp_219169 // pp_219170 // pp_219162	// pp_232921 // pp_225311 // pp_225310 // pp_225313 // pp_182105 // pp_225315 // pp_225314 // pp_225316 // pp_217462 // pp_224256 // pp_211312 // pp_110438 // pp_217463 // pp_119491 // pp_119492 // pp_131379 // pp_131378 // pp_196330 // pp_184214 // pp_184215 // pp_184216 // pp_184210 // pp_24600 // pp_184212 // pp_184213 // pp_224255 // pp_188946 // pp_188947 // pp_142335 // pp_142334 // pp_1423…
GO:0044424	C	intracellular part	36	130	32660	90812	0.93	1	// pp_219164 // pp_219167 // pp_58625 // pp_219162 // pp_96234 // pp_86737 // pp_202778 // pp_245896 // pp_247335 // pp_253294 // pp_80873 // pp_126347 // pp_197348 // pp_197349 // pp_197347 // pp_73575 // pp_123611 // pp_211512 // pp_211516 // pp_163572 // pp_78343 // pp_236245 // pp_244922 // pp_96228 // pp_219170 // pp_219169 // pp_92107 // pp_211717 // pp_179993 // pp_197350 // pp_1351 // pp_…	// pp_14983 // pp_29258 // pp_112824 // pp_112825 // pp_56321 // pp_112823 // pp_27888 // pp_152942 // pp_105963 // pp_105964 // pp_169789 // pp_169788 // pp_253453 // pp_253452 // pp_253451 // pp_253450 // pp_169783 // pp_169782 // pp_169781 // pp_169780 // pp_169787 // pp_169786 // pp_169785 // pp_198422 // pp_198423 // pp_198426 // pp_198427 // pp_198424 // pp_198425 // pp_184108 // pp_184109 …
GO:0005829	C	cytosol	7	130	4999	90812	0.58	1	// pp_123611 // pp_126347 // pp_179993 // pp_163572 // pp_211717 // pp_78343 // pp_134911	// pp_118946 // pp_179986 // pp_179987 // pp_138226 // pp_236940 // pp_138225 // pp_138222 // pp_138223 // pp_28251 // pp_140123 // pp_188712 // pp_29750 // pp_211313 // pp_111489 // pp_111488 // pp_121066 // pp_111486 // pp_111485 // pp_111484 // pp_203970 // pp_83446 // pp_83447 // pp_141910 // pp_141911 // pp_141913 // pp_190510 // pp_78248 // pp_83449 // pp_179988 // pp_137067 // pp_109445 //…
GO:0044422	C	organelle part	10	130	11423	90812	0.96	1	// pp_219164 // pp_219167 // pp_1351 // pp_219170 // pp_244922 // pp_219162 // pp_219169 // pp_253294 // pp_156267 // pp_73575	// pp_158842 // pp_153604 // pp_153603 // pp_28251 // pp_14454 // pp_3676 // pp_111484 // pp_70570 // pp_196060 // pp_112824 // pp_112825 // pp_118309 // pp_112823 // pp_118307 // pp_118306 // pp_118305 // pp_137704 // pp_27888 // pp_108489 // pp_108488 // pp_105153 // pp_219170 // pp_54768 // pp_108480 // pp_108482 // pp_108485 // pp_108484 // pp_108487 // pp_108486 // pp_173884 // pp_173883 // …
GO:0044464	C	cell part	39	130	36844	90812	0.96	1	// pp_219164 // pp_219167 // pp_58625 // pp_219162 // pp_136817 // pp_96234 // pp_86737 // pp_202778 // pp_96228 // pp_247335 // pp_253294 // pp_80873 // pp_126347 // pp_197348 // pp_197349 // pp_197347 // pp_73575 // pp_123611 // pp_211512 // pp_211516 // pp_163572 // pp_78343 // pp_169376 // pp_236245 // pp_244922 // pp_245896 // pp_219170 // pp_219169 // pp_92107 // pp_211717 // pp_179993 // p…	// pp_14983 // pp_29258 // pp_112824 // pp_112825 // pp_56321 // pp_112823 // pp_27888 // pp_105963 // pp_105964 // pp_169789 // pp_169788 // pp_253453 // pp_253452 // pp_253451 // pp_253450 // pp_169783 // pp_169782 // pp_169781 // pp_169780 // pp_169787 // pp_169786 // pp_169785 // pp_198422 // pp_198423 // pp_198426 // pp_198427 // pp_198424 // pp_198425 // pp_184108 // pp_184109 // pp_198429 …
GO:0043229	C	intracellular organelle	27	130	28043	90812	0.98	1	// pp_219164 // pp_219167 // pp_219162 // pp_96234 // pp_86737 // pp_202778 // pp_211516 // pp_247335 // pp_58625 // pp_80873 // pp_197348 // pp_197349 // pp_197347 // pp_73575 // pp_219170 // pp_236245 // pp_244922 // pp_96228 // pp_211512 // pp_245896 // pp_219169 // pp_197350 // pp_1351 // pp_253294 // pp_58626 // pp_68991 // pp_156267	// pp_14983 // pp_96254 // pp_29258 // pp_112824 // pp_112825 // pp_56321 // pp_112823 // pp_27888 // pp_152942 // pp_105963 // pp_105964 // pp_169789 // pp_169788 // pp_253453 // pp_253452 // pp_253451 // pp_253450 // pp_169783 // pp_169782 // pp_169781 // pp_169780 // pp_169787 // pp_169786 // pp_198422 // pp_198423 // pp_198426 // pp_198427 // pp_198424 // pp_198425 // pp_184108 // pp_184109 /…
GO:1990904	C	ribonucleoprotein complex	6	130	2985	90812	0.27	1	// pp_211516 // pp_211512 // pp_197348 // pp_197349 // pp_197347 // pp_197350	// pp_52209 // pp_28251 // pp_129059 // pp_129058 // pp_159188 // pp_119491 // pp_119492 // pp_129057 // pp_83446 // pp_83447 // pp_190510 // pp_161022 // pp_24600 // pp_188946 // pp_188947 // pp_142335 // pp_142334 // pp_142336 // pp_142333 // pp_222650 // pp_66310 // pp_108987 // pp_183977 // pp_108980 // pp_211517 // pp_209640 // pp_203972 // pp_108983 // pp_107729 // pp_107728 // pp_176205 //…
GO:0043227	C	membrane-bounded organelle	23	130	25845	90812	0.99	1	// pp_219164 // pp_219167 // pp_219162 // pp_96234 // pp_86737 // pp_202778 // pp_96228 // pp_247335 // pp_197348 // pp_197349 // pp_197347 // pp_73575 // pp_219170 // pp_211516 // pp_236245 // pp_244922 // pp_245896 // pp_211512 // pp_219169 // pp_197350 // pp_58625 // pp_58626 // pp_68991	// pp_14983 // pp_96254 // pp_29258 // pp_112824 // pp_112825 // pp_56321 // pp_112823 // pp_27888 // pp_105963 // pp_105964 // pp_169789 // pp_169788 // pp_253453 // pp_253452 // pp_253451 // pp_253450 // pp_169783 // pp_169782 // pp_169781 // pp_169780 // pp_169787 // pp_169786 // pp_198422 // pp_198423 // pp_198426 // pp_198427 // pp_198424 // pp_198425 // pp_184108 // pp_184109 // pp_198429 /…
GO:0044446	C	intracellular organelle part	10	130	11344	90812	0.96	1	// pp_219164 // pp_219167 // pp_1351 // pp_219170 // pp_244922 // pp_219162 // pp_219169 // pp_253294 // pp_156267 // pp_73575	// pp_158842 // pp_153604 // pp_153603 // pp_28251 // pp_14454 // pp_3676 // pp_111484 // pp_70570 // pp_196060 // pp_112824 // pp_112825 // pp_118309 // pp_112823 // pp_118307 // pp_118306 // pp_118305 // pp_137704 // pp_27888 // pp_108489 // pp_108488 // pp_105153 // pp_219170 // pp_54768 // pp_108480 // pp_108482 // pp_108485 // pp_108484 // pp_108487 // pp_108486 // pp_173884 // pp_173883 // …
GO:0043226	C	organelle	27	130	28141	90812	0.98	1	// pp_219164 // pp_219167 // pp_219162 // pp_96234 // pp_86737 // pp_202778 // pp_211516 // pp_247335 // pp_58625 // pp_80873 // pp_197348 // pp_197349 // pp_197347 // pp_73575 // pp_219170 // pp_236245 // pp_244922 // pp_96228 // pp_211512 // pp_245896 // pp_219169 // pp_197350 // pp_1351 // pp_253294 // pp_58626 // pp_68991 // pp_156267	// pp_14983 // pp_96254 // pp_29258 // pp_112824 // pp_112825 // pp_56321 // pp_112823 // pp_27888 // pp_152942 // pp_105963 // pp_105964 // pp_169789 // pp_169788 // pp_253453 // pp_253452 // pp_253451 // pp_253450 // pp_169783 // pp_169782 // pp_169781 // pp_169780 // pp_169787 // pp_169786 // pp_198422 // pp_198423 // pp_198426 // pp_198427 // pp_198424 // pp_198425 // pp_184108 // pp_184109 /…
GO:0005634	C	nucleus	20	130	11274	90812	0.22	1	// pp_197349 // pp_219164 // pp_219167 // pp_211512 // pp_219170 // pp_244922 // pp_245896 // pp_202778 // pp_86737 // pp_219162 // pp_219169 // pp_96228 // pp_58626 // pp_58625 // pp_211516 // pp_197348 // pp_96234 // pp_197347 // pp_197350 // pp_236245	// pp_188304 // pp_188305 // pp_89968 // pp_158842 // pp_188301 // pp_89965 // pp_89967 // pp_89966 // pp_14456 // pp_3679 // pp_188303 // pp_188300 // pp_196060 // pp_179528 // pp_179529 // pp_108489 // pp_108488 // pp_51643 // pp_51642 // pp_51645 // pp_51644 // pp_51647 // pp_108480 // pp_108482 // pp_108485 // pp_108484 // pp_108487 // pp_108486 // pp_169789 // pp_169788 // pp_25489 // pp_169…
GO:0071944	C	cell periphery	5	130	6384	90812	0.95	1	// pp_136817 // pp_169376 // pp_188815 // pp_198676 // pp_134911	// pp_95708 // pp_95709 // pp_134688 // pp_134687 // pp_134680 // pp_134682 // pp_134683 // pp_149693 // pp_149692 // pp_149691 // pp_149690 // pp_149696 // pp_149695 // pp_149694 // pp_226983 // pp_226982 // pp_233247 // pp_233539 // pp_161779 // pp_99033 // pp_180939 // pp_218080 // pp_180935 // pp_180934 // pp_180937 // pp_180936 // pp_107268 // pp_107269 // pp_180933 // pp_180932 // pp_120221…
GO:0005623	C	cell	39	130	36844	90812	0.96	1	// pp_219164 // pp_219167 // pp_58625 // pp_219162 // pp_136817 // pp_96234 // pp_86737 // pp_202778 // pp_96228 // pp_247335 // pp_253294 // pp_80873 // pp_126347 // pp_197348 // pp_197349 // pp_197347 // pp_73575 // pp_123611 // pp_211512 // pp_211516 // pp_163572 // pp_78343 // pp_169376 // pp_236245 // pp_244922 // pp_245896 // pp_219170 // pp_219169 // pp_92107 // pp_211717 // pp_179993 // p…	// pp_14983 // pp_29258 // pp_112824 // pp_112825 // pp_56321 // pp_112823 // pp_27888 // pp_105963 // pp_105964 // pp_169789 // pp_169788 // pp_253453 // pp_253452 // pp_253451 // pp_253450 // pp_169783 // pp_169782 // pp_169781 // pp_169780 // pp_169787 // pp_169786 // pp_169785 // pp_198422 // pp_198423 // pp_198426 // pp_198427 // pp_198424 // pp_198425 // pp_184108 // pp_184109 // pp_198429 …
GO:0044444	C	cytoplasmic part	10	130	19088	90812	1	1	// pp_123611 // pp_179993 // pp_247335 // pp_163572 // pp_68991 // pp_211717 // pp_78343 // pp_134911 // pp_73575 // pp_126347	// pp_169307 // pp_169306 // pp_153604 // pp_153603 // pp_28251 // pp_218503 // pp_14983 // pp_214426 // pp_111489 // pp_14454 // pp_3676 // pp_111486 // pp_111485 // pp_89265 // pp_70570 // pp_29258 // pp_177506 // pp_112824 // pp_56322 // pp_56321 // pp_81989 // pp_56495 // pp_56494 // pp_5922 // pp_112823 // pp_118307 // pp_118306 // pp_118305 // pp_134680 // pp_134681 // pp_27888 // pp_134683…
GO:0044425	C	membrane part	21	130	18604	90812	0.87	1	// pp_56002 // pp_117769 // pp_131303 // pp_128902 // pp_212158 // pp_56004 // pp_56003 // pp_136817 // pp_125273 // pp_91958 // pp_247335 // pp_236381 // pp_85215 // pp_210383 // pp_132637 // pp_181156 // pp_169376 // pp_85933 // pp_91963 // pp_88113 // pp_85937	// pp_204926 // pp_153609 // pp_153608 // pp_153607 // pp_210228 // pp_153605 // pp_153604 // pp_153603 // pp_42382 // pp_115701 // pp_74057 // pp_250397 // pp_177292 // pp_177293 // pp_177290 // pp_177291 // pp_177294 // pp_246939 // pp_89641 // pp_118309 // pp_118308 // pp_179526 // pp_118306 // pp_118305 // pp_118304 // pp_118303 // pp_179523 // pp_27888 // pp_181483 // pp_149693 // pp_149692 …
GO:0005622	C	intracellular	36	130	33091	90812	0.94	1	// pp_219164 // pp_219167 // pp_58625 // pp_219162 // pp_96234 // pp_86737 // pp_202778 // pp_245896 // pp_247335 // pp_253294 // pp_80873 // pp_126347 // pp_197348 // pp_197349 // pp_197347 // pp_73575 // pp_123611 // pp_211512 // pp_211516 // pp_163572 // pp_78343 // pp_236245 // pp_244922 // pp_96228 // pp_219170 // pp_219169 // pp_92107 // pp_211717 // pp_179993 // pp_197350 // pp_1351 // pp_…	// pp_14983 // pp_29258 // pp_112824 // pp_112825 // pp_56321 // pp_112823 // pp_27888 // pp_152942 // pp_105963 // pp_105964 // pp_169789 // pp_169788 // pp_253453 // pp_253452 // pp_253451 // pp_253450 // pp_169783 // pp_169782 // pp_169781 // pp_169780 // pp_169787 // pp_169786 // pp_169785 // pp_198422 // pp_198423 // pp_198426 // pp_198427 // pp_198424 // pp_198425 // pp_184108 // pp_184109 …
GO:0043228	C	non-membrane-bounded organelle	10	130	5121	90812	0.22	1	// pp_219164 // pp_219167 // pp_1351 // pp_219170 // pp_244922 // pp_219162 // pp_219169 // pp_253294 // pp_80873 // pp_156267	// pp_158842 // pp_236940 // pp_197852 // pp_155117 // pp_28251 // pp_140123 // pp_129059 // pp_129058 // pp_211312 // pp_159188 // pp_224412 // pp_129057 // pp_203970 // pp_108989 // pp_83446 // pp_83447 // pp_68348 // pp_81827 // pp_190510 // pp_66631 // pp_83448 // pp_83449 // pp_14508 // pp_132547 // pp_137793 // pp_137792 // pp_137791 // pp_137790 // pp_142335 // pp_142334 // pp_142336 // pp…
GO:0005737	C	cytoplasm	21	130	23135	90812	0.98	1	// pp_219164 // pp_219167 // pp_1351 // pp_219170 // pp_219162 // pp_92107 // pp_219169 // pp_245896 // pp_247335 // pp_198676 // pp_163572 // pp_80873 // pp_68991 // pp_211717 // pp_78343 // pp_134911 // pp_123611 // pp_179993 // pp_156267 // pp_73575 // pp_126347	// pp_14983 // pp_96254 // pp_29258 // pp_112824 // pp_56322 // pp_56321 // pp_112823 // pp_27888 // pp_253453 // pp_253452 // pp_253451 // pp_253450 // pp_169786 // pp_169785 // pp_90522 // pp_184108 // pp_184109 // pp_198429 // pp_237898 // pp_226185 // pp_226184 // pp_226187 // pp_226186 // pp_218080 // pp_54897 // pp_54895 // pp_70122 // pp_90392 // pp_112176 // pp_112177 // pp_10353 // pp_55…
GO:0070013	C	intracellular organelle lumen	5	130	3050	90812	0.45	1	// pp_219164 // pp_219167 // pp_219169 // pp_219170 // pp_219162	// pp_225311 // pp_225310 // pp_225313 // pp_225312 // pp_225315 // pp_225314 // pp_225316 // pp_217462 // pp_7571 // pp_60749 // pp_131379 // pp_131378 // pp_236129 // pp_98398 // pp_98399 // pp_14508 // pp_142335 // pp_142334 // pp_142336 // pp_142333 // pp_218171 // pp_218170 // pp_218172 // pp_206488 // pp_206489 // pp_206486 // pp_206487 // pp_206485 // pp_52514 // pp_108487 // pp_108486 // …

## Sheet: Overexpressed
Supplementary Dataset 3. SEA whole root DRS differential overexpressed transcripts results.
GO_acc	term_type	Term	queryitem	querytotal	refitem	reftotal	pvalue	FDR	entries	entries_ref
GO:0006537	P	glutamate biosynthetic process	7	84	22	90812	1.3e-16	2.6e-14	// pp_238924 // pp_238926 // pp_238920 // pp_238921 // pp_238922 // pp_238923 // pp_238919	// pp_19389 // pp_176015 // pp_219392 // pp_219390 // pp_219391 // pp_186418 // pp_186419 // pp_57988 // pp_57989 // pp_238919 // pp_219387 // pp_127773 // pp_219389 // pp_219388 // pp_238924 // pp_238925 // pp_238926 // pp_238927 // pp_238920 // pp_238921 // pp_238922 // pp_238923
GO:0009084	P	glutamine family amino acid biosynthetic process	9	84	74	90812	8.6e-17	2.6e-14	// pp_68481 // pp_238924 // pp_68486 // pp_238926 // pp_238919 // pp_238921 // pp_238922 // pp_238923 // pp_238920	// pp_62797 // pp_78814 // pp_213928 // pp_237290 // pp_19389 // pp_83929 // pp_219388 // pp_219392 // pp_219390 // pp_219391 // pp_238923 // pp_203852 // pp_3470 // pp_203850 // pp_236974 // pp_186418 // pp_186419 // pp_58582 // pp_219389 // pp_213929 // pp_68485 // pp_57989 // pp_68486 // pp_141822 // pp_68484 // pp_68483 // pp_68482 // pp_68481 // pp_68480 // pp_238919 // pp_236973 // pp_78809…
GO:0019676	P	ammonia assimilation cycle	7	84	25	90812	3.8e-16	4.9e-14	// pp_238924 // pp_238926 // pp_238920 // pp_238921 // pp_238922 // pp_238923 // pp_238919	// pp_57952 // pp_57951 // pp_57950 // pp_57957 // pp_57956 // pp_57955 // pp_57954 // pp_17563 // pp_176015 // pp_237868 // pp_237869 // pp_186418 // pp_186419 // pp_238919 // pp_19389 // pp_127773 // pp_237871 // pp_238924 // pp_238925 // pp_238926 // pp_238927 // pp_238920 // pp_238921 // pp_238922 // pp_238923
GO:0006541	P	glutamine metabolic process	9	84	118	90812	6.7e-15	6.5e-13	// pp_68481 // pp_238924 // pp_68486 // pp_238926 // pp_238919 // pp_238921 // pp_238922 // pp_238923 // pp_238920	// pp_85639 // pp_85638 // pp_85637 // pp_85636 // pp_237868 // pp_237869 // pp_164702 // pp_78412 // pp_78414 // pp_249326 // pp_198314 // pp_198315 // pp_68486 // pp_68485 // pp_68484 // pp_68483 // pp_68482 // pp_68481 // pp_68480 // pp_85640 // pp_179269 // pp_179268 // pp_127773 // pp_179263 // pp_198313 // pp_179265 // pp_179264 // pp_198316 // pp_179266 // pp_203847 // pp_164701 // pp_2038…
GO:0043650	P	dicarboxylic acid biosynthetic process	7	84	59	90812	2.6e-13	1.7e-11	// pp_238924 // pp_238926 // pp_238920 // pp_238921 // pp_238922 // pp_238923 // pp_238919	// pp_134575 // pp_19389 // pp_176015 // pp_219392 // pp_219390 // pp_219391 // pp_131112 // pp_131111 // pp_131110 // pp_131106 // pp_8531 // pp_131107 // pp_186418 // pp_186419 // pp_98296 // pp_57988 // pp_134574 // pp_219388 // pp_134576 // pp_197388 // pp_197389 // pp_238919 // pp_197382 // pp_197383 // pp_197381 // pp_197387 // pp_197384 // pp_197385 // pp_140704 // pp_140701 // pp_179063 /…
GO:0010731	P	protein glutathionylation	6	84	27	90812	2.3e-13	1.7e-11	// pp_105375 // pp_105381 // pp_105380 // pp_105383 // pp_105382 // pp_105385	// pp_243380 // pp_207962 // pp_207963 // pp_105374 // pp_105375 // pp_105376 // pp_105377 // pp_226347 // pp_105378 // pp_105379 // pp_143704 // pp_143703 // pp_143702 // pp_67951 // pp_226350 // pp_127323 // pp_127324 // pp_105389 // pp_105388 // pp_105381 // pp_105380 // pp_105383 // pp_105382 // pp_105385 // pp_105384 // pp_105387 // pp_105386
GO:0009064	P	glutamine family amino acid metabolic process	9	84	302	90812	3.2e-11	1.7e-09	// pp_68481 // pp_238924 // pp_68486 // pp_238926 // pp_238919 // pp_238921 // pp_238922 // pp_238923 // pp_238920	// pp_85639 // pp_85638 // pp_110729 // pp_110728 // pp_172941 // pp_172940 // pp_85637 // pp_85636 // pp_237868 // pp_237869 // pp_164702 // pp_78412 // pp_78414 // pp_174549 // pp_173472 // pp_83993 // pp_173471 // pp_83996 // pp_173474 // pp_83995 // pp_249326 // pp_179265 // pp_83998 // pp_179264 // pp_172596 // pp_68486 // pp_68485 // pp_68484 // pp_68483 // pp_179267 // pp_68481 // pp_68480…
GO:1901607	P	alpha-amino acid biosynthetic process	10	84	435	90812	3.5e-11	1.7e-09	// pp_68481 // pp_152995 // pp_238924 // pp_68486 // pp_238926 // pp_238919 // pp_238921 // pp_238922 // pp_238923 // pp_238920	// pp_17423 // pp_202204 // pp_202200 // pp_202201 // pp_202202 // pp_202203 // pp_73573 // pp_73572 // pp_73571 // pp_73576 // pp_73575 // pp_73574 // pp_144920 // pp_9669 // pp_233231 // pp_233230 // pp_152997 // pp_64290 // pp_64291 // pp_203847 // pp_98146 // pp_203849 // pp_78814 // pp_78811 // pp_4917 // pp_78813 // pp_78812 // pp_86883 // pp_196324 // pp_196323 // pp_196322 // pp_196321 //…
GO:0006536	P	glutamate metabolic process	7	84	151	90812	2.2e-10	9.3e-09	// pp_238924 // pp_238926 // pp_238920 // pp_238921 // pp_238922 // pp_238923 // pp_238919	// pp_110729 // pp_110728 // pp_172941 // pp_172940 // pp_237868 // pp_237869 // pp_173472 // pp_83993 // pp_173471 // pp_83996 // pp_173474 // pp_83995 // pp_83998 // pp_172596 // pp_172597 // pp_172595 // pp_102469 // pp_172598 // pp_172599 // pp_134784 // pp_134781 // pp_169706 // pp_134783 // pp_223550 // pp_110730 // pp_110731 // pp_127773 // pp_161275 // pp_223551 // pp_84000 // pp_223553 /…
GO:1901605	P	alpha-amino acid metabolic process	11	84	796	90812	8e-10	3.1e-08	// pp_235715 // pp_68481 // pp_152995 // pp_238924 // pp_68486 // pp_238926 // pp_238919 // pp_238921 // pp_238922 // pp_238923 // pp_238920	// pp_226567 // pp_17423 // pp_202204 // pp_202200 // pp_202201 // pp_202202 // pp_202203 // pp_237868 // pp_237869 // pp_242056 // pp_167073 // pp_73573 // pp_73572 // pp_179266 // pp_73576 // pp_73575 // pp_73574 // pp_144920 // pp_4824 // pp_160911 // pp_160910 // pp_221292 // pp_9861 // pp_9669 // pp_233231 // pp_233230 // pp_152997 // pp_202473 // pp_202472 // pp_202471 // pp_202470 // pp_84…
GO:0046686	P	response to cadmium ion	9	84	489	90812	2.2e-09	7.6e-08	// pp_238924 // pp_201990 // pp_238926 // pp_238919 // pp_238921 // pp_238922 // pp_238923 // pp_238920 // pp_201989	// pp_178459 // pp_178458 // pp_178457 // pp_175769 // pp_206763 // pp_56712 // pp_56710 // pp_56711 // pp_222527 // pp_222526 // pp_222529 // pp_72076 // pp_78716 // pp_107764 // pp_17556 // pp_49781 // pp_84161 // pp_64290 // pp_64291 // pp_165509 // pp_56898 // pp_201990 // pp_174548 // pp_174547 // pp_174546 // pp_174545 // pp_174544 // pp_237898 // pp_88330 // pp_129439 // pp_129438 // pp_80…
GO:1901564	P	organonitrogen compound metabolic process	26	84	6057	90812	3.2e-09	1e-07	// pp_233771 // pp_236316 // pp_206703 // pp_235715 // pp_222010 // pp_68486 // pp_238919 // pp_68481 // pp_209640 // pp_176205 // pp_236320 // pp_239600 // pp_117809 // pp_239598 // pp_238923 // pp_209639 // pp_249210 // pp_238924 // pp_238926 // pp_238920 // pp_238921 // pp_238922 // pp_244270 // pp_152995 // pp_239593 // pp_236928	// pp_51865 // pp_226983 // pp_226982 // pp_11005 // pp_237891 // pp_237893 // pp_86883 // pp_86885 // pp_86884 // pp_232117 // pp_192130 // pp_192131 // pp_245312 // pp_245311 // pp_245310 // pp_232118 // pp_217795 // pp_217796 // pp_142463 // pp_146010 // pp_90392 // pp_121930 // pp_140315 // pp_20703 // pp_117410 // pp_115487 // pp_115486 // pp_115485 // pp_115484 // pp_55146 // pp_224439 // p…
GO:0040007	P	growth	10	84	795	90812	1.1e-08	3.2e-07	// pp_238924 // pp_134987 // pp_58008 // pp_238926 // pp_238919 // pp_238921 // pp_238922 // pp_238923 // pp_238920 // pp_58005	// pp_165080 // pp_165081 // pp_165082 // pp_165083 // pp_86612 // pp_86613 // pp_86610 // pp_86611 // pp_188304 // pp_165262 // pp_107755 // pp_165263 // pp_213750 // pp_213758 // pp_137792 // pp_235169 // pp_236244 // pp_93813 // pp_169019 // pp_93816 // pp_98157 // pp_93815 // pp_229562 // pp_93818 // pp_93819 // pp_169017 // pp_8648 // pp_86617 // pp_169392 // pp_183098 // pp_90368 // pp_2295…
GO:1901566	P	organonitrogen compound biosynthetic process	20	84	4225	90812	3e-08	8.4e-07	// pp_233771 // pp_236316 // pp_238922 // pp_236928 // pp_222010 // pp_152995 // pp_238923 // pp_238924 // pp_68486 // pp_238926 // pp_238919 // pp_238921 // pp_68481 // pp_244270 // pp_209640 // pp_176205 // pp_236320 // pp_238920 // pp_206703 // pp_209639	// pp_226567 // pp_147737 // pp_60317 // pp_124537 // pp_124536 // pp_124535 // pp_124534 // pp_226963 // pp_209649 // pp_83447 // pp_210884 // pp_235827 // pp_183325 // pp_190510 // pp_78248 // pp_83449 // pp_24199 // pp_203973 // pp_64709 // pp_66310 // pp_6229 // pp_183977 // pp_244840 // pp_125105 // pp_203972 // pp_125106 // pp_172161 // pp_174034 // pp_107729 // pp_107728 // pp_11005 // pp_…
GO:0043648	P	dicarboxylic acid metabolic process	7	84	320	90812	3.9e-08	1e-06	// pp_238924 // pp_238926 // pp_238920 // pp_238921 // pp_238922 // pp_238923 // pp_238919	// pp_189341 // pp_110729 // pp_36092 // pp_36091 // pp_189340 // pp_172941 // pp_172940 // pp_212248 // pp_237868 // pp_237869 // pp_135677 // pp_134576 // pp_203171 // pp_197385 // pp_203173 // pp_228261 // pp_133914 // pp_228264 // pp_110728 // pp_173472 // pp_83993 // pp_200402 // pp_197378 // pp_83996 // pp_200405 // pp_173474 // pp_83995 // pp_135678 // pp_83998 // pp_222527 // pp_222526 //…
GO:0010038	P	response to metal ion	9	84	700	90812	4.6e-08	1.1e-06	// pp_238924 // pp_201990 // pp_238926 // pp_238919 // pp_238921 // pp_238922 // pp_238923 // pp_238920 // pp_201989	// pp_178459 // pp_178458 // pp_178457 // pp_175769 // pp_206763 // pp_56712 // pp_56710 // pp_56711 // pp_222527 // pp_3839 // pp_194608 // pp_194609 // pp_222529 // pp_72076 // pp_78716 // pp_107764 // pp_17556 // pp_199786 // pp_199787 // pp_49781 // pp_84161 // pp_199788 // pp_199789 // pp_64290 // pp_64291 // pp_142090 // pp_142091 // pp_56898 // pp_153221 // pp_201990 // pp_209342 // pp_883…
GO:0048589	P	developmental growth	8	84	578	90812	1.4e-07	3.2e-06	// pp_134987 // pp_238924 // pp_238926 // pp_238919 // pp_238921 // pp_238922 // pp_238923 // pp_238920	// pp_165080 // pp_165081 // pp_165082 // pp_165083 // pp_86612 // pp_86613 // pp_86610 // pp_86611 // pp_86617 // pp_107755 // pp_213758 // pp_137792 // pp_235169 // pp_93813 // pp_93816 // pp_93815 // pp_93818 // pp_93819 // pp_8648 // pp_169392 // pp_183098 // pp_90368 // pp_229560 // pp_155345 // pp_229561 // pp_183097 // pp_117122 // pp_117123 // pp_117120 // pp_117121 // pp_117124 // pp_211…
GO:0006520	P	cellular amino acid metabolic process	10	84	1174	90812	3.8e-07	8.1e-06	// pp_68481 // pp_152995 // pp_238924 // pp_68486 // pp_238926 // pp_238919 // pp_238921 // pp_238922 // pp_238923 // pp_238920	// pp_236481 // pp_226567 // pp_17423 // pp_148592 // pp_202204 // pp_85441 // pp_202200 // pp_202201 // pp_202202 // pp_202203 // pp_237868 // pp_237869 // pp_243114 // pp_167073 // pp_87077 // pp_179026 // pp_73573 // pp_73572 // pp_179266 // pp_73570 // pp_152992 // pp_73576 // pp_61164 // pp_73574 // pp_184197 // pp_210885 // pp_184195 // pp_66503 // pp_148595 // pp_209648 // pp_160911 // pp_…
GO:0044036	P	cell wall macromolecule metabolic process	7	84	503	90812	8e-07	1.6e-05	// pp_117809 // pp_66708 // pp_66707 // pp_68519 // pp_239598 // pp_239593 // pp_239600	// pp_135857 // pp_129052 // pp_129056 // pp_129055 // pp_128877 // pp_128878 // pp_128879 // pp_202290 // pp_220458 // pp_138594 // pp_138595 // pp_181053 // pp_66709 // pp_181055 // pp_181054 // pp_181057 // pp_181056 // pp_181059 // pp_181058 // pp_135095 // pp_138598 // pp_138599 // pp_203573 // pp_105091 // pp_105090 // pp_105093 // pp_105092 // pp_105095 // pp_105094 // pp_105097 // pp_1050…
GO:0010035	P	response to inorganic substance	10	84	1384	90812	1.6e-06	3.1e-05	// pp_238924 // pp_83480 // pp_201990 // pp_238926 // pp_238919 // pp_238921 // pp_238922 // pp_238923 // pp_238920 // pp_201989	// pp_178459 // pp_178458 // pp_178457 // pp_108664 // pp_219170 // pp_211958 // pp_211959 // pp_94547 // pp_94546 // pp_94548 // pp_211956 // pp_211957 // pp_119542 // pp_119543 // pp_237898 // pp_119544 // pp_119545 // pp_167655 // pp_233755 // pp_180939 // pp_180938 // pp_226347 // pp_180934 // pp_180937 // pp_180936 // pp_165879 // pp_180933 // pp_180932 // pp_120229 // pp_121930 // pp_11759 …
GO:0016053	P	organic acid biosynthetic process	10	84	1427	90812	2.1e-06	3.9e-05	// pp_68481 // pp_152995 // pp_238924 // pp_68486 // pp_238926 // pp_238919 // pp_238921 // pp_238922 // pp_238923 // pp_238920	// pp_71551 // pp_71550 // pp_218171 // pp_218170 // pp_218172 // pp_169013 // pp_169016 // pp_169015 // pp_169014 // pp_125105 // pp_125106 // pp_215245 // pp_215246 // pp_215240 // pp_215241 // pp_215242 // pp_215243 // pp_119542 // pp_119543 // pp_119540 // pp_119541 // pp_119546 // pp_86885 // pp_86884 // pp_11223 // pp_183481 // pp_51082 // pp_51081 // pp_51080 // pp_241017 // pp_164699 // p…
GO:0046394	P	carboxylic acid biosynthetic process	9	84	1216	90812	4.3e-06	7.4e-05	// pp_68481 // pp_238924 // pp_68486 // pp_238926 // pp_238919 // pp_238921 // pp_238922 // pp_238923 // pp_238920	// pp_236481 // pp_193029 // pp_17423 // pp_223459 // pp_85441 // pp_20865 // pp_252179 // pp_144913 // pp_85248 // pp_64793 // pp_88432 // pp_167073 // pp_87077 // pp_73573 // pp_92814 // pp_85242 // pp_85243 // pp_92811 // pp_92810 // pp_92813 // pp_92812 // pp_184197 // pp_184196 // pp_184195 // pp_203806 // pp_58859 // pp_222134 // pp_71551 // pp_71550 // pp_88433 // pp_33302 // pp_153914 // …
GO:0071554	P	cell wall organization or biogenesis	9	84	1363	90812	1e-05	0.00017	// pp_117809 // pp_66708 // pp_134987 // pp_66707 // pp_68519 // pp_239598 // pp_244270 // pp_239593 // pp_239600	// pp_134991 // pp_147861 // pp_194734 // pp_194735 // pp_98746 // pp_142148 // pp_149429 // pp_169731 // pp_156346 // pp_135857 // pp_121066 // pp_129052 // pp_129056 // pp_129055 // pp_147512 // pp_128877 // pp_247990 // pp_233506 // pp_128878 // pp_128879 // pp_234060 // pp_186272 // pp_202290 // pp_99970 // pp_14854 // pp_136587 // pp_135097 // pp_138594 // pp_138595 // pp_181053 // pp_66709 …
GO:0044283	P	small molecule biosynthetic process	10	84	1838	90812	1.8e-05	0.0003	// pp_68481 // pp_152995 // pp_238924 // pp_68486 // pp_238926 // pp_238919 // pp_238921 // pp_238922 // pp_238923 // pp_238920	// pp_124537 // pp_124536 // pp_124535 // pp_124534 // pp_198733 // pp_71551 // pp_71550 // pp_218171 // pp_218170 // pp_218172 // pp_169013 // pp_169016 // pp_169015 // pp_169014 // pp_87676 // pp_125105 // pp_125106 // pp_87675 // pp_174034 // pp_215245 // pp_215246 // pp_215240 // pp_215241 // pp_215242 // pp_215243 // pp_98486 // pp_119542 // pp_119543 // pp_119540 // pp_119541 // pp_119546 /…
GO:0006518	P	peptide metabolic process	11	84	2746	90812	0.00011	0.0017	// pp_233771 // pp_236316 // pp_209639 // pp_222010 // pp_249210 // pp_236928 // pp_244270 // pp_209640 // pp_176205 // pp_236320 // pp_206703	// pp_60317 // pp_226963 // pp_58759 // pp_83447 // pp_154610 // pp_190510 // pp_78248 // pp_83449 // pp_24199 // pp_66310 // pp_183977 // pp_244840 // pp_226983 // pp_203972 // pp_107729 // pp_107728 // pp_21108 // pp_107727 // pp_40381 // pp_153232 // pp_94243 // pp_192132 // pp_74520 // pp_192130 // pp_192131 // pp_241308 // pp_241309 // pp_241307 // pp_179278 // pp_240911 // pp_241498 // pp_2…
GO:0043603	P	cellular amide metabolic process	11	84	2867	90812	0.00016	0.0024	// pp_233771 // pp_236316 // pp_209639 // pp_222010 // pp_249210 // pp_236928 // pp_244270 // pp_209640 // pp_176205 // pp_236320 // pp_206703	// pp_60317 // pp_226963 // pp_58759 // pp_83447 // pp_154610 // pp_190510 // pp_78248 // pp_83449 // pp_24199 // pp_66310 // pp_183977 // pp_244840 // pp_226983 // pp_125105 // pp_203972 // pp_125106 // pp_107729 // pp_107728 // pp_21108 // pp_107727 // pp_40381 // pp_153232 // pp_94243 // pp_192132 // pp_74520 // pp_192130 // pp_192131 // pp_241308 // pp_241309 // pp_241307 // pp_179278 // pp_2…
GO:0006412	P	translation	10	84	2592	90812	0.00029	0.0041	// pp_233771 // pp_236316 // pp_209639 // pp_222010 // pp_236928 // pp_244270 // pp_209640 // pp_176205 // pp_236320 // pp_206703	// pp_60317 // pp_226963 // pp_58759 // pp_83447 // pp_154610 // pp_190510 // pp_78248 // pp_83449 // pp_24199 // pp_66310 // pp_183977 // pp_244840 // pp_203972 // pp_107729 // pp_107728 // pp_21108 // pp_107727 // pp_40381 // pp_153232 // pp_94243 // pp_192132 // pp_74520 // pp_192130 // pp_192131 // pp_241308 // pp_241309 // pp_241307 // pp_179278 // pp_240911 // pp_241498 // pp_241499 // pp_1…
GO:0043043	P	peptide biosynthetic process	10	84	2605	90812	0.0003	0.0041	// pp_233771 // pp_236316 // pp_209639 // pp_222010 // pp_236928 // pp_244270 // pp_209640 // pp_176205 // pp_236320 // pp_206703	// pp_60317 // pp_226963 // pp_58759 // pp_83447 // pp_154610 // pp_190510 // pp_78248 // pp_83449 // pp_24199 // pp_66310 // pp_183977 // pp_244840 // pp_203972 // pp_107729 // pp_107728 // pp_21108 // pp_107727 // pp_40381 // pp_153232 // pp_94243 // pp_192132 // pp_74520 // pp_192130 // pp_192131 // pp_241308 // pp_241309 // pp_241307 // pp_179278 // pp_240911 // pp_241498 // pp_241499 // pp_1…
GO:0043604	P	amide biosynthetic process	10	84	2647	90812	0.00034	0.0045	// pp_233771 // pp_236316 // pp_209639 // pp_222010 // pp_236928 // pp_244270 // pp_209640 // pp_176205 // pp_236320 // pp_206703	// pp_60317 // pp_226963 // pp_58759 // pp_83447 // pp_154610 // pp_190510 // pp_78248 // pp_83449 // pp_24199 // pp_66310 // pp_183977 // pp_244840 // pp_203972 // pp_107729 // pp_107728 // pp_21108 // pp_107727 // pp_40381 // pp_153232 // pp_94243 // pp_192132 // pp_74520 // pp_192130 // pp_192131 // pp_241308 // pp_241309 // pp_241307 // pp_179278 // pp_240911 // pp_241498 // pp_241499 // pp_1…
GO:0006082	P	organic acid metabolic process	11	84	3311	90812	0.00052	0.0067	// pp_235715 // pp_68481 // pp_152995 // pp_238924 // pp_68486 // pp_238926 // pp_238919 // pp_238921 // pp_238922 // pp_238923 // pp_238920	// pp_118946 // pp_226567 // pp_174657 // pp_104108 // pp_7571 // pp_209649 // pp_98396 // pp_66503 // pp_39131 // pp_210884 // pp_133014 // pp_133015 // pp_221292 // pp_71551 // pp_66505 // pp_183327 // pp_183326 // pp_14852 // pp_134682 // pp_218171 // pp_218170 // pp_218172 // pp_244840 // pp_14182 // pp_131081 // pp_169016 // pp_169015 // pp_169014 // pp_221502 // pp_87676 // pp_125105 // pp_…
GO:0019752	P	carboxylic acid metabolic process	10	84	2891	90812	0.00066	0.0082	// pp_68481 // pp_152995 // pp_238924 // pp_68486 // pp_238926 // pp_238919 // pp_238921 // pp_238922 // pp_238923 // pp_238920	// pp_118946 // pp_226567 // pp_174657 // pp_7571 // pp_209649 // pp_98396 // pp_66503 // pp_39131 // pp_210884 // pp_133014 // pp_133015 // pp_71551 // pp_66505 // pp_183327 // pp_183326 // pp_14852 // pp_218171 // pp_218170 // pp_218172 // pp_244840 // pp_14182 // pp_131081 // pp_169016 // pp_169015 // pp_169014 // pp_87676 // pp_125105 // pp_125106 // pp_87675 // pp_84000 // pp_215245 // pp_21…
GO:0043436	P	oxoacid metabolic process	10	84	2997	90812	0.00086	0.01	// pp_68481 // pp_152995 // pp_238924 // pp_68486 // pp_238926 // pp_238919 // pp_238921 // pp_238922 // pp_238923 // pp_238920	// pp_118946 // pp_226567 // pp_174657 // pp_7571 // pp_209649 // pp_98396 // pp_66503 // pp_39131 // pp_210884 // pp_133014 // pp_133015 // pp_71551 // pp_66505 // pp_183327 // pp_183326 // pp_14852 // pp_134682 // pp_218171 // pp_218170 // pp_218172 // pp_244840 // pp_14182 // pp_131081 // pp_169016 // pp_169015 // pp_169014 // pp_87676 // pp_125105 // pp_125106 // pp_87675 // pp_84000 // pp_21…
GO:0071555	P	cell wall organization	5	84	963	90812	0.0025	0.03	// pp_68519 // pp_66708 // pp_134987 // pp_66707 // pp_244270	// pp_134991 // pp_194734 // pp_194735 // pp_149429 // pp_169731 // pp_136589 // pp_128877 // pp_247990 // pp_233506 // pp_128878 // pp_128879 // pp_234060 // pp_186272 // pp_14854 // pp_136587 // pp_138594 // pp_138595 // pp_138596 // pp_66709 // pp_179672 // pp_179673 // pp_179670 // pp_179671 // pp_138598 // pp_138599 // pp_147424 // pp_147425 // pp_228547 // pp_228546 // pp_158833 // pp_15883…
GO:0045229	P	external encapsulating structure organization	5	84	1024	90812	0.0033	0.037	// pp_68519 // pp_66708 // pp_134987 // pp_66707 // pp_244270	// pp_134991 // pp_194734 // pp_194735 // pp_149429 // pp_169731 // pp_136589 // pp_85533 // pp_128877 // pp_247990 // pp_233506 // pp_109128 // pp_128878 // pp_128879 // pp_234060 // pp_236249 // pp_236248 // pp_188762 // pp_14854 // pp_236247 // pp_135245 // pp_236245 // pp_138594 // pp_138595 // pp_138596 // pp_66709 // pp_179672 // pp_179673 // pp_179670 // pp_179671 // pp_138598 // pp_138599…
GO:0042221	P	response to chemical	11	84	4645	90812	0.0065	0.072	// pp_238924 // pp_152009 // pp_83480 // pp_201990 // pp_238926 // pp_238919 // pp_238921 // pp_238922 // pp_238923 // pp_238920 // pp_201989	// pp_178459 // pp_201173 // pp_169305 // pp_169304 // pp_169303 // pp_178458 // pp_178457 // pp_169308 // pp_148629 // pp_177108 // pp_177109 // pp_117855 // pp_138652 // pp_65929 // pp_63345 // pp_78248 // pp_246939 // pp_112824 // pp_112825 // pp_108664 // pp_112823 // pp_142335 // pp_142334 // pp_179524 // pp_142336 // pp_142331 // pp_179523 // pp_142333 // pp_142332 // pp_218171 // pp_218170…
GO:0044711	P	single-organism biosynthetic process	10	84	4050	90812	0.0069	0.074	// pp_68481 // pp_152995 // pp_238924 // pp_68486 // pp_238926 // pp_238919 // pp_238921 // pp_238922 // pp_238923 // pp_238920	// pp_226567 // pp_138226 // pp_100906 // pp_138224 // pp_138225 // pp_138222 // pp_138223 // pp_138220 // pp_129729 // pp_129728 // pp_7571 // pp_119493 // pp_129725 // pp_124536 // pp_129727 // pp_124534 // pp_198733 // pp_71551 // pp_71550 // pp_112824 // pp_112825 // pp_218303 // pp_108664 // pp_112823 // pp_202179 // pp_66047 // pp_218171 // pp_218170 // pp_218172 // pp_169013 // pp_131148 /…
GO:0044281	P	small molecule metabolic process	11	84	5260	90812	0.015	0.15	// pp_235715 // pp_68481 // pp_152995 // pp_238924 // pp_68486 // pp_238926 // pp_238919 // pp_238921 // pp_238922 // pp_238923 // pp_238920	// pp_118946 // pp_226567 // pp_142243 // pp_179986 // pp_179987 // pp_179988 // pp_147866 // pp_85441 // pp_188713 // pp_194246 // pp_144385 // pp_183321 // pp_176015 // pp_188712 // pp_7571 // pp_119493 // pp_124537 // pp_124536 // pp_124535 // pp_124534 // pp_210885 // pp_98396 // pp_66503 // pp_39131 // pp_210884 // pp_133014 // pp_133015 // pp_221292 // pp_198733 // pp_71551 // pp_66505 // p…
GO:0009058	P	biosynthetic process	23	84	14106	90812	0.014	0.15	// pp_233771 // pp_236316 // pp_152570 // pp_206703 // pp_222010 // pp_68486 // pp_238919 // pp_68481 // pp_209640 // pp_176205 // pp_236320 // pp_244270 // pp_152569 // pp_152568 // pp_209639 // pp_238924 // pp_238926 // pp_238920 // pp_238921 // pp_238922 // pp_238923 // pp_152995 // pp_236928	// pp_163049 // pp_89968 // pp_158842 // pp_89965 // pp_89967 // pp_89966 // pp_3679 // pp_74057 // pp_70570 // pp_196060 // pp_112824 // pp_112825 // pp_112823 // pp_202179 // pp_134682 // pp_199182 // pp_219170 // pp_149717 // pp_108485 // pp_199180 // pp_169789 // pp_76641 // pp_25489 // pp_169783 // pp_150310 // pp_169781 // pp_169780 // pp_169787 // pp_173882 // pp_205114 // pp_205111 // pp_…
GO:0019538	P	protein metabolic process	22	84	13786	90812	0.02	0.19	// pp_233771 // pp_236316 // pp_105375 // pp_206703 // pp_235715 // pp_222010 // pp_61967 // pp_209640 // pp_176205 // pp_236320 // pp_167570 // pp_167571 // pp_209639 // pp_249210 // pp_244270 // pp_105381 // pp_105380 // pp_105383 // pp_105382 // pp_105385 // pp_61971 // pp_236928	// pp_250391 // pp_169306 // pp_250392 // pp_25777 // pp_25772 // pp_107610 // pp_107613 // pp_239492 // pp_74058 // pp_245787 // pp_3518 // pp_149693 // pp_149692 // pp_51643 // pp_149690 // pp_51645 // pp_51644 // pp_51647 // pp_51646 // pp_238567 // pp_226983 // pp_112017 // pp_63851 // pp_46289 // pp_86888 // pp_133305 // pp_198932 // pp_134467 // pp_134468 // pp_134469 // pp_237898 // pp_215…
GO:0044267	P	cellular protein metabolic process	18	84	11662	90812	0.039	0.37	// pp_233771 // pp_236316 // pp_209639 // pp_235715 // pp_105380 // pp_105385 // pp_222010 // pp_105382 // pp_249210 // pp_105375 // pp_236928 // pp_244270 // pp_105381 // pp_209640 // pp_105383 // pp_176205 // pp_236320 // pp_206703	// pp_250391 // pp_169306 // pp_250392 // pp_107611 // pp_107610 // pp_107613 // pp_239492 // pp_74058 // pp_245787 // pp_149693 // pp_149692 // pp_51643 // pp_149690 // pp_51645 // pp_51644 // pp_51647 // pp_149717 // pp_238567 // pp_209575 // pp_63851 // pp_46289 // pp_133305 // pp_198932 // pp_134467 // pp_134468 // pp_134469 // pp_237898 // pp_215084 // pp_232117 // pp_192130 // pp_202755 // …
GO:0044249	P	cellular biosynthetic process	20	84	13281	90812	0.039	0.37	// pp_233771 // pp_236316 // pp_238922 // pp_236928 // pp_222010 // pp_152995 // pp_238923 // pp_238924 // pp_68486 // pp_238926 // pp_238919 // pp_238921 // pp_68481 // pp_244270 // pp_209640 // pp_176205 // pp_236320 // pp_238920 // pp_206703 // pp_209639	// pp_163049 // pp_89968 // pp_158842 // pp_89965 // pp_89967 // pp_89966 // pp_3679 // pp_74057 // pp_70570 // pp_196060 // pp_112824 // pp_112825 // pp_112823 // pp_202179 // pp_134682 // pp_199182 // pp_219170 // pp_199183 // pp_108485 // pp_199180 // pp_169789 // pp_76641 // pp_25489 // pp_169783 // pp_150310 // pp_169781 // pp_169780 // pp_169787 // pp_173882 // pp_205114 // pp_205111 // pp_…
GO:0044767	P	single-organism developmental process	8	84	4000	90812	0.041	0.37	// pp_134987 // pp_238924 // pp_238926 // pp_238919 // pp_238921 // pp_238922 // pp_238923 // pp_238920	// pp_211491 // pp_169305 // pp_169304 // pp_169303 // pp_89968 // pp_169306 // pp_138226 // pp_138224 // pp_138225 // pp_138222 // pp_138223 // pp_138220 // pp_187014 // pp_211312 // pp_211313 // pp_187011 // pp_3679 // pp_3676 // pp_98398 // pp_98399 // pp_140120 // pp_112824 // pp_112825 // pp_143224 // pp_137792 // pp_235169 // pp_112823 // pp_24195 // pp_14852 // pp_27888 // pp_51643 // pp_5…
GO:1901576	P	organic substance biosynthetic process	20	84	13478	90812	0.044	0.39	// pp_233771 // pp_236316 // pp_238922 // pp_236928 // pp_222010 // pp_152995 // pp_238923 // pp_238924 // pp_68486 // pp_238926 // pp_238919 // pp_238921 // pp_68481 // pp_244270 // pp_209640 // pp_176205 // pp_236320 // pp_238920 // pp_206703 // pp_209639	// pp_163049 // pp_89968 // pp_158842 // pp_89965 // pp_89967 // pp_89966 // pp_3679 // pp_74057 // pp_196060 // pp_112824 // pp_112825 // pp_112823 // pp_202179 // pp_199182 // pp_219170 // pp_199183 // pp_199180 // pp_169789 // pp_169788 // pp_25489 // pp_169783 // pp_150310 // pp_169781 // pp_169780 // pp_169787 // pp_208009 // pp_205114 // pp_205111 // pp_199184 // pp_205112 // pp_11005 // pp…
GO:0008152	P	metabolic process	57	84	45905	90812	0.053	0.46	// pp_233771 // pp_236316 // pp_152570 // pp_152009 // pp_83480 // pp_105375 // pp_238923 // pp_206703 // pp_235715 // pp_222010 // pp_152995 // pp_68486 // pp_238919 // pp_71022 // pp_68481 // pp_71020 // pp_61967 // pp_209640 // pp_176205 // pp_236320 // pp_239600 // pp_117809 // pp_66708 // pp_239598 // pp_167570 // pp_167571 // pp_128668 // pp_152569 // pp_66707 // pp_152568 // pp_68519 // pp…	// pp_24283 // pp_28707 // pp_42382 // pp_14983 // pp_122007 // pp_25777 // pp_191027 // pp_25772 // pp_29253 // pp_112824 // pp_112825 // pp_52666 // pp_112823 // pp_74051 // pp_105963 // pp_105964 // pp_169789 // pp_169788 // pp_25489 // pp_169783 // pp_169782 // pp_169781 // pp_169780 // pp_169787 // pp_169786 // pp_169785 // pp_11005 // pp_198422 // pp_198423 // pp_184102 // pp_198421 // pp_1…
GO:0032502	P	developmental process	8	84	4385	90812	0.062	0.53	// pp_134987 // pp_238924 // pp_238926 // pp_238919 // pp_238921 // pp_238922 // pp_238923 // pp_238920	// pp_211491 // pp_169305 // pp_169304 // pp_169303 // pp_89968 // pp_169306 // pp_138226 // pp_138224 // pp_138225 // pp_138222 // pp_138223 // pp_138220 // pp_203837 // pp_211312 // pp_211313 // pp_187011 // pp_3679 // pp_3676 // pp_98398 // pp_98399 // pp_140120 // pp_112824 // pp_112825 // pp_143224 // pp_137792 // pp_235169 // pp_112823 // pp_24195 // pp_14852 // pp_27888 // pp_51643 // pp_5…
GO:1901575	P	organic substance catabolic process	8	84	4471	90812	0.067	0.56	// pp_117809 // pp_71018 // pp_71019 // pp_71017 // pp_71022 // pp_239598 // pp_239593 // pp_239600	// pp_110698 // pp_169306 // pp_169305 // pp_169304 // pp_169303 // pp_179986 // pp_179987 // pp_179988 // pp_179989 // pp_164431 // pp_109438 // pp_169309 // pp_159922 // pp_17386 // pp_201170 // pp_148585 // pp_185222 // pp_250556 // pp_15453 // pp_98395 // pp_98396 // pp_98397 // pp_240019 // pp_240018 // pp_221712 // pp_74058 // pp_140120 // pp_112824 // pp_112825 // pp_109444 // pp_109445 //…
GO:0006807	P	nitrogen compound metabolic process	30	84	23314	90812	0.077	0.63	// pp_233771 // pp_236316 // pp_152570 // pp_206703 // pp_235715 // pp_222010 // pp_68486 // pp_238919 // pp_68481 // pp_209640 // pp_176205 // pp_236320 // pp_239600 // pp_117809 // pp_239598 // pp_238923 // pp_152569 // pp_152568 // pp_68477 // pp_209639 // pp_249210 // pp_238924 // pp_238926 // pp_238920 // pp_238921 // pp_238922 // pp_244270 // pp_152995 // pp_239593 // pp_236928	// pp_24283 // pp_28707 // pp_14983 // pp_25777 // pp_191027 // pp_25772 // pp_125 // pp_52666 // pp_105963 // pp_105964 // pp_169789 // pp_169788 // pp_25489 // pp_169783 // pp_169782 // pp_169781 // pp_169780 // pp_169787 // pp_11005 // pp_198422 // pp_198423 // pp_237891 // pp_198427 // pp_198424 // pp_198425 // pp_192644 // pp_208551 // pp_90392 // pp_159715 // pp_112179 // pp_113887 // pp_11…
GO:0055114	P	oxidation-reduction process	10	84	6269	90812	0.082	0.66	// pp_235715 // pp_152009 // pp_238924 // pp_238926 // pp_87003 // pp_238919 // pp_238921 // pp_238922 // pp_238923 // pp_238920	// pp_148627 // pp_28707 // pp_95704 // pp_95705 // pp_95706 // pp_95700 // pp_95701 // pp_95702 // pp_112824 // pp_112825 // pp_112823 // pp_179526 // pp_179527 // pp_179524 // pp_179525 // pp_179523 // pp_14182 // pp_165478 // pp_233246 // pp_233247 // pp_237891 // pp_237893 // pp_198397 // pp_198399 // pp_87877 // pp_232117 // pp_239675 // pp_208007 // pp_135220 // pp_183481 // pp_232118 // pp…
GO:0009056	P	catabolic process	8	84	4895	90812	0.099	0.78	// pp_117809 // pp_71018 // pp_71019 // pp_71017 // pp_71022 // pp_239598 // pp_239593 // pp_239600	// pp_110698 // pp_169306 // pp_22717 // pp_169304 // pp_169303 // pp_179986 // pp_179987 // pp_179988 // pp_179989 // pp_164431 // pp_169305 // pp_169309 // pp_159922 // pp_17386 // pp_201170 // pp_148585 // pp_185222 // pp_250556 // pp_15453 // pp_98395 // pp_98396 // pp_98397 // pp_240019 // pp_240018 // pp_221712 // pp_74058 // pp_140120 // pp_112824 // pp_112825 // pp_109444 // pp_109445 // …
GO:0044710	P	single-organism metabolic process	18	84	13476	90812	0.1	0.79	// pp_235715 // pp_71018 // pp_71019 // pp_238922 // pp_152009 // pp_71017 // pp_152995 // pp_238924 // pp_68486 // pp_238926 // pp_87003 // pp_238919 // pp_71022 // pp_68481 // pp_71020 // pp_238920 // pp_238923 // pp_238921	// pp_218630 // pp_216958 // pp_28707 // pp_218631 // pp_95704 // pp_95705 // pp_78749 // pp_95700 // pp_95701 // pp_95702 // pp_213214 // pp_88848 // pp_73576 // pp_112824 // pp_112825 // pp_137463 // pp_112823 // pp_179526 // pp_179527 // pp_179524 // pp_179525 // pp_179523 // pp_134682 // pp_51865 // pp_14182 // pp_93618 // pp_199180 // pp_232518 // pp_199186 // pp_85094 // pp_249311 // pp_249…
GO:0005975	P	carbohydrate metabolic process	7	84	4143	90812	0.1	0.79	// pp_117809 // pp_66708 // pp_66707 // pp_68519 // pp_239598 // pp_239593 // pp_239600	// pp_142243 // pp_142242 // pp_102284 // pp_129729 // pp_129728 // pp_102287 // pp_250557 // pp_250556 // pp_234111 // pp_129725 // pp_129056 // pp_129727 // pp_129054 // pp_98395 // pp_98396 // pp_98397 // pp_29253 // pp_73210 // pp_109444 // pp_109445 // pp_109442 // pp_109443 // pp_109440 // pp_109441 // pp_105296 // pp_14854 // pp_138594 // pp_138595 // pp_138596 // pp_187278 // pp_141684 //…
GO:0044238	P	primary metabolic process	44	84	37335	90812	0.11	0.85	// pp_233771 // pp_236316 // pp_105375 // pp_206703 // pp_235715 // pp_222010 // pp_68486 // pp_238919 // pp_71022 // pp_68481 // pp_71020 // pp_61967 // pp_209640 // pp_176205 // pp_236320 // pp_239600 // pp_117809 // pp_66708 // pp_239598 // pp_167570 // pp_167571 // pp_238923 // pp_66707 // pp_68519 // pp_152995 // pp_71018 // pp_71019 // pp_209639 // pp_71017 // pp_249210 // pp_239593 // pp_2…	// pp_24283 // pp_28707 // pp_42382 // pp_14983 // pp_25777 // pp_191027 // pp_25772 // pp_29253 // pp_112824 // pp_112825 // pp_52666 // pp_112823 // pp_74051 // pp_105963 // pp_105964 // pp_169789 // pp_169788 // pp_25489 // pp_169783 // pp_169782 // pp_169781 // pp_169780 // pp_169787 // pp_198422 // pp_198423 // pp_198426 // pp_198427 // pp_198424 // pp_134467 // pp_134468 // pp_134469 // pp_…
GO:0034641	P	cellular nitrogen compound metabolic process	11	84	21637	90812	0.98	1	// pp_233771 // pp_236316 // pp_209639 // pp_222010 // pp_249210 // pp_236928 // pp_244270 // pp_209640 // pp_176205 // pp_236320 // pp_206703	// pp_158845 // pp_24283 // pp_74057 // pp_244616 // pp_89968 // pp_158842 // pp_28707 // pp_89965 // pp_89967 // pp_212550 // pp_158848 // pp_158846 // pp_153601 // pp_28251 // pp_47637 // pp_47636 // pp_14983 // pp_47634 // pp_122007 // pp_102698 // pp_148585 // pp_3679 // pp_121066 // pp_164874 // pp_164872 // pp_164873 // pp_43998 // pp_47638 // pp_25777 // pp_191027 // pp_25772 // pp_219802 …
GO:0034645	P	cellular macromolecule biosynthetic process	10	84	9608	90812	0.41	1	// pp_233771 // pp_236316 // pp_209639 // pp_222010 // pp_236928 // pp_244270 // pp_209640 // pp_176205 // pp_236320 // pp_206703	// pp_163049 // pp_89968 // pp_158842 // pp_89965 // pp_89967 // pp_89966 // pp_3679 // pp_74057 // pp_196060 // pp_76642 // pp_219170 // pp_199183 // pp_169789 // pp_169788 // pp_25489 // pp_169783 // pp_199186 // pp_169781 // pp_169780 // pp_169787 // pp_208009 // pp_205114 // pp_205111 // pp_76644 // pp_205112 // pp_76645 // pp_198422 // pp_198423 // pp_198426 // pp_198427 // pp_198424 // pp_1…
GO:0050789	P	regulation of biological process	5	84	14557	90812	1	1	// pp_83480 // pp_71321 // pp_58008 // pp_58005 // pp_222010	// pp_71481 // pp_188304 // pp_163049 // pp_71485 // pp_89968 // pp_89965 // pp_89967 // pp_89966 // pp_71483 // pp_111489 // pp_3679 // pp_111487 // pp_111486 // pp_111485 // pp_111484 // pp_234261 // pp_179528 // pp_179529 // pp_228399 // pp_134682 // pp_149693 // pp_209577 // pp_51643 // pp_149690 // pp_51645 // pp_51644 // pp_51647 // pp_51646 // pp_169789 // pp_169788 // pp_25489 // pp_16978…
GO:0071840	P	cellular component organization or biogenesis	7	84	7832	90812	0.59	1	// pp_71321 // pp_66708 // pp_134987 // pp_66707 // pp_68519 // pp_244270 // pp_206703	// pp_188304 // pp_188305 // pp_89968 // pp_188300 // pp_188301 // pp_89965 // pp_3676 // pp_70570 // pp_56495 // pp_56494 // pp_56496 // pp_108485 // pp_209572 // pp_133302 // pp_133303 // pp_184108 // pp_184109 // pp_233539 // pp_86885 // pp_121066 // pp_139886 // pp_121932 // pp_121936 // pp_20703 // pp_205564 // pp_205565 // pp_205566 // pp_205562 // pp_205563 // pp_88481 // pp_205568 // pp_8…
GO:0051234	P	establishment of localization	6	84	8779	90812	0.82	1	// pp_246182 // pp_170875 // pp_170863 // pp_68593 // pp_21615 // pp_198180	// pp_153609 // pp_153608 // pp_153607 // pp_153606 // pp_153605 // pp_153604 // pp_153603 // pp_111489 // pp_3679 // pp_111487 // pp_111486 // pp_111485 // pp_111484 // pp_141128 // pp_112824 // pp_112825 // pp_253604 // pp_118309 // pp_112823 // pp_118307 // pp_118306 // pp_118305 // pp_118304 // pp_118303 // pp_118302 // pp_27888 // pp_134683 // pp_226982 // pp_115703 // pp_85094 // pp_233247 …
GO:0044271	P	cellular nitrogen compound biosynthetic process	10	84	9477	90812	0.4	1	// pp_233771 // pp_236316 // pp_209639 // pp_222010 // pp_236928 // pp_244270 // pp_209640 // pp_176205 // pp_236320 // pp_206703	// pp_163049 // pp_89968 // pp_89965 // pp_89967 // pp_89966 // pp_3679 // pp_74057 // pp_196060 // pp_219170 // pp_169789 // pp_169788 // pp_25489 // pp_169783 // pp_150310 // pp_169781 // pp_169780 // pp_169787 // pp_205114 // pp_205111 // pp_149710 // pp_205112 // pp_11005 // pp_198422 // pp_198423 // pp_198426 // pp_198427 // pp_198424 // pp_198425 // pp_192132 // pp_192130 // pp_192131 // pp…
GO:0044260	P	cellular macromolecule metabolic process	25	84	28393	90812	0.62	1	// pp_233771 // pp_236316 // pp_105375 // pp_206703 // pp_235715 // pp_222010 // pp_209640 // pp_176205 // pp_236320 // pp_239600 // pp_117809 // pp_66708 // pp_66707 // pp_68519 // pp_209639 // pp_249210 // pp_239598 // pp_244270 // pp_105381 // pp_105380 // pp_105383 // pp_105382 // pp_105385 // pp_239593 // pp_236928	// pp_24283 // pp_28707 // pp_14983 // pp_25777 // pp_191027 // pp_25772 // pp_125 // pp_52666 // pp_74051 // pp_105963 // pp_105964 // pp_169789 // pp_169788 // pp_25489 // pp_169783 // pp_169782 // pp_169781 // pp_169780 // pp_169787 // pp_198422 // pp_198423 // pp_198426 // pp_198427 // pp_198424 // pp_134467 // pp_134468 // pp_134469 // pp_237898 // pp_192644 // pp_54897 // pp_219680 // pp_13…
GO:0016043	P	cellular component organization	6	84	7015	90812	0.63	1	// pp_71321 // pp_66708 // pp_134987 // pp_66707 // pp_68519 // pp_244270	// pp_188304 // pp_188305 // pp_89968 // pp_188300 // pp_188301 // pp_89965 // pp_3676 // pp_70570 // pp_56495 // pp_56494 // pp_56496 // pp_108485 // pp_209572 // pp_133302 // pp_133303 // pp_184108 // pp_184109 // pp_233539 // pp_86885 // pp_139886 // pp_121932 // pp_121936 // pp_23504 // pp_205564 // pp_205565 // pp_205566 // pp_205562 // pp_205563 // pp_88481 // pp_205568 // pp_88486 // pp_11…
GO:0071704	P	organic substance metabolic process	44	84	39437	90812	0.18	1	// pp_233771 // pp_236316 // pp_105375 // pp_206703 // pp_235715 // pp_222010 // pp_68486 // pp_238919 // pp_71022 // pp_68481 // pp_71020 // pp_61967 // pp_209640 // pp_176205 // pp_236320 // pp_239600 // pp_117809 // pp_66708 // pp_239598 // pp_167570 // pp_167571 // pp_238923 // pp_66707 // pp_68519 // pp_152995 // pp_71018 // pp_71019 // pp_209639 // pp_71017 // pp_249210 // pp_239593 // pp_2…	// pp_24283 // pp_28707 // pp_42382 // pp_14983 // pp_25777 // pp_191027 // pp_25772 // pp_29253 // pp_112824 // pp_112825 // pp_52666 // pp_112823 // pp_74051 // pp_105963 // pp_105964 // pp_169789 // pp_169788 // pp_25489 // pp_169783 // pp_169782 // pp_169781 // pp_169780 // pp_169787 // pp_11005 // pp_198422 // pp_198423 // pp_198421 // pp_198426 // pp_198427 // pp_198424 // pp_134467 // pp_1…
GO:0010467	P	gene expression	13	84	10317	90812	0.19	1	// pp_233771 // pp_236316 // pp_209639 // pp_167570 // pp_167571 // pp_222010 // pp_249210 // pp_236928 // pp_244270 // pp_209640 // pp_176205 // pp_236320 // pp_206703	// pp_163049 // pp_89968 // pp_169306 // pp_89965 // pp_89967 // pp_89966 // pp_3679 // pp_164870 // pp_70570 // pp_196060 // pp_56495 // pp_56494 // pp_179528 // pp_56496 // pp_140838 // pp_219170 // pp_140839 // pp_169789 // pp_169788 // pp_25489 // pp_169783 // pp_214078 // pp_169781 // pp_169780 // pp_169787 // pp_205114 // pp_205111 // pp_149710 // pp_205112 // pp_198422 // pp_198423 // pp_1…
GO:0065007	P	biological regulation	5	84	16080	90812	1	1	// pp_83480 // pp_71321 // pp_58008 // pp_58005 // pp_222010	// pp_71481 // pp_188304 // pp_163049 // pp_71485 // pp_89968 // pp_89965 // pp_89967 // pp_89966 // pp_71483 // pp_111489 // pp_3679 // pp_111487 // pp_111486 // pp_111485 // pp_111484 // pp_112824 // pp_112825 // pp_234261 // pp_179528 // pp_112823 // pp_118307 // pp_118306 // pp_118305 // pp_118304 // pp_118303 // pp_118302 // pp_27888 // pp_149693 // pp_209577 // pp_51643 // pp_149690 // pp_5…
GO:0044699	P	single-organism process	22	84	27314	90812	0.75	1	// pp_152009 // pp_198180 // pp_235715 // pp_68486 // pp_238919 // pp_71022 // pp_68481 // pp_71020 // pp_21615 // pp_71321 // pp_87003 // pp_71018 // pp_71019 // pp_134987 // pp_71017 // pp_238924 // pp_238926 // pp_238920 // pp_238921 // pp_238922 // pp_238923 // pp_152995	// pp_28707 // pp_112824 // pp_112825 // pp_112823 // pp_202179 // pp_27888 // pp_25489 // pp_25487 // pp_184100 // pp_237891 // pp_237893 // pp_184108 // pp_184109 // pp_198429 // pp_237898 // pp_239677 // pp_239676 // pp_226183 // pp_226185 // pp_226184 // pp_226187 // pp_226186 // pp_239679 // pp_239678 // pp_218080 // pp_54897 // pp_219681 // pp_219682 // pp_219683 // pp_219684 // pp_90392 //…
GO:0036211	P	protein modification process	8	84	8130	90812	0.49	1	// pp_235715 // pp_222010 // pp_105375 // pp_105381 // pp_105380 // pp_105383 // pp_105382 // pp_105385	// pp_250390 // pp_107611 // pp_107610 // pp_107613 // pp_74058 // pp_245787 // pp_149693 // pp_149692 // pp_149691 // pp_149690 // pp_149696 // pp_149695 // pp_149717 // pp_209575 // pp_63851 // pp_133305 // pp_198932 // pp_134467 // pp_134468 // pp_134469 // pp_237898 // pp_215084 // pp_232117 // pp_202755 // pp_203783 // pp_161772 // pp_161773 // pp_161770 // pp_161771 // pp_137464 // pp_23211…
GO:0006508	P	proteolysis	5	84	3685	90812	0.27	1	// pp_61967 // pp_61971 // pp_249210 // pp_167570 // pp_167571	// pp_169307 // pp_193591 // pp_169305 // pp_1174 // pp_169303 // pp_169306 // pp_60317 // pp_218278 // pp_240346 // pp_169309 // pp_169308 // pp_168748 // pp_169304 // pp_99469 // pp_218281 // pp_66815 // pp_25777 // pp_25772 // pp_60387 // pp_14508 // pp_84799 // pp_210650 // pp_242753 // pp_58261 // pp_51643 // pp_51645 // pp_51644 // pp_51647 // pp_182451 // pp_141685 // pp_141686 // pp_23053…
GO:0009987	P	cellular process	44	84	47241	90812	0.52	1	// pp_233771 // pp_236316 // pp_152009 // pp_83480 // pp_105375 // pp_206703 // pp_235715 // pp_222010 // pp_71321 // pp_68486 // pp_238919 // pp_68481 // pp_238923 // pp_209640 // pp_176205 // pp_236320 // pp_239600 // pp_117809 // pp_66708 // pp_239598 // pp_245532 // pp_128668 // pp_66707 // pp_68519 // pp_152995 // pp_68517 // pp_209639 // pp_136239 // pp_136236 // pp_134987 // pp_249210 // p…	// pp_87966 // pp_24283 // pp_28707 // pp_14983 // pp_122007 // pp_25777 // pp_191027 // pp_25772 // pp_112824 // pp_112825 // pp_52666 // pp_112823 // pp_202179 // pp_74051 // pp_105963 // pp_105964 // pp_169789 // pp_169788 // pp_25489 // pp_169783 // pp_169782 // pp_169781 // pp_169780 // pp_169787 // pp_169786 // pp_169785 // pp_11005 // pp_198422 // pp_198423 // pp_184102 // pp_184103 // pp_…
GO:0006629	P	lipid metabolic process	5	84	3055	90812	0.16	1	// pp_71017 // pp_71018 // pp_71019 // pp_71022 // pp_71020	// pp_138226 // pp_138224 // pp_138225 // pp_138222 // pp_138223 // pp_138220 // pp_98637 // pp_88848 // pp_15453 // pp_124537 // pp_124536 // pp_124535 // pp_124534 // pp_133014 // pp_133015 // pp_198733 // pp_71551 // pp_71550 // pp_112824 // pp_112825 // pp_108664 // pp_112823 // pp_213168 // pp_14852 // pp_66047 // pp_169019 // pp_169549 // pp_169548 // pp_169013 // pp_169547 // pp_169546 // …
GO:0006810	P	transport	6	84	8688	90812	0.81	1	// pp_246182 // pp_170875 // pp_170863 // pp_68593 // pp_21615 // pp_198180	// pp_153609 // pp_153608 // pp_153607 // pp_153606 // pp_153605 // pp_153604 // pp_153603 // pp_111489 // pp_3679 // pp_111487 // pp_111486 // pp_111485 // pp_111484 // pp_141128 // pp_112824 // pp_112825 // pp_253604 // pp_118309 // pp_112823 // pp_118307 // pp_118306 // pp_118305 // pp_118304 // pp_118303 // pp_118302 // pp_27888 // pp_134683 // pp_226982 // pp_115703 // pp_233247 // pp_233242…
GO:0006464	P	cellular protein modification process	8	84	8130	90812	0.49	1	// pp_235715 // pp_222010 // pp_105375 // pp_105381 // pp_105380 // pp_105383 // pp_105382 // pp_105385	// pp_250390 // pp_107611 // pp_107610 // pp_107613 // pp_74058 // pp_245787 // pp_149693 // pp_149692 // pp_149691 // pp_149690 // pp_149696 // pp_149695 // pp_149717 // pp_209575 // pp_63851 // pp_133305 // pp_198932 // pp_134467 // pp_134468 // pp_134469 // pp_237898 // pp_215084 // pp_232117 // pp_202755 // pp_203783 // pp_161772 // pp_161773 // pp_161770 // pp_161771 // pp_137464 // pp_23211…
GO:0043412	P	macromolecule modification	8	84	9368	90812	0.64	1	// pp_235715 // pp_222010 // pp_105375 // pp_105381 // pp_105380 // pp_105383 // pp_105382 // pp_105385	// pp_250390 // pp_107611 // pp_107610 // pp_107613 // pp_74058 // pp_245787 // pp_149693 // pp_149692 // pp_149691 // pp_149690 // pp_149696 // pp_149695 // pp_149717 // pp_105963 // pp_105964 // pp_63851 // pp_133305 // pp_198932 // pp_134467 // pp_134468 // pp_134469 // pp_237898 // pp_215084 // pp_232117 // pp_202755 // pp_203783 // pp_161772 // pp_161773 // pp_161770 // pp_161771 // pp_13746…
GO:0044763	P	single-organism cellular process	13	84	18797	90812	0.87	1	// pp_235715 // pp_68481 // pp_71321 // pp_152995 // pp_134987 // pp_238924 // pp_68486 // pp_238926 // pp_238919 // pp_238921 // pp_238922 // pp_238923 // pp_238920	// pp_71481 // pp_71483 // pp_71485 // pp_89968 // pp_89965 // pp_218631 // pp_137460 // pp_111489 // pp_14454 // pp_3676 // pp_111486 // pp_111485 // pp_111484 // pp_219723 // pp_112824 // pp_112825 // pp_112823 // pp_134684 // pp_134680 // pp_134681 // pp_134682 // pp_134683 // pp_149693 // pp_51643 // pp_149690 // pp_51645 // pp_51644 // pp_51647 // pp_51646 // pp_238567 // pp_133049 // pp_199…
GO:0051179	P	localization	7	84	9056	90812	0.73	1	// pp_71321 // pp_246182 // pp_170875 // pp_170863 // pp_68593 // pp_21615 // pp_198180	// pp_153609 // pp_153608 // pp_153607 // pp_153606 // pp_153605 // pp_153604 // pp_153603 // pp_111489 // pp_3679 // pp_111487 // pp_111486 // pp_111485 // pp_111484 // pp_141128 // pp_112824 // pp_112825 // pp_253604 // pp_118309 // pp_112823 // pp_118307 // pp_118306 // pp_118305 // pp_118304 // pp_118303 // pp_118302 // pp_27888 // pp_134683 // pp_226982 // pp_115703 // pp_85094 // pp_233247 …
GO:0050896	P	response to stimulus	16	84	13393	90812	0.21	1	// pp_58008 // pp_238924 // pp_136239 // pp_245532 // pp_136236 // pp_152009 // pp_83480 // pp_201990 // pp_238926 // pp_238919 // pp_238921 // pp_238922 // pp_238923 // pp_238920 // pp_201989 // pp_58005	// pp_158845 // pp_158846 // pp_174799 // pp_218630 // pp_158842 // pp_74186 // pp_218631 // pp_158848 // pp_131739 // pp_111489 // pp_14454 // pp_111487 // pp_111486 // pp_111485 // pp_111484 // pp_112824 // pp_112825 // pp_112823 // pp_179526 // pp_179527 // pp_179524 // pp_179525 // pp_134680 // pp_179523 // pp_134682 // pp_134683 // pp_149693 // pp_51643 // pp_149690 // pp_51645 // pp_51644 /…
GO:0044237	P	cellular metabolic process	37	84	37129	90812	0.39	1	// pp_233771 // pp_236316 // pp_83480 // pp_105375 // pp_206703 // pp_235715 // pp_222010 // pp_68486 // pp_238919 // pp_68481 // pp_238923 // pp_209640 // pp_176205 // pp_236320 // pp_239600 // pp_117809 // pp_66708 // pp_239598 // pp_128668 // pp_66707 // pp_68519 // pp_152995 // pp_209639 // pp_249210 // pp_238924 // pp_238926 // pp_238920 // pp_238921 // pp_238922 // pp_244270 // pp_105381 //…	// pp_24283 // pp_28707 // pp_14983 // pp_25777 // pp_191027 // pp_25772 // pp_112824 // pp_112825 // pp_52666 // pp_112823 // pp_74051 // pp_105963 // pp_105964 // pp_169789 // pp_169788 // pp_25489 // pp_169783 // pp_169782 // pp_169781 // pp_169780 // pp_169787 // pp_169786 // pp_169785 // pp_11005 // pp_198422 // pp_198423 // pp_237891 // pp_198427 // pp_198424 // pp_134467 // pp_134468 // pp…
GO:0043170	P	macromolecule metabolic process	29	84	31088	90812	0.52	1	// pp_233771 // pp_236316 // pp_105375 // pp_206703 // pp_235715 // pp_222010 // pp_61967 // pp_209640 // pp_176205 // pp_236320 // pp_239600 // pp_117809 // pp_66708 // pp_167570 // pp_167571 // pp_66707 // pp_68519 // pp_209639 // pp_249210 // pp_239593 // pp_239598 // pp_244270 // pp_105381 // pp_105380 // pp_105383 // pp_105382 // pp_105385 // pp_61971 // pp_236928	// pp_24283 // pp_28707 // pp_14983 // pp_25777 // pp_191027 // pp_25772 // pp_125 // pp_52666 // pp_74051 // pp_105963 // pp_105964 // pp_169789 // pp_169788 // pp_25489 // pp_169783 // pp_169782 // pp_169781 // pp_169780 // pp_169787 // pp_198422 // pp_198423 // pp_198426 // pp_198427 // pp_198424 // pp_134467 // pp_134468 // pp_134469 // pp_74053 // pp_237898 // pp_192644 // pp_214077 // pp_54…
GO:0009059	P	macromolecule biosynthetic process	10	84	9829	90812	0.44	1	// pp_233771 // pp_236316 // pp_209639 // pp_222010 // pp_236928 // pp_244270 // pp_209640 // pp_176205 // pp_236320 // pp_206703	// pp_163049 // pp_89968 // pp_158842 // pp_89965 // pp_89967 // pp_89966 // pp_3679 // pp_74057 // pp_196060 // pp_76642 // pp_219170 // pp_199183 // pp_169789 // pp_169788 // pp_25489 // pp_169783 // pp_199186 // pp_169781 // pp_169780 // pp_169787 // pp_208009 // pp_205114 // pp_205111 // pp_76644 // pp_205112 // pp_76645 // pp_198422 // pp_198423 // pp_198426 // pp_198427 // pp_198424 // pp_1…
GO:0044085	P	cellular component biogenesis	5	84	3154	90812	0.18	1	// pp_68519 // pp_71321 // pp_66708 // pp_66707 // pp_206703	// pp_163599 // pp_112309 // pp_52209 // pp_168748 // pp_223250 // pp_112155 // pp_121066 // pp_83447 // pp_70570 // pp_83448 // pp_83449 // pp_215796 // pp_215797 // pp_56495 // pp_56494 // pp_188762 // pp_56496 // pp_188948 // pp_188949 // pp_138594 // pp_138595 // pp_218173 // pp_138597 // pp_218174 // pp_183977 // pp_108485 // pp_52451 // pp_56812 // pp_135799 // pp_173883 // pp_72688 // pp_1…
GO:0045181	F	glutamate synthase activity, NAD(P)H as acceptor	7	84	10	90812	9.6e-20	8.7e-18	// pp_238924 // pp_238926 // pp_238920 // pp_238921 // pp_238922 // pp_238923 // pp_238919	// pp_19389 // pp_238924 // pp_238925 // pp_238926 // pp_238927 // pp_238919 // pp_238921 // pp_238922 // pp_238923 // pp_238920
GO:0016040	F	glutamate synthase (NADH) activity	7	84	10	90812	9.6e-20	8.7e-18	// pp_238924 // pp_238926 // pp_238920 // pp_238921 // pp_238922 // pp_238923 // pp_238919	// pp_19389 // pp_238924 // pp_238925 // pp_238926 // pp_238927 // pp_238919 // pp_238921 // pp_238922 // pp_238923 // pp_238920
GO:0015930	F	glutamate synthase activity	7	84	14	90812	2.7e-18	1.7e-16	// pp_238924 // pp_238926 // pp_238920 // pp_238921 // pp_238922 // pp_238923 // pp_238919	// pp_186418 // pp_186419 // pp_238923 // pp_19389 // pp_176015 // pp_238924 // pp_238925 // pp_238926 // pp_238927 // pp_238919 // pp_238921 // pp_238922 // pp_127773 // pp_238920
GO:0051538	F	3 iron, 4 sulfur cluster binding	7	84	16	90812	9.1e-18	4.1e-16	// pp_238924 // pp_238926 // pp_238920 // pp_238921 // pp_238922 // pp_238923 // pp_238919	// pp_35041 // pp_7358 // pp_64356 // pp_176015 // pp_19389 // pp_238924 // pp_238925 // pp_238926 // pp_238927 // pp_238919 // pp_238921 // pp_238922 // pp_238923 // pp_47439 // pp_238920 // pp_80554
GO:0016639	F	oxidoreductase activity, acting on the CH-NH2 group of donors, NAD or NADP as acceptor	7	84	36	90812	6.5e-15	2.4e-13	// pp_238924 // pp_238926 // pp_238920 // pp_238921 // pp_238922 // pp_238923 // pp_238919	// pp_110729 // pp_110728 // pp_164740 // pp_19389 // pp_219392 // pp_219390 // pp_219391 // pp_9772 // pp_57988 // pp_57989 // pp_238919 // pp_41779 // pp_44397 // pp_74671 // pp_74670 // pp_238922 // pp_238923 // pp_110730 // pp_110731 // pp_219387 // pp_219389 // pp_219388 // pp_248378 // pp_238924 // pp_238925 // pp_238926 // pp_238927 // pp_238920 // pp_238921 // pp_174549 // pp_174548 // pp…
GO:0004364	F	glutathione transferase activity	10	84	233	90812	7.4e-14	2.3e-12	// pp_233771 // pp_105375 // pp_235810 // pp_235801 // pp_235803 // pp_105381 // pp_105380 // pp_105383 // pp_105382 // pp_105385	// pp_74613 // pp_74612 // pp_74611 // pp_74610 // pp_181103 // pp_181102 // pp_74615 // pp_181100 // pp_243380 // pp_49310 // pp_148224 // pp_82102 // pp_82100 // pp_82101 // pp_143704 // pp_143703 // pp_143702 // pp_96082 // pp_74614 // pp_96083 // pp_235799 // pp_127324 // pp_197337 // pp_47214 // pp_174780 // pp_75044 // pp_174783 // pp_197334 // pp_127323 // pp_231840 // pp_138295 // pp_2318…
GO:0010181	F	FMN binding	8	84	138	90812	1.9e-12	5e-11	// pp_152009 // pp_238924 // pp_238926 // pp_238920 // pp_238921 // pp_238922 // pp_238923 // pp_238919	// pp_188221 // pp_188220 // pp_188223 // pp_188222 // pp_188225 // pp_188224 // pp_188227 // pp_188226 // pp_86001 // pp_211789 // pp_211788 // pp_211781 // pp_211780 // pp_211783 // pp_211782 // pp_211785 // pp_211784 // pp_211787 // pp_211786 // pp_134576 // pp_134574 // pp_134575 // pp_68645 // pp_68647 // pp_62312 // pp_68648 // pp_13852 // pp_152008 // pp_69330 // pp_69331 // pp_152009 // p…
GO:0016638	F	oxidoreductase activity, acting on the CH-NH2 group of donors	7	84	105	90812	1.7e-11	3.8e-10	// pp_238924 // pp_238926 // pp_238920 // pp_238921 // pp_238922 // pp_238923 // pp_238919	// pp_37708 // pp_110729 // pp_110728 // pp_159284 // pp_159281 // pp_159280 // pp_159283 // pp_159282 // pp_2846 // pp_195209 // pp_252370 // pp_9772 // pp_162587 // pp_110730 // pp_110731 // pp_127773 // pp_174549 // pp_174548 // pp_174547 // pp_174546 // pp_174545 // pp_174544 // pp_174543 // pp_19389 // pp_230833 // pp_186418 // pp_186419 // pp_140644 // pp_9796 // pp_222547 // pp_140643 // p…
GO:0016765	F	transferase activity, transferring alkyl or aryl (other than methyl) groups	10	84	500	90812	1.3e-10	2.7e-09	// pp_233771 // pp_105375 // pp_235810 // pp_235801 // pp_235803 // pp_105381 // pp_105380 // pp_105383 // pp_105382 // pp_105385	// pp_86348 // pp_86349 // pp_86344 // pp_86345 // pp_86346 // pp_86347 // pp_131270 // pp_131271 // pp_203935 // pp_85198 // pp_198733 // pp_96083 // pp_166471 // pp_166472 // pp_142067 // pp_142066 // pp_142069 // pp_142068 // pp_169392 // pp_169393 // pp_169394 // pp_169395 // pp_174033 // pp_59994 // pp_138295 // pp_174034 // pp_174780 // pp_174783 // pp_174782 // pp_174785 // pp_174784 // pp…
GO:0047372	F	acylglycerol lipase activity	5	84	55	90812	2.7e-09	4.9e-08	// pp_71017 // pp_71018 // pp_71019 // pp_71022 // pp_71020	// pp_2712 // pp_220348 // pp_193635 // pp_191890 // pp_191891 // pp_84247 // pp_186044 // pp_233684 // pp_233685 // pp_127097 // pp_51082 // pp_172973 // pp_193636 // pp_51081 // pp_51080 // pp_71022 // pp_71021 // pp_71020 // pp_141994 // pp_141995 // pp_141996 // pp_141997 // pp_141990 // pp_141991 // pp_141992 // pp_92340 // pp_172974 // pp_172975 // pp_191889 // pp_191888 // pp_141983 // pp_…
GO:0051536	F	iron-sulfur cluster binding	7	84	382	90812	1.3e-07	1.9e-06	// pp_238924 // pp_238926 // pp_238920 // pp_238921 // pp_238922 // pp_238923 // pp_238919	// pp_210655 // pp_104108 // pp_106579 // pp_106578 // pp_184197 // pp_184196 // pp_184195 // pp_70570 // pp_127251 // pp_205347 // pp_142331 // pp_56814 // pp_146499 // pp_172527 // pp_130294 // pp_172528 // pp_165279 // pp_165278 // pp_124404 // pp_124403 // pp_16951 // pp_181020 // pp_181021 // pp_181022 // pp_135568 // pp_135569 // pp_237004 // pp_237003 // pp_253203 // pp_253206 // pp_253207…
GO:0051540	F	metal cluster binding	7	84	382	90812	1.3e-07	1.9e-06	// pp_238924 // pp_238926 // pp_238920 // pp_238921 // pp_238922 // pp_238923 // pp_238919	// pp_210655 // pp_104108 // pp_106579 // pp_106578 // pp_184197 // pp_184196 // pp_184195 // pp_70570 // pp_127251 // pp_205347 // pp_142331 // pp_56814 // pp_146499 // pp_172527 // pp_130294 // pp_172528 // pp_165279 // pp_165278 // pp_124404 // pp_124403 // pp_16951 // pp_181020 // pp_181021 // pp_181022 // pp_135568 // pp_135569 // pp_237004 // pp_237003 // pp_253203 // pp_253206 // pp_253207…
GO:0048037	F	cofactor binding	11	84	1609	90812	8.8e-07	1.2e-05	// pp_152009 // pp_152995 // pp_238924 // pp_201990 // pp_238926 // pp_238919 // pp_238921 // pp_238922 // pp_238923 // pp_238920 // pp_201989	// pp_188712 // pp_141910 // pp_16636 // pp_188764 // pp_188765 // pp_188766 // pp_188767 // pp_188760 // pp_188761 // pp_188762 // pp_188763 // pp_179526 // pp_179527 // pp_179524 // pp_179525 // pp_69332 // pp_69333 // pp_66047 // pp_69331 // pp_131086 // pp_131081 // pp_123606 // pp_131083 // pp_131082 // pp_91061 // pp_84000 // pp_165279 // pp_165278 // pp_237891 // pp_108000 // pp_237893 // …
GO:0050660	F	flavin adenine dinucleotide binding	7	84	521	90812	1e-06	1.3e-05	// pp_238924 // pp_238926 // pp_238920 // pp_238921 // pp_238922 // pp_238923 // pp_238919	// pp_188713 // pp_188712 // pp_188715 // pp_188714 // pp_133997 // pp_9862 // pp_243052 // pp_243053 // pp_243050 // pp_243051 // pp_107998 // pp_107999 // pp_55844 // pp_122542 // pp_122543 // pp_107996 // pp_107997 // pp_33301 // pp_179526 // pp_179527 // pp_58024 // pp_179525 // pp_58023 // pp_31055 // pp_151889 // pp_192912 // pp_91061 // pp_199786 // pp_192913 // pp_63377 // pp_138293 // pp…
GO:0004620	F	phospholipase activity	5	84	264	90812	6.7e-06	8.1e-05	// pp_71017 // pp_71018 // pp_71019 // pp_71022 // pp_71020	// pp_225791 // pp_2712 // pp_90361 // pp_90363 // pp_90364 // pp_90367 // pp_90369 // pp_90368 // pp_213059 // pp_65218 // pp_56557 // pp_56558 // pp_238717 // pp_51080 // pp_186865 // pp_141995 // pp_225366 // pp_186866 // pp_141990 // pp_225361 // pp_141992 // pp_141993 // pp_228531 // pp_123288 // pp_163698 // pp_228532 // pp_163694 // pp_242600 // pp_242601 // pp_242602 // pp_242603 // pp_89…
GO:0005506	F	iron ion binding	8	84	1036	90812	1e-05	0.00012	// pp_235715 // pp_238924 // pp_238926 // pp_238919 // pp_238921 // pp_238922 // pp_238923 // pp_238920	// pp_166898 // pp_216509 // pp_71893 // pp_71894 // pp_167178 // pp_167179 // pp_163020 // pp_163021 // pp_163022 // pp_123133 // pp_126386 // pp_98395 // pp_241838 // pp_241839 // pp_205418 // pp_205416 // pp_205417 // pp_21900 // pp_238818 // pp_162751 // pp_162750 // pp_234067 // pp_234066 // pp_238811 // pp_238813 // pp_238814 // pp_238815 // pp_216768 // pp_216769 // pp_195953 // pp_169018 …
GO:0003735	F	structural constituent of ribosome	9	84	1499	90812	2.2e-05	0.00023	// pp_236316 // pp_209639 // pp_222010 // pp_236928 // pp_244270 // pp_209640 // pp_176205 // pp_236320 // pp_206703	// pp_28251 // pp_159188 // pp_83446 // pp_83447 // pp_190510 // pp_83448 // pp_83449 // pp_66310 // pp_183977 // pp_203972 // pp_107729 // pp_107728 // pp_107727 // pp_40381 // pp_236124 // pp_74521 // pp_74520 // pp_192130 // pp_192131 // pp_50686 // pp_179278 // pp_179279 // pp_179272 // pp_179273 // pp_179270 // pp_179271 // pp_179276 // pp_179277 // pp_179274 // pp_179275 // pp_237305 // pp_…
GO:0016298	F	lipase activity	5	84	361	90812	3e-05	0.0003	// pp_71017 // pp_71018 // pp_71019 // pp_71022 // pp_71020	// pp_225319 // pp_225366 // pp_225367 // pp_225361 // pp_123288 // pp_93063 // pp_93062 // pp_191890 // pp_191891 // pp_93064 // pp_51082 // pp_51081 // pp_51080 // pp_134389 // pp_134388 // pp_117906 // pp_117907 // pp_96222 // pp_160190 // pp_96220 // pp_96221 // pp_96226 // pp_96224 // pp_96225 // pp_165754 // pp_165753 // pp_119841 // pp_135632 // pp_135630 // pp_135631 // pp_53236 // pp_137…
GO:0005198	F	structural molecule activity	9	84	1777	90812	7.9e-05	0.00075	// pp_236316 // pp_209639 // pp_222010 // pp_236928 // pp_244270 // pp_209640 // pp_176205 // pp_236320 // pp_206703	// pp_28251 // pp_159188 // pp_83446 // pp_83447 // pp_70570 // pp_184214 // pp_184215 // pp_184216 // pp_83448 // pp_83449 // pp_184212 // pp_184213 // pp_66310 // pp_218173 // pp_218174 // pp_183977 // pp_203972 // pp_107729 // pp_107728 // pp_107727 // pp_133302 // pp_40381 // pp_236124 // pp_192132 // pp_74520 // pp_192130 // pp_192131 // pp_50686 // pp_179278 // pp_179279 // pp_179272 // pp_…
GO:0050662	F	coenzyme binding	7	84	1051	90812	8.8e-05	0.0008	// pp_238924 // pp_238926 // pp_238920 // pp_238921 // pp_238922 // pp_238923 // pp_238919	// pp_188713 // pp_133992 // pp_188715 // pp_188714 // pp_133997 // pp_173382 // pp_9862 // pp_243052 // pp_243053 // pp_243050 // pp_243051 // pp_188712 // pp_73573 // pp_73572 // pp_73571 // pp_175769 // pp_73575 // pp_59907 // pp_107998 // pp_181939 // pp_141910 // pp_55844 // pp_122542 // pp_122543 // pp_107996 // pp_107997 // pp_227530 // pp_188765 // pp_188766 // pp_188767 // pp_188760 // p…
GO:0052689	F	carboxylic ester hydrolase activity	5	84	565	90812	0.00024	0.0021	// pp_71017 // pp_71018 // pp_71019 // pp_71022 // pp_71020	// pp_225319 // pp_194734 // pp_194735 // pp_149429 // pp_162660 // pp_194606 // pp_194607 // pp_225366 // pp_225367 // pp_225361 // pp_149459 // pp_221666 // pp_172975 // pp_93063 // pp_93062 // pp_7119 // pp_192526 // pp_191890 // pp_191891 // pp_93064 // pp_194312 // pp_118063 // pp_194313 // pp_73645 // pp_51081 // pp_143344 // pp_64209 // pp_64208 // pp_64205 // pp_64204 // pp_64207 // pp_64…
GO:0004553	F	hydrolase activity, hydrolyzing O-glycosyl compounds	7	84	1746	90812	0.0017	0.014	// pp_117809 // pp_66708 // pp_66707 // pp_68519 // pp_239598 // pp_239593 // pp_239600	// pp_250557 // pp_250556 // pp_95708 // pp_129056 // pp_129055 // pp_129054 // pp_107610 // pp_107613 // pp_107612 // pp_169231 // pp_105296 // pp_14854 // pp_138594 // pp_138595 // pp_138596 // pp_138597 // pp_141684 // pp_138598 // pp_141681 // pp_141682 // pp_141683 // pp_225880 // pp_225883 // pp_225882 // pp_94547 // pp_94546 // pp_94548 // pp_124409 // pp_124408 // pp_186874 // pp_186872 /…
GO:0016798	F	hydrolase activity, acting on glycosyl bonds	7	84	2006	90812	0.0036	0.029	// pp_117809 // pp_66708 // pp_66707 // pp_68519 // pp_239598 // pp_239593 // pp_239600	// pp_250557 // pp_250556 // pp_95708 // pp_129056 // pp_129055 // pp_129054 // pp_107610 // pp_107613 // pp_107612 // pp_169231 // pp_105296 // pp_14854 // pp_138594 // pp_138595 // pp_138596 // pp_138597 // pp_141684 // pp_138598 // pp_141681 // pp_141682 // pp_141683 // pp_225880 // pp_225883 // pp_225882 // pp_94547 // pp_94546 // pp_94548 // pp_124409 // pp_124408 // pp_186874 // pp_186872 /…
GO:0003824	F	catalytic activity	56	84	39855	90812	0.011	0.08	// pp_233771 // pp_152570 // pp_152009 // pp_87427 // pp_105375 // pp_235715 // pp_152995 // pp_68486 // pp_238919 // pp_71022 // pp_68481 // pp_235803 // pp_61967 // pp_201989 // pp_105381 // pp_239600 // pp_235801 // pp_117809 // pp_66708 // pp_105385 // pp_239598 // pp_167570 // pp_167571 // pp_128668 // pp_152569 // pp_66707 // pp_152568 // pp_68519 // pp_179044 // pp_87003 // pp_245532 // pp…	// pp_28707 // pp_111333 // pp_111335 // pp_111334 // pp_111336 // pp_25777 // pp_25772 // pp_210227 // pp_29253 // pp_16636 // pp_112824 // pp_112825 // pp_112823 // pp_202179 // pp_27888 // pp_105963 // pp_105965 // pp_105964 // pp_148587 // pp_169786 // pp_169785 // pp_130372 // pp_130373 // pp_11005 // pp_14983 // pp_184100 // pp_184102 // pp_198421 // pp_237891 // pp_184105 // pp_237893 // p…
GO:0016491	F	oxidoreductase activity	13	84	6894	90812	0.019	0.14	// pp_235715 // pp_136239 // pp_245532 // pp_136236 // pp_152009 // pp_238924 // pp_238926 // pp_87003 // pp_238919 // pp_238921 // pp_238922 // pp_238923 // pp_238920	// pp_148627 // pp_28707 // pp_218631 // pp_95704 // pp_95705 // pp_111333 // pp_111335 // pp_111334 // pp_95702 // pp_111336 // pp_112824 // pp_112825 // pp_134688 // pp_134689 // pp_112823 // pp_179526 // pp_179527 // pp_179524 // pp_179525 // pp_179523 // pp_14182 // pp_249311 // pp_249310 // pp_95706 // pp_165478 // pp_233246 // pp_233247 // pp_237891 // pp_184105 // pp_237893 // pp_184107 //…
GO:0016740	F	transferase activity	22	84	15434	90812	0.051	0.36	// pp_233771 // pp_152570 // pp_87427 // pp_105375 // pp_235715 // pp_235801 // pp_235803 // pp_201989 // pp_66708 // pp_128668 // pp_152569 // pp_66707 // pp_152568 // pp_68519 // pp_153042 // pp_201990 // pp_235810 // pp_105381 // pp_105380 // pp_105383 // pp_105382 // pp_105385	// pp_204926 // pp_210227 // pp_210226 // pp_239493 // pp_250393 // pp_133260 // pp_28879 // pp_121066 // pp_164870 // pp_250394 // pp_74057 // pp_239492 // pp_74058 // pp_44922 // pp_56497 // pp_210228 // pp_56499 // pp_56498 // pp_149693 // pp_138499 // pp_149691 // pp_149690 // pp_239491 // pp_149695 // pp_199183 // pp_209127 // pp_207403 // pp_112017 // pp_137462 // pp_232518 // pp_89268 // p…
GO:0046914	F	transition metal ion binding	12	84	8253	90812	0.1	0.69	// pp_235715 // pp_238924 // pp_201633 // pp_83480 // pp_201990 // pp_238926 // pp_238919 // pp_238921 // pp_238922 // pp_238923 // pp_238920 // pp_201989	// pp_219353 // pp_24283 // pp_244616 // pp_219357 // pp_219358 // pp_219359 // pp_219350 // pp_47637 // pp_47636 // pp_43994 // pp_95700 // pp_95701 // pp_95702 // pp_164872 // pp_47638 // pp_156079 // pp_52666 // pp_179528 // pp_179529 // pp_55365 // pp_105961 // pp_105963 // pp_36999 // pp_105965 // pp_105964 // pp_105966 // pp_95704 // pp_95705 // pp_95706 // pp_233532 // pp_233533 // pp_2335…
GO:0070011	F	peptidase activity, acting on L-amino acid peptides	5	84	2712	90812	0.12	0.76	// pp_61967 // pp_61971 // pp_249210 // pp_167570 // pp_167571	// pp_169307 // pp_169306 // pp_169305 // pp_1174 // pp_169303 // pp_60317 // pp_218278 // pp_169309 // pp_169308 // pp_169304 // pp_99469 // pp_218281 // pp_66815 // pp_25777 // pp_25772 // pp_218279 // pp_60387 // pp_84799 // pp_210650 // pp_226983 // pp_230534 // pp_170214 // pp_171513 // pp_94019 // pp_227128 // pp_226380 // pp_56145 // pp_86888 // pp_134467 // pp_134468 // pp_134469 // pp_66…
GO:0008233	F	peptidase activity	5	84	3016	90812	0.16	1	// pp_61967 // pp_61971 // pp_249210 // pp_167570 // pp_167571	// pp_169307 // pp_169306 // pp_169305 // pp_1174 // pp_169303 // pp_60317 // pp_218278 // pp_240346 // pp_169309 // pp_169308 // pp_169304 // pp_99469 // pp_218281 // pp_66815 // pp_25777 // pp_25772 // pp_218279 // pp_60387 // pp_84799 // pp_210650 // pp_179520 // pp_179521 // pp_226983 // pp_230534 // pp_170214 // pp_149454 // pp_171513 // pp_94019 // pp_227128 // pp_226380 // pp_56145 // pp_8…
GO:1901363	F	heterocyclic compound binding	16	84	34176	90812	1	1	// pp_233771 // pp_238922 // pp_235715 // pp_152009 // pp_60096 // pp_68477 // pp_83480 // pp_68486 // pp_238926 // pp_238919 // pp_238921 // pp_68481 // pp_238923 // pp_238920 // pp_236928 // pp_238924	// pp_24283 // pp_28707 // pp_14983 // pp_25777 // pp_191027 // pp_25772 // pp_125 // pp_52666 // pp_27888 // pp_25489 // pp_9404 // pp_198422 // pp_198423 // pp_237891 // pp_198427 // pp_198424 // pp_198425 // pp_198429 // pp_192644 // pp_214077 // pp_54897 // pp_135144 // pp_91668 // pp_219680 // pp_97628 // pp_218553 // pp_218552 // pp_218551 // pp_218550 // pp_218556 // pp_218555 // pp_97622 …
GO:0000166	F	nucleotide binding	13	84	14988	90812	0.63	1	// pp_235715 // pp_238922 // pp_68477 // pp_152009 // pp_83480 // pp_68486 // pp_238926 // pp_238919 // pp_238921 // pp_68481 // pp_238923 // pp_238920 // pp_238924	// pp_115700 // pp_174799 // pp_158842 // pp_142311 // pp_137460 // pp_111489 // pp_111488 // pp_111487 // pp_111486 // pp_111485 // pp_111484 // pp_115701 // pp_250394 // pp_177292 // pp_177293 // pp_177290 // pp_177291 // pp_40941 // pp_177294 // pp_131738 // pp_179526 // pp_179527 // pp_179524 // pp_113424 // pp_115702 // pp_179523 // pp_27888 // pp_149693 // pp_149692 // pp_149691 // pp_14969…
GO:0046872	F	metal ion binding	16	84	14141	90812	0.27	1	// pp_235715 // pp_238924 // pp_170875 // pp_201633 // pp_170863 // pp_83480 // pp_201990 // pp_238926 // pp_238919 // pp_238921 // pp_238922 // pp_238923 // pp_238920 // pp_201989 // pp_109002 // pp_152814	// pp_219353 // pp_24283 // pp_188305 // pp_244616 // pp_219357 // pp_188300 // pp_188301 // pp_219358 // pp_219359 // pp_188304 // pp_47637 // pp_47636 // pp_43994 // pp_95700 // pp_95701 // pp_95702 // pp_148628 // pp_3676 // pp_164872 // pp_47638 // pp_70570 // pp_219723 // pp_156079 // pp_112824 // pp_112825 // pp_52666 // pp_179528 // pp_112823 // pp_134685 // pp_134686 // pp_134680 // pp_27…
GO:0097367	F	carbohydrate derivative binding	15	84	12878	90812	0.24	1	// pp_117809 // pp_238924 // pp_238922 // pp_152009 // pp_83480 // pp_68486 // pp_238926 // pp_238919 // pp_238921 // pp_68481 // pp_238923 // pp_238920 // pp_239598 // pp_239593 // pp_239600	// pp_115700 // pp_174799 // pp_158842 // pp_142311 // pp_137460 // pp_111489 // pp_111488 // pp_111487 // pp_111486 // pp_111485 // pp_111484 // pp_115701 // pp_250394 // pp_177292 // pp_177293 // pp_177290 // pp_177291 // pp_40941 // pp_177294 // pp_131738 // pp_113424 // pp_115702 // pp_113422 // pp_27888 // pp_149693 // pp_149692 // pp_149691 // pp_149690 // pp_149696 // pp_149695 // pp_14969…
GO:0005488	F	binding	34	84	50336	90812	0.95	1	// pp_233771 // pp_201633 // pp_152009 // pp_83480 // pp_109002 // pp_235715 // pp_170875 // pp_222010 // pp_60096 // pp_68486 // pp_238919 // pp_68481 // pp_21615 // pp_201989 // pp_152814 // pp_239600 // pp_117809 // pp_239598 // pp_71321 // pp_245532 // pp_68477 // pp_136239 // pp_170863 // pp_136236 // pp_238924 // pp_201990 // pp_238926 // pp_238920 // pp_238921 // pp_238922 // pp_238923 // …	// pp_219353 // pp_24283 // pp_219357 // pp_28707 // pp_219358 // pp_219359 // pp_205835 // pp_219350 // pp_42382 // pp_14983 // pp_25777 // pp_191027 // pp_25772 // pp_16636 // pp_112824 // pp_112825 // pp_52666 // pp_112823 // pp_202179 // pp_27888 // pp_105961 // pp_105963 // pp_105965 // pp_105964 // pp_105966 // pp_169789 // pp_169788 // pp_25489 // pp_169783 // pp_169782 // pp_169781 // pp_…
GO:1901265	F	nucleoside phosphate binding	13	84	14988	90812	0.63	1	// pp_235715 // pp_238922 // pp_68477 // pp_152009 // pp_83480 // pp_68486 // pp_238926 // pp_238919 // pp_238921 // pp_68481 // pp_238923 // pp_238920 // pp_238924	// pp_115700 // pp_174799 // pp_158842 // pp_142311 // pp_137460 // pp_111489 // pp_111488 // pp_111487 // pp_111486 // pp_111485 // pp_111484 // pp_115701 // pp_250394 // pp_177292 // pp_177293 // pp_177290 // pp_177291 // pp_40941 // pp_177294 // pp_131738 // pp_179526 // pp_179527 // pp_179524 // pp_113424 // pp_115702 // pp_179523 // pp_27888 // pp_149693 // pp_149692 // pp_149691 // pp_14969…
GO:0016787	F	hydrolase activity	18	84	15116	90812	0.2	1	// pp_117809 // pp_66708 // pp_71019 // pp_167570 // pp_167571 // pp_66707 // pp_249210 // pp_71017 // pp_68519 // pp_71018 // pp_239593 // pp_71022 // pp_239598 // pp_71020 // pp_61967 // pp_61970 // pp_61971 // pp_239600	// pp_115700 // pp_158845 // pp_158846 // pp_158842 // pp_214546 // pp_158848 // pp_158849 // pp_153601 // pp_153600 // pp_48504 // pp_14983 // pp_47634 // pp_111489 // pp_111488 // pp_111487 // pp_111486 // pp_111485 // pp_111484 // pp_95708 // pp_95709 // pp_115701 // pp_25777 // pp_74057 // pp_25772 // pp_107610 // pp_107613 // pp_107612 // pp_177292 // pp_177293 // pp_177290 // pp_177291 // p…
GO:0016788	F	hydrolase activity, acting on ester bonds	5	84	4566	90812	0.42	1	// pp_71017 // pp_71018 // pp_71019 // pp_71022 // pp_71020	// pp_225319 // pp_158845 // pp_158846 // pp_136379 // pp_158848 // pp_158849 // pp_153601 // pp_89347 // pp_48504 // pp_14983 // pp_47634 // pp_197205 // pp_55964 // pp_141996 // pp_55963 // pp_98394 // pp_145631 // pp_74057 // pp_98390 // pp_184219 // pp_98392 // pp_63878 // pp_63877 // pp_142616 // pp_179855 // pp_179852 // pp_179853 // pp_179850 // pp_142617 // pp_127848 // pp_245787 // pp_10…
GO:0036094	F	small molecule binding	13	84	15281	90812	0.65	1	// pp_235715 // pp_238922 // pp_68477 // pp_152009 // pp_83480 // pp_68486 // pp_238926 // pp_238919 // pp_238921 // pp_68481 // pp_238923 // pp_238920 // pp_238924	// pp_115700 // pp_174799 // pp_158842 // pp_142311 // pp_137460 // pp_111489 // pp_111488 // pp_111487 // pp_111486 // pp_111485 // pp_111484 // pp_115701 // pp_250394 // pp_177292 // pp_177293 // pp_177290 // pp_177291 // pp_40941 // pp_177294 // pp_131738 // pp_179526 // pp_179527 // pp_179524 // pp_113424 // pp_134680 // pp_179523 // pp_27888 // pp_134683 // pp_149693 // pp_149692 // pp_14969…
GO:0097159	F	organic cyclic compound binding	16	84	34221	90812	1	1	// pp_233771 // pp_238922 // pp_235715 // pp_152009 // pp_60096 // pp_68477 // pp_83480 // pp_68486 // pp_238926 // pp_238919 // pp_238921 // pp_68481 // pp_238923 // pp_238920 // pp_236928 // pp_238924	// pp_24283 // pp_28707 // pp_14983 // pp_25777 // pp_191027 // pp_25772 // pp_125 // pp_52666 // pp_27888 // pp_25489 // pp_9404 // pp_198422 // pp_198423 // pp_237891 // pp_198427 // pp_198424 // pp_198425 // pp_198429 // pp_192644 // pp_214077 // pp_54897 // pp_135144 // pp_91668 // pp_219680 // pp_97628 // pp_218553 // pp_218552 // pp_218551 // pp_218550 // pp_218556 // pp_218555 // pp_97622 …
GO:0032553	F	ribonucleotide binding	11	84	12744	90812	0.63	1	// pp_238924 // pp_68481 // pp_152009 // pp_83480 // pp_68486 // pp_238926 // pp_238919 // pp_238921 // pp_238922 // pp_238923 // pp_238920	// pp_115700 // pp_174799 // pp_158842 // pp_142311 // pp_137460 // pp_111489 // pp_111488 // pp_111487 // pp_111486 // pp_111485 // pp_111484 // pp_115701 // pp_250394 // pp_177292 // pp_177293 // pp_177290 // pp_177291 // pp_40941 // pp_177294 // pp_131738 // pp_113424 // pp_115702 // pp_113422 // pp_27888 // pp_149693 // pp_149692 // pp_149691 // pp_149690 // pp_149696 // pp_149695 // pp_14969…
GO:0043169	F	cation binding	16	84	14212	90812	0.27	1	// pp_235715 // pp_238924 // pp_170875 // pp_201633 // pp_170863 // pp_83480 // pp_201990 // pp_238926 // pp_238919 // pp_238921 // pp_238922 // pp_238923 // pp_238920 // pp_201989 // pp_109002 // pp_152814	// pp_219353 // pp_24283 // pp_188305 // pp_244616 // pp_219357 // pp_188300 // pp_188301 // pp_219358 // pp_219359 // pp_188304 // pp_47637 // pp_47636 // pp_43994 // pp_95700 // pp_95701 // pp_95702 // pp_148628 // pp_3676 // pp_164872 // pp_47638 // pp_70570 // pp_219723 // pp_156079 // pp_112824 // pp_112825 // pp_52666 // pp_179528 // pp_112823 // pp_134685 // pp_134686 // pp_134680 // pp_27…
GO:0043167	F	ion binding	17	84	15047	90812	0.26	1	// pp_235715 // pp_238924 // pp_170875 // pp_201633 // pp_170863 // pp_152995 // pp_83480 // pp_201990 // pp_238926 // pp_238919 // pp_238921 // pp_238922 // pp_238923 // pp_238920 // pp_201989 // pp_109002 // pp_152814	// pp_219353 // pp_24283 // pp_188305 // pp_244616 // pp_219357 // pp_188300 // pp_188301 // pp_219358 // pp_219359 // pp_188304 // pp_47637 // pp_47636 // pp_43994 // pp_95700 // pp_95701 // pp_95702 // pp_148628 // pp_3676 // pp_164872 // pp_47638 // pp_70570 // pp_219723 // pp_156079 // pp_112824 // pp_112825 // pp_52666 // pp_179528 // pp_112823 // pp_134685 // pp_134686 // pp_134680 // pp_13…
GO:0030312	C	external encapsulating structure	10	84	1348	90812	1.3e-06	0.00012	// pp_134987 // pp_245532 // pp_66708 // pp_136239 // pp_136236 // pp_68519 // pp_66707 // pp_58008 // pp_244270 // pp_58005	// pp_8844 // pp_178459 // pp_159046 // pp_159045 // pp_178458 // pp_230619 // pp_178457 // pp_112168 // pp_111725 // pp_167272 // pp_192943 // pp_107755 // pp_58205 // pp_192947 // pp_129056 // pp_192945 // pp_192944 // pp_154673 // pp_86811 // pp_154671 // pp_86813 // pp_86814 // pp_86815 // pp_86816 // pp_212196 // pp_132277 // pp_154679 // pp_159044 // pp_78248 // pp_132272 // pp_132270 // pp…
GO:0005618	C	cell wall	10	84	1348	90812	1.3e-06	0.00012	// pp_134987 // pp_245532 // pp_66708 // pp_136239 // pp_136236 // pp_68519 // pp_66707 // pp_58008 // pp_244270 // pp_58005	// pp_8844 // pp_178459 // pp_159046 // pp_159045 // pp_178458 // pp_230619 // pp_178457 // pp_112168 // pp_111725 // pp_167272 // pp_192943 // pp_107755 // pp_58205 // pp_192947 // pp_129056 // pp_192945 // pp_192944 // pp_154673 // pp_86811 // pp_154671 // pp_86813 // pp_86814 // pp_86815 // pp_86816 // pp_212196 // pp_132277 // pp_154679 // pp_159044 // pp_78248 // pp_132272 // pp_132270 // pp…
GO:0044391	C	ribosomal subunit	8	84	1116	90812	1.7e-05	0.0011	// pp_236316 // pp_209639 // pp_222010 // pp_236928 // pp_209640 // pp_176205 // pp_236320 // pp_206703	// pp_113600 // pp_8841 // pp_127786 // pp_147738 // pp_28251 // pp_140123 // pp_215989 // pp_50883 // pp_44980 // pp_94243 // pp_13999 // pp_220807 // pp_15999 // pp_14590 // pp_215987 // pp_215986 // pp_215985 // pp_160919 // pp_160918 // pp_83446 // pp_83447 // pp_236934 // pp_113351 // pp_124915 // pp_190510 // pp_113352 // pp_74110 // pp_83449 // pp_124914 // pp_135554 // pp_148407 // pp_190…
GO:0022626	C	cytosolic ribosome	7	84	1037	90812	8.1e-05	0.0031	// pp_236316 // pp_209639 // pp_222010 // pp_236928 // pp_209640 // pp_236320 // pp_206703	// pp_113600 // pp_112169 // pp_127786 // pp_147738 // pp_28251 // pp_140123 // pp_215989 // pp_215988 // pp_44980 // pp_94243 // pp_13999 // pp_220807 // pp_15999 // pp_14590 // pp_215987 // pp_215986 // pp_215985 // pp_160919 // pp_160918 // pp_83446 // pp_83447 // pp_236934 // pp_113351 // pp_124915 // pp_190510 // pp_113352 // pp_74110 // pp_83449 // pp_124914 // pp_135554 // pp_190509 // pp_…
GO:0005840	C	ribosome	9	84	1734	90812	6.5e-05	0.0031	// pp_236316 // pp_209639 // pp_222010 // pp_236928 // pp_244270 // pp_209640 // pp_176205 // pp_236320 // pp_206703	// pp_28251 // pp_129059 // pp_129058 // pp_159188 // pp_129057 // pp_83446 // pp_83447 // pp_190510 // pp_83448 // pp_83449 // pp_66310 // pp_183977 // pp_203972 // pp_147739 // pp_107729 // pp_107728 // pp_107727 // pp_40381 // pp_236124 // pp_192132 // pp_74520 // pp_192130 // pp_192131 // pp_80838 // pp_80839 // pp_50686 // pp_80837 // pp_179278 // pp_179279 // pp_179272 // pp_179273 // pp_17…
GO:0044445	C	cytosolic part	7	84	1204	90812	0.0002	0.0065	// pp_236316 // pp_209639 // pp_222010 // pp_236928 // pp_209640 // pp_236320 // pp_206703	// pp_89287 // pp_113600 // pp_2551 // pp_112169 // pp_247499 // pp_127786 // pp_147738 // pp_28251 // pp_140123 // pp_154679 // pp_215989 // pp_215988 // pp_44980 // pp_94243 // pp_72082 // pp_220807 // pp_15999 // pp_14590 // pp_151849 // pp_215986 // pp_215985 // pp_154673 // pp_184196 // pp_154671 // pp_83447 // pp_154677 // pp_169145 // pp_154675 // pp_236934 // pp_113351 // pp_124915 // pp_…
GO:0009570	C	chloroplast stroma	7	84	1278	90812	0.00029	0.0075	// pp_238924 // pp_238926 // pp_238920 // pp_238921 // pp_238922 // pp_238923 // pp_238919	// pp_236481 // pp_186973 // pp_186972 // pp_83274 // pp_85441 // pp_104711 // pp_104710 // pp_115484 // pp_168904 // pp_243114 // pp_26201 // pp_185222 // pp_3676 // pp_17423 // pp_213152 // pp_220621 // pp_175769 // pp_73575 // pp_202618 // pp_202623 // pp_127312 // pp_127313 // pp_70570 // pp_127311 // pp_105069 // pp_71551 // pp_69979 // pp_112824 // pp_112825 // pp_33302 // pp_185229 // pp_1…
GO:0009532	C	plastid stroma	7	84	1297	90812	0.00031	0.0075	// pp_238924 // pp_238926 // pp_238920 // pp_238921 // pp_238922 // pp_238923 // pp_238919	// pp_236481 // pp_186973 // pp_186972 // pp_83274 // pp_85441 // pp_104711 // pp_104710 // pp_115484 // pp_168904 // pp_243114 // pp_26201 // pp_185222 // pp_3676 // pp_17423 // pp_213152 // pp_220621 // pp_175769 // pp_26868 // pp_202618 // pp_202623 // pp_127312 // pp_127313 // pp_70570 // pp_127311 // pp_105069 // pp_71551 // pp_69979 // pp_112824 // pp_112825 // pp_33302 // pp_185229 // pp_1…
GO:0015934	C	large ribosomal subunit	5	84	653	90812	0.00046	0.0099	// pp_209640 // pp_176205 // pp_222010 // pp_236928 // pp_209639	// pp_113600 // pp_147738 // pp_147739 // pp_215989 // pp_215988 // pp_44980 // pp_94243 // pp_13999 // pp_179266 // pp_215987 // pp_215986 // pp_215985 // pp_160919 // pp_160918 // pp_83446 // pp_83447 // pp_236934 // pp_124915 // pp_83448 // pp_83449 // pp_124914 // pp_138857 // pp_24211 // pp_138858 // pp_243614 // pp_66310 // pp_28959 // pp_190040 // pp_82424 // pp_166627 // pp_47444 // pp_20…
GO:0005576	C	extracellular region	8	84	2021	90812	0.00092	0.018	// pp_68519 // pp_66708 // pp_134987 // pp_87427 // pp_66707 // pp_58008 // pp_244270 // pp_58005	// pp_99263 // pp_14854 // pp_188769 // pp_138594 // pp_138595 // pp_138596 // pp_138597 // pp_179672 // pp_179673 // pp_179670 // pp_179671 // pp_138598 // pp_138599 // pp_149450 // pp_125105 // pp_125106 // pp_124409 // pp_124408 // pp_233245 // pp_233246 // pp_233247 // pp_87877 // pp_40168 // pp_244159 // pp_128450 // pp_128451 // pp_128452 // pp_128454 // pp_128455 // pp_183697 // pp_226347 …
GO:0030529	C	intracellular ribonucleoprotein complex	9	84	2779	90812	0.0018	0.032	// pp_236316 // pp_209639 // pp_222010 // pp_236928 // pp_244270 // pp_209640 // pp_176205 // pp_236320 // pp_206703	// pp_52209 // pp_28251 // pp_129059 // pp_129058 // pp_159188 // pp_119491 // pp_119492 // pp_129057 // pp_83446 // pp_83447 // pp_190510 // pp_161022 // pp_24600 // pp_188946 // pp_188947 // pp_142335 // pp_142334 // pp_142336 // pp_142333 // pp_222650 // pp_66310 // pp_108987 // pp_183977 // pp_108980 // pp_209640 // pp_203972 // pp_108983 // pp_107729 // pp_107728 // pp_176205 // pp_17918 // …
GO:0044422	C	organelle part	22	84	11423	90812	0.003	0.041	// pp_236316 // pp_246182 // pp_198180 // pp_206703 // pp_235715 // pp_222010 // pp_60096 // pp_238919 // pp_209640 // pp_201989 // pp_236320 // pp_176205 // pp_209639 // pp_249210 // pp_238924 // pp_201990 // pp_238926 // pp_238920 // pp_238921 // pp_238922 // pp_238923 // pp_236928	// pp_158842 // pp_153604 // pp_153603 // pp_28251 // pp_14454 // pp_3676 // pp_111484 // pp_70570 // pp_196060 // pp_112824 // pp_112825 // pp_118309 // pp_112823 // pp_118307 // pp_118306 // pp_118305 // pp_137704 // pp_27888 // pp_108489 // pp_108488 // pp_105153 // pp_219170 // pp_54768 // pp_108480 // pp_108482 // pp_108485 // pp_108484 // pp_108487 // pp_108486 // pp_173884 // pp_173883 // …
GO:1990904	C	ribonucleoprotein complex	9	84	2985	90812	0.0029	0.041	// pp_236316 // pp_209639 // pp_222010 // pp_236928 // pp_244270 // pp_209640 // pp_176205 // pp_236320 // pp_206703	// pp_52209 // pp_28251 // pp_129059 // pp_129058 // pp_159188 // pp_119491 // pp_119492 // pp_129057 // pp_83446 // pp_83447 // pp_190510 // pp_161022 // pp_24600 // pp_188946 // pp_188947 // pp_142335 // pp_142334 // pp_142336 // pp_142333 // pp_222650 // pp_66310 // pp_108987 // pp_183977 // pp_108980 // pp_211517 // pp_209640 // pp_203972 // pp_108983 // pp_107729 // pp_107728 // pp_176205 //…
GO:0044446	C	intracellular organelle part	22	84	11344	90812	0.0028	0.041	// pp_236316 // pp_246182 // pp_198180 // pp_206703 // pp_235715 // pp_222010 // pp_60096 // pp_238919 // pp_209640 // pp_201989 // pp_236320 // pp_176205 // pp_209639 // pp_249210 // pp_238924 // pp_201990 // pp_238926 // pp_238920 // pp_238921 // pp_238922 // pp_238923 // pp_236928	// pp_158842 // pp_153604 // pp_153603 // pp_28251 // pp_14454 // pp_3676 // pp_111484 // pp_70570 // pp_196060 // pp_112824 // pp_112825 // pp_118309 // pp_112823 // pp_118307 // pp_118306 // pp_118305 // pp_137704 // pp_27888 // pp_108489 // pp_108488 // pp_105153 // pp_219170 // pp_54768 // pp_108480 // pp_108482 // pp_108485 // pp_108484 // pp_108487 // pp_108486 // pp_173884 // pp_173883 // …
GO:0044434	C	chloroplast part	7	84	2302	90812	0.0075	0.096	// pp_238924 // pp_238926 // pp_238920 // pp_238921 // pp_238922 // pp_238923 // pp_238919	// pp_85441 // pp_225089 // pp_225088 // pp_200279 // pp_200278 // pp_3676 // pp_200276 // pp_200275 // pp_200274 // pp_124537 // pp_124536 // pp_124535 // pp_124534 // pp_70570 // pp_39826 // pp_71551 // pp_71550 // pp_112824 // pp_112825 // pp_112823 // pp_218173 // pp_217339 // pp_169013 // pp_56814 // pp_230534 // pp_169015 // pp_169014 // pp_173882 // pp_198935 // pp_237898 // pp_86884 // pp…
GO:0044435	C	plastid part	7	84	2346	90812	0.0082	0.099	// pp_238924 // pp_238926 // pp_238920 // pp_238921 // pp_238922 // pp_238923 // pp_238919	// pp_85441 // pp_225089 // pp_225088 // pp_200279 // pp_200278 // pp_3676 // pp_200276 // pp_200275 // pp_200274 // pp_124537 // pp_124536 // pp_124535 // pp_124534 // pp_70570 // pp_39826 // pp_71551 // pp_71550 // pp_112824 // pp_112825 // pp_112823 // pp_218173 // pp_217339 // pp_169013 // pp_56814 // pp_230534 // pp_169016 // pp_169015 // pp_169014 // pp_173882 // pp_198935 // pp_237898 // p…
GO:0043228	C	non-membrane-bounded organelle	11	84	5121	90812	0.012	0.13	// pp_71321 // pp_236316 // pp_209639 // pp_222010 // pp_60096 // pp_236928 // pp_244270 // pp_209640 // pp_176205 // pp_236320 // pp_206703	// pp_158842 // pp_236940 // pp_197852 // pp_155117 // pp_28251 // pp_140123 // pp_129059 // pp_129058 // pp_211312 // pp_159188 // pp_224412 // pp_129057 // pp_203970 // pp_108989 // pp_83446 // pp_83447 // pp_68348 // pp_81827 // pp_190510 // pp_66631 // pp_83448 // pp_83449 // pp_14508 // pp_132547 // pp_137793 // pp_137792 // pp_137791 // pp_137790 // pp_142335 // pp_142334 // pp_142336 // pp…
GO:0043232	C	intracellular non-membrane-bounded organelle	11	84	5121	90812	0.012	0.13	// pp_71321 // pp_236316 // pp_209639 // pp_222010 // pp_60096 // pp_236928 // pp_244270 // pp_209640 // pp_176205 // pp_236320 // pp_206703	// pp_158842 // pp_236940 // pp_197852 // pp_155117 // pp_28251 // pp_140123 // pp_129059 // pp_129058 // pp_211312 // pp_159188 // pp_224412 // pp_129057 // pp_203970 // pp_108989 // pp_83446 // pp_83447 // pp_68348 // pp_81827 // pp_190510 // pp_66631 // pp_83448 // pp_83449 // pp_14508 // pp_132547 // pp_137793 // pp_137792 // pp_137791 // pp_137790 // pp_142335 // pp_142334 // pp_142336 // pp…
GO:0030054	C	cell junction	5	84	1516	90812	0.016	0.14	// pp_136236 // pp_152009 // pp_246182 // pp_136239 // pp_245532	// pp_138226 // pp_138224 // pp_138225 // pp_138222 // pp_138223 // pp_138220 // pp_183021 // pp_121066 // pp_83446 // pp_83447 // pp_83448 // pp_83449 // pp_143224 // pp_134687 // pp_183025 // pp_52514 // pp_210427 // pp_50686 // pp_233755 // pp_77504 // pp_192004 // pp_192002 // pp_192000 // pp_20703 // pp_116119 // pp_20125 // pp_26459 // pp_202653 // pp_202652 // pp_202651 // pp_202657 // pp_…
GO:0055044	C	symplast	5	84	1507	90812	0.015	0.14	// pp_136236 // pp_152009 // pp_246182 // pp_136239 // pp_245532	// pp_138226 // pp_138224 // pp_138225 // pp_138222 // pp_138223 // pp_138220 // pp_183021 // pp_121066 // pp_83446 // pp_83447 // pp_83448 // pp_83449 // pp_143224 // pp_134687 // pp_183025 // pp_52514 // pp_210427 // pp_50686 // pp_233755 // pp_77504 // pp_192004 // pp_192002 // pp_192000 // pp_20703 // pp_116119 // pp_20125 // pp_26459 // pp_202653 // pp_202652 // pp_202651 // pp_202657 // pp_…
GO:0005911	C	cell-cell junction	5	84	1516	90812	0.016	0.14	// pp_136236 // pp_152009 // pp_246182 // pp_136239 // pp_245532	// pp_138226 // pp_138224 // pp_138225 // pp_138222 // pp_138223 // pp_138220 // pp_183021 // pp_121066 // pp_83446 // pp_83447 // pp_83448 // pp_83449 // pp_143224 // pp_134687 // pp_183025 // pp_52514 // pp_210427 // pp_50686 // pp_233755 // pp_77504 // pp_192004 // pp_192002 // pp_192000 // pp_20703 // pp_116119 // pp_20125 // pp_26459 // pp_202653 // pp_202652 // pp_202651 // pp_202657 // pp_…
GO:0009506	C	plasmodesma	5	84	1507	90812	0.015	0.14	// pp_136236 // pp_152009 // pp_246182 // pp_136239 // pp_245532	// pp_138226 // pp_138224 // pp_138225 // pp_138222 // pp_138223 // pp_138220 // pp_183021 // pp_121066 // pp_83446 // pp_83447 // pp_83448 // pp_83449 // pp_143224 // pp_134687 // pp_183025 // pp_52514 // pp_210427 // pp_50686 // pp_233755 // pp_77504 // pp_192004 // pp_192002 // pp_192000 // pp_20703 // pp_116119 // pp_20125 // pp_26459 // pp_202653 // pp_202652 // pp_202651 // pp_202657 // pp_…
GO:0071944	C	cell periphery	12	84	6384	90812	0.023	0.2	// pp_134987 // pp_71321 // pp_66708 // pp_136239 // pp_245532 // pp_136236 // pp_152009 // pp_68519 // pp_66707 // pp_58008 // pp_244270 // pp_58005	// pp_95708 // pp_95709 // pp_134688 // pp_134687 // pp_134680 // pp_134682 // pp_134683 // pp_149693 // pp_149692 // pp_149691 // pp_149690 // pp_149696 // pp_149695 // pp_149694 // pp_226983 // pp_226982 // pp_233247 // pp_233539 // pp_161779 // pp_99033 // pp_180939 // pp_218080 // pp_180935 // pp_180934 // pp_180937 // pp_180936 // pp_107268 // pp_107269 // pp_180933 // pp_180932 // pp_120221…
GO:0005737	C	cytoplasm	32	84	23135	90812	0.037	0.29	// pp_236316 // pp_246182 // pp_105375 // pp_198180 // pp_206703 // pp_235715 // pp_167571 // pp_238919 // pp_209640 // pp_201989 // pp_236320 // pp_238921 // pp_167570 // pp_71321 // pp_238923 // pp_152995 // pp_176205 // pp_209639 // pp_249210 // pp_238924 // pp_201990 // pp_238926 // pp_238920 // pp_222010 // pp_238922 // pp_244270 // pp_105381 // pp_105380 // pp_105383 // pp_105382 // pp_1053…	// pp_14983 // pp_96254 // pp_29258 // pp_112824 // pp_56322 // pp_56321 // pp_112823 // pp_27888 // pp_253453 // pp_253452 // pp_253451 // pp_253450 // pp_169786 // pp_169785 // pp_90522 // pp_184108 // pp_184109 // pp_198429 // pp_237898 // pp_226185 // pp_226184 // pp_226187 // pp_226186 // pp_218080 // pp_54897 // pp_54895 // pp_70122 // pp_90392 // pp_112176 // pp_112177 // pp_10353 // pp_55…
GO:0098588	C	bounding membrane of organelle	5	84	2272	90812	0.067	0.52	// pp_201990 // pp_235715 // pp_201989 // pp_198180 // pp_246182	// pp_178459 // pp_178458 // pp_153604 // pp_153603 // pp_178457 // pp_138121 // pp_111484 // pp_115324 // pp_115322 // pp_118309 // pp_118308 // pp_118307 // pp_118306 // pp_118305 // pp_27888 // pp_218173 // pp_169549 // pp_218174 // pp_131721 // pp_169547 // pp_169546 // pp_131722 // pp_135405 // pp_135404 // pp_135406 // pp_115254 // pp_115255 // pp_164300 // pp_164301 // pp_184108 // pp_1841…
GO:0005829	C	cytosol	8	84	4999	90812	0.11	0.77	// pp_236316 // pp_246182 // pp_222010 // pp_236928 // pp_209640 // pp_236320 // pp_206703 // pp_209639	// pp_118946 // pp_179986 // pp_179987 // pp_138226 // pp_236940 // pp_138225 // pp_138222 // pp_138223 // pp_28251 // pp_140123 // pp_188712 // pp_29750 // pp_211313 // pp_111489 // pp_111488 // pp_121066 // pp_111486 // pp_111485 // pp_111484 // pp_203970 // pp_83446 // pp_83447 // pp_141910 // pp_141911 // pp_141913 // pp_190510 // pp_78248 // pp_83449 // pp_179988 // pp_137067 // pp_109445 //…
GO:0009507	C	chloroplast	7	84	4185	90812	0.11	0.77	// pp_238924 // pp_238926 // pp_238920 // pp_238921 // pp_238922 // pp_238923 // pp_238919	// pp_85441 // pp_109568 // pp_225089 // pp_225088 // pp_57272 // pp_200279 // pp_200278 // pp_3676 // pp_200276 // pp_200275 // pp_200274 // pp_124537 // pp_124536 // pp_124535 // pp_124534 // pp_70570 // pp_96147 // pp_39826 // pp_71551 // pp_71550 // pp_112824 // pp_112825 // pp_56493 // pp_215792 // pp_215793 // pp_215790 // pp_112823 // pp_148126 // pp_189140 // pp_205345 // pp_218173 // pp_…
GO:0044464	C	cell part	43	84	36844	90812	0.13	0.84	// pp_236316 // pp_246182 // pp_152009 // pp_105375 // pp_198180 // pp_206703 // pp_235715 // pp_167571 // pp_60096 // pp_58008 // pp_238919 // pp_209640 // pp_176205 // pp_236320 // pp_58005 // pp_238921 // pp_66708 // pp_167570 // pp_71321 // pp_238923 // pp_66707 // pp_68519 // pp_245532 // pp_152995 // pp_201989 // pp_209639 // pp_136239 // pp_136236 // pp_134987 // pp_249210 // pp_238924 // …	// pp_14983 // pp_29258 // pp_112824 // pp_112825 // pp_56321 // pp_112823 // pp_27888 // pp_105963 // pp_105964 // pp_169789 // pp_169788 // pp_253453 // pp_253452 // pp_253451 // pp_253450 // pp_169783 // pp_169782 // pp_169781 // pp_169780 // pp_169787 // pp_169786 // pp_169785 // pp_198422 // pp_198423 // pp_198426 // pp_198427 // pp_198424 // pp_198425 // pp_184108 // pp_184109 // pp_198429 …
GO:0005623	C	cell	43	84	36844	90812	0.13	0.84	// pp_236316 // pp_246182 // pp_152009 // pp_105375 // pp_198180 // pp_206703 // pp_235715 // pp_167571 // pp_60096 // pp_58008 // pp_238919 // pp_209640 // pp_176205 // pp_236320 // pp_58005 // pp_238921 // pp_66708 // pp_167570 // pp_71321 // pp_238923 // pp_66707 // pp_68519 // pp_245532 // pp_152995 // pp_201989 // pp_209639 // pp_136239 // pp_136236 // pp_134987 // pp_249210 // pp_238924 // …	// pp_14983 // pp_29258 // pp_112824 // pp_112825 // pp_56321 // pp_112823 // pp_27888 // pp_105963 // pp_105964 // pp_169789 // pp_169788 // pp_253453 // pp_253452 // pp_253451 // pp_253450 // pp_169783 // pp_169782 // pp_169781 // pp_169780 // pp_169787 // pp_169786 // pp_169785 // pp_198422 // pp_198423 // pp_198426 // pp_198427 // pp_198424 // pp_198425 // pp_184108 // pp_184109 // pp_198429 …
GO:0009536	C	plastid	7	84	4490	90812	0.14	0.88	// pp_238924 // pp_238926 // pp_238920 // pp_238921 // pp_238922 // pp_238923 // pp_238919	// pp_118946 // pp_83274 // pp_85441 // pp_109568 // pp_225089 // pp_246938 // pp_57272 // pp_200279 // pp_200278 // pp_3676 // pp_200276 // pp_200275 // pp_200274 // pp_124537 // pp_124536 // pp_124535 // pp_124534 // pp_70570 // pp_96147 // pp_39826 // pp_71551 // pp_71550 // pp_112824 // pp_112825 // pp_56493 // pp_215792 // pp_215793 // pp_215790 // pp_112823 // pp_148126 // pp_189140 // pp_1…
GO:0044444	C	cytoplasmic part	23	84	19088	90812	0.16	0.98	// pp_236316 // pp_246182 // pp_198180 // pp_206703 // pp_71321 // pp_222010 // pp_238919 // pp_209640 // pp_201989 // pp_236320 // pp_235715 // pp_244270 // pp_176205 // pp_209639 // pp_249210 // pp_238924 // pp_201990 // pp_238926 // pp_238920 // pp_238921 // pp_238922 // pp_238923 // pp_236928	// pp_169307 // pp_169306 // pp_153604 // pp_153603 // pp_28251 // pp_218503 // pp_14983 // pp_214426 // pp_111489 // pp_14454 // pp_3676 // pp_111486 // pp_111485 // pp_89265 // pp_70570 // pp_29258 // pp_177506 // pp_112824 // pp_56322 // pp_56321 // pp_81989 // pp_56495 // pp_56494 // pp_5922 // pp_112823 // pp_118307 // pp_118306 // pp_118305 // pp_134680 // pp_134681 // pp_27888 // pp_134683…
GO:0016020	C	membrane	15	84	27443	90812	0.98	1	// pp_235715 // pp_127651 // pp_246182 // pp_104808 // pp_152009 // pp_134987 // pp_209881 // pp_249210 // pp_201990 // pp_68593 // pp_209880 // pp_244270 // pp_21615 // pp_201989 // pp_198180	// pp_27888 // pp_93618 // pp_130370 // pp_130371 // pp_11007 // pp_184108 // pp_184109 // pp_198429 // pp_237898 // pp_54893 // pp_160175 // pp_219680 // pp_90392 // pp_90393 // pp_97622 // pp_10354 // pp_127654 // pp_193511 // pp_193510 // pp_222404 // pp_222406 // pp_236859 // pp_232377 // pp_82301 // pp_118307 // pp_172406 // pp_172407 // pp_179527 // pp_172408 // pp_172409 // pp_192279 // pp…
GO:0032991	C	macromolecular complex	11	84	8652	90812	0.2	1	// pp_236316 // pp_246182 // pp_222010 // pp_60096 // pp_236928 // pp_244270 // pp_209640 // pp_176205 // pp_236320 // pp_206703 // pp_209639	// pp_158842 // pp_28251 // pp_196060 // pp_108489 // pp_108488 // pp_51643 // pp_51645 // pp_51647 // pp_108480 // pp_108482 // pp_108485 // pp_108484 // pp_108487 // pp_108486 // pp_198422 // pp_198423 // pp_198426 // pp_198427 // pp_198424 // pp_198425 // pp_184108 // pp_184109 // pp_198429 // pp_192132 // pp_192130 // pp_214077 // pp_218080 // pp_169169 // pp_54895 // pp_194996 // pp_194997 /…
GO:0043231	C	intracellular membrane-bounded organelle	16	84	25664	90812	0.95	1	// pp_235715 // pp_236316 // pp_246182 // pp_60096 // pp_238924 // pp_201990 // pp_238926 // pp_238919 // pp_249210 // pp_238922 // pp_238923 // pp_238920 // pp_201989 // pp_236320 // pp_198180 // pp_238921	// pp_14983 // pp_96254 // pp_29258 // pp_112824 // pp_112825 // pp_56321 // pp_112823 // pp_27888 // pp_105963 // pp_105964 // pp_169789 // pp_169788 // pp_253453 // pp_253452 // pp_253451 // pp_253450 // pp_169783 // pp_169782 // pp_169781 // pp_169780 // pp_169787 // pp_169786 // pp_198422 // pp_198423 // pp_198426 // pp_198427 // pp_198424 // pp_198425 // pp_184108 // pp_184109 // pp_198429 /…
GO:0044424	C	intracellular part	33	84	32660	90812	0.37	1	// pp_236316 // pp_246182 // pp_105375 // pp_198180 // pp_206703 // pp_235715 // pp_167571 // pp_60096 // pp_238919 // pp_209640 // pp_201989 // pp_236320 // pp_238921 // pp_167570 // pp_71321 // pp_238923 // pp_152995 // pp_176205 // pp_209639 // pp_249210 // pp_238924 // pp_201990 // pp_238926 // pp_238920 // pp_222010 // pp_238922 // pp_244270 // pp_105381 // pp_105380 // pp_105383 // pp_10538…	// pp_14983 // pp_29258 // pp_112824 // pp_112825 // pp_56321 // pp_112823 // pp_27888 // pp_152942 // pp_105963 // pp_105964 // pp_169789 // pp_169788 // pp_253453 // pp_253452 // pp_253451 // pp_253450 // pp_169783 // pp_169782 // pp_169781 // pp_169780 // pp_169787 // pp_169786 // pp_169785 // pp_198422 // pp_198423 // pp_198426 // pp_198427 // pp_198424 // pp_198425 // pp_184108 // pp_184109 …
GO:0044425	C	membrane part	8	84	18604	90812	0.99	1	// pp_104808 // pp_246182 // pp_152009 // pp_127651 // pp_249210 // pp_68593 // pp_21615 // pp_198180	// pp_204926 // pp_153609 // pp_153608 // pp_153607 // pp_210228 // pp_153605 // pp_153604 // pp_153603 // pp_42382 // pp_115701 // pp_74057 // pp_250397 // pp_177292 // pp_177293 // pp_177290 // pp_177291 // pp_177294 // pp_246939 // pp_89641 // pp_118309 // pp_118308 // pp_179526 // pp_118306 // pp_118305 // pp_118304 // pp_118303 // pp_179523 // pp_27888 // pp_181483 // pp_149693 // pp_149692 …
GO:0043229	C	intracellular organelle	24	84	28043	90812	0.67	1	// pp_236316 // pp_246182 // pp_198180 // pp_206703 // pp_71321 // pp_222010 // pp_60096 // pp_238919 // pp_209640 // pp_201989 // pp_236320 // pp_235715 // pp_238923 // pp_176205 // pp_209639 // pp_249210 // pp_238924 // pp_201990 // pp_238926 // pp_238920 // pp_238921 // pp_238922 // pp_244270 // pp_236928	// pp_14983 // pp_96254 // pp_29258 // pp_112824 // pp_112825 // pp_56321 // pp_112823 // pp_27888 // pp_152942 // pp_105963 // pp_105964 // pp_169789 // pp_169788 // pp_253453 // pp_253452 // pp_253451 // pp_253450 // pp_169783 // pp_169782 // pp_169781 // pp_169780 // pp_169787 // pp_169786 // pp_198422 // pp_198423 // pp_198426 // pp_198427 // pp_198424 // pp_198425 // pp_184108 // pp_184109 /…
GO:0005622	C	intracellular	33	84	33091	90812	0.39	1	// pp_236316 // pp_246182 // pp_105375 // pp_198180 // pp_206703 // pp_235715 // pp_167571 // pp_60096 // pp_238919 // pp_209640 // pp_201989 // pp_236320 // pp_238921 // pp_167570 // pp_71321 // pp_238923 // pp_152995 // pp_176205 // pp_209639 // pp_249210 // pp_238924 // pp_201990 // pp_238926 // pp_238920 // pp_222010 // pp_238922 // pp_244270 // pp_105381 // pp_105380 // pp_105383 // pp_10538…	// pp_14983 // pp_29258 // pp_112824 // pp_112825 // pp_56321 // pp_112823 // pp_27888 // pp_152942 // pp_105963 // pp_105964 // pp_169789 // pp_169788 // pp_253453 // pp_253452 // pp_253451 // pp_253450 // pp_169783 // pp_169782 // pp_169781 // pp_169780 // pp_169787 // pp_169786 // pp_169785 // pp_198422 // pp_198423 // pp_198426 // pp_198427 // pp_198424 // pp_198425 // pp_184108 // pp_184109 …
GO:0043227	C	membrane-bounded organelle	16	84	25845	90812	0.95	1	// pp_235715 // pp_236316 // pp_246182 // pp_60096 // pp_238924 // pp_201990 // pp_238926 // pp_238919 // pp_249210 // pp_238922 // pp_238923 // pp_238920 // pp_201989 // pp_236320 // pp_198180 // pp_238921	// pp_14983 // pp_96254 // pp_29258 // pp_112824 // pp_112825 // pp_56321 // pp_112823 // pp_27888 // pp_105963 // pp_105964 // pp_169789 // pp_169788 // pp_253453 // pp_253452 // pp_253451 // pp_253450 // pp_169783 // pp_169782 // pp_169781 // pp_169780 // pp_169787 // pp_169786 // pp_198422 // pp_198423 // pp_198426 // pp_198427 // pp_198424 // pp_198425 // pp_184108 // pp_184109 // pp_198429 /…
GO:0031224	C	intrinsic component of membrane	7	84	17652	90812	0.99	1	// pp_104808 // pp_152009 // pp_127651 // pp_249210 // pp_68593 // pp_21615 // pp_198180	// pp_204926 // pp_153609 // pp_153608 // pp_153607 // pp_210228 // pp_153605 // pp_153604 // pp_153603 // pp_42382 // pp_115701 // pp_74057 // pp_250397 // pp_177292 // pp_177293 // pp_177290 // pp_177291 // pp_177294 // pp_246939 // pp_89641 // pp_118309 // pp_118308 // pp_179526 // pp_118306 // pp_118305 // pp_118304 // pp_118303 // pp_179523 // pp_27888 // pp_181483 // pp_149693 // pp_149692 …
GO:0012505	C	endomembrane system	5	84	4761	90812	0.46	1	// pp_235715 // pp_236316 // pp_236320 // pp_246182 // pp_249210	// pp_142241 // pp_142240 // pp_201172 // pp_138226 // pp_138224 // pp_138225 // pp_138222 // pp_138223 // pp_138220 // pp_216639 // pp_138121 // pp_201170 // pp_237947 // pp_111489 // pp_14454 // pp_121066 // pp_111486 // pp_111485 // pp_111484 // pp_202068 // pp_115326 // pp_115324 // pp_115325 // pp_115322 // pp_115323 // pp_115321 // pp_184214 // pp_184215 // pp_184216 // pp_184210 // pp_8344…
GO:0016021	C	integral component of membrane	7	84	17425	90812	0.99	1	// pp_104808 // pp_152009 // pp_127651 // pp_249210 // pp_68593 // pp_21615 // pp_198180	// pp_204926 // pp_153609 // pp_153608 // pp_153607 // pp_210228 // pp_153605 // pp_153604 // pp_153603 // pp_42382 // pp_115701 // pp_74057 // pp_250397 // pp_177292 // pp_177293 // pp_177290 // pp_177291 // pp_177294 // pp_89641 // pp_118309 // pp_118308 // pp_179526 // pp_118306 // pp_118305 // pp_118304 // pp_118303 // pp_179523 // pp_27888 // pp_181483 // pp_149693 // pp_149692 // pp_149691 …
GO:0043226	C	organelle	24	84	28141	90812	0.67	1	// pp_236316 // pp_246182 // pp_198180 // pp_206703 // pp_71321 // pp_222010 // pp_60096 // pp_238919 // pp_209640 // pp_201989 // pp_236320 // pp_235715 // pp_238923 // pp_176205 // pp_209639 // pp_249210 // pp_238924 // pp_201990 // pp_238926 // pp_238920 // pp_238921 // pp_238922 // pp_244270 // pp_236928	// pp_14983 // pp_96254 // pp_29258 // pp_112824 // pp_112825 // pp_56321 // pp_112823 // pp_27888 // pp_152942 // pp_105963 // pp_105964 // pp_169789 // pp_169788 // pp_253453 // pp_253452 // pp_253451 // pp_253450 // pp_169783 // pp_169782 // pp_169781 // pp_169780 // pp_169787 // pp_169786 // pp_198422 // pp_198423 // pp_198426 // pp_198427 // pp_198424 // pp_198425 // pp_184108 // pp_184109 /…
GO:0031090	C	organelle membrane	5	84	3151	90812	0.18	1	// pp_201990 // pp_235715 // pp_201989 // pp_198180 // pp_246182	// pp_178459 // pp_178458 // pp_109842 // pp_109840 // pp_153604 // pp_153603 // pp_178457 // pp_225089 // pp_138121 // pp_28314 // pp_200277 // pp_200274 // pp_115324 // pp_115322 // pp_205344 // pp_140120 // pp_137708 // pp_218303 // pp_118309 // pp_118308 // pp_118307 // pp_118306 // pp_118305 // pp_27888 // pp_218173 // pp_109841 // pp_169549 // pp_218174 // pp_217339 // pp_169547 // pp_16954…
