# Supplementary material for: Epitranscriptome changes triggered by ammonium nutrition regulate the proteome response of maritime pine roots
Source: Front Plant Sci. 2022 Dec 22;13:1102044. doi: 10.3389/fpls.2022.1102044 (PMC9815506; doi:10.3389/fpls.2022.1102044)
Supplement: Supplementary file 1 [file DataSheet_1.zip › Supp_Dataset_4.txt]

Supplementary Dataset 4. Accounts of modified and not modified positions in transcripts expressed in roots of maritime pine seedlings in control conditions (replicate 1). Only positions with a coverage of 50 read have been considered.
SeqID	Mod	noMod	NT
pp_100364_239	22	89	C
pp_100364_240	25	210	A
pp_100364_241	31	195	T
pp_100364_242	35	202	A
pp_100364_243	36	202	T
pp_100364_244	93	133	T
pp_100364_245	193	163	G
pp_100364_246	206	173	G
pp_100364_247	125	258	A
pp_100364_248	88	246	A
pp_100364_249	260	81	A
pp_100364_250	434	28	T
pp_100364_251	459	18	A
pp_100364_252	392	30	A
pp_100364_253	78	220	A
pp_100364_254	48	424	T
pp_100364_255	12	428	C
pp_100364_256	5	481	C
pp_100364_257	3	451	T
pp_100364_258	92	332	C
pp_100364_259	120	287	A
pp_100364_260	240	148	T
pp_100364_261	366	48	G
pp_100364_262	327	67	G
pp_100364_263	200	158	T
pp_100364_264	197	146	G
pp_100364_265	179	154	C
pp_100364_266	169	166	A
pp_100364_267	161	227	T
pp_100364_268	167	199	G
pp_100364_269	184	191	T
pp_100364_270	48	421	C
pp_100364_271	38	460	A
pp_100364_272	10	487	T
pp_100364_273	17	453	C
pp_100364_274	119	263	A
pp_100364_275	135	269	G
pp_100364_276	190	217	A
pp_100364_277	87	312	G
pp_100364_278	206	148	A
pp_100364_279	154	222	T
pp_100364_280	119	274	A
pp_100364_281	10	522	C
pp_100364_282	131	177	T
pp_100364_283	251	88	G
pp_100364_284	458	20	T
pp_100364_285	317	84	G
pp_100364_286	294	115	A
pp_100364_287	148	230	T
pp_100364_288	150	233	G
pp_100364_289	103	288	T
pp_100364_290	25	433	C
pp_100364_291	75	325	C
pp_100364_292	155	209	T
pp_100364_293	235	147	G
pp_100364_294	196	163	G
pp_100364_295	107	295	T
pp_100364_296	145	259	A
pp_100364_297	403	65	T
pp_100364_298	449	42	G
pp_100364_299	392	74	T
pp_100364_300	144	239	A
pp_100364_301	93	326	A
pp_100364_302	103	302	C
pp_100364_303	64	269	C
pp_100364_304	68	268	C
pp_100364_305	131	153	A
pp_100364_306	314	119	G
pp_100364_307	318	115	A
pp_100364_308	279	236	C
pp_100364_309	49	379	T
pp_100364_310	30	490	A
pp_100364_311	26	496	C
pp_100364_312	9	546	T
pp_100364_313	8	567	T
pp_100364_314	38	440	T
pp_100364_315	82	396	A
pp_100364_316	93	341	T
pp_100364_317	95	339	A
pp_100364_318	324	122	T
pp_100364_319	349	102	G
pp_100364_320	297	150	T
pp_100364_321	41	396	A
pp_100364_322	93	326	T
pp_100364_323	219	208	A
pp_100364_324	233	184	G
pp_100364_325	231	174	T
pp_100364_326	76	358	A
pp_100364_327	71	404	T
pp_100364_328	35	509	A
pp_100364_329	32	501	C
pp_100364_330	20	496	T
pp_100364_331	22	503	A
pp_100364_332	26	471	T
pp_100364_333	241	266	A
pp_100364_334	394	92	T
pp_100364_335	427	75	G
pp_100364_336	405	70	A
pp_100364_337	201	214	C
pp_100364_338	137	285	C
pp_100364_339	274	220	T
pp_100364_340	304	126	G
pp_100364_341	441	29	A
pp_100364_342	569	3	A
pp_100364_343	566	5	T
pp_100364_344	532	15	A
pp_100364_345	489	16	G
pp_100364_346	268	113	T
pp_100364_347	198	142	C
pp_100364_348	245	106	T
pp_100364_349	257	106	G
pp_100364_350	309	76	T
pp_100364_351	129	282	G
pp_100364_352	135	234	G
pp_100364_353	68	363	T
pp_100364_354	215	184	C
pp_100364_355	191	237	G
pp_100364_356	195	214	A
pp_100364_357	56	361	C
pp_100364_358	33	391	C
pp_100364_359	14	484	T
pp_100364_360	23	559	C
pp_100364_361	67	491	T
pp_100364_362	156	360	C
pp_100364_363	329	170	T
pp_100364_364	368	112	G
pp_100364_365	330	102	A
pp_100364_366	195	194	T
pp_100364_367	149	205	C
pp_100364_368	56	310	A
pp_100364_369	97	246	T
pp_100364_370	101	301	G
pp_100364_371	117	229	A
pp_100364_372	239	121	T
pp_100364_373	300	94	A
pp_100364_374	241	151	A
pp_100364_375	88	386	C
pp_100364_376	20	505	T
pp_100364_377	18	467	T
pp_100364_378	23	406	C
pp_100364_379	25	477	T
pp_100364_380	62	451	C
pp_100364_381	169	310	T
pp_100364_382	203	236	G
pp_100364_383	220	191	A
pp_100364_384	153	226	C
pp_100364_385	200	200	T
pp_100364_386	214	185	T
pp_100364_387	295	128	A
pp_100364_388	316	90	G
pp_100364_389	313	91	T
pp_100364_390	255	100	C
pp_100364_391	103	233	C
pp_100364_392	58	363	A
pp_100364_393	7	572	C
pp_100364_394	15	506	A
pp_100364_395	10	551	C
pp_100364_396	63	382	C
pp_100364_397	86	414	G
pp_100364_398	88	391	T
pp_100364_399	52	335	C
pp_100364_400	58	159	C
pp_100364_401	59	192	A
pp_100364_402	203	127	T
pp_100364_403	153	274	G
pp_100364_404	133	287	T
pp_100364_405	17	552	T
pp_100364_406	22	522	C
pp_100364_407	24	514	A
pp_100364_408	156	234	T
pp_100364_409	235	165	G
pp_100364_410	317	108	G
pp_100364_411	189	191	T
pp_100364_412	245	170	G
pp_100364_413	324	96	T
pp_100364_414	349	113	G
pp_100364_415	304	95	A
pp_100364_416	128	230	C
pp_100364_417	118	237	C
pp_100364_418	72	400	G
pp_100364_419	75	260	T
pp_100364_420	39	321	C
pp_100364_421	45	346	A
pp_100364_422	45	354	A
pp_100364_423	47	349	C
pp_100364_424	246	167	C
pp_100364_425	255	187	C
pp_100364_426	295	133	G
pp_100364_427	122	268	G
pp_100364_428	151	222	G
pp_100364_429	249	175	C
pp_100364_430	223	204	G
pp_100364_431	419	71	T
pp_100364_432	399	84	G
pp_100364_433	412	56	A
pp_100364_434	114	210	A
pp_100364_435	86	305	C
pp_100364_436	62	413	G
pp_100364_437	34	473	T
pp_100364_438	89	346	T
pp_100364_439	214	200	A
pp_100364_440	276	116	G
pp_100364_441	192	181	T
pp_100364_442	127	249	A
pp_100364_443	121	250	A
pp_100364_444	162	234	A
pp_100364_445	158	293	A
pp_100364_446	116	361	G
pp_100364_447	88	338	G
pp_100364_448	61	385	T
pp_100364_449	22	415	C
pp_100364_450	15	553	T
pp_100364_451	21	540	C
pp_100364_452	58	430	T
pp_100364_453	64	409	A
pp_100364_454	137	303	T
pp_100364_455	272	90	G
pp_100364_456	338	52	T
pp_100364_457	416	37	A
pp_100364_458	337	68	G
pp_100364_459	375	53	A
pp_100364_460	218	107	C
pp_100364_461	311	50	G
pp_100364_462	489	22	T
pp_100364_463	483	26	G
pp_100364_464	405	72	G
pp_100364_465	170	234	T
pp_100364_466	268	107	A
pp_100364_467	359	68	T
pp_100364_468	303	79	A
pp_100364_469	286	90	G
pp_100364_470	123	173	G
pp_100364_471	440	32	G
pp_100364_472	427	34	T
pp_100364_473	430	34	A
pp_100364_474	316	65	G
pp_100364_475	272	88	A
pp_100364_476	265	82	G
pp_100364_477	54	372	T
pp_100364_478	42	420	A
pp_100364_479	28	516	T
pp_100364_480	112	344	T
pp_100364_481	168	287	G
pp_100364_482	253	115	A
pp_100364_483	212	127	A
pp_100364_484	319	80	C
pp_100364_485	290	149	A
pp_100364_486	280	173	G
pp_100364_487	127	256	A
pp_100364_488	65	332	G
pp_100364_489	125	193	G
pp_100364_490	111	201	T
pp_100364_491	168	176	G
pp_100364_492	80	339	T
pp_100364_493	79	336	T
pp_100364_494	135	217	A
pp_100364_495	270	128	T
pp_100364_496	246	159	G
pp_100364_497	493	15	G
pp_100364_498	440	20	T
pp_100364_499	540	6	A
pp_100364_500	328	133	G
pp_100364_501	457	43	G
pp_100364_502	388	57	T
pp_100364_503	406	50	A
pp_100364_504	262	123	G
pp_100364_505	172	199	A
pp_100364_506	134	261	C
pp_100364_507	75	373	C
pp_100364_508	51	427	T
pp_100364_509	123	306	T
pp_100364_510	271	146	A
pp_100364_511	304	98	G
pp_100364_512	270	107	G
pp_100364_513	137	130	A
pp_100364_514	75	220	A
pp_100364_515	205	207	A
pp_100364_516	211	204	G
pp_100364_517	235	188	A
pp_100364_518	106	293	A
pp_100364_519	62	350	C
pp_100364_520	26	419	C
pp_100364_521	33	476	A
pp_100364_522	74	372	C
pp_100364_523	137	301	G
pp_100364_524	384	80	T
pp_100364_525	372	108	G
pp_100364_526	360	92	A
pp_100364_527	152	249	C
pp_100364_528	162	214	C
pp_100364_529	153	254	G
pp_100364_530	213	195	A
pp_100364_531	248	177	G
pp_100364_532	345	60	A
pp_100364_533	384	37	A
pp_100364_534	400	30	C
pp_100364_535	393	37	A
pp_100364_536	372	50	G
pp_100364_537	427	39	T
pp_100364_538	301	100	C
pp_100364_539	210	183	G
pp_100364_540	76	310	C
pp_100364_541	127	177	G
pp_100364_542	96	224	T
pp_100364_543	63	306	C
pp_100364_544	97	357	A
pp_100364_545	173	222	G
pp_100364_546	231	136	C
pp_100364_547	140	200	G
pp_100364_548	63	351	T
pp_100364_549	38	449	C
pp_100364_550	82	376	A
pp_100364_551	181	264	A
pp_100364_552	221	211	A
pp_100364_553	213	177	G
pp_100364_554	188	189	G
pp_100364_555	140	257	C
pp_100364_556	103	331	G
pp_100364_557	28	477	T
pp_100364_558	64	369	T
pp_100364_559	165	218	A
pp_100364_560	247	133	G
pp_100364_561	364	52	C
pp_100364_562	259	123	G
pp_100364_563	209	179	A
pp_100364_564	42	412	G
pp_100364_565	69	339	C
pp_100364_566	231	167	T
pp_100364_567	263	127	G
pp_100364_568	216	164	T
pp_100364_569	31	395	A
pp_100364_570	28	430	C
pp_100364_571	37	405	A
pp_100364_572	304	145	G
pp_100364_573	291	140	A
pp_100364_574	304	132	C
pp_100364_575	64	341	G
pp_100364_576	39	401	T
pp_100364_577	27	449	T
pp_100364_578	25	447	A
pp_100364_579	28	413	T
pp_100364_580	177	167	T
pp_100364_581	183	198	G
pp_100364_582	208	145	T
pp_100364_583	157	227	T
pp_100364_584	145	239	A
pp_100364_585	219	93	A
pp_100364_586	90	195	T
pp_100364_587	161	149	A
pp_100364_588	214	140	G
pp_100364_589	234	129	T
pp_100364_590	178	194	C
pp_100364_591	26	447	T
pp_100364_592	25	368	T
pp_100364_593	55	346	T
pp_100364_594	162	249	T
pp_100364_595	377	97	T
pp_100364_596	396	71	G
pp_100364_597	287	172	T
pp_100364_598	31	440	C
pp_100364_599	33	426	T
pp_100364_600	35	426	A
pp_100364_601	49	418	A
pp_100364_602	316	107	T
pp_100364_603	424	24	G
pp_100364_604	483	14	A
pp_100364_605	331	40	A
pp_100364_606	265	89	T
pp_100364_607	212	123	G
pp_100364_608	319	83	T
pp_100364_609	358	61	G
pp_100364_610	415	43	A
pp_100364_611	292	87	A
pp_100364_612	267	169	G
pp_100364_613	176	260	A
pp_100364_614	205	201	C
pp_100364_615	101	349	T
pp_100364_616	85	336	T
pp_100364_617	78	355	C
pp_100364_618	73	277	A
pp_100364_619	301	111	A
pp_100364_620	298	128	G
pp_100364_621	265	151	A
pp_100364_622	105	148	T
pp_100364_623	158	83	T
pp_100364_624	197	49	C
pp_100364_625	117	172	A
pp_100364_626	91	242	A
pp_100364_627	95	263	G
pp_100364_628	32	167	A
pp_100364_629	52	114	G
pp_100364_630	23	67	C
pp_100364_631	10	63	T
pp_100384_272	57	3	C
pp_100384_273	64	2	T
pp_100384_274	67	0	A
pp_100384_275	61	1	G
pp_100384_276	56	5	G
pp_100384_280	10	51	C
pp_100384_282	23	30	A
pp_100384_285	20	31	C
pp_100384_287	56	9	A
pp_100384_288	60	7	G
pp_100384_289	65	3	A
pp_100384_290	39	14	A
pp_100384_291	55	5	A
pp_100384_294	23	34	T
pp_100384_295	22	30	A
pp_100384_296	30	25	A
pp_100384_299	1	49	C
pp_100384_300	5	72	A
pp_100384_301	15	51	C
pp_100384_302	16	48	G
pp_100384_303	11	50	T
pp_100384_304	3	78	T
pp_100384_305	1	83	C
pp_100384_306	0	82	T
pp_100384_307	2	73	C
pp_100384_308	20	48	T
pp_100384_309	26	39	G
pp_100384_310	27	32	T
pp_100384_311	50	20	A
pp_100384_312	45	17	A
pp_100384_313	42	22	T
pp_100384_314	5	82	T
pp_100384_315	4	80	C
pp_100384_316	16	58	T
pp_100384_317	21	51	G
pp_100384_318	21	35	T
pp_100384_319	12	55	C
pp_100384_320	11	54	C
pp_100384_321	9	64	G
pp_100384_322	4	60	T
pp_100384_323	2	73	T
pp_100384_324	8	69	T
pp_100384_325	22	33	T
pp_100384_326	40	23	A
pp_100384_327	45	20	A
pp_100384_328	24	39	A
pp_100384_329	11	63	T
pp_100384_330	16	42	C
pp_100384_331	39	16	T
pp_100384_332	45	15	A
pp_100384_333	28	23	A
pp_100384_334	8	69	C
pp_100384_335	22	31	C
pp_100384_336	40	11	G
pp_100384_337	57	8	T
pp_100384_338	82	3	A
pp_100384_339	80	4	G
pp_100384_340	85	0	A
pp_100384_341	61	7	A
pp_100384_342	46	22	G
pp_100384_343	31	29	C
pp_100384_344	21	40	C
pp_100384_345	28	43	A
pp_100384_346	31	46	A
pp_100384_347	26	49	C
pp_100384_348	11	58	C
pp_100384_349	13	57	A
pp_100384_350	15	52	A
pp_100384_351	14	58	C
pp_100384_352	15	56	T
pp_100384_353	38	29	G
pp_100384_354	74	8	A
pp_100384_355	73	4	G
pp_100384_356	86	0	A
pp_100384_357	75	1	T
pp_100384_358	75	3	A
pp_100384_359	34	25	G
pp_100384_360	61	5	A
pp_100384_361	50	8	T
pp_100384_362	69	5	G
pp_100384_363	39	12	A
pp_100384_364	32	23	T
pp_100384_365	3	70	T
pp_100384_366	4	56	A
pp_100384_367	4	66	T
pp_100384_368	12	65	T
pp_100384_369	25	37	T
pp_100384_370	34	25	G
pp_100384_371	34	27	T
pp_100384_372	43	23	T
pp_100384_373	38	26	G
pp_100384_374	39	20	T
pp_100384_375	36	22	G
pp_100384_376	42	20	T
pp_100384_377	47	16	T
pp_100384_378	29	33	G
pp_100384_379	23	38	T
pp_100384_380	13	54	T
pp_100384_382	37	22	T
pp_100384_383	41	18	A
pp_100384_384	47	16	A
pp_100384_385	26	37	A
pp_100384_386	48	25	G
pp_100384_387	60	14	A
pp_100384_388	61	13	C
pp_100384_389	60	9	A
pp_100384_390	40	20	G
pp_100384_391	43	16	G
pp_100384_392	28	34	A
pp_100384_393	47	11	A
pp_100384_394	59	4	C
pp_100384_395	58	5	C
pp_100384_396	60	8	T
pp_100384_397	56	7	G
pp_100384_398	60	7	T
pp_100384_399	23	38	C
pp_100384_400	57	10	T
pp_100384_401	53	11	G
pp_100384_402	53	18	T
pp_100384_403	12	53	A
pp_100384_404	23	39	C
pp_100384_405	29	32	G
pp_100384_406	26	34	T
pp_100384_407	22	49	T
pp_100384_408	46	25	T
pp_100384_409	56	13	G
pp_100384_410	54	14	T
pp_100384_411	41	28	T
pp_100384_412	46	14	C
pp_100384_413	50	16	T
pp_100384_414	45	5	T
pp_100384_416	7	49	C
pp_100384_417	9	60	A
pp_100384_418	18	59	T
pp_100384_419	24	60	T
pp_100384_420	22	52	T
pp_100384_421	23	38	T
pp_100384_422	24	27	A
pp_100384_423	24	40	C
pp_100384_424	21	47	T
pp_100384_425	22	57	A
pp_100384_426	25	58	C
pp_100384_427	28	58	C
pp_100384_428	55	19	T
pp_100384_429	59	13	A
pp_100384_430	61	9	T
pp_100384_431	36	24	A
pp_100384_432	18	49	T
pp_100384_433	11	59	T
pp_100384_434	11	62	T
pp_100384_435	13	49	C
pp_100384_436	15	57	G
pp_100384_437	19	42	A
pp_100384_438	25	37	C
pp_100384_439	31	23	G
pp_100384_440	16	42	T
pp_100384_441	43	18	T
pp_100384_442	38	21	G
pp_100384_443	38	25	T
pp_100384_444	5	70	T
pp_100384_445	8	70	T
pp_100384_446	17	52	C
pp_100384_447	22	47	G
pp_100384_448	35	28	A
pp_100384_449	19	38	C
pp_100384_450	10	47	T
pp_100384_451	1	77	T
pp_100384_452	0	82	T
pp_100384_453	0	75	C
pp_100384_454	4	71	A
pp_100384_455	5	68	A
pp_100384_456	7	67	A
pp_100384_457	9	65	T
pp_100384_458	10	59	T
pp_100384_459	9	58	T
pp_100384_460	9	60	T
pp_100384_461	8	63	T
pp_100384_462	6	67	T
pp_100384_463	4	66	C
pp_100384_464	3	73	C
pp_100384_465	4	73	C
pp_100384_466	14	45	T
pp_100384_467	42	21	C
pp_100384_468	46	17	C
pp_100384_469	41	21	A
pp_100384_470	33	30	A
pp_100384_471	35	30	G
pp_100384_472	32	25	G
pp_100384_473	11	47	G
pp_100384_476	49	14	G
pp_100384_477	56	10	G
pp_100384_478	60	5	G
pp_100384_479	52	13	G
pp_100384_480	43	18	A
pp_100384_481	40	22	A
pp_100384_482	32	29	G
pp_100384_483	21	35	A
pp_100384_484	25	40	A
pp_100384_485	60	18	C
pp_100384_486	61	14	A
pp_100384_487	61	12	G
pp_100384_489	4	50	G
pp_100384_490	21	39	G
pp_100384_492	24	30	G
pp_100384_493	8	49	G
pp_100384_494	9	65	T
pp_100384_495	46	14	T
pp_100384_496	49	10	A
pp_100384_497	51	10	G
pp_100384_498	22	42	A
pp_100384_499	12	44	G
pp_100384_504	28	26	A
pp_100384_505	34	19	C
pp_100384_506	22	36	A
pp_100384_507	15	38	A
pp_100384_508	3	64	A
pp_100384_509	16	34	C
pp_100384_510	22	32	G
pp_100384_511	18	36	T
pp_100384_512	17	43	T
pp_100384_513	14	38	G
pp_100384_514	37	20	C
pp_100384_515	29	29	G
pp_100384_516	29	22	A
pp_100384_518	14	38	C
pp_100384_519	32	33	T
pp_100384_520	33	24	A
pp_100384_521	36	22	A
pp_100384_522	37	24	C
pp_100384_523	42	21	G
pp_100384_524	39	19	T
pp_100384_525	15	38	A
pp_100384_526	11	49	C
pp_100384_527	9	58	A
pp_100384_528	6	56	A
pp_100384_529	5	72	C
pp_100384_530	2	72	T
pp_100384_531	4	63	C
pp_100384_532	4	64	T
pp_100384_533	10	53	T
pp_100384_534	6	60	A
pp_100384_535	11	56	T
pp_100384_536	6	58	T
pp_100384_537	13	54	A
pp_100384_538	14	48	C
pp_100384_539	11	53	G
pp_100384_540	12	58	A
pp_100384_541	16	40	A
pp_100384_544	3	50	T
pp_100384_545	0	74	T
pp_100384_546	3	76	C
pp_100384_547	11	59	T
pp_100384_548	16	51	G
pp_100384_549	30	24	A
pp_100384_551	62	3	T
pp_100384_552	58	10	G
pp_100384_553	58	7	T
pp_100384_554	29	30	A
pp_100384_556	20	38	C
pp_100384_557	14	38	G
pp_100384_558	15	49	T
pp_100384_559	12	52	C
pp_100384_560	15	35	G
pp_100384_565	50	8	T
pp_100384_566	32	19	G
pp_100384_568	13	42	G
pp_100384_569	10	44	T
pp_100384_570	42	23	T
pp_100384_571	44	22	A
pp_100384_572	45	21	G
pp_100384_575	42	10	G
pp_100384_576	21	33	A
pp_100384_578	6	58	A
pp_100384_579	3	62	C
pp_100384_580	0	70	A
pp_100384_581	1	67	A
pp_100384_582	3	53	C
pp_100384_584	5	53	A
pp_100384_585	3	54	A
pp_100384_586	4	63	A
pp_100384_587	9	48	A
pp_100384_588	19	39	C
pp_100384_591	38	23	A
pp_100384_592	49	16	A
pp_100384_593	42	11	G
pp_100384_594	59	3	A
pp_100384_595	47	6	A
pp_100384_596	24	31	C
pp_100384_597	3	76	A
pp_100384_598	5	77	C
pp_100384_599	4	78	T
pp_100384_600	10	71	T
pp_100384_601	47	21	T
pp_100384_602	49	17	G
pp_100384_603	51	15	T
pp_100384_608	58	1	A
pp_100384_610	10	50	A
pp_100384_611	9	57	A
pp_100384_612	8	54	C
pp_100384_613	44	11	A
pp_100384_614	47	13	G
pp_100384_615	57	9	A
pp_100384_616	30	21	C
pp_100384_617	20	40	C
pp_100384_618	6	48	G
pp_100384_621	69	1	G
pp_100384_622	67	1	G
pp_100384_623	50	4	T
pp_100384_624	13	45	A
pp_100384_625	10	66	T
pp_100384_626	20	47	T
pp_100384_627	19	39	G
pp_100384_628	38	18	G
pp_100384_629	32	22	A
pp_100384_630	34	19	C
pp_100384_631	39	11	T
pp_100384_632	30	20	A
pp_100384_633	25	31	A
pp_100384_634	7	58	C
pp_100384_635	5	51	A
pp_100384_636	6	48	A
pp_100384_638	3	47	A
pp_100384_640	7	43	C
pp_100384_644	16	35	T
pp_100384_645	9	49	A
pp_100384_646	26	26	T
pp_100384_648	46	9	G
pp_100384_649	26	26	C
pp_100384_650	42	13	A
pp_100384_651	33	22	G
pp_100384_652	30	29	C
pp_100384_653	8	55	A
pp_100384_654	7	54	A
pp_100384_655	23	28	A
pp_100384_656	24	31	G
pp_100384_657	23	32	G
pp_100384_658	16	37	G
pp_100384_659	14	37	A
pp_100384_660	31	25	A
pp_100384_661	22	29	C
pp_100384_663	1	68	C
pp_100384_664	1	63	G
pp_100384_665	6	67	T
pp_100384_666	6	70	C
pp_100384_667	7	67	T
pp_100384_668	9	66	T
pp_100384_669	6	67	T
pp_100384_670	13	54	C
pp_100384_671	18	48	T
pp_100384_672	30	33	G
pp_100384_673	60	4	A
pp_100384_674	54	5	C
pp_100384_675	62	4	A
pp_100384_676	46	15	G
pp_100384_677	51	13	G
pp_100384_678	32	20	A
pp_100384_679	30	25	A
pp_100384_680	56	11	G
pp_100384_681	59	11	G
pp_100384_682	58	14	G
pp_100384_683	32	20	A
pp_100384_684	21	35	A
pp_100384_685	26	34	A
pp_100384_686	22	43	G
pp_100384_687	20	40	A
pp_100384_688	25	27	A
pp_100384_691	43	14	T
pp_100384_692	35	23	G
pp_100384_693	42	20	A
pp_100384_694	12	47	C
pp_100384_695	8	57	T
pp_100384_696	2	71	C
pp_100384_697	0	74	A
pp_100384_698	3	69	T
pp_100384_699	16	43	T
pp_100384_700	32	21	G
pp_100384_703	11	46	A
pp_100384_704	12	50	C
pp_100384_705	9	57	A
pp_100384_706	17	35	C
pp_100384_707	28	25	G
pp_100384_708	50	10	T
pp_100384_709	42	14	G
pp_100384_710	34	22	T
pp_100384_711	11	56	C
pp_100384_712	4	66	A
pp_100384_713	3	65	C
pp_100384_717	27	30	A
pp_100384_718	32	25	A
pp_100384_719	54	14	A
pp_100384_720	57	8	A
pp_100384_721	58	8	A
pp_100384_722	41	13	C
pp_100384_723	7	50	G
pp_100384_724	2	62	T
pp_100384_725	13	43	T
pp_100384_726	17	41	C
pp_100384_727	24	30	G
pp_100384_728	10	40	A
pp_100384_734	13	41	G
pp_100384_737	45	10	C
pp_100384_738	28	25	G
pp_100384_739	23	41	T
pp_100384_740	5	62	T
pp_100384_741	4	62	T
pp_100384_742	13	58	T
pp_100384_743	17	47	T
pp_100384_744	31	19	C
pp_100384_747	14	40	A
pp_100384_748	19	42	A
pp_100384_749	33	25	G
pp_100384_750	23	28	A
pp_100384_751	27	23	A
pp_100384_753	41	13	C
pp_100384_756	15	37	A
pp_100384_757	13	42	A
pp_100384_761	10	55	T
pp_100384_763	26	28	G
pp_100384_764	25	28	T
pp_100384_765	22	28	A
pp_100384_769	19	40	G
pp_100384_770	23	28	G
pp_100384_771	10	46	T
pp_100384_772	9	53	A
pp_100384_773	5	53	A
pp_100384_776	38	18	A
pp_100384_777	37	16	T
pp_100384_779	17	44	C
pp_100384_780	10	45	T
pp_100384_781	11	42	A
pp_100384_787	9	46	A
pp_100384_791	8	58	C
pp_100384_792	7	52	T
pp_100384_793	10	54	A
pp_100384_794	20	32	C
pp_100384_795	17	34	G
pp_100384_796	13	38	T
pp_100384_797	14	52	C
pp_100384_798	26	31	T
pp_100384_799	26	28	G
pp_100384_800	23	34	G
pp_100384_801	10	50	G
pp_100384_805	5	58	T
pp_100384_806	2	63	C
pp_100384_807	4	64	A
pp_100384_808	3	57	T
pp_100384_810	44	12	A
pp_100384_811	48	5	G
pp_100384_812	50	7	A
pp_100384_822	24	27	G
pp_100384_824	11	44	A
pp_100384_825	39	18	G
pp_100384_826	41	16	A
pp_100384_827	44	9	C
pp_100384_830	17	39	G
pp_100384_831	27	24	A
pp_100384_833	56	2	A
pp_100384_834	58	3	G
pp_100384_835	57	3	C
pp_100385_455	25	26	T
pp_100385_456	25	29	A
pp_100385_457	25	28	A
pp_100385_458	4	55	A
pp_100385_459	2	60	C
pp_100385_460	6	53	A
pp_100385_463	64	1	A
pp_100385_464	63	4	A
pp_100385_465	58	5	G
pp_100385_466	39	23	T
pp_100385_467	3	50	C
pp_100385_468	1	68	T
pp_100385_469	1	67	T
pp_100385_470	2	70	T
pp_100385_471	1	60	A
pp_100385_472	1	65	C
pp_100385_473	1	74	T
pp_100385_474	1	71	T
pp_100385_476	50	7	A
pp_100385_477	53	8	G
pp_100385_478	55	5	T
pp_100385_481	11	55	A
pp_100385_482	5	70	T
pp_100385_483	37	17	C
pp_100385_485	59	0	A
pp_100385_486	20	41	A
pp_100385_490	38	20	T
pp_100385_491	39	23	G
pp_100385_492	46	13	A
pp_100385_493	54	8	T
pp_100385_494	55	8	G
pp_100385_495	36	17	T
pp_100385_496	11	43	A
pp_100385_497	9	52	T
pp_100385_498	9	50	T
pp_100385_499	5	59	A
pp_100385_500	6	51	T
pp_100385_501	2	67	A
pp_100385_502	0	72	T
pp_100385_503	1	70	T
pp_100385_504	23	36	C
pp_100385_505	27	26	G
pp_100385_506	33	22	A
pp_100385_507	6	57	C
pp_100385_508	5	52	T
pp_100385_509	0	69	C
pp_100385_510	0	69	T
pp_100385_511	0	79	T
pp_100385_512	0	78	T
pp_100385_513	44	18	T
pp_100385_514	60	4	A
pp_100385_515	75	4	G
pp_100385_516	65	3	G
pp_100385_517	70	7	C
pp_100385_519	26	31	T
pp_100385_520	11	48	C
pp_100385_521	19	36	T
pp_100385_524	61	3	A
pp_100385_525	69	2	G
pp_100385_526	76	1	A
pp_100385_527	43	9	A
pp_100385_528	50	5	A
pp_100385_529	58	10	A
pp_100385_530	60	11	G
pp_100385_531	37	24	A
pp_100385_532	20	47	T
pp_100385_533	12	53	A
pp_100385_534	2	77	C
pp_100385_535	1	81	T
pp_100385_536	4	64	T
pp_100385_537	5	59	A
pp_100385_538	33	26	T
pp_100385_539	42	25	A
pp_100385_540	45	23	A
pp_100385_541	21	34	A
pp_100385_542	1	59	T
pp_100385_543	2	67	T
pp_100385_544	2	63	C
pp_100385_545	4	63	T
pp_100385_546	3	58	C
pp_100385_547	3	66	A
pp_100385_548	3	60	C
pp_100385_549	2	62	C
pp_100385_550	8	46	T
pp_100385_552	49	6	A
pp_100385_553	65	2	A
pp_100385_554	62	5	G
pp_100385_555	28	29	T
pp_100385_556	7	61	T
pp_100385_557	19	39	T
pp_100385_558	22	29	C
pp_100385_561	50	9	A
pp_100385_562	54	1	G
pp_100385_563	57	8	T
pp_100385_564	36	19	C
pp_100385_565	8	59	T
pp_100385_566	2	73	T
pp_100385_567	3	58	C
pp_100385_569	41	11	A
pp_100385_570	73	2	A
pp_100385_571	67	3	G
pp_100385_572	60	4	A
pp_100385_573	42	14	T
pp_100385_574	56	2	A
pp_100385_575	54	2	A
pp_100385_577	11	55	T
pp_100385_578	3	62	A
pp_100385_579	2	68	T
pp_100385_580	0	74	T
pp_100385_581	7	61	T
pp_100385_582	17	34	T
pp_100385_583	22	29	C
pp_100385_584	25	26	G
pp_100385_585	10	41	A
pp_100385_586	7	47	G
pp_100385_587	10	48	T
pp_100385_588	7	62	C
pp_100385_589	12	49	G
pp_100385_590	12	55	A
pp_100385_591	9	57	A
pp_100385_592	29	22	A
pp_100385_593	46	15	T
pp_100385_594	58	9	G
pp_100385_595	62	8	G
pp_100385_596	55	12	A
pp_100385_597	62	7	C
pp_100385_598	47	12	G
pp_100385_599	47	17	A
pp_100385_600	20	41	T
pp_100385_601	20	34	A
pp_100385_602	30	31	T
pp_100385_603	33	26	G
pp_100385_604	24	32	A
pp_100385_605	4	71	A
pp_100385_606	3	62	C
pp_100385_607	5	68	A
pp_100385_608	7	62	A
pp_100385_609	5	68	C
pp_100385_610	25	39	T
pp_100385_611	30	37	G
pp_100385_612	33	27	T
pp_100385_613	39	23	T
pp_100385_614	38	22	A
pp_100385_615	37	27	A
pp_100385_617	28	23	C
pp_100385_618	27	35	G
pp_100385_622	14	43	T
pp_100385_623	3	62	T
pp_100385_624	12	55	C
pp_100385_625	26	25	T
pp_100385_626	27	27	A
pp_100385_627	72	1	A
pp_100385_628	68	1	T
pp_100385_629	84	1	A
pp_100385_630	83	1	G
pp_100385_631	81	1	A
pp_100385_632	35	18	T
pp_100385_633	34	22	G
pp_100385_634	40	19	A
pp_100385_635	46	14	A
pp_100385_638	6	61	G
pp_100385_639	8	50	T
pp_100385_640	6	57	C
pp_100385_641	56	9	T
pp_100385_642	49	15	G
pp_100385_643	50	15	T
pp_100385_644	9	65	A
pp_100385_645	9	51	T
pp_100385_646	12	44	A
pp_100385_647	22	34	A
pp_100385_650	28	24	T
pp_100385_651	15	56	T
pp_100385_652	11	63	A
pp_100385_653	1	81	C
pp_100385_654	1	73	A
pp_100385_655	3	59	T
pp_100385_656	7	55	T
pp_100385_657	34	29	T
pp_100385_658	37	30	G
pp_100385_659	36	24	A
pp_100385_660	19	40	T
pp_100385_661	30	29	A
pp_100385_662	43	18	A
pp_100385_663	54	5	G
pp_100385_664	49	5	T
pp_100385_665	37	17	A
pp_100385_666	28	43	C
pp_100385_667	20	57	T
pp_100385_668	23	55	T
pp_100385_669	23	50	T
pp_100385_670	12	54	T
pp_100385_671	5	62	C
pp_100385_672	1	75	T
pp_100385_673	3	64	T
pp_100385_674	9	60	T
pp_100385_675	21	43	T
pp_100385_676	23	35	G
pp_100385_678	22	28	A
pp_100385_682	2	66	C
pp_100385_683	7	50	A
pp_100385_684	34	20	T
pp_100385_685	32	36	A
pp_100385_686	26	38	A
pp_100385_687	6	67	C
pp_100385_688	7	70	T
pp_100385_689	13	41	T
pp_100385_690	59	12	A
pp_100385_691	64	8	G
pp_100385_692	52	14	T
pp_100385_693	13	45	C
pp_100385_694	2	62	T
pp_100385_695	3	49	T
pp_100385_696	2	65	C
pp_100385_697	1	76	T
pp_100385_698	0	75	T
pp_100385_699	3	65	A
pp_100385_700	6	55	A
pp_100385_701	5	60	T
pp_100385_702	14	47	T
pp_100385_703	33	24	G
pp_100385_704	37	20	A
pp_100385_705	36	23	C
pp_100385_706	22	33	G
pp_100385_709	22	36	T
pp_100385_710	33	36	A
pp_100385_711	34	30	G
pp_100385_712	31	20	G
pp_100385_714	5	49	T
pp_100385_715	0	78	T
pp_100385_716	17	48	T
pp_100385_717	25	34	G
pp_100385_718	30	25	T
pp_100385_719	18	39	G
pp_100385_720	28	29	G
pp_100385_721	36	17	G
pp_100385_722	41	16	A
pp_100385_723	31	20	C
pp_100385_724	18	34	T
pp_100385_725	9	48	A
pp_100385_729	6	57	A
pp_100385_730	8	63	A
pp_100385_731	6	63	C
pp_100385_732	30	34	T
pp_100385_733	31	31	G
pp_100385_734	28	29	T
pp_100385_735	39	20	T
pp_100385_736	39	21	A
pp_100385_737	44	13	A
pp_100385_738	19	39	G
pp_100385_739	7	45	G
pp_100385_740	10	51	T
pp_100385_741	8	51	G
pp_100385_742	8	59	C
pp_100385_743	5	64	C
pp_100385_744	22	51	T
pp_100385_745	23	41	A
pp_100385_746	27	33	T
pp_100385_747	22	35	C
pp_100385_748	7	65	C
pp_100385_749	3	75	T
pp_100385_750	2	83	T
pp_100385_751	3	81	C
pp_100385_752	15	52	T
pp_100385_755	34	18	A
pp_100385_756	21	31	A
pp_100385_757	15	52	C
pp_100385_758	10	51	A
pp_100385_761	64	5	A
pp_100385_762	52	15	G
pp_100385_763	31	28	G
pp_100385_764	15	50	T
pp_100385_765	16	45	G
pp_100385_766	31	23	A
pp_100385_767	26	28	C
pp_100385_769	12	58	A
pp_100385_770	19	46	C
pp_100385_771	18	51	G
pp_100385_772	18	46	C
pp_100385_773	4	69	T
pp_100385_774	6	60	T
pp_100385_775	6	56	A
pp_100385_776	14	37	C
pp_100385_777	15	43	G
pp_100385_778	48	10	T
pp_100385_779	56	8	G
pp_100385_780	60	8	G
pp_100385_782	53	9	T
pp_100385_783	47	18	C
pp_100385_784	47	20	T
pp_100385_785	28	35	T
pp_100385_786	29	27	C
pp_100385_787	31	24	T
pp_100385_788	36	20	C
pp_100385_789	42	17	T
pp_100385_790	40	15	C
pp_100385_791	40	12	T
pp_100385_792	40	14	A
pp_100385_793	37	17	C
pp_100385_795	28	42	C
pp_100385_796	20	39	G
pp_100385_797	26	35	G
pp_100385_798	23	36	G
pp_100385_800	44	13	A
pp_100385_801	54	8	A
pp_100385_802	40	14	G
pp_100385_803	37	23	G
pp_100385_804	36	21	A
pp_100385_805	32	26	A
pp_100385_806	55	9	A
pp_100385_807	45	14	G
pp_100385_808	49	9	A
pp_100385_811	34	19	A
pp_100385_812	34	21	G
pp_100385_813	41	15	G
pp_100385_814	29	27	G
pp_100385_815	55	9	G
pp_100385_816	65	4	T
pp_100385_817	64	2	G
pp_100385_818	30	23	G
pp_100385_819	15	47	T
pp_100385_820	51	7	T
pp_100385_821	50	8	A
pp_100385_822	46	10	A
pp_100385_831	27	31	G
pp_100385_838	53	10	G
pp_100385_839	69	5	C
pp_100385_840	54	11	G
pp_100385_841	37	17	A
pp_100385_843	7	44	C
pp_100385_844	10	53	T
pp_100385_849	13	38	T
pp_100385_850	8	54	A
pp_100385_851	6	46	C
pp_100385_852	4	61	A
pp_100385_853	3	60	A
pp_100385_854	4	67	C
pp_100385_855	5	63	C
pp_100385_856	5	65	C
pp_100385_857	1	70	T
pp_100385_858	2	69	T
pp_100385_859	2	71	A
pp_100385_860	2	72	T
pp_100385_861	4	77	T
pp_100385_862	3	77	A
pp_100385_863	2	73	C
pp_100385_864	3	50	A
pp_100385_865	3	51	A
pp_100385_869	3	48	T
pp_100385_870	1	55	T
pp_100385_871	0	76	C
pp_100385_872	7	58	T
pp_100385_873	10	46	G
pp_100385_876	46	9	C
pp_100385_877	25	28	G
pp_100385_878	42	16	T
pp_100385_879	35	15	A
pp_100385_883	18	39	T
pp_100385_884	15	42	C
pp_100385_885	18	32	G
pp_100385_888	50	5	G
pp_100385_889	40	11	T
pp_100385_892	19	35	T
pp_100385_893	19	42	G
pp_100385_894	16	40	T
pp_100385_895	32	23	T
pp_100385_896	41	14	A
pp_100385_897	43	16	G
pp_100385_901	20	34	A
pp_100385_902	12	45	A
pp_100385_903	11	47	A
pp_100385_904	5	52	C
pp_100385_905	7	52	A
pp_100385_906	7	68	A
pp_100385_907	6	60	C
pp_100385_908	1	61	A
pp_100385_909	2	48	A
pp_100385_910	1	68	A
pp_100385_911	4	64	A
pp_100385_912	10	63	C
pp_100385_913	13	50	C
pp_100385_914	20	36	G
pp_100385_915	24	31	G
pp_100385_916	36	20	A
pp_100385_917	66	2	A
pp_100385_918	76	3	G
pp_100385_919	74	3	A
pp_100385_920	69	5	A
pp_100385_921	24	29	C
pp_100385_922	2	75	A
pp_100385_923	0	79	C
pp_100385_924	0	79	T
pp_100385_925	0	79	T
pp_100385_926	2	74	T
pp_100385_927	5	74	C
pp_100385_928	21	42	T
pp_100385_929	28	25	G
pp_100385_932	15	39	C
pp_100385_935	8	44	A
pp_100385_942	41	23	T
pp_100385_943	39	23	G
pp_100385_944	49	13	G
pp_100385_945	14	37	A
pp_100385_946	22	32	G
pp_100385_947	27	34	G
pp_100385_948	46	9	T
pp_100385_949	30	21	A
pp_100385_950	22	34	T
pp_100385_951	14	47	T
pp_100385_952	15	50	G
pp_100385_953	14	51	G
pp_100385_954	6	63	T
pp_100385_955	11	50	C
pp_100385_956	31	25	T
pp_100385_957	26	28	A
pp_100385_959	4	63	C
pp_100385_960	6	61	A
pp_100385_961	20	33	A
pp_100385_962	40	16	A
pp_100385_963	38	17	G
pp_100385_964	26	28	G
pp_100385_965	31	21	A
pp_100385_966	48	3	T
pp_100385_967	57	4	A
pp_100385_968	37	13	G
pp_100385_969	22	30	T
pp_100385_970	10	47	A
pp_100385_971	7	63	T
pp_100385_972	4	54	T
pp_100385_976	24	39	G
pp_100385_977	38	14	A
pp_100385_978	30	22	G
pp_100385_979	47	5	A
pp_100385_981	55	6	A
pp_100385_982	43	18	G
pp_100385_983	45	15	G
pp_100385_984	22	35	A
pp_100385_985	17	39	A
pp_100385_986	3	60	C
pp_100385_987	5	61	A
pp_100385_988	10	62	C
pp_100385_989	11	58	G
pp_100385_990	12	60	T
pp_100385_991	4	71	C
pp_100385_992	3	75	T
pp_100385_993	1	78	T
pp_100385_994	1	78	T
pp_100385_995	3	73	C
pp_100385_996	11	61	T
pp_100385_997	14	46	G
pp_100385_1000	63	5	A
pp_100385_1001	37	18	G
pp_100385_1002	35	17	G
pp_100385_1009	3	49	A
pp_100385_1010	4	51	A
pp_100385_1015	13	38	A
pp_100385_1016	32	23	T
pp_100385_1017	37	16	G
pp_100385_1018	62	7	A
pp_100385_1019	42	15	C
pp_100385_1020	42	15	A
pp_100385_1022	8	44	A
pp_100385_1023	2	57	A
pp_100385_1024	53	5	T
pp_100385_1025	58	2	G
pp_100385_1026	71	1	A
pp_100385_1028	58	3	A
pp_100385_1029	46	14	T
pp_100385_1030	40	29	A
pp_100385_1031	35	29	C
pp_100385_1032	57	9	G
pp_100385_1033	64	5	T
pp_100385_1034	48	10	G
pp_100385_1035	43	10	T
pp_100385_1036	37	19	C
pp_100385_1037	15	37	A
pp_100385_1039	5	45	A
pp_100385_1041	30	27	G
pp_100385_1042	37	13	A
pp_100385_1043	47	10	A
pp_100385_1044	65	1	A
pp_100385_1045	69	1	G
pp_100385_1046	70	1	A
pp_100385_1047	54	9	C
pp_100385_1050	16	39	T
pp_100385_1051	21	41	C
pp_100385_1052	19	41	G
pp_100385_1053	11	50	A
pp_100385_1054	4	46	A
pp_100385_1056	40	11	T
pp_100385_1057	44	11	A
pp_100385_1058	43	14	A
pp_100385_1064	14	37	T
pp_100385_1065	2	62	C
pp_100385_1066	0	71	T
pp_100385_1067	5	46	T
pp_100385_1068	6	46	T
pp_100385_1072	27	35	A
pp_100385_1073	28	33	A
pp_100385_1074	32	25	G
pp_100385_1078	54	2	C
pp_100385_1079	62	2	A
pp_100385_1080	47	14	G
pp_100385_1081	33	22	A
pp_100385_1085	7	58	C
pp_100385_1086	7	50	A
pp_100385_1088	50	7	G
pp_100385_1089	50	5	T
pp_100385_1090	52	6	A
pp_100385_1092	44	6	G
pp_100385_1096	8	45	T
pp_100385_1099	14	39	A
pp_100385_1101	13	39	C
pp_100385_1103	9	48	C
pp_100385_1104	10	46	A
pp_100385_1105	19	44	A
pp_100385_1106	18	36	A
pp_100385_1107	39	21	G
pp_100385_1108	31	22	A
pp_100385_1109	36	20	C
pp_100385_1110	12	45	T
pp_100385_1112	27	31	G
pp_100385_1113	41	14	A
pp_100385_1114	35	15	C
pp_100385_1116	36	17	G
pp_100385_1117	37	19	A
pp_100385_1118	44	9	G
pp_100385_1119	55	5	G
pp_100385_1120	51	2	C
pp_100385_1121	42	15	G
pp_100385_1122	40	13	G
pp_100385_1123	42	10	A
pp_100385_1124	51	7	G
pp_100385_1125	47	9	T
pp_100385_1128	11	44	T
pp_100385_1129	15	43	T
pp_100385_1130	24	33	A
pp_100385_1131	26	30	G
pp_100385_1132	47	10	G
pp_100385_1133	42	11	A
pp_100385_1134	38	13	C
pp_100385_1135	15	52	A
pp_100385_1136	9	54	A
pp_100385_1137	7	57	C
pp_100385_1140	55	1	A
pp_100385_1141	35	17	G
pp_100385_1142	37	14	G
pp_100385_1148	9	43	A
pp_100385_1149	6	46	A
pp_100385_1152	3	48	A
pp_100385_1153	5	51	A
pp_100385_1154	3	54	C
pp_100385_1155	6	51	A
pp_100385_1156	3	53	A
pp_100385_1157	5	54	C
pp_100385_1158	3	51	A
pp_100385_1159	7	47	A
pp_102293_239	8	42	C
pp_102293_243	8	43	T
pp_102293_244	7	43	T
pp_102293_262	55	0	T
pp_102293_263	53	0	G
pp_102293_273	3	50	T
pp_102293_274	3	49	T
pp_102293_275	2	49	T
pp_102293_289	50	0	G
pp_102293_290	50	0	A
pp_102293_291	48	2	C
pp_102293_295	51	2	A
pp_102293_296	50	4	G
pp_102293_323	47	4	T
pp_102293_324	49	4	G
pp_102293_325	51	2	A
pp_102293_330	12	38	T
pp_102293_339	3	47	T
pp_102293_340	2	51	T
pp_102293_420	25	25	T
pp_102293_423	2	49	A
pp_102293_432	11	40	A
pp_102293_433	10	41	C
pp_102293_460	47	3	A
pp_102293_463	3	51	A
pp_102293_464	3	54	C
pp_102293_465	1	51	T
pp_102293_474	1	53	C
pp_102293_475	3	48	C
pp_102293_486	5	46	A
pp_102293_487	5	49	C
pp_102293_488	1	54	T
pp_102293_489	3	52	T
pp_102293_511	4	48	C
pp_102293_512	1	54	C
pp_102293_513	0	56	A
pp_102293_514	4	52	C
pp_102293_533	6	44	A
pp_102293_541	0	50	T
pp_102293_542	9	41	T
pp_102293_546	0	50	C
pp_102293_554	5	49	A
pp_102293_577	5	49	T
pp_102293_581	6	44	C
pp_102293_582	3	48	T
pp_102293_591	1	53	T
pp_102293_592	1	50	T
pp_102293_594	2	49	C
pp_102293_605	4	47	A
pp_102293_606	6	45	C
pp_102293_612	3	48	T
pp_102293_613	3	52	C
pp_102293_614	53	2	A
pp_102293_615	53	1	G
pp_102293_616	55	0	A
pp_102293_641	54	0	T
pp_102293_642	53	2	G
pp_102293_643	54	2	A
pp_102293_649	2	49	C
pp_102293_650	2	51	T
pp_102293_660	10	40	T
pp_102293_661	7	45	C
pp_102293_671	9	42	T
pp_102293_674	50	2	A
pp_102293_689	3	49	A
pp_102293_690	2	50	C
pp_102293_691	3	49	T
pp_102293_701	6	44	T
pp_102293_726	3	51	C
pp_102293_727	8	43	T
pp_102293_740	1	50	C
pp_102293_743	54	0	A
pp_102293_744	51	0	G
pp_102293_745	53	1	A
pp_102293_761	1	53	A
pp_102293_762	4	48	T
pp_102293_771	2	51	T
pp_102293_772	11	41	T
pp_102293_777	4	46	A
pp_102293_778	6	44	C
pp_102293_800	52	0	G
pp_102293_801	51	2	T
pp_102293_802	46	5	G
pp_102293_839	9	44	C
pp_102293_856	4	47	T
pp_102293_859	47	3	G
pp_102293_867	11	39	A
pp_102293_876	51	0	G
pp_102293_886	51	4	T
pp_102293_887	54	2	A
pp_102293_888	55	0	G
pp_102293_895	4	46	C
pp_102293_906	50	0	A
pp_102293_907	57	0	G
pp_102293_908	57	0	A
pp_102293_909	57	0	A
pp_102293_910	52	2	T
pp_102293_935	54	0	A
pp_102293_948	43	7	G
pp_102293_978	46	5	G
pp_102293_987	7	46	A
pp_102293_988	2	48	C
pp_102293_1005	0	51	C
pp_102293_1023	49	1	A
pp_102293_1024	53	2	T
pp_102293_1025	56	0	A
pp_102293_1026	49	1	G
pp_102293_1046	3	52	T
pp_102293_1052	48	2	A
pp_102293_1053	44	7	G
pp_102293_1066	3	50	T
pp_102293_1083	0	50	C
pp_102293_1084	0	50	A
pp_102293_1086	11	40	T
pp_102293_1099	1	52	C
pp_102293_1152	5	46	T
pp_102293_1156	3	48	T
pp_102293_1171	33	17	G
pp_102293_1295	48	2	C
pp_102293_1344	6	44	T
pp_102293_1345	0	50	A
pp_102293_1388	1	49	T
pp_102293_1430	0	50	T
pp_102293_1474	0	51	T
pp_102293_1548	5	46	T
pp_102293_1550	2	48	T
pp_102293_1563	0	50	T
pp_102293_1719	3	47	A
pp_102850_313	44	8	G
pp_102850_343	1	56	T
pp_102850_349	0	63	T
pp_102850_350	5	52	T
pp_102850_351	14	47	C
pp_102850_352	17	40	C
pp_102850_353	19	37	A
pp_102850_354	26	25	C
pp_102850_355	28	29	G
pp_102850_356	15	48	T
pp_102850_357	2	70	T
pp_102850_358	9	46	T
pp_102850_359	30	22	A
pp_102850_360	43	22	G
pp_102850_361	32	30	T
pp_102850_362	19	42	T
pp_102850_363	1	73	A
pp_102850_364	3	81	C
pp_102850_365	3	77	T
pp_102850_366	9	59	T
pp_102850_367	7	62	A
pp_102850_368	9	68	T
pp_102850_369	4	76	T
pp_102850_370	4	75	A
pp_102850_371	8	61	T
pp_102850_372	15	43	T
pp_102850_373	29	31	A
pp_102850_374	34	19	A
pp_102850_375	27	27	C
pp_102850_376	35	23	T
pp_102850_377	21	38	A
pp_102850_378	27	35	A
pp_102850_379	13	66	A
pp_102850_380	23	27	C
pp_102850_382	82	4	A
pp_102850_383	84	4	A
pp_102850_384	82	4	C
pp_102850_386	14	76	G
pp_102850_387	13	70	T
pp_102850_388	10	74	T
pp_102850_389	9	55	A
pp_102850_390	12	49	C
pp_102850_391	37	28	T
pp_102850_392	40	38	G
pp_102850_393	51	21	A
pp_102850_394	29	27	C
pp_102850_395	29	34	A
pp_102850_396	39	22	T
pp_102850_397	44	26	G
pp_102850_398	89	5	G
pp_102850_399	76	9	A
pp_102850_400	76	13	C
pp_102850_401	8	66	T
pp_102850_402	12	62	C
pp_102850_403	4	82	T
pp_102850_404	36	39	T
pp_102850_405	44	34	G
pp_102850_406	56	18	A
pp_102850_407	37	27	G
pp_102850_408	31	28	G
pp_102850_409	16	39	A
pp_102850_410	13	54	A
pp_102850_411	40	33	A
pp_102850_412	43	38	G
pp_102850_413	43	33	A
pp_102850_414	19	66	T
pp_102850_415	32	37	T
pp_102850_416	35	35	G
pp_102850_417	37	31	T
pp_102850_418	27	54	G
pp_102850_419	16	72	T
pp_102850_420	7	85	T
pp_102850_421	2	90	T
pp_102850_422	7	67	T
pp_102850_423	7	47	A
pp_102850_424	5	69	C
pp_102850_425	0	103	T
pp_102850_426	0	101	T
pp_102850_427	8	64	T
pp_102850_428	39	27	A
pp_102850_429	40	33	G
pp_102850_430	32	36	T
pp_102850_431	37	33	T
pp_102850_432	28	41	G
pp_102850_433	32	49	G
pp_102850_434	12	56	T
pp_102850_435	18	45	G
pp_102850_436	11	57	T
pp_102850_437	6	85	C
pp_102850_438	6	94	A
pp_102850_439	11	74	T
pp_102850_440	37	31	C
pp_102850_441	31	31	G
pp_102850_442	23	50	A
pp_102850_443	4	84	T
pp_102850_444	5	83	A
pp_102850_445	29	44	C
pp_102850_446	29	47	G
pp_102850_447	34	47	T
pp_102850_448	9	87	T
pp_102850_449	25	61	C
pp_102850_450	26	47	G
pp_102850_451	43	30	T
pp_102850_452	51	30	A
pp_102850_453	65	6	A
pp_102850_454	50	18	A
pp_102850_455	42	26	A
pp_102850_456	39	46	T
pp_102850_457	52	48	G
pp_102850_458	44	50	T
pp_102850_459	16	74	T
pp_102850_460	25	41	A
pp_102850_461	39	34	T
pp_102850_462	33	43	A
pp_102850_463	23	67	A
pp_102850_464	9	97	C
pp_102850_465	12	70	A
pp_102850_466	30	60	T
pp_102850_467	38	48	A
pp_102850_468	25	64	C
pp_102850_469	11	101	A
pp_102850_470	30	71	T
pp_102850_471	24	85	A
pp_102850_472	58	34	T
pp_102850_473	41	53	A
pp_102850_474	40	49	A
pp_102850_475	4	122	T
pp_102850_476	2	129	T
pp_102850_477	73	27	T
pp_102850_478	117	12	A
pp_102850_479	119	9	G
pp_102850_480	116	10	G
pp_102850_481	47	41	T
pp_102850_482	87	19	A
pp_102850_483	80	28	G
pp_102850_484	61	51	T
pp_102850_485	18	97	A
pp_102850_486	37	67	T
pp_102850_487	45	42	A
pp_102850_488	73	26	G
pp_102850_489	73	25	A
pp_102850_490	59	31	C
pp_102850_491	51	49	T
pp_102850_492	16	58	A
pp_102850_493	15	56	T
pp_102850_494	9	102	C
pp_102850_495	5	89	T
pp_102850_496	35	60	C
pp_102850_497	43	34	G
pp_102850_498	28	77	T
pp_102850_499	15	105	T
pp_102850_500	41	85	T
pp_102850_501	54	49	G
pp_102850_502	54	39	A
pp_102850_503	47	46	T
pp_102850_504	34	65	G
pp_102850_505	39	44	T
pp_102850_506	34	60	G
pp_102850_507	29	71	T
pp_102850_508	23	67	T
pp_102850_509	64	20	T
pp_102850_510	110	9	A
pp_102850_511	97	22	T
pp_102850_512	59	39	A
pp_102850_513	2	123	T
pp_102850_514	5	127	A
pp_102850_515	8	124	C
pp_102850_516	32	74	C
pp_102850_517	41	58	T
pp_102850_518	67	41	G
pp_102850_519	53	54	A
pp_102850_520	64	29	A
pp_102850_521	116	6	A
pp_102850_522	134	1	G
pp_102850_523	117	11	G
pp_102850_524	64	32	T
pp_102850_525	5	115	A
pp_102850_526	3	127	C
pp_102850_527	5	122	A
pp_102850_528	15	51	A
pp_102850_529	69	19	A
pp_102850_530	130	1	G
pp_102850_531	129	2	T
pp_102850_532	131	1	A
pp_102850_533	89	17	G
pp_102850_534	106	16	G
pp_102850_535	51	48	T
pp_102850_536	38	54	A
pp_102850_537	11	106	C
pp_102850_538	8	95	G
pp_102850_539	7	111	A
pp_102850_540	18	92	T
pp_102850_541	79	22	G
pp_102850_542	81	20	A
pp_102850_543	57	37	T
pp_102850_544	1	106	T
pp_102850_545	1	138	T
pp_102850_546	7	105	C
pp_102850_547	21	76	T
pp_102850_548	33	60	G
pp_102850_549	28	69	T
pp_102850_550	39	52	G
pp_102850_551	48	40	T
pp_102850_552	44	50	G
pp_102850_553	25	83	C
pp_102850_554	37	67	A
pp_102850_555	39	48	G
pp_102850_556	36	45	T
pp_102850_557	15	68	G
pp_102850_558	7	79	T
pp_102850_559	9	96	A
pp_102850_560	7	114	T
pp_102850_561	10	118	T
pp_102850_562	15	94	T
pp_102850_563	17	81	A
pp_102850_564	23	75	T
pp_102850_565	35	68	A
pp_102850_566	46	44	G
pp_102850_567	70	23	C
pp_102850_568	60	24	G
pp_102850_569	60	23	A
pp_102850_570	47	17	T
pp_102850_571	40	28	C
pp_102850_572	21	61	C
pp_102850_573	9	83	A
pp_102850_574	19	91	T
pp_102850_575	23	83	A
pp_102850_576	10	103	C
pp_102850_577	3	127	C
pp_102850_578	3	133	T
pp_102850_579	8	120	T
pp_102850_580	92	24	T
pp_102850_581	126	1	G
pp_102850_582	124	2	T
pp_102850_583	92	13	A
pp_102850_584	60	31	G
pp_102850_585	73	24	T
pp_102850_586	58	47	A
pp_102850_587	27	92	C
pp_102850_588	5	115	T
pp_102850_589	14	85	T
pp_102850_590	12	80	C
pp_102850_591	4	109	T
pp_102850_592	5	131	T
pp_102850_593	34	63	T
pp_102850_594	32	59	A
pp_102850_595	35	51	A
pp_102850_596	24	77	T
pp_102850_597	33	55	C
pp_102850_598	35	47	G
pp_102850_599	43	25	A
pp_102850_600	29	38	A
pp_102850_601	73	17	C
pp_102850_602	41	57	G
pp_102850_603	51	51	G
pp_102850_604	13	85	T
pp_102850_605	29	53	C
pp_102850_606	35	50	G
pp_102850_607	43	48	T
pp_102850_608	32	63	A
pp_102850_609	60	35	A
pp_102850_610	55	35	G
pp_102850_611	48	38	G
pp_102850_612	8	106	T
pp_102850_613	6	115	T
pp_102850_614	2	127	T
pp_102850_615	3	131	C
pp_102850_616	3	127	T
pp_102850_617	31	47	T
pp_102850_618	31	51	A
pp_102850_619	34	40	C
pp_102850_620	7	105	G
pp_102850_621	8	96	A
pp_102850_622	4	111	C
pp_102850_623	7	106	A
pp_102850_624	38	66	A
pp_102850_625	57	41	G
pp_102850_626	53	42	T
pp_102850_627	26	71	T
pp_102850_628	27	51	T
pp_102850_629	94	15	T
pp_102850_630	96	14	A
pp_102850_631	91	15	A
pp_102850_632	52	26	G
pp_102850_633	55	32	G
pp_102850_634	77	14	T
pp_102850_635	55	22	A
pp_102850_636	55	26	C
pp_102850_637	98	14	T
pp_102850_638	114	6	A
pp_102850_639	99	11	T
pp_102850_640	47	26	T
pp_102850_641	19	76	A
pp_102850_642	11	101	A
pp_102850_643	23	67	T
pp_102850_644	25	74	A
pp_102850_645	31	68	A
pp_102850_646	13	90	T
pp_102850_647	7	78	T
pp_102850_648	5	52	C
pp_102850_649	120	11	A
pp_102850_650	122	12	G
pp_102850_651	121	10	A
pp_102850_652	56	21	G
pp_102850_653	24	61	T
pp_102850_654	16	77	A
pp_102850_655	12	102	T
pp_102850_656	71	32	T
pp_102850_657	74	20	G
pp_102850_658	104	11	T
pp_102850_659	52	32	A
pp_102850_660	63	24	A
pp_102850_661	14	72	A
pp_102850_662	16	88	G
pp_102850_663	44	44	G
pp_102850_664	92	11	A
pp_102850_665	96	10	C
pp_102850_666	39	42	A
pp_102850_667	1	125	C
pp_102850_668	12	90	T
pp_102850_669	12	78	A
pp_102850_670	34	40	A
pp_102850_671	54	46	A
pp_102850_672	66	24	G
pp_102850_673	96	16	G
pp_102850_674	85	12	A
pp_102850_675	71	25	C
pp_102850_676	29	46	T
pp_102850_677	26	62	G
pp_102850_678	19	69	T
pp_102850_679	9	81	T
pp_102850_680	10	91	A
pp_102850_681	20	84	C
pp_102850_682	21	85	G
pp_102850_683	16	93	C
pp_102850_684	77	37	T
pp_102850_685	74	38	G
pp_102850_686	92	17	A
pp_102850_687	38	32	C
pp_102850_688	73	13	T
pp_102850_689	63	35	G
pp_102850_690	96	12	G
pp_102850_691	79	17	A
pp_102850_692	121	2	A
pp_102850_693	128	3	G
pp_102850_694	141	0	A
pp_102850_695	136	1	A
pp_102850_696	97	9	G
pp_102850_697	72	23	G
pp_102850_698	80	19	A
pp_102850_699	49	49	C
pp_102850_700	21	80	T
pp_102850_701	29	67	T
pp_102850_702	31	64	A
pp_102850_703	33	64	A
pp_102850_704	78	12	G
pp_102850_705	82	6	T
pp_102850_706	109	4	A
pp_102850_707	51	51	G
pp_102850_708	49	42	A
pp_102850_709	34	47	G
pp_102850_710	22	39	A
pp_102850_711	20	44	T
pp_102850_712	6	83	A
pp_102850_713	5	101	C
pp_102850_714	29	52	T
pp_102850_715	82	21	A
pp_102850_716	84	14	G
pp_102850_717	58	57	G
pp_102850_718	24	78	G
pp_102850_719	51	39	C
pp_102850_720	49	39	G
pp_102850_721	35	48	G
pp_102850_722	11	96	T
pp_102850_723	13	93	A
pp_102850_724	9	104	A
pp_102850_725	20	54	G
pp_102850_726	21	46	G
pp_102850_727	24	42	A
pp_102850_728	31	57	A
pp_102850_729	62	26	G
pp_102850_730	111	4	C
pp_102850_731	95	8	G
pp_102850_732	78	26	A
pp_102850_733	40	50	C
pp_102850_734	68	9	G
pp_102850_735	61	17	T
pp_102850_736	96	8	A
pp_102850_737	65	40	G
pp_102850_738	66	41	T
pp_102850_739	14	103	T
pp_102850_740	16	91	A
pp_102850_741	13	96	C
pp_102850_742	12	98	A
pp_102850_743	4	126	A
pp_102850_744	5	125	C
pp_102850_745	24	99	C
pp_102850_746	21	94	G
pp_102850_747	29	25	T
pp_102850_749	58	17	C
pp_102850_750	30	58	G
pp_102850_751	24	77	C
pp_102850_752	14	96	T
pp_102850_753	20	89	A
pp_102850_754	40	68	A
pp_102850_755	70	16	G
pp_102850_756	78	13	T
pp_102850_757	102	4	A
pp_102850_758	82	24	G
pp_102850_759	86	18	T
pp_102850_760	58	44	A
pp_102850_761	41	57	A
pp_102850_762	32	57	A
pp_102850_763	19	88	C
pp_102850_764	64	27	C
pp_102850_765	80	16	T
pp_102850_766	85	13	G
pp_102850_767	47	20	A
pp_102850_768	32	35	T
pp_102850_769	24	50	C
pp_102850_770	7	96	T
pp_102850_771	12	80	T
pp_102850_772	15	71	T
pp_102850_773	22	54	C
pp_102850_774	14	70	G
pp_102850_775	16	73	T
pp_102850_776	18	82	A
pp_102850_777	15	90	A
pp_102850_778	9	107	C
pp_102850_779	4	111	T
pp_102850_780	4	116	A
pp_102850_781	8	102	T
pp_102850_782	14	98	A
pp_102850_783	11	101	C
pp_102850_784	11	96	T
pp_102850_785	7	111	A
pp_102850_786	21	87	C
pp_102850_787	31	60	G
pp_102850_788	70	19	A
pp_102850_789	71	21	G
pp_102850_790	71	20	T
pp_102850_791	30	49	T
pp_102850_792	31	40	C
pp_102850_793	34	65	T
pp_102850_794	49	43	C
pp_102850_795	32	59	T
pp_102850_796	26	55	T
pp_102850_797	12	79	A
pp_102850_798	28	49	C
pp_102850_799	36	42	C
pp_102850_800	44	37	A
pp_102850_801	33	53	A
pp_102850_802	32	62	A
pp_102850_803	42	40	G
pp_102850_804	48	40	T
pp_102850_805	85	9	T
pp_102850_806	67	31	G
pp_102850_807	72	29	G
pp_102850_808	25	66	C
pp_102850_809	17	83	A
pp_102850_810	2	121	C
pp_102850_811	2	128	A
[truncated: 720,657 more rows]
