# Supplementary material for: Epitranscriptome changes triggered by ammonium nutrition regulate the proteome response of maritime pine roots
Source: Front Plant Sci. 2022 Dec 22;13:1102044. doi: 10.3389/fpls.2022.1102044 (PMC9815506; doi:10.3389/fpls.2022.1102044)
Supplement: Supplementary file 1 [file DataSheet_1.zip › Supp_Dataset_5.txt]

Supplementary Dataset 5. Accounts of modified and not modified positions in transcripts expressed in roots of maritime pine seedlings in control conditions (replicate 2). Only positions with a coverage of 50 read have been considered.
SeqID	Mod	noMod	NT
pp_100054_889	50	0	A
pp_100054_890	50	0	G
pp_100054_891	50	0	A
pp_100145_229	51	0	A
pp_100145_230	50	0	G
pp_100180_152	51	1	A
pp_100180_154	31	19	A
pp_100180_162	52	1	A
pp_100180_163	48	2	A
pp_100180_168	8	44	C
pp_100180_169	4	51	A
pp_100180_177	7	51	C
pp_100180_183	49	4	G
pp_100180_184	54	0	A
pp_100180_185	57	3	C
pp_100180_186	45	11	T
pp_100180_190	50	2	T
pp_100180_191	45	5	G
pp_100180_194	11	40	T
pp_100180_195	12	43	T
pp_100180_207	48	8	T
pp_100180_208	46	11	G
pp_100180_209	47	9	C
pp_100180_215	25	25	C
pp_100180_217	1	59	T
pp_100180_218	3	51	T
pp_100180_219	10	48	C
pp_100180_220	9	49	A
pp_100180_221	9	47	C
pp_100180_223	44	7	A
pp_100180_224	50	5	G
pp_100180_229	7	47	T
pp_100180_230	4	60	T
pp_100180_231	5	54	C
pp_100180_232	6	49	T
pp_100180_233	10	40	T
pp_100180_234	9	49	T
pp_100180_235	5	49	C
pp_100180_236	1	58	T
pp_100180_237	5	50	T
pp_100180_241	15	35	T
pp_100180_244	3	49	C
pp_100180_245	1	60	T
pp_100180_246	1	63	T
pp_100180_247	5	57	C
pp_100180_248	20	33	T
pp_100180_249	35	16	G
pp_100180_250	37	15	G
pp_100180_255	15	35	A
pp_100180_259	9	42	T
pp_100180_260	8	42	A
pp_100180_264	7	44	A
pp_100180_275	4	51	A
pp_100180_276	3	47	T
pp_100180_280	2	58	C
pp_100180_281	2	55	T
pp_100180_282	1	54	T
pp_100180_290	11	49	A
pp_100180_294	33	19	T
pp_100180_301	4	58	A
pp_100180_302	1	61	T
pp_100180_303	1	63	T
pp_100180_304	3	62	T
pp_100180_305	2	62	C
pp_100180_306	8	49	C
pp_100180_307	11	40	G
pp_100180_311	12	41	T
pp_100180_318	3	50	T
pp_100180_319	5	46	T
pp_100180_324	5	46	T
pp_100180_325	4	48	T
pp_100180_329	4	47	G
pp_100180_331	4	54	T
pp_100180_332	14	36	T
pp_100180_336	32	21	A
pp_100180_338	34	18	G
pp_100180_339	31	20	A
pp_100180_340	31	19	C
pp_100180_341	9	45	T
pp_100180_342	16	36	T
pp_100180_345	3	47	C
pp_100180_348	45	8	G
pp_100180_349	46	7	T
pp_100180_351	36	16	G
pp_100180_355	8	45	A
pp_100180_356	5	52	T
pp_100180_357	2	54	T
pp_100180_358	5	50	C
pp_100180_359	13	39	T
pp_100180_362	45	5	A
pp_100180_363	41	9	C
pp_100180_367	10	50	A
pp_100180_368	22	30	C
pp_100180_371	6	47	A
pp_100180_372	36	16	C
pp_100180_374	46	5	T
pp_100180_381	42	9	A
pp_100180_382	47	9	G
pp_100180_383	45	9	T
pp_100180_389	5	50	C
pp_100180_390	10	48	A
pp_100180_391	9	56	C
pp_100180_392	18	39	T
pp_100180_393	44	14	T
pp_100180_394	48	3	G
pp_100180_395	44	9	T
pp_100180_397	23	28	T
pp_100180_400	7	47	T
pp_100180_434	1	50	C
pp_100180_440	4	50	A
pp_100180_441	1	52	T
pp_100180_442	4	50	C
pp_100180_443	4	47	G
pp_100180_444	1	51	C
pp_100180_446	4	51	A
pp_100180_447	5	50	T
pp_100180_448	0	61	T
pp_100180_452	13	38	G
pp_100180_456	49	1	G
pp_100180_457	50	1	T
pp_100180_466	5	46	A
pp_100180_469	32	20	T
pp_100180_470	15	38	C
pp_100180_495	50	2	G
pp_100180_496	47	5	C
pp_100180_497	49	8	G
pp_100180_503	57	1	G
pp_100180_504	60	0	T
pp_100180_505	58	0	A
pp_100180_507	49	4	A
pp_100180_508	48	5	C
pp_100180_532	30	25	G
pp_100180_534	30	23	C
pp_100180_542	26	26	G
pp_100180_543	29	25	T
pp_100180_545	41	10	A
pp_100180_546	47	5	G
pp_100180_547	48	2	A
pp_100180_554	60	0	T
pp_100180_555	59	0	A
pp_100180_556	59	1	A
pp_100180_566	18	32	C
pp_100180_567	10	44	C
pp_100180_574	42	10	G
pp_100180_575	44	6	G
pp_100180_576	44	7	G
pp_100180_577	46	6	A
pp_100180_578	45	5	G
pp_100180_591	53	0	G
pp_100180_593	43	7	A
pp_100180_606	24	27	A
pp_100180_607	8	45	A
pp_100180_663	35	15	C
pp_100180_681	46	4	A
pp_100180_682	49	2	C
pp_100183_85	50	3	A
pp_100183_87	25	25	T
pp_100183_88	8	43	T
pp_100183_89	7	43	T
pp_100183_91	24	28	T
pp_100183_92	23	29	G
pp_100183_93	45	12	C
pp_100183_95	68	2	G
pp_100183_96	72	1	T
pp_100183_97	81	0	A
pp_100183_98	59	6	G
pp_100183_99	59	5	A
pp_100183_101	36	22	T
pp_100183_102	40	21	A
pp_100183_103	43	21	A
pp_100183_104	27	41	T
pp_100183_105	36	26	T
pp_100183_106	54	19	T
pp_100183_107	58	16	A
pp_100183_108	54	11	A
pp_100183_109	26	31	A
pp_100183_110	25	25	G
pp_100183_111	22	44	T
pp_100183_112	44	28	T
pp_100183_113	47	30	T
pp_100183_114	58	14	T
pp_100183_115	65	6	G
pp_100183_116	39	19	A
pp_100183_117	14	50	T
pp_100183_118	5	70	T
pp_100183_119	21	39	T
pp_100183_120	52	6	T
pp_100183_121	56	5	G
pp_100183_122	76	2	A
pp_100183_123	44	11	A
pp_100183_124	63	8	A
pp_100183_125	57	13	T
pp_100183_126	57	10	G
pp_100183_127	47	20	T
pp_100183_128	14	57	A
pp_100183_129	18	45	C
pp_100183_130	21	45	G
pp_100183_131	13	55	T
pp_100183_132	3	78	C
pp_100183_133	2	82	T
pp_100183_134	4	81	C
pp_100183_135	6	69	A
pp_100183_136	22	43	A
pp_100183_137	38	32	G
pp_100183_138	37	29	G
pp_100183_139	29	33	G
pp_100183_140	22	35	T
pp_100183_141	24	33	A
pp_100183_142	21	40	A
pp_100183_143	14	48	A
pp_100183_144	6	56	A
pp_100183_145	23	36	A
pp_100183_146	32	28	G
pp_100183_147	31	31	T
pp_100183_148	22	41	A
pp_100183_149	49	20	T
pp_100183_150	48	20	G
pp_100183_151	35	25	T
pp_100183_152	4	75	A
pp_100183_153	9	60	T
pp_100183_154	16	45	A
pp_100183_155	15	40	T
pp_100183_156	17	44	C
pp_100183_157	16	34	T
pp_100183_158	29	25	C
pp_100183_160	13	53	A
pp_100183_161	20	32	G
pp_100183_162	58	8	G
pp_100183_163	66	7	A
pp_100183_164	76	7	C
pp_100183_165	49	30	A
pp_100183_166	43	42	T
pp_100183_167	43	39	T
pp_100183_168	42	35	T
pp_100183_169	58	22	T
pp_100183_170	78	8	T
pp_100183_171	76	4	G
pp_100183_172	51	10	T
pp_100183_173	44	17	T
pp_100183_174	77	3	T
pp_100183_175	81	4	G
pp_100183_176	75	8	T
pp_100183_177	19	57	T
pp_100183_178	5	72	T
pp_100183_179	7	63	C
pp_100183_180	21	38	T
pp_100183_181	29	28	T
pp_100183_182	26	26	C
pp_100183_183	18	39	G
pp_100183_184	13	66	C
pp_100183_185	14	68	T
pp_100183_186	13	74	A
pp_100183_187	13	59	T
pp_100183_188	9	55	A
pp_100183_189	6	58	T
pp_100183_190	5	66	T
pp_100183_191	2	80	T
pp_100183_192	9	60	C
pp_100183_193	14	64	G
pp_100183_194	13	55	T
pp_100183_195	13	53	T
pp_100183_196	30	31	T
pp_100183_197	58	6	A
pp_100183_198	80	2	G
pp_100183_199	76	3	A
pp_100183_200	71	11	C
pp_100183_203	15	38	T
pp_100183_204	23	37	T
pp_100183_205	17	55	G
pp_100183_206	26	45	T
pp_100183_207	28	49	T
pp_100183_208	27	55	T
pp_100183_209	27	53	C
pp_100183_210	21	56	A
pp_100183_211	41	22	C
pp_100183_212	50	20	T
pp_100183_213	51	19	T
pp_100183_214	49	35	T
pp_100183_215	47	41	A
pp_100183_216	46	35	A
pp_100183_217	46	25	C
pp_100183_218	74	3	G
pp_100183_219	71	3	T
pp_100183_220	81	2	A
pp_100183_221	95	0	G
pp_100183_222	93	0	A
pp_100183_223	89	2	C
pp_100183_224	58	14	A
pp_100183_225	50	9	G
pp_100183_226	49	19	T
pp_100183_227	25	30	T
pp_100183_228	17	44	T
pp_100183_229	39	30	A
pp_100183_230	47	21	G
pp_100183_231	38	29	T
pp_100183_232	16	51	A
pp_100183_233	10	64	T
pp_100183_234	11	60	T
pp_100183_235	22	41	A
pp_100183_236	51	13	G
pp_100183_237	57	7	T
pp_100183_238	48	9	T
pp_100183_239	42	20	G
pp_100183_240	33	30	T
pp_100183_241	25	41	C
pp_100183_242	14	60	T
pp_100183_243	26	46	G
pp_100183_244	27	36	T
pp_100183_245	22	38	A
pp_100183_246	29	35	T
pp_100183_247	34	35	G
pp_100183_248	27	41	T
pp_100183_249	10	65	C
pp_100183_250	21	42	T
pp_100183_251	22	38	A
pp_100183_252	16	38	A
pp_100183_253	5	70	A
pp_100183_254	25	51	T
pp_100183_255	27	44	C
pp_100183_256	29	45	A
pp_100183_257	31	35	A
pp_100183_258	29	47	G
pp_100183_259	39	35	A
pp_100183_260	15	50	T
pp_100183_261	45	30	C
pp_100183_262	57	19	C
pp_100183_263	60	15	T
pp_100183_264	69	11	G
pp_100183_265	27	38	G
pp_100183_266	19	52	A
pp_100183_269	44	10	C
pp_100183_270	25	49	G
pp_100183_271	44	21	C
pp_100183_272	39	28	A
pp_100183_273	32	27	A
pp_100183_274	3	78	C
pp_100183_275	7	77	C
pp_100183_276	6	77	T
pp_100183_277	7	57	T
pp_100183_278	5	57	T
pp_100183_279	7	57	A
pp_100183_280	25	36	C
pp_100183_281	27	36	G
pp_100183_282	50	22	G
pp_100183_283	33	34	G
pp_100183_284	48	18	T
pp_100183_286	26	26	T
pp_100183_287	12	52	C
pp_100183_288	16	50	G
pp_100183_290	61	5	A
pp_100183_291	62	3	C
pp_100183_293	7	44	C
pp_100183_294	16	39	C
pp_100183_295	15	42	C
pp_100183_296	11	63	G
pp_100183_297	6	60	A
pp_100183_298	16	44	C
pp_100183_299	15	42	T
pp_100183_301	7	57	T
pp_100183_302	3	55	T
pp_100183_303	2	70	C
pp_100183_304	10	50	G
pp_100183_305	16	42	G
pp_100183_306	16	48	G
pp_100183_307	12	44	G
pp_100183_309	59	4	C
pp_100183_310	57	3	C
pp_100183_311	35	24	G
pp_100183_312	15	52	C
pp_100183_313	4	69	C
pp_100183_314	8	62	T
pp_100183_315	18	41	A
pp_100183_316	58	12	C
pp_100183_317	71	6	A
pp_100183_318	74	3	G
pp_100183_319	51	11	G
pp_100183_320	44	16	A
pp_100183_321	48	13	G
pp_100183_322	74	7	C
pp_100183_323	59	13	G
pp_100183_324	50	18	A
pp_100183_325	8	54	C
pp_100183_326	7	67	A
pp_100183_327	12	58	C
pp_100183_328	11	60	G
pp_100183_329	14	56	T
pp_100183_330	8	72	C
pp_100183_331	3	83	T
pp_100183_332	1	79	C
pp_100183_333	3	77	T
pp_100183_334	1	73	T
pp_100183_335	23	42	T
pp_100183_336	60	14	A
pp_100183_337	65	6	G
pp_100183_338	55	9	A
pp_100183_339	35	20	G
pp_100183_340	56	9	T
pp_100183_341	46	15	A
pp_100183_342	32	32	C
pp_100183_344	70	9	G
pp_100183_345	73	6	G
pp_100183_346	41	15	C
pp_100183_347	21	33	G
pp_100183_348	15	39	C
pp_100183_350	33	34	A
pp_100183_351	38	28	G
pp_100183_352	32	36	T
pp_100183_353	6	69	A
pp_100183_354	2	84	T
pp_100183_355	7	64	T
pp_100183_356	6	65	A
pp_100183_358	10	42	C
pp_100183_359	11	39	C
pp_100183_360	10	64	A
pp_100183_361	37	31	T
pp_100183_362	48	19	G
pp_100183_363	42	20	A
pp_100183_364	30	28	T
pp_100183_365	23	31	A
pp_100183_366	37	21	A
pp_100183_367	25	28	G
pp_100183_368	24	28	T
pp_100183_369	8	54	C
pp_100183_370	14	49	T
pp_100183_371	21	29	C
pp_100183_372	43	16	G
pp_100183_373	51	4	C
pp_100183_375	51	21	G
pp_100183_376	38	25	G
pp_100183_377	48	15	T
pp_100183_378	34	22	C
pp_100183_379	15	43	T
pp_100183_380	4	49	T
pp_100183_383	18	41	G
pp_100183_384	29	36	A
pp_100183_385	31	33	C
pp_100183_389	8	47	T
pp_100183_390	11	51	T
pp_100183_391	15	38	T
pp_100183_392	33	20	T
pp_100183_393	42	12	G
pp_100183_394	41	22	T
pp_100183_395	25	40	C
pp_100183_398	31	27	T
pp_100183_399	29	22	G
pp_100183_400	42	13	G
pp_100183_401	27	33	A
pp_100183_402	71	5	G
pp_100183_403	84	0	C
pp_100183_404	87	0	G
pp_100183_405	55	21	T
pp_100183_406	25	37	T
pp_100183_407	36	17	C
pp_100183_408	61	7	C
pp_100183_409	63	6	G
pp_100183_410	27	31	T
pp_100183_411	9	63	C
pp_100183_412	7	66	T
pp_100183_413	10	65	C
pp_100183_414	5	75	A
pp_100183_415	9	50	C
pp_100183_416	11	46	T
pp_100183_417	19	37	C
pp_100183_418	14	47	T
pp_100183_419	19	49	C
pp_100183_420	19	39	C
pp_100183_421	23	38	A
pp_100183_425	54	10	C
pp_100183_426	52	18	G
pp_100183_427	39	26	C
pp_100183_428	11	61	T
pp_100183_429	2	75	T
pp_100183_430	19	38	T
pp_100183_431	28	26	A
pp_100183_432	34	27	G
pp_100183_433	14	51	C
pp_100183_434	9	61	T
pp_100183_435	14	60	T
pp_100183_436	48	19	T
pp_100183_437	49	19	G
pp_100183_438	48	17	G
pp_100183_439	11	39	T
pp_100183_440	15	41	A
pp_100183_441	38	15	T
pp_100183_442	32	23	A
pp_100183_443	26	25	A
pp_100183_447	21	32	A
pp_100183_448	49	18	G
pp_100183_449	77	1	A
pp_100183_450	80	0	G
pp_100183_451	72	0	A
pp_100183_452	52	13	C
pp_100183_453	71	0	G
pp_100183_454	65	1	T
pp_100183_455	64	0	A
pp_100183_456	84	1	G
pp_100183_457	84	2	C
pp_100183_458	85	0	A
pp_100183_459	34	30	G
pp_100183_460	43	20	A
pp_100183_461	22	45	T
pp_100183_462	23	42	T
pp_100183_463	33	17	G
pp_100183_464	34	22	T
pp_100183_465	46	18	C
pp_100183_466	60	2	G
pp_100183_467	71	3	T
pp_100183_468	60	6	A
pp_100183_469	50	16	G
pp_100183_470	65	5	G
pp_100183_471	60	4	C
pp_100183_472	50	10	C
pp_100183_473	9	53	T
pp_100183_474	20	41	T
pp_100183_475	20	39	G
pp_100183_476	15	46	T
pp_100183_477	6	72	C
pp_100183_478	2	79	T
pp_100183_479	9	54	C
pp_100183_480	10	55	C
pp_100183_481	8	53	C
pp_100183_482	8	57	A
pp_100183_483	6	60	C
pp_100183_484	11	49	T
pp_100183_486	38	15	A
pp_100183_487	34	23	G
pp_100183_488	35	24	T
pp_100183_489	56	11	G
pp_100183_490	55	10	G
pp_100183_491	54	20	C
pp_100183_492	66	8	T
pp_100183_493	60	10	A
pp_100183_494	48	11	A
pp_100183_495	12	54	G
pp_100183_496	36	22	G
pp_100183_497	38	21	C
pp_100183_498	54	15	A
pp_100183_499	32	33	G
pp_100183_500	26	45	A
pp_100183_501	9	66	A
pp_100183_502	6	63	C
pp_100183_503	16	44	T
pp_100183_504	34	25	A
pp_100183_505	55	11	G
pp_100183_506	50	11	T
pp_100183_507	44	13	G
pp_100183_508	30	30	T
pp_100183_509	22	41	T
pp_100183_510	60	13	T
pp_100183_511	55	16	G
pp_100183_512	59	11	G
pp_100183_513	15	36	C
pp_100183_514	18	37	C
pp_100183_515	15	39	C
pp_100183_516	20	37	T
pp_100183_517	24	37	C
pp_100183_518	19	38	G
pp_100183_519	6	62	C
pp_100183_520	5	57	T
pp_100183_521	15	47	A
pp_100183_522	26	28	G
pp_100183_523	31	27	G
pp_100183_524	36	22	C
pp_100183_525	30	29	C
pp_100183_526	16	45	C
pp_100183_530	52	11	T
pp_100183_531	62	9	G
pp_100183_532	58	10	C
pp_100183_533	31	20	A
pp_100183_536	33	18	T
pp_100183_537	46	9	G
pp_100183_538	74	0	G
pp_100183_539	77	1	C
pp_100183_540	75	2	G
pp_100183_541	54	10	G
pp_100183_542	11	46	T
pp_100183_543	5	49	T
pp_100183_544	35	19	T
pp_100183_545	35	28	A
pp_100183_546	35	25	T
pp_100183_547	10	47	C
pp_100183_548	10	40	G
pp_100183_552	3	60	C
pp_100183_554	52	5	C
pp_100183_555	58	3	C
pp_100183_558	19	38	G
pp_100183_559	19	33	G
pp_100183_562	21	31	T
pp_100183_563	21	33	C
pp_100183_564	16	34	G
pp_100183_566	8	58	C
pp_100183_567	8	63	A
pp_100183_568	55	17	T
pp_100183_569	62	11	G
pp_100183_570	62	11	A
pp_100183_571	21	38	C
pp_100183_572	10	52	C
pp_100183_573	4	68	A
pp_100183_574	12	45	T
pp_100183_575	24	27	C
pp_100183_576	27	24	G
pp_100183_577	37	22	G
pp_100183_579	24	26	A
pp_100183_581	25	29	A
pp_100183_582	67	2	G
pp_100183_583	58	3	C
pp_100183_584	53	4	A
pp_100183_585	22	39	G
pp_100183_586	19	31	G
pp_100183_592	60	3	C
pp_100183_593	35	20	G
pp_100183_594	55	7	A
pp_100183_595	42	14	C
pp_100183_596	48	9	A
pp_100183_597	32	21	G
pp_100183_598	58	2	T
pp_100183_599	51	6	C
pp_100183_600	48	8	C
pp_100183_601	32	32	G
pp_100183_602	23	31	G
pp_100183_605	45	16	C
pp_100183_606	43	20	T
pp_100183_607	42	19	T
pp_100183_608	28	26	A
pp_100183_609	19	35	C
pp_100183_610	17	41	C
pp_100183_611	22	39	G
pp_100183_612	16	44	T
pp_100183_613	11	50	C
pp_100183_614	16	50	G
pp_100183_615	18	42	C
pp_100183_616	24	43	C
pp_100183_617	13	45	G
pp_100183_618	11	53	C
pp_100183_619	4	69	C
pp_100183_620	29	29	A
pp_100183_621	35	22	C
pp_100183_622	35	18	G
pp_100183_626	4	61	T
pp_100183_627	3	69	A
pp_100183_628	8	63	C
pp_100183_630	45	6	C
pp_100183_631	55	5	G
pp_100183_632	12	40	C
pp_100183_633	21	34	C
pp_100183_634	15	47	G
pp_100183_635	16	37	T
pp_100183_638	18	35	T
pp_100183_639	30	27	A
pp_100183_640	31	26	G
pp_100183_641	21	40	C
pp_100183_642	7	57	A
pp_100183_643	10	49	C
pp_100183_644	16	34	G
pp_100183_645	14	49	T
pp_100183_646	7	66	C
pp_100183_647	0	78	C
pp_100183_648	0	76	T
pp_100183_649	0	73	C
pp_100183_650	2	62	C
pp_100183_651	29	22	A
pp_100183_652	34	20	G
pp_100183_653	31	24	C
pp_100183_654	7	63	A
pp_100183_655	4	73	C
pp_100183_656	4	70	T
pp_100183_657	15	55	C
pp_100183_658	17	55	G
pp_100183_659	15	55	C
pp_100183_660	19	45	T
pp_100183_661	15	44	A
pp_100183_663	38	12	A
pp_100183_664	71	2	G
pp_100183_665	53	4	C
pp_100183_666	63	2	A
pp_100183_671	9	56	C
pp_100183_672	4	68	C
pp_100183_673	6	70	T
pp_100183_674	18	39	T
pp_100183_675	51	7	G
pp_100183_676	68	2	G
pp_100183_677	66	4	C
pp_100183_678	51	15	G
pp_100183_679	50	10	G
pp_100183_680	52	7	A
pp_100183_681	43	15	C
pp_100183_682	29	23	T
pp_100183_683	20	40	G
pp_100183_684	15	39	C
pp_100183_685	4	59	C
pp_100183_686	3	61	C
pp_100183_687	12	41	C
pp_100183_688	23	31	A
pp_100183_691	45	14	T
pp_100183_692	41	17	G
pp_100183_693	57	6	C
pp_100183_694	33	22	G
pp_100183_695	35	16	G
pp_100183_696	39	13	T
pp_100183_697	46	14	G
pp_100183_698	42	13	A
pp_100183_699	31	22	A
pp_100183_705	41	19	C
pp_100183_706	19	34	T
pp_100183_707	27	23	T
pp_100183_708	37	16	A
pp_100183_709	39	12	G
pp_100183_710	25	30	T
pp_100183_711	15	37	C
pp_100183_712	13	45	C
pp_100183_714	15	36	G
pp_100183_718	8	55	G
pp_100183_719	6	54	T
pp_100183_720	6	62	C
pp_100183_721	7	45	A
pp_100183_722	37	22	G
pp_100183_723	45	13	A
pp_100183_724	44	18	C
pp_100183_726	12	44	A
pp_100183_727	32	27	A
pp_100183_728	37	25	G
pp_100183_729	44	19	A
pp_100183_730	31	26	A
pp_100183_731	43	15	A
pp_100183_732	41	14	A
pp_100183_733	54	5	G
pp_100183_734	52	12	G
pp_100183_735	42	20	G
pp_100183_737	20	31	A
pp_100183_742	59	5	G
pp_100183_743	56	6	A
pp_100183_744	56	10	C
pp_100183_745	41	13	T
pp_100183_746	40	19	G
pp_100183_747	45	8	A
pp_100183_748	60	7	G
pp_100183_749	61	3	T
pp_100183_750	52	7	A
pp_100183_751	18	42	C
pp_100183_752	5	63	C
pp_100183_753	7	63	A
pp_100183_754	35	29	T
pp_100183_755	43	14	A
pp_100183_756	61	5	G
pp_100183_757	55	5	G
pp_100183_758	49	9	C
pp_100183_759	24	29	T
pp_100183_760	38	19	T
pp_100183_761	38	17	G
pp_100183_762	39	17	A
pp_100183_763	23	27	G
pp_100183_765	45	7	G
pp_100183_767	59	5	T
pp_100183_768	58	6	G
pp_100183_769	60	7	G
pp_100183_770	31	24	A
pp_100183_771	56	4	G
pp_100183_772	55	3	T
pp_100183_773	47	4	T
pp_100183_775	4	56	C
pp_100183_781	41	11	A
pp_100183_782	35	23	G
pp_100183_783	24	26	G
pp_100183_784	6	45	T
pp_100183_785	4	56	T
pp_100183_786	4	50	T
pp_100183_787	58	8	T
pp_100183_788	59	5	G
pp_100183_789	62	2	G
pp_100183_790	13	38	G
pp_100183_794	6	47	T
pp_100183_795	8	63	T
pp_100183_796	7	58	T
pp_100183_798	37	26	A
pp_100183_799	35	26	T
pp_100183_800	29	31	T
pp_100183_802	23	28	G
pp_100183_803	33	24	A
pp_100183_804	13	38	C
pp_100183_805	11	43	A
pp_100183_806	41	14	A
pp_100183_807	44	8	G
pp_100183_808	56	4	A
pp_100183_811	30	29	T
pp_100183_812	40	14	G
pp_100183_813	44	10	G
pp_100183_814	24	28	A
pp_100183_818	14	42	T
pp_100183_819	4	61	C
pp_100183_822	40	11	A
pp_100183_823	32	25	G
pp_100183_824	40	11	T
pp_100183_825	59	1	G
pp_100183_826	61	0	A
pp_100183_827	53	2	C
pp_100183_830	55	2	G
pp_100183_831	52	5	A
pp_100183_832	69	0	A
pp_100183_833	72	0	T
pp_100183_834	75	0	T
pp_100183_835	61	3	G
pp_100183_836	53	11	G
pp_100183_837	36	16	A
pp_100183_838	60	5	G
pp_100183_839	61	3	A
pp_100183_840	64	3	C
pp_100183_841	52	6	A
pp_100183_843	29	21	T
pp_100183_844	13	39	A
pp_100183_845	4	62	T
pp_100183_846	5	63	T
pp_100183_847	17	48	C
pp_100183_848	17	44	G
pp_100183_849	15	38	G
pp_100183_850	4	47	T
pp_100183_851	0	58	A
pp_100183_852	4	50	T
pp_100183_853	16	38	A
pp_100183_858	6	46	T
pp_100183_859	1	59	A
pp_100183_860	8	50	C
pp_100183_861	43	15	G
pp_100183_862	44	11	T
pp_100183_863	57	3	A
pp_100183_865	47	8	A
pp_100183_867	54	0	G
pp_100183_868	49	4	C
pp_100183_869	56	3	A
pp_100183_870	24	31	G
pp_100183_871	39	12	G
pp_100183_873	23	28	A
pp_100183_874	2	60	C
pp_100183_875	3	65	C
pp_100183_876	12	42	A
pp_100183_877	42	11	G
pp_100183_878	52	8	A
pp_100183_879	44	13	C
pp_100183_886	13	37	A
pp_100183_887	11	46	A
pp_100183_888	10	42	C
pp_100183_889	8	47	G
pp_100183_890	32	18	A
pp_100183_891	39	15	G
pp_100183_892	44	10	T
pp_100183_895	44	7	T
pp_100183_897	58	5	C
pp_100183_899	34	16	A
pp_100183_900	33	20	A
pp_100183_901	18	32	G
pp_100183_904	2	52	C
pp_100183_905	2	65	T
pp_100183_906	1	64	T
pp_100183_908	56	4	A
pp_100183_909	58	1	G
pp_100183_910	51	4	A
pp_100183_911	39	15	T
pp_100183_912	41	14	A
pp_100183_913	43	14	T
pp_100183_914	34	17	G
pp_100183_919	34	18	A
pp_100183_920	49	4	G
pp_100183_921	60	3	G
pp_100183_922	63	2	C
pp_100183_923	56	3	G
pp_100183_930	3	48	T
pp_100183_931	26	24	T
pp_100183_932	29	23	G
pp_100183_933	29	23	T
pp_100183_940	49	5	G
pp_100183_957	34	16	T
pp_100183_959	25	25	T
pp_100183_960	13	40	C
pp_100183_961	14	41	A
pp_100183_962	15	35	C
pp_100183_963	16	41	G
pp_100183_969	32	18	T
pp_100183_973	6	54	A
pp_100183_991	2	55	T
pp_100183_992	1	57	T
pp_100183_997	4	56	C
pp_100183_998	4	52	C
pp_100183_999	6	53	A
pp_100183_1000	23	30	A
pp_100183_1007	18	34	T
pp_100183_1008	8	43	T
pp_100183_1009	1	59	C
pp_100183_1010	2	59	T
pp_100183_1011	2	58	T
pp_100183_1015	10	46	C
pp_100183_1016	2	58	T
pp_100183_1021	7	43	A
pp_100183_1027	3	50	T
pp_100183_1028	5	45	T
pp_100183_1058	56	1	T
pp_100183_1059	56	1	G
pp_100183_1060	54	0	A
pp_100285_338	5	45	A
pp_100285_342	52	0	A
pp_100285_343	52	1	T
pp_100285_344	52	1	A
pp_100285_376	3	47	T
pp_100285_377	7	45	T
pp_100285_392	6	47	T
pp_100285_394	0	56	T
pp_100285_408	5	46	A
pp_100285_412	4	46	A
pp_100285_428	51	6	G
pp_100285_429	53	2	A
pp_100285_430	52	2	C
pp_100285_431	49	5	A
pp_100285_440	5	48	T
pp_100285_478	51	1	G
pp_100285_479	52	0	T
pp_100285_480	55	0	A
pp_100285_492	40	10	A
pp_100285_506	1	55	T
pp_100285_507	0	57	T
pp_100285_508	0	57	T
pp_100285_509	0	55	C
pp_100285_510	0	54	C
pp_100285_515	0	55	A
pp_100285_516	0	54	C
pp_100285_517	0	52	A
pp_100285_549	12	41	T
pp_100285_567	2	50	C
pp_100285_568	3	49	T
pp_100285_569	3	52	T
pp_100285_570	2	52	C
pp_100285_592	51	1	T
pp_100285_593	52	2	A
pp_100285_594	47	3	A
pp_100285_624	3	48	A
pp_100285_700	48	3	G
pp_100285_735	50	0	G
pp_100285_757	10	42	C
pp_100285_762	1	50	C
pp_100285_763	2	49	C
pp_100285_841	53	0	G
pp_100285_842	52	0	T
pp_100285_843	50	0	A
pp_100285_892	2	48	A
pp_100285_896	4	47	A
pp_100285_925	3	47	T
pp_100285_1028	47	3	C
pp_100285_1029	40	10	G
pp_100285_1131	3	47	T
pp_100285_1294	49	1	A
pp_100297_472	50	2	G
pp_100297_473	50	1	A
pp_100297_474	41	10	G
pp_100297_480	11	41	C
pp_100297_482	47	4	A
pp_100297_483	48	3	G
pp_100297_484	50	3	G
pp_100297_489	49	1	A
pp_100297_493	18	36	A
pp_100297_494	8	43	C
pp_100297_498	1	49	T
pp_100297_511	1	55	C
pp_100297_512	0	55	A
pp_100297_513	0	56	T
pp_100297_514	3	49	T
pp_100297_515	6	49	T
pp_100297_521	4	47	A
pp_100297_522	1	56	T
pp_100297_523	0	59	T
pp_100297_524	0	60	T
pp_100297_525	0	54	C
pp_100297_530	56	0	T
pp_100297_531	53	1	A
pp_100297_532	60	0	G
pp_100297_533	59	0	T
pp_100297_534	58	0	A
pp_100297_535	36	14	G
pp_100297_539	2	51	T
pp_100297_540	2	50	T
pp_100297_541	4	46	A
pp_100297_546	3	49	C
pp_100297_547	11	43	T
pp_100297_565	1	51	C
pp_100297_566	2	48	T
pp_100297_579	58	0	A
pp_100297_580	58	0	G
pp_100297_581	59	0	A
pp_100297_588	3	48	C
pp_100297_590	2	51	A
pp_100297_592	0	50	T
pp_100297_601	6	44	C
pp_100297_622	4	49	A
pp_100297_623	5	48	T
pp_100297_624	4	48	A
pp_100297_625	5	49	T
pp_100297_628	46	5	T
pp_100297_631	6	44	A
pp_100297_632	2	48	T
pp_100297_633	3	51	T
pp_100297_634	3	52	T
pp_100297_651	9	44	C
pp_100297_653	7	47	T
pp_100297_654	6	48	T
pp_100297_655	5	49	C
pp_100297_656	1	49	T
pp_100297_657	2	54	T
pp_100297_671	4	46	T
pp_100297_681	2	49	T
pp_100297_686	0	53	C
pp_100297_687	1	53	T
pp_100297_692	1	49	T
pp_100297_693	1	52	A
pp_100297_725	2	48	T
pp_100297_748	3	49	A
pp_100297_757	1	51	T
pp_100297_758	0	50	T
pp_100297_767	7	44	A
pp_100297_791	31	19	C
pp_100333_295	58	0	G
pp_100333_296	57	0	A
pp_100333_306	10	41	T
pp_100333_307	4	53	T
pp_100333_308	1	59	C
pp_100333_309	1	60	T
pp_100333_310	6	51	T
pp_100333_311	8	45	A
pp_100333_323	1	55	T
pp_100333_324	1	67	C
pp_100333_325	1	62	C
pp_100333_326	4	49	T
pp_100333_330	52	7	A
pp_100333_331	61	1	G
pp_100333_332	63	0	A
pp_100333_333	55	3	T
pp_100333_337	3	59	C
pp_100333_338	6	53	A
pp_100333_351	10	40	A
pp_100333_352	6	54	C
pp_100333_353	4	63	T
pp_100333_354	4	62	A
pp_100333_355	3	60	C
pp_100333_356	2	63	A
pp_100333_357	6	45	T
pp_100333_361	10	49	A
pp_100333_362	11	56	T
pp_100333_364	14	43	T
pp_100333_366	6	47	T
pp_100333_369	9	45	T
pp_100333_371	44	11	A
pp_100333_372	41	10	A
pp_100333_373	22	29	A
pp_100333_381	47	4	G
pp_100333_384	71	0	G
pp_100333_385	62	2	T
pp_100333_386	68	0	A
pp_100333_387	55	8	G
pp_100333_388	61	3	T
pp_100333_389	51	6	A
pp_100333_391	18	52	C
pp_100333_392	21	50	C
pp_100333_393	20	50	C
pp_100333_394	24	41	T
pp_100333_395	28	24	G
pp_100333_397	20	32	T
pp_100333_400	50	10	A
pp_100333_401	48	10	G
pp_100333_402	39	15	G
pp_100333_403	40	17	T
pp_100333_406	19	35	A
pp_100333_408	45	6	G
pp_100333_409	50	9	A
pp_100333_410	48	10	C
pp_100333_411	29	32	T
pp_100333_412	28	25	T
pp_100333_413	47	12	G
pp_100333_414	54	10	A
pp_100333_415	36	20	A
pp_100333_417	15	35	A
pp_100333_418	15	39	C
pp_100333_419	12	52	C
pp_100333_420	3	58	T
pp_100333_421	5	60	C
pp_100333_422	4	63	A
pp_100333_423	19	41	C
pp_100333_424	26	29	G
pp_100333_430	31	24	T
pp_100333_431	29	24	G
pp_100333_432	31	22	T
pp_100333_433	29	24	T
pp_100333_434	28	26	A
pp_100333_435	36	20	A
pp_100333_439	7	51	T
pp_100333_440	14	36	T
pp_100333_443	13	39	A
pp_100333_444	9	52	G
pp_100333_445	12	46	C
pp_100333_446	10	52	T
pp_100333_447	8	55	C
pp_100333_448	4	60	A
pp_100333_449	4	62	C
pp_100333_450	4	60	A
pp_100333_451	11	41	T
pp_100333_452	14	46	A
pp_100333_453	23	33	C
pp_100333_454	32	21	T
pp_100333_455	43	8	G
pp_100333_456	52	11	T
pp_100333_460	47	16	T
pp_100333_461	46	15	G
pp_100333_462	34	28	T
pp_100333_463	14	56	T
pp_100333_464	4	63	C
pp_100333_468	17	48	G
pp_100333_469	17	40	A
pp_100333_473	21	35	T
pp_100333_474	71	2	G
pp_100333_475	68	2	A
pp_100333_476	55	7	T
pp_100333_478	60	7	T
pp_100333_479	61	1	G
pp_100333_480	51	6	T
pp_100333_481	50	5	G
pp_100333_482	50	6	T
pp_100333_484	8	42	G
pp_100333_485	7	44	T
pp_100333_486	7	48	A
pp_100333_487	4	58	T
pp_100333_488	0	69	T
pp_100333_489	0	76	T
pp_100333_490	1	72	T
pp_100333_491	15	38	T
pp_100333_492	46	12	G
pp_100333_493	69	2	T
pp_100333_494	66	3	G
pp_100333_495	57	8	A
pp_100333_496	18	36	T
pp_100333_498	63	4	T
pp_100333_499	68	5	G
pp_100333_500	59	7	T
pp_100333_501	11	44	T
pp_100333_504	52	10	A
pp_100333_505	54	18	G
pp_100333_506	56	11	A
pp_100333_507	59	5	T
pp_100333_508	62	4	G
pp_100333_509	45	14	T
pp_100333_510	16	44	T
pp_100333_511	14	55	T
pp_100333_514	59	3	A
pp_100333_515	46	10	C
pp_100333_516	60	3	A
pp_100333_518	51	7	T
pp_100333_519	59	5	T
pp_100333_520	61	4	A
pp_100333_521	60	9	G
pp_100333_522	51	16	T
pp_100333_523	28	23	T
pp_100333_526	36	18	A
pp_100333_527	31	19	G
pp_100333_528	23	29	A
pp_100333_529	21	45	A
pp_100333_532	1	56	T
pp_100333_533	21	42	T
pp_100333_534	25	41	G
pp_100333_535	27	38	T
pp_100333_536	12	58	A
pp_100333_537	9	64	C
pp_100333_538	5	71	T
pp_100333_539	15	46	T
pp_100333_540	63	10	A
pp_100333_541	69	5	G
pp_100333_542	71	6	A
pp_100333_543	37	21	T
pp_100333_544	74	2	A
pp_100333_545	76	1	G
pp_100333_546	73	1	A
pp_100333_547	45	9	T
pp_100333_548	23	39	T
pp_100333_549	22	47	A
pp_100333_550	4	73	C
pp_100333_551	25	39	T
pp_100333_552	27	34	G
pp_100333_553	72	3	A
pp_100333_554	66	6	C
pp_100333_555	79	0	A
pp_100333_556	74	2	G
pp_100333_557	74	1	T
pp_100333_558	49	5	T
pp_100333_559	49	3	A
pp_100333_560	39	14	G
pp_100333_561	32	24	T
pp_100333_562	31	25	G
pp_100333_563	22	34	T
pp_100333_564	28	32	C
pp_100333_565	24	31	G
pp_100333_566	16	37	T
pp_100333_568	18	43	G
pp_100333_569	31	22	T
pp_100333_570	25	30	A
pp_100333_571	24	31	A
pp_100333_572	8	56	A
pp_100333_573	7	62	A
pp_100333_574	12	56	C
pp_100333_575	16	52	C
pp_100333_576	19	47	C
pp_100333_577	17	41	G
pp_100333_578	54	15	T
pp_100333_579	57	11	G
pp_100333_580	57	9	A
pp_100333_581	14	42	C
pp_100333_582	11	51	T
pp_100333_583	15	49	T
pp_100333_584	17	52	A
pp_100333_585	18	50	A
pp_100333_586	5	71	C
pp_100333_587	6	61	T
pp_100333_588	5	53	A
pp_100333_589	28	27	T
pp_100333_590	34	24	A
pp_100333_591	40	23	A
pp_100333_592	34	21	C
pp_100333_593	43	12	G
pp_100333_595	46	9	A
pp_100333_596	55	7	G
pp_100333_597	58	8	T
pp_100333_598	33	19	A
pp_100333_599	6	60	C
pp_100333_600	7	64	T
pp_100333_601	11	65	A
pp_100333_602	10	57	A
pp_100333_603	35	30	T
pp_100333_604	40	23	A
pp_100333_605	43	16	A
pp_100333_606	17	45	C
pp_100333_607	21	30	C
pp_100333_608	29	24	G
pp_100333_609	53	9	C
pp_100333_610	38	16	G
pp_100333_611	39	22	G
pp_100333_612	27	44	G
pp_100333_613	54	10	T
pp_100333_614	54	12	A
pp_100333_615	62	4	T
pp_100333_617	16	51	A
pp_100333_618	4	72	T
pp_100333_619	6	74	T
pp_100333_620	32	39	C
pp_100333_621	32	41	G
pp_100333_622	35	29	G
pp_100333_623	11	54	T
pp_100333_624	7	56	C
pp_100333_625	1	70	A
pp_100333_626	8	53	C
pp_100333_627	11	55	T
pp_100333_628	12	61	T
pp_100333_629	10	59	C
pp_100333_630	10	60	G
pp_100333_631	7	65	T
pp_100333_632	13	55	T
pp_100333_633	37	32	A
pp_100333_634	42	27	G
pp_100333_635	42	29	A
pp_100333_636	19	37	G
pp_100333_637	18	43	T
pp_100333_638	12	57	A
pp_100333_639	9	53	T
pp_100333_640	8	54	C
pp_100333_642	13	47	A
pp_100333_643	10	49	A
pp_100333_644	6	59	T
pp_100333_645	8	66	C
pp_100333_646	9	59	C
pp_100333_647	12	66	A
pp_100333_648	14	63	T
pp_100333_649	19	46	T
pp_100333_650	39	15	G
pp_100333_651	36	15	G
pp_100333_653	7	65	C
pp_100333_654	14	45	T
pp_100333_655	8	48	G
pp_100333_656	8	47	T
pp_100333_657	1	73	T
pp_100333_658	1	82	T
pp_100333_659	13	60	C
pp_100333_660	13	60	G
pp_100333_661	16	46	A
pp_100333_662	13	53	C
pp_100333_663	16	49	C
pp_100333_664	19	39	G
pp_100333_665	54	14	T
pp_100333_666	52	14	G
pp_100333_667	59	7	G
pp_100333_668	43	13	T
pp_100333_669	72	1	G
pp_100333_670	48	10	T
pp_100333_671	40	15	T
pp_100333_672	49	12	C
pp_100333_673	69	4	T
pp_100333_674	76	3	G
pp_100333_675	58	9	A
pp_100333_676	37	16	T
pp_100333_678	39	11	A
pp_100333_680	44	7	T
pp_100333_681	40	12	T
pp_100333_682	14	36	T
pp_100333_683	40	25	T
pp_100333_684	42	17	G
pp_100333_685	48	8	T
pp_100333_688	27	28	A
pp_100333_690	27	24	G
pp_100333_691	31	24	A
pp_100333_692	8	58	T
pp_100333_693	4	73	C
pp_100333_694	2	80	T
pp_100333_697	51	5	A
pp_100333_698	42	15	A
pp_100333_699	55	11	G
pp_100333_700	54	13	A
pp_100333_701	53	14	T
pp_100333_702	39	16	G
pp_100333_703	31	21	T
pp_100333_704	8	63	A
pp_100333_705	9	61	C
pp_100333_706	15	53	G
pp_100333_707	14	56	T
pp_100333_708	8	71	T
pp_100333_709	2	80	T
pp_100333_710	18	43	T
pp_100333_711	39	22	A
pp_100333_712	82	0	G
pp_100333_713	84	1	T
pp_100333_714	78	2	A
pp_100333_715	36	15	C
pp_100333_716	29	33	T
pp_100333_717	37	28	C
pp_100333_718	44	12	G
pp_100333_721	36	16	G
pp_100333_723	62	5	T
pp_100333_724	53	7	G
pp_100333_725	51	7	A
pp_100333_726	35	25	C
pp_100333_727	27	28	G
pp_100333_728	24	32	G
pp_100333_729	33	30	T
pp_100333_730	29	35	T
pp_100333_731	21	52	A
pp_100333_732	7	56	C
pp_100333_733	20	34	T
pp_100333_734	32	18	T
pp_100333_735	64	11	G
pp_100333_736	60	7	A
pp_100333_737	61	7	C
pp_100333_738	54	12	G
pp_100333_739	59	12	G
pp_100333_740	57	12	G
pp_100333_741	58	10	G
pp_100333_742	47	11	G
pp_100333_743	36	14	G
pp_100333_744	49	10	T
pp_100333_745	45	7	A
pp_100333_748	12	42	T
pp_100333_749	14	48	G
pp_100333_753	27	30	G
pp_100333_754	16	42	A
pp_100333_755	17	40	A
pp_100333_756	22	29	G
pp_100333_758	39	19	G
pp_100333_759	40	14	A
pp_100333_760	44	11	C
pp_100333_761	48	15	G
pp_100333_762	43	17	T
pp_100333_763	49	14	T
pp_100333_764	51	16	A
pp_100333_765	59	13	G
pp_100333_766	54	10	G
pp_100333_767	56	10	T
pp_100333_768	63	9	A
pp_100333_769	45	19	A
pp_100333_770	22	32	C
pp_100333_771	1	58	T
pp_100333_772	5	56	C
pp_100333_773	30	30	T
pp_100333_774	38	21	A
pp_100333_775	49	11	G
pp_100333_777	21	29	T
pp_100333_778	39	21	T
pp_100333_779	44	16	C
pp_100333_780	45	20	G
pp_100333_782	39	22	G
pp_100333_783	69	2	T
pp_100333_784	65	4	A
pp_100333_785	63	10	C
pp_100333_786	22	43	G
pp_100333_787	25	32	G
pp_100333_788	12	44	T
pp_100333_789	13	39	A
pp_100333_790	7	49	A
pp_100333_791	8	43	G
pp_100333_792	10	44	T
pp_100333_793	10	50	T
pp_100333_794	14	36	C
pp_100333_795	13	37	G
pp_100333_797	5	55	T
pp_100333_798	34	27	T
pp_100333_799	42	15	G
pp_100333_800	50	11	C
pp_100333_801	33	26	G
pp_100333_802	33	25	G
pp_100333_803	19	40	T
pp_100333_804	47	8	G
pp_100333_805	49	11	G
pp_100333_806	50	12	A
pp_100333_807	29	24	G
pp_100333_808	51	6	T
pp_100333_809	53	8	T
pp_100333_810	44	8	T
pp_100333_813	36	20	T
pp_100333_814	61	9	A
pp_100333_815	61	10	G
pp_100333_816	31	32	G
pp_100333_817	13	51	G
pp_100333_818	11	44	T
pp_100333_819	7	61	T
pp_100333_820	12	45	T
pp_100333_821	12	43	C
pp_100333_823	11	42	A
pp_100333_824	4	59	T
pp_100333_827	1	54	C
pp_100333_828	7	72	C
pp_100333_829	9	67	A
pp_100333_830	13	56	T
pp_100333_831	25	27	C
pp_100333_832	48	11	T
pp_100333_833	60	6	A
pp_100333_834	69	2	G
pp_100333_835	68	5	A
pp_100333_836	61	4	A
pp_100333_837	53	7	G
pp_100333_838	47	7	A
pp_100333_839	52	7	G
pp_100333_840	14	42	C
pp_100333_841	18	43	C
pp_100333_844	51	6	A
pp_100333_845	65	5	G
pp_100333_846	70	3	A
pp_100333_847	59	13	C
pp_100333_849	18	53	T
pp_100333_850	5	60	T
pp_100333_851	57	8	T
pp_100333_852	58	8	A
pp_100333_853	70	1	A
pp_100333_854	16	39	G
pp_100333_856	17	39	T
pp_100333_857	27	27	T
pp_100333_858	28	26	A
pp_100333_859	14	47	T
pp_100333_860	8	61	C
pp_100333_861	1	71	C
pp_100333_862	3	54	T
pp_100333_863	11	53	C
pp_100333_864	20	34	C
pp_100333_865	26	40	A
pp_100333_866	15	37	A
pp_100333_867	8	61	T
pp_100333_868	5	67	T
pp_100333_869	39	28	T
pp_100333_870	41	21	G
pp_100333_871	50	9	A
pp_100333_876	3	75	T
pp_100333_880	3	71	T
pp_100333_881	0	76	A
pp_100333_882	0	80	C
pp_100333_883	1	66	T
pp_100333_884	4	62	C
pp_100333_885	8	62	T
pp_100333_886	17	46	T
pp_100333_887	19	41	G
pp_100333_888	21	42	A
pp_100333_889	14	43	A
pp_100333_892	39	12	G
pp_100333_893	34	19	G
pp_100333_894	23	31	T
pp_100333_895	16	45	T
pp_100333_896	11	64	T
pp_100333_897	5	75	T
pp_100333_898	5	66	A
pp_100333_899	7	67	C
pp_100333_900	12	54	T
pp_100333_901	29	27	G
pp_100333_902	39	18	G
pp_100333_903	64	5	A
pp_100333_904	67	1	T
pp_100333_905	69	2	A
pp_100333_906	63	3	A
pp_100333_907	58	6	G
pp_100333_908	41	24	T
pp_100333_909	11	49	T
pp_100333_910	6	52	C
pp_100333_912	8	46	C
pp_100333_913	18	47	A
pp_100333_914	20	49	A
pp_100333_915	37	27	T
pp_100333_916	45	14	G
pp_100333_917	34	21	T
pp_100333_918	24	26	C
pp_100333_919	27	36	G
pp_100333_920	51	18	T
pp_100333_921	49	18	G
pp_100333_922	58	15	G
pp_100333_923	40	26	A
pp_100333_924	39	26	C
pp_100333_925	19	49	T
pp_100333_926	5	61	C
pp_100333_927	0	76	C
pp_100333_928	1	68	C
pp_100333_929	1	71	A
pp_100333_930	1	69	C
pp_100333_931	1	73	T
pp_100333_932	2	77	A
pp_100333_933	3	65	C
pp_100333_934	3	69	T
pp_100333_935	6	54	T
pp_100333_936	6	60	A
pp_100333_937	7	55	T
pp_100333_940	40	10	T
pp_100333_942	44	10	T
pp_100333_944	10	43	A
pp_100333_945	11	40	C
pp_100333_946	8	58	A
pp_100333_947	6	47	A
pp_100333_948	8	50	T
pp_100333_949	8	48	A
pp_100333_950	7	52	T
pp_100333_951	5	57	A
pp_100333_952	4	68	C
pp_100333_953	3	76	T
pp_100333_954	6	70	T
pp_100333_955	7	69	A
pp_100333_956	7	60	T
pp_100333_957	23	39	T
pp_100333_958	28	34	A
pp_100333_959	24	34	A
pp_100333_960	4	60	A
pp_100333_961	7	65	C
pp_100333_962	11	59	T
pp_100333_963	16	42	T
pp_100333_966	13	37	T
pp_100333_968	13	42	T
pp_100333_969	9	48	T
pp_100333_972	13	38	A
pp_100333_973	13	54	C
pp_100333_974	21	45	A
pp_100333_975	16	51	A
pp_100333_976	16	55	C
pp_100333_977	1	77	T
pp_100333_978	15	64	T
pp_100333_979	37	25	T
pp_100333_980	37	20	G
pp_100333_981	34	27	G
pp_100333_982	10	58	T
pp_100333_983	10	51	A
pp_100333_984	22	30	A
pp_100333_985	20	34	A
pp_100333_986	31	27	G
pp_100333_987	21	32	A
pp_100333_989	27	24	T
pp_100333_990	16	36	C
pp_100333_992	17	40	A
pp_100333_993	17	45	T
pp_100333_994	5	62	T
pp_100333_995	2	77	A
pp_100333_996	5	62	T
pp_100333_997	6	64	A
pp_100333_998	6	67	T
pp_100333_999	4	71	C
pp_100333_1000	4	71	A
pp_100333_1001	10	56	C
pp_100333_1002	14	43	G
pp_100333_1003	14	49	T
pp_100333_1004	9	63	T
pp_100333_1005	0	77	T
pp_100333_1006	1	76	T
pp_100333_1007	40	10	T
pp_100333_1008	45	7	A
pp_100333_1009	59	4	A
pp_100333_1010	15	45	G
pp_100333_1011	17	36	G
pp_100333_1012	11	54	T
pp_100333_1013	14	55	T
pp_100333_1014	8	64	T
pp_100333_1015	6	68	C
pp_100333_1016	9	41	T
pp_100333_1019	41	20	G
pp_100333_1020	44	19	G
pp_100333_1021	49	11	C
pp_100333_1022	20	36	T
pp_100333_1023	6	55	T
pp_100333_1024	1	76	C
pp_100333_1025	0	73	T
pp_100333_1026	1	70	T
pp_100333_1027	3	69	C
pp_100333_1028	6	69	T
pp_100333_1029	38	27	T
pp_100333_1030	55	12	G
pp_100333_1031	59	6	A
pp_100333_1032	34	17	C
pp_100333_1033	20	37	C
pp_100333_1034	6	58	C
pp_100333_1035	0	65	A
pp_100333_1036	0	73	T
pp_100333_1037	5	64	T
pp_100333_1038	7	67	A
pp_100333_1039	28	22	C
pp_100333_1040	44	12	G
pp_100333_1041	36	19	T
pp_100333_1042	8	52	A
pp_100333_1043	5	64	T
pp_100333_1044	10	48	T
pp_100333_1045	22	29	A
pp_100333_1046	24	31	G
pp_100333_1047	31	21	T
pp_100333_1048	21	30	G
pp_100333_1049	19	38	A
pp_100333_1054	6	55	A
pp_100333_1055	15	40	A
pp_100333_1056	20	37	C
pp_100333_1058	25	29	G
pp_100333_1059	32	24	G
pp_100333_1060	37	18	G
pp_100333_1061	44	11	C
pp_100333_1064	7	68	C
pp_100333_1065	6	59	T
pp_100333_1066	5	59	C
pp_100333_1067	6	57	C
pp_100333_1068	18	42	A
pp_100333_1073	35	23	T
pp_100333_1074	27	29	A
pp_100333_1075	49	18	T
pp_100333_1076	35	23	A
pp_100333_1077	44	15	G
pp_100333_1078	46	17	A
pp_100333_1079	47	16	C
pp_100333_1084	12	39	A
pp_100333_1085	18	38	A
pp_100333_1086	27	36	G
pp_100333_1087	26	36	G
pp_100333_1088	20	38	T
pp_100333_1089	8	52	C
pp_100333_1090	6	54	T
pp_100333_1092	3	49	A
pp_100333_1093	21	34	A
pp_100333_1094	22	36	G
pp_100333_1095	27	28	A
pp_100333_1096	16	42	A
pp_100333_1097	13	40	C
pp_100333_1098	23	33	T
pp_100333_1099	24	36	A
pp_100333_1100	40	23	C
pp_100333_1101	37	22	G
pp_100333_1102	32	27	T
pp_100333_1103	6	69	C
pp_100333_1104	4	64	T
pp_100333_1105	4	61	C
pp_100333_1107	32	21	G
pp_100333_1108	30	25	G
pp_100333_1109	15	39	G
pp_100333_1110	16	36	T
pp_100333_1113	5	47	T
pp_100333_1114	3	52	C
pp_100333_1115	14	53	A
pp_100333_1116	23	39	A
pp_100333_1117	25	29	G
pp_100333_1120	47	5	G
pp_100333_1121	52	4	T
pp_100333_1122	61	3	A
pp_100333_1123	30	31	G
pp_100333_1124	39	19	A
pp_100333_1125	31	23	T
pp_100333_1126	27	25	A
pp_100333_1127	23	37	A
pp_100333_1128	14	41	A
pp_100333_1129	19	39	G
pp_100333_1133	5	47	T
pp_100333_1137	11	43	C
pp_100333_1138	14	41	C
pp_100333_1139	11	39	C
pp_100333_1142	41	16	A
pp_100333_1143	51	9	G
pp_100333_1144	63	6	A
pp_100333_1145	51	10	G
pp_100333_1146	37	24	A
pp_100333_1147	21	32	G
pp_100333_1148	8	44	C
pp_100333_1149	19	37	T
pp_100333_1150	15	42	A
pp_100333_1151	13	40	A
pp_100333_1152	6	58	C
pp_100333_1153	4	59	C
pp_100333_1154	3	64	A
pp_100333_1155	4	58	T
pp_100333_1156	3	63	T
pp_100333_1157	3	64	T
pp_100333_1158	2	67	T
pp_100333_1163	13	37	A
pp_100333_1164	25	28	G
pp_100333_1165	31	26	A
pp_100333_1166	36	24	G
pp_100333_1168	50	5	G
pp_100333_1169	63	4	A
pp_100333_1170	46	13	C
pp_100333_1171	45	11	G
pp_100333_1179	70	1	G
pp_100333_1180	63	1	T
pp_100333_1181	68	2	A
pp_100333_1182	38	17	G
pp_100333_1183	43	14	G
pp_100333_1186	50	9	G
pp_100333_1187	61	3	A
pp_100333_1188	55	4	G
pp_100333_1192	25	26	A
pp_100333_1193	35	19	G
pp_100333_1194	60	7	A
pp_100333_1195	56	6	A
pp_100333_1196	52	10	G
pp_100333_1197	25	25	T
pp_100333_1198	17	34	G
pp_100333_1200	10	46	T
pp_100333_1201	9	47	C
pp_100333_1202	34	21	T
pp_100333_1203	34	18	G
pp_100333_1204	39	12	G
pp_100333_1206	71	0	A
pp_100333_1207	74	1	C
pp_100333_1208	75	0	A
pp_100333_1209	60	2	G
pp_100333_1210	36	16	G
pp_100333_1211	39	17	T
pp_100333_1212	34	17	A
pp_100333_1213	38	12	T
pp_100333_1214	53	3	G
pp_100333_1215	50	6	T
pp_100333_1217	38	23	G
pp_100333_1218	43	12	A
pp_100333_1219	44	12	C
pp_100333_1220	23	33	G
pp_100333_1221	42	10	T
pp_100333_1222	58	8	G
pp_100333_1223	63	5	G
pp_100333_1224	54	5	A
pp_100333_1225	47	7	G
pp_100333_1226	53	10	G
pp_100333_1227	46	9	T
pp_100333_1228	43	15	G
pp_100333_1230	28	25	A
pp_100333_1231	27	24	A
pp_100333_1232	27	27	G
pp_100333_1235	50	3	A
pp_100333_1236	45	6	C
pp_100333_1237	30	25	G
pp_100333_1238	27	35	G
pp_100333_1239	19	43	T
pp_100333_1240	9	47	G
pp_100333_1241	3	50	C
pp_100333_1242	2	55	T
pp_100333_1243	5	58	C
pp_100333_1244	14	40	T
pp_100333_1245	15	38	A
pp_100333_1246	15	36	A
pp_100333_1249	19	34	C
pp_100333_1250	10	53	C
pp_100333_1252	40	14	G
pp_100333_1253	58	1	A
pp_100333_1254	53	8	G
pp_100333_1255	54	4	A
pp_100333_1257	52	9	T
pp_100333_1265	13	39	G
pp_100333_1266	17	36	T
pp_100333_1269	73	0	T
pp_100333_1270	73	0	A
pp_100333_1271	72	0	A
pp_100333_1273	28	36	A
pp_100333_1274	20	38	A
pp_100333_1276	11	39	G
pp_100333_1278	32	20	T
pp_100333_1279	41	12	A
pp_100333_1280	55	3	A
pp_100333_1286	10	41	T
pp_100333_1289	40	14	C
pp_100333_1290	46	14	G
pp_100333_1291	44	15	G
pp_100333_1293	20	35	A
pp_100333_1298	8	60	C
pp_100333_1299	3	62	A
pp_100333_1300	20	48	C
pp_100333_1301	38	19	T
pp_100333_1302	58	6	G
pp_100333_1303	50	7	G
pp_100333_1307	51	8	C
pp_100333_1308	29	22	A
pp_100333_1309	33	17	G
pp_100333_1310	35	21	A
pp_100333_1311	36	18	G
pp_100333_1316	51	4	T
pp_100333_1317	44	10	T
pp_100333_1318	52	6	C
pp_100333_1319	65	2	T
pp_100333_1320	61	2	A
pp_100333_1321	61	3	A
pp_100333_1322	13	37	G
pp_100333_1324	6	46	T
pp_100333_1325	1	49	T
pp_100333_1326	3	51	T
pp_100333_1329	56	2	G
pp_100333_1330	71	0	G
pp_100333_1331	71	0	C
pp_100333_1332	71	0	A
pp_100333_1333	65	1	G
pp_100333_1334	66	2	G
pp_100333_1335	60	5	G
pp_100333_1337	41	14	G
pp_100333_1338	48	7	A
pp_100333_1339	46	9	C
pp_100333_1341	4	65	A
pp_100333_1342	2	61	C
pp_100333_1343	2	62	T
pp_100333_1346	46	6	G
pp_100333_1350	13	37	A
pp_100333_1353	42	9	T
pp_100333_1356	43	11	T
pp_100333_1358	32	18	G
pp_100333_1364	21	31	A
pp_100333_1365	19	32	A
pp_100333_1369	19	37	A
pp_100333_1370	23	29	A
pp_100333_1371	34	19	T
pp_100333_1373	28	24	G
pp_100333_1383	48	2	A
pp_100333_1388	68	1	G
pp_100333_1389	67	1	T
pp_100333_1390	66	1	A
pp_100333_1391	38	16	G
pp_100333_1392	40	13	G
pp_100333_1397	23	29	G
pp_100333_1398	38	16	A
pp_100333_1399	37	16	C
pp_100333_1400	21	30	A
pp_100333_1401	1	55	T
pp_100333_1402	5	50	T
pp_100333_1407	20	30	T
pp_100333_1409	43	9	C
pp_100333_1410	45	6	G
pp_100333_1415	40	12	T
pp_100333_1416	37	23	G
pp_100333_1417	35	19	A
pp_100333_1424	40	12	G
pp_100333_1428	53	6	G
pp_100333_1429	60	3	A
pp_100333_1437	11	40	A
pp_100333_1438	6	46	C
pp_100333_1439	4	46	A
pp_100333_1446	18	36	G
pp_100333_1447	23	27	T
pp_100333_1465	45	6	A
pp_100333_1467	48	5	T
pp_100333_1468	33	20	G
pp_100333_1473	7	45	T
pp_100333_1474	4	51	C
pp_100333_1478	42	12	A
pp_100333_1479	38	13	A
pp_100333_1480	44	12	G
pp_100333_1481	37	15	G
pp_100333_1485	12	45	A
pp_100333_1486	11	47	A
pp_100333_1487	26	25	G
pp_100333_1489	26	25	C
pp_100333_1490	10	40	G
pp_100333_1491	2	50	C
pp_100333_1501	32	18	A
pp_100333_1505	28	22	A
pp_100333_1509	31	22	G
pp_100333_1510	37	19	A
pp_100333_1511	33	21	C
pp_100333_1513	3	51	A
pp_100333_1514	3	47	A
pp_100333_1521	2	50	A
pp_100333_1526	54	2	A
pp_100333_1527	47	7	G
pp_100333_1528	46	6	T
pp_100333_1529	15	36	T
pp_100333_1530	12	48	A
pp_100333_1531	4	50	C
pp_100333_1532	8	44	G
pp_100333_1554	5	52	T
pp_100333_1557	42	9	G
pp_100333_1559	60	1	G
pp_100333_1560	62	0	T
pp_100333_1561	63	0	A
pp_100333_1562	42	10	G
pp_100333_1563	39	12	G
pp_100333_1565	46	12	G
pp_100333_1566	49	6	A
pp_100333_1567	50	8	C
pp_100333_1568	53	6	A
pp_100333_1569	54	1	G
pp_100333_1570	52	0	A
pp_100333_1577	47	3	A
pp_100333_1578	52	1	A
pp_100333_1579	62	0	A
pp_100333_1580	60	0	G
pp_100333_1581	62	0	T
pp_100333_1582	53	4	T
pp_100333_1583	42	11	G
pp_100333_1590	3	48	C
pp_100333_1591	3	53	A
pp_100333_1592	0	59	C
pp_100333_1596	46	6	A
pp_100333_1620	9	41	T
pp_100333_1661	48	2	G
pp_100333_1662	44	7	T
pp_100333_1663	50	3	A
pp_100333_1690	3	51	C
pp_100333_1699	20	31	C
pp_100364_225	10	41	G
pp_100364_231	54	6	A
pp_100364_232	60	9	C
pp_100364_233	59	39	A
pp_100364_234	34	70	T
pp_100364_235	36	144	T
pp_100364_236	55	252	T
pp_100364_237	77	387	T
pp_100364_238	90	509	T
pp_100364_239	116	691	C
pp_100364_240	122	1098	A
pp_100364_241	191	1143	T
pp_100364_242	265	1254	A
pp_100364_243	287	1178	T
pp_100364_244	595	880	T
pp_100364_245	878	712	G
pp_100364_246	961	630	G
pp_100364_247	676	929	A
pp_100364_248	374	1039	A
pp_100364_249	1060	403	A
pp_100364_250	1795	168	T
pp_100364_251	1880	102	A
pp_100364_252	1509	314	A
pp_100364_253	256	1167	A
pp_100364_254	155	1977	T
pp_100364_255	67	1918	C
pp_100364_256	46	2261	C
pp_100364_257	57	2137	T
pp_100364_258	326	1708	C
pp_100364_259	412	1490	A
pp_100364_260	896	788	T
pp_100364_261	1520	235	G
pp_100364_262	1446	266	G
pp_100364_263	986	611	T
pp_100364_264	951	646	G
pp_100364_265	909	692	C
pp_100364_266	822	753	A
pp_100364_267	669	1168	T
pp_100364_268	715	1122	G
pp_100364_269	922	908	T
pp_100364_270	384	1764	C
pp_100364_271	268	1971	A
pp_100364_272	52	2215	T
pp_100364_273	80	2094	C
pp_100364_274	613	1238	A
pp_100364_275	696	1142	G
pp_100364_276	898	841	A
pp_100364_277	436	1275	G
pp_100364_278	923	750	A
pp_100364_279	661	1098	T
pp_100364_280	548	1336	A
pp_100364_281	99	2214	C
pp_100364_282	827	669	T
pp_100364_283	1399	293	G
pp_100364_284	2137	67	T
pp_100364_285	1531	300	G
pp_100364_286	1408	443	A
pp_100364_287	670	955	T
pp_100364_288	759	821	G
pp_100364_289	583	1029	T
pp_100364_290	266	1512	C
pp_100364_291	572	996	C
pp_100364_292	924	669	T
pp_100364_293	1333	408	G
pp_100364_294	1071	602	G
pp_100364_295	659	1160	T
pp_100364_296	643	1089	A
pp_100364_297	1444	506	T
pp_100364_298	1675	303	G
pp_100364_299	1422	466	T
pp_100364_300	542	1269	A
pp_100364_301	349	1630	A
pp_100364_302	419	1472	C
pp_100364_303	338	1275	C
pp_100364_304	424	1160	C
pp_100364_305	670	595	A
pp_100364_306	1631	296	G
pp_100364_307	1647	311	A
pp_100364_308	1480	674	C
[truncated: 998,000+ more rows]
