# Supplementary material for: Epitranscriptome changes triggered by ammonium nutrition regulate the proteome response of maritime pine roots
Source: Front Plant Sci. 2022 Dec 22;13:1102044. doi: 10.3389/fpls.2022.1102044 (PMC9815506; doi:10.3389/fpls.2022.1102044)
Supplement: Supplementary file 2 [file DataSheet_2.zip › Supp_Dataset_7.txt]

Supplementary Dataset 7. Accounts of modified and not modified positions in transcripts expressed in roots of maritime pine seedlings irrigated with 3 mM ammonium (replicate 1). Only positions with a coverage of 50 read have been considered.
SeqID	Mod	noMod	NT
pp_100183_88	7	43	T
pp_100183_89	3	50	T
pp_100183_91	19	32	T
pp_100183_95	55	1	G
pp_100183_96	56	2	T
pp_100183_97	60	1	A
pp_100183_98	49	7	G
pp_100183_99	50	7	A
pp_100183_105	34	18	T
pp_100183_106	41	14	T
pp_100183_107	46	8	A
pp_100183_108	49	4	A
pp_100183_112	28	25	T
pp_100183_113	30	21	T
pp_100183_114	37	14	T
pp_100183_115	47	8	G
pp_100183_118	2	56	T
pp_100183_122	53	1	A
pp_100183_124	47	5	A
pp_100183_128	7	48	A
pp_100183_129	13	42	C
pp_100183_130	13	40	G
pp_100183_131	9	45	T
pp_100183_132	1	62	C
pp_100183_133	2	61	T
pp_100183_134	2	59	C
pp_100183_135	2	50	A
pp_100183_142	21	31	A
pp_100183_147	18	33	T
pp_100183_152	3	54	A
pp_100183_162	43	8	G
pp_100183_163	50	4	A
pp_100183_164	59	3	C
pp_100183_165	40	18	A
pp_100183_166	39	24	T
pp_100183_167	40	24	T
pp_100183_168	40	24	T
pp_100183_169	46	15	T
pp_100183_170	56	5	T
pp_100183_171	52	3	G
pp_100183_172	40	13	T
pp_100183_174	56	2	T
pp_100183_175	56	2	G
pp_100183_176	51	7	T
pp_100183_177	6	55	T
pp_100183_178	2	48	T
pp_100183_184	3	50	C
pp_100183_185	5	50	T
pp_100183_186	4	54	A
pp_100183_187	5	55	T
pp_100183_188	7	51	A
pp_100183_189	7	55	T
pp_100183_190	6	51	T
pp_100183_191	1	62	T
pp_100183_192	10	48	C
pp_100183_193	11	48	G
pp_100183_194	11	42	T
pp_100183_198	63	0	G
pp_100183_199	60	0	A
pp_100183_205	22	32	G
pp_100183_206	24	29	T
pp_100183_207	26	33	T
pp_100183_208	26	38	T
pp_100183_209	27	35	C
pp_100183_210	15	43	A
pp_100183_212	39	13	T
pp_100183_213	39	11	T
pp_100183_214	40	22	T
pp_100183_215	42	23	A
pp_100183_216	40	20	A
pp_100183_217	31	20	C
pp_100183_218	50	1	G
pp_100183_220	59	1	A
pp_100183_221	63	2	G
pp_100183_222	67	1	A
pp_100183_223	65	0	C
pp_100183_224	44	18	A
pp_100183_232	6	46	A
pp_100183_233	3	51	T
pp_100183_234	4	52	T
pp_100183_240	26	26	T
pp_100183_241	20	36	C
pp_100183_242	13	46	T
pp_100183_243	20	35	G
pp_100183_244	21	29	T
pp_100183_247	16	38	G
pp_100183_248	15	35	T
pp_100183_249	6	55	C
pp_100183_250	9	42	T
pp_100183_251	10	43	A
pp_100183_253	2	55	A
pp_100183_254	9	50	T
pp_100183_256	14	36	A
pp_100183_258	18	33	G
pp_100183_261	28	26	C
pp_100183_262	36	15	C
pp_100183_264	47	8	G
pp_100183_266	14	41	A
pp_100183_271	32	19	C
pp_100183_274	4	62	C
pp_100183_275	4	54	C
pp_100183_276	9	50	T
pp_100183_287	7	44	C
pp_100183_296	10	44	G
pp_100183_299	21	29	T
pp_100183_301	1	51	T
pp_100183_303	3	54	C
pp_100183_306	9	45	G
pp_100183_312	12	39	C
pp_100183_313	3	53	C
pp_100183_314	9	42	T
pp_100183_316	45	13	C
pp_100183_317	51	6	A
pp_100183_318	54	4	G
pp_100183_322	47	8	C
pp_100183_324	29	22	A
pp_100183_326	13	44	A
pp_100183_327	14	38	C
pp_100183_328	13	46	G
pp_100183_329	15	42	T
pp_100183_330	5	55	C
pp_100183_331	3	60	T
pp_100183_332	2	59	C
pp_100183_333	3	61	T
pp_100183_334	1	64	T
pp_100183_335	22	32	T
pp_100183_336	50	7	A
pp_100183_337	56	4	G
pp_100183_338	46	7	A
pp_100183_339	37	13	G
pp_100183_340	43	9	T
pp_100183_342	17	36	C
pp_100183_344	47	9	G
pp_100183_345	51	8	G
pp_100183_352	26	26	T
pp_100183_353	6	49	A
pp_100183_354	6	58	T
pp_100183_355	6	53	T
pp_100183_356	3	52	A
pp_100183_360	4	50	A
pp_100183_369	4	51	C
pp_100183_377	42	9	T
pp_100183_379	17	33	T
pp_100183_402	51	0	G
pp_100183_403	58	1	C
pp_100183_404	62	1	G
pp_100183_405	33	25	T
pp_100183_406	14	36	T
pp_100183_411	6	53	C
pp_100183_412	5	54	T
pp_100183_413	4	52	C
pp_100183_414	0	57	A
pp_100183_421	22	32	A
pp_100183_426	44	8	G
pp_100183_427	37	13	C
pp_100183_428	6	45	T
pp_100183_429	3	52	T
pp_100183_433	7	44	C
pp_100183_434	3	50	T
pp_100183_435	7	44	T
pp_100183_448	44	8	G
pp_100183_449	59	1	A
pp_100183_450	60	1	G
pp_100183_451	57	0	A
pp_100183_456	61	1	G
pp_100183_457	61	0	C
pp_100183_458	63	0	A
pp_100183_467	51	2	T
pp_100183_471	46	5	C
pp_100183_473	7	45	T
pp_100183_477	3	52	C
pp_100183_478	1	58	T
pp_100183_489	35	15	G
pp_100183_490	36	15	G
pp_100183_498	44	9	A
pp_100183_499	25	25	G
pp_100183_500	17	33	A
pp_100183_511	31	24	G
pp_100183_512	30	21	G
pp_100183_519	5	51	C
pp_100183_531	44	6	G
pp_100183_532	46	6	C
pp_100183_538	59	0	G
pp_100183_539	59	0	C
pp_100183_540	60	0	G
pp_100183_543	8	44	T
pp_100183_567	4	48	A
pp_100183_568	47	9	T
pp_100183_569	50	7	G
pp_100183_570	50	5	A
pp_100183_573	1	51	A
pp_100183_582	51	2	G
pp_100183_601	26	25	G
pp_100183_611	15	36	G
pp_100183_619	8	43	C
pp_100183_627	1	53	A
pp_100183_628	3	54	C
pp_100183_642	1	50	A
pp_100183_645	14	37	T
pp_100183_647	2	56	C
pp_100183_654	5	50	A
pp_100183_655	3	55	C
pp_100183_656	3	55	T
pp_100183_657	4	50	C
pp_100183_658	5	45	G
pp_100183_659	4	47	C
pp_100183_664	49	2	G
pp_100183_672	1	55	C
pp_100183_673	0	52	T
pp_100183_748	46	5	G
pp_100183_752	2	49	C
pp_100183_756	48	4	G
pp_100183_757	45	8	G
pp_100183_758	44	10	C
pp_100183_769	48	3	G
pp_100183_832	47	3	A
pp_100183_875	2	48	C
pp_100333_708	7	44	T
pp_100364_231	50	5	A
pp_100364_232	46	6	C
pp_100364_233	42	24	A
pp_100364_234	25	44	T
pp_100364_235	25	86	T
pp_100364_236	29	111	T
pp_100364_237	34	105	T
pp_100364_238	49	210	T
pp_100364_239	75	335	C
pp_100364_240	85	705	A
pp_100364_241	99	667	T
pp_100364_242	111	706	A
pp_100364_243	124	669	T
pp_100364_244	286	529	T
pp_100364_245	565	439	G
pp_100364_246	588	432	G
pp_100364_247	450	596	A
pp_100364_248	232	717	A
pp_100364_249	583	313	A
pp_100364_250	1084	140	T
pp_100364_251	1143	90	A
pp_100364_252	877	216	A
pp_100364_253	136	760	A
pp_100364_254	96	1264	T
pp_100364_255	38	1241	C
pp_100364_256	20	1410	C
pp_100364_257	20	1364	T
pp_100364_258	258	999	C
pp_100364_259	332	842	A
pp_100364_260	592	476	T
pp_100364_261	1027	133	G
pp_100364_262	970	124	G
pp_100364_263	690	341	T
pp_100364_264	632	379	G
pp_100364_265	566	426	C
pp_100364_266	522	453	A
pp_100364_267	380	725	T
pp_100364_268	402	689	G
pp_100364_269	528	555	T
pp_100364_270	189	1101	C
pp_100364_271	134	1221	A
pp_100364_272	30	1408	T
pp_100364_273	54	1302	C
pp_100364_274	381	763	A
pp_100364_275	422	712	G
pp_100364_276	547	542	A
pp_100364_277	218	850	G
pp_100364_278	450	539	A
pp_100364_279	288	798	T
pp_100364_280	242	904	A
pp_100364_281	50	1402	C
pp_100364_282	544	345	T
pp_100364_283	874	134	G
pp_100364_284	1304	39	T
pp_100364_285	833	260	G
pp_100364_286	783	315	A
pp_100364_287	392	639	T
pp_100364_288	386	572	G
pp_100364_289	282	755	T
pp_100364_290	94	1077	C
pp_100364_291	289	700	C
pp_100364_292	452	526	T
pp_100364_293	765	284	G
pp_100364_294	598	372	G
pp_100364_295	401	668	T
pp_100364_296	389	726	A
pp_100364_297	858	322	T
pp_100364_298	998	200	G
pp_100364_299	812	325	T
pp_100364_300	278	835	A
pp_100364_301	154	1100	A
pp_100364_302	193	970	C
pp_100364_303	160	918	C
pp_100364_304	214	855	C
pp_100364_305	377	359	A
pp_100364_306	1157	127	G
pp_100364_307	1193	129	A
pp_100364_308	1095	274	C
pp_100364_309	248	818	T
pp_100364_310	66	1262	A
pp_100364_311	56	1342	C
pp_100364_312	23	1441	T
pp_100364_313	21	1483	T
pp_100364_314	143	1022	T
pp_100364_315	274	863	A
pp_100364_316	396	700	T
pp_100364_317	375	828	A
pp_100364_318	708	429	T
pp_100364_319	705	400	G
pp_100364_320	641	498	T
pp_100364_321	128	986	A
pp_100364_322	238	823	T
pp_100364_323	510	624	A
pp_100364_324	551	593	G
pp_100364_325	579	456	T
pp_100364_326	215	764	A
pp_100364_327	215	960	T
pp_100364_328	89	1378	A
pp_100364_329	62	1389	C
pp_100364_330	58	1283	T
pp_100364_331	53	1277	A
pp_100364_332	87	1168	T
pp_100364_333	586	801	A
pp_100364_334	998	288	T
pp_100364_335	1097	202	G
pp_100364_336	908	268	A
pp_100364_337	390	733	C
pp_100364_338	239	960	C
pp_100364_339	689	621	T
pp_100364_340	811	281	G
pp_100364_341	1139	88	A
pp_100364_342	1463	17	A
pp_100364_343	1366	41	T
pp_100364_344	1284	99	A
pp_100364_345	1182	72	G
pp_100364_346	600	294	T
pp_100364_347	553	334	C
pp_100364_348	702	276	T
pp_100364_349	774	224	G
pp_100364_350	816	202	T
pp_100364_351	359	823	G
pp_100364_352	360	693	G
pp_100364_353	250	733	T
pp_100364_354	540	397	C
pp_100364_355	412	661	G
pp_100364_356	364	722	A
pp_100364_357	89	1239	C
pp_100364_358	47	1286	C
pp_100364_359	31	1457	T
pp_100364_360	31	1528	C
pp_100364_361	178	1340	T
pp_100364_362	373	1040	C
pp_100364_363	802	520	T
pp_100364_364	866	416	G
pp_100364_365	716	393	A
pp_100364_366	422	635	T
pp_100364_367	387	542	C
pp_100364_368	308	620	A
pp_100364_369	347	548	T
pp_100364_370	280	679	G
pp_100364_371	300	536	A
pp_100364_372	463	424	T
pp_100364_373	662	290	A
pp_100364_374	503	570	A
pp_100364_375	206	1071	C
pp_100364_376	83	1332	T
pp_100364_377	79	1135	T
pp_100364_378	87	980	C
pp_100364_379	85	1239	T
pp_100364_380	140	1254	C
pp_100364_381	338	924	T
pp_100364_382	380	787	G
pp_100364_383	389	695	A
pp_100364_384	295	779	C
pp_100364_385	433	612	T
pp_100364_386	620	374	T
pp_100364_387	761	278	A
pp_100364_388	778	193	G
pp_100364_389	585	373	T
pp_100364_390	432	464	C
pp_100364_391	128	913	C
pp_100364_392	48	1172	A
pp_100364_393	16	1500	C
pp_100364_394	39	1329	A
pp_100364_395	28	1359	C
pp_100364_396	149	1087	C
pp_100364_397	171	1196	G
pp_100364_398	177	1082	T
pp_100364_399	181	640	C
pp_100364_400	253	351	C
pp_100364_401	182	525	A
pp_100364_402	553	420	T
pp_100364_403	427	670	G
pp_100364_404	418	688	T
pp_100364_405	36	1477	T
pp_100364_406	43	1354	C
pp_100364_407	50	1330	A
pp_100364_408	382	580	T
pp_100364_409	633	409	G
pp_100364_410	978	213	G
pp_100364_411	632	387	T
pp_100364_412	806	312	G
pp_100364_413	956	230	T
pp_100364_414	962	258	G
pp_100364_415	961	138	A
pp_100364_416	589	293	C
pp_100364_417	601	257	C
pp_100364_418	255	1051	G
pp_100364_419	246	763	T
pp_100364_420	123	915	C
pp_100364_421	135	882	A
pp_100364_422	110	955	A
pp_100364_423	143	949	C
pp_100364_424	643	549	C
pp_100364_425	674	577	C
pp_100364_426	761	424	G
pp_100364_427	284	740	G
pp_100364_428	489	451	G
pp_100364_429	841	278	C
pp_100364_430	790	317	G
pp_100364_431	1259	142	T
pp_100364_432	1142	214	G
pp_100364_433	1172	153	A
pp_100364_434	292	686	A
pp_100364_435	193	941	C
pp_100364_436	140	1158	G
pp_100364_437	74	1249	T
pp_100364_438	191	947	T
pp_100364_439	428	640	A
pp_100364_440	611	401	G
pp_100364_441	495	462	T
pp_100364_442	421	548	A
pp_100364_443	400	580	A
pp_100364_444	407	652	A
pp_100364_445	424	787	A
pp_100364_446	322	930	G
pp_100364_447	306	615	G
pp_100364_448	219	857	T
pp_100364_449	122	925	C
pp_100364_450	44	1449	T
pp_100364_451	45	1463	C
pp_100364_452	88	1254	T
pp_100364_453	108	1175	A
pp_100364_454	299	771	T
pp_100364_455	720	222	G
pp_100364_456	832	137	T
pp_100364_457	947	102	A
pp_100364_458	876	184	G
pp_100364_459	896	164	A
pp_100364_460	666	371	C
pp_100364_461	511	296	G
pp_100364_462	1102	125	T
pp_100364_463	1085	116	G
pp_100364_464	939	249	G
pp_100364_465	512	484	T
pp_100364_466	764	236	A
pp_100364_467	780	235	T
pp_100364_468	628	331	A
pp_100364_469	602	328	G
pp_100364_470	305	531	G
pp_100364_471	1281	42	G
pp_100364_472	1241	61	T
pp_100364_473	1277	46	A
pp_100364_474	959	101	G
pp_100364_475	794	157	A
pp_100364_476	779	166	G
pp_100364_477	94	1087	T
pp_100364_478	74	1198	A
pp_100364_479	47	1386	T
pp_100364_480	211	923	T
pp_100364_481	379	763	G
pp_100364_482	535	479	A
pp_100364_483	508	394	A
pp_100364_484	859	196	C
pp_100364_485	833	299	A
pp_100364_486	755	454	G
pp_100364_487	292	663	A
pp_100364_488	126	904	G
pp_100364_489	433	372	G
pp_100364_490	396	410	T
pp_100364_491	586	315	G
pp_100364_492	237	768	T
pp_100364_493	300	670	T
pp_100364_494	432	453	A
pp_100364_495	664	295	T
pp_100364_496	577	453	G
pp_100364_497	1324	41	G
pp_100364_498	1209	62	T
pp_100364_499	1446	17	A
pp_100364_500	793	405	G
pp_100364_501	1233	92	G
pp_100364_502	1072	120	T
pp_100364_503	1072	118	A
pp_100364_504	859	257	G
pp_100364_505	619	451	A
pp_100364_506	535	531	C
pp_100364_507	192	1129	C
pp_100364_508	137	1216	T
pp_100364_509	317	871	T
pp_100364_510	755	362	A
pp_100364_511	832	238	G
pp_100364_512	681	287	G
pp_100364_513	328	331	A
pp_100364_514	206	504	A
pp_100364_515	599	457	A
pp_100364_516	547	625	G
pp_100364_517	588	500	A
pp_100364_518	239	786	A
pp_100364_519	216	885	C
pp_100364_520	109	1116	C
pp_100364_521	102	1178	A
pp_100364_522	225	970	C
pp_100364_523	400	756	G
pp_100364_524	987	240	T
pp_100364_525	893	340	G
pp_100364_526	827	357	A
pp_100364_527	355	786	C
pp_100364_528	372	661	C
pp_100364_529	328	716	G
pp_100364_530	585	447	A
pp_100364_531	675	425	G
pp_100364_532	1046	62	A
pp_100364_533	1198	34	A
pp_100364_534	1264	23	C
pp_100364_535	1095	72	A
pp_100364_536	927	119	G
pp_100364_537	1156	77	T
pp_100364_538	875	181	C
pp_100364_539	634	402	G
pp_100364_540	255	761	C
pp_100364_541	361	455	G
pp_100364_542	305	566	T
pp_100364_543	171	835	C
pp_100364_544	257	994	A
pp_100364_545	414	663	G
pp_100364_546	526	384	C
pp_100364_547	336	558	G
pp_100364_548	132	915	T
pp_100364_549	83	1253	C
pp_100364_550	201	1040	A
pp_100364_551	400	780	A
pp_100364_552	529	664	A
pp_100364_553	479	527	G
pp_100364_554	539	467	G
pp_100364_555	450	579	C
pp_100364_556	343	772	G
pp_100364_557	113	1193	T
pp_100364_558	241	753	T
pp_100364_559	659	310	A
pp_100364_560	922	142	G
pp_100364_561	1179	74	C
pp_100364_562	833	211	G
pp_100364_563	639	357	A
pp_100364_564	152	1081	G
pp_100364_565	199	866	C
pp_100364_566	510	465	T
pp_100364_567	557	424	G
pp_100364_568	457	554	T
pp_100364_569	80	1014	A
pp_100364_570	68	1090	C
pp_100364_571	95	1003	A
pp_100364_572	1104	197	G
pp_100364_573	1114	174	A
pp_100364_574	1143	134	C
pp_100364_575	298	693	G
pp_100364_576	136	894	T
pp_100364_577	83	1127	T
pp_100364_578	87	1161	A
pp_100364_579	104	1052	T
pp_100364_580	639	348	T
pp_100364_581	649	339	G
pp_100364_582	706	274	T
pp_100364_583	430	660	T
pp_100364_584	381	720	A
pp_100364_585	534	312	A
pp_100364_586	275	494	T
pp_100364_587	437	377	A
pp_100364_588	664	302	G
pp_100364_589	672	275	T
pp_100364_590	552	371	C
pp_100364_591	97	1046	T
pp_100364_592	139	829	T
pp_100364_593	142	812	T
pp_100364_594	367	610	T
pp_100364_595	853	327	T
pp_100364_596	921	225	G
pp_100364_597	671	484	T
pp_100364_598	84	1159	C
pp_100364_599	96	1093	T
pp_100364_600	103	1112	A
pp_100364_601	168	1027	A
pp_100364_602	721	333	T
pp_100364_603	1098	77	G
pp_100364_604	1260	38	A
pp_100364_605	951	98	A
pp_100364_606	727	222	T
pp_100364_607	542	392	G
pp_100364_608	798	230	T
pp_100364_609	950	144	G
pp_100364_610	1085	91	A
pp_100364_611	795	213	A
pp_100364_612	741	381	G
pp_100364_613	588	528	A
pp_100364_614	686	422	C
pp_100364_615	308	869	T
pp_100364_616	277	884	T
pp_100364_617	263	831	C
pp_100364_618	198	724	A
pp_100364_619	814	259	A
pp_100364_620	795	317	G
pp_100364_621	801	295	A
pp_100364_622	204	502	T
pp_100364_623	330	234	T
pp_100364_624	412	227	C
pp_100364_625	343	394	A
pp_100364_626	260	557	A
pp_100364_627	242	599	G
pp_100364_628	144	324	A
pp_100364_629	134	228	G
pp_100364_630	55	122	C
pp_100364_631	31	139	T
pp_100364_632	31	31	T
pp_100364_633	40	25	A
pp_100384_168	6	44	T
pp_100384_172	9	41	G
pp_100384_182	31	23	G
pp_100384_184	27	34	A
pp_100384_185	57	2	A
pp_100384_186	54	4	T
pp_100384_190	41	10	T
pp_100384_191	24	29	G
pp_100384_193	1	64	T
pp_100384_194	2	72	A
pp_100384_195	4	73	C
pp_100384_196	4	72	A
pp_100384_197	6	66	C
pp_100384_198	1	66	T
pp_100384_199	1	65	T
pp_100384_200	1	75	T
pp_100384_201	8	53	T
pp_100384_202	8	56	G
pp_100384_203	18	34	A
pp_100384_206	21	34	G
pp_100384_207	46	26	T
pp_100384_208	62	25	G
pp_100384_209	61	23	T
pp_100384_210	31	36	A
pp_100384_211	34	33	A
pp_100384_212	31	32	G
pp_100384_213	19	51	T
pp_100384_214	17	75	C
pp_100384_215	9	91	C
pp_100384_216	3	106	C
pp_100384_217	13	68	T
pp_100384_218	72	24	G
pp_100384_219	84	16	G
pp_100384_220	81	11	C
pp_100384_221	21	59	T
pp_100384_222	19	65	T
pp_100384_223	14	100	T
pp_100384_224	11	98	T
pp_100384_225	26	59	T
pp_100384_226	60	31	A
pp_100384_227	76	13	T
pp_100384_228	33	24	C
pp_100384_229	16	81	A
pp_100384_230	20	54	A
pp_100384_231	46	49	A
pp_100384_232	78	28	A
pp_100384_233	40	35	T
pp_100384_234	45	30	T
pp_100384_235	25	70	G
pp_100384_236	40	61	T
pp_100384_237	24	93	A
pp_100384_238	18	107	T
pp_100384_239	14	96	T
pp_100384_240	10	110	T
pp_100384_241	18	89	C
pp_100384_242	4	131	A
pp_100384_243	16	114	T
pp_100384_244	47	64	T
pp_100384_245	120	0	G
pp_100384_246	135	1	G
pp_100384_247	144	1	C
pp_100384_248	131	8	C
pp_100384_249	124	18	T
pp_100384_250	106	20	C
pp_100384_251	43	52	T
pp_100384_252	35	87	T
pp_100384_253	40	76	G
pp_100384_254	39	69	T
pp_100384_255	35	71	A
pp_100384_256	25	77	T
pp_100384_257	49	51	T
pp_100384_258	36	39	G
pp_100384_259	37	56	G
pp_100384_260	17	94	T
pp_100384_261	12	136	T
pp_100384_262	19	115	C
pp_100384_263	23	87	G
pp_100384_264	22	67	T
pp_100384_265	15	107	T
pp_100384_266	16	132	C
pp_100384_267	26	109	T
pp_100384_268	32	94	A
pp_100384_269	41	66	A
pp_100384_270	42	72	A
pp_100384_271	51	54	C
pp_100384_272	141	24	C
pp_100384_273	162	11	T
pp_100384_274	194	0	A
pp_100384_275	175	15	G
pp_100384_276	164	16	G
pp_100384_277	43	59	T
pp_100384_278	16	156	T
pp_100384_279	16	140	C
pp_100384_280	41	147	C
pp_100384_281	88	86	T
pp_100384_282	80	115	A
pp_100384_283	118	69	A
pp_100384_284	100	75	A
pp_100384_285	116	64	C
pp_100384_286	98	86	A
pp_100384_287	172	47	A
pp_100384_288	182	30	G
pp_100384_289	209	16	A
pp_100384_290	123	32	A
pp_100384_291	193	11	A
pp_100384_292	25	66	T
pp_100384_293	29	49	T
pp_100384_294	44	139	T
pp_100384_295	50	140	A
pp_100384_296	51	123	A
pp_100384_297	29	101	T
pp_100384_298	20	115	T
pp_100384_299	13	138	C
pp_100384_300	32	210	A
pp_100384_301	64	172	C
pp_100384_302	72	157	G
pp_100384_303	52	191	T
pp_100384_304	22	244	T
pp_100384_305	3	269	C
pp_100384_306	3	258	T
pp_100384_307	9	240	C
pp_100384_308	65	151	T
pp_100384_309	76	124	G
pp_100384_310	82	117	T
pp_100384_311	87	109	A
pp_100384_312	83	114	A
pp_100384_313	73	136	T
pp_100384_314	24	254	T
pp_100384_315	14	278	C
pp_100384_316	31	227	T
pp_100384_317	38	197	G
pp_100384_318	53	120	T
pp_100384_319	38	128	C
pp_100384_320	52	135	C
pp_100384_321	36	185	G
pp_100384_322	25	197	T
pp_100384_323	8	231	T
pp_100384_324	24	221	T
pp_100384_325	72	116	T
pp_100384_326	132	68	A
pp_100384_327	137	47	A
pp_100384_328	83	133	A
pp_100384_329	52	185	T
pp_100384_330	73	145	C
pp_100384_331	142	73	T
pp_100384_332	140	67	A
pp_100384_333	110	72	A
pp_100384_334	39	193	C
pp_100384_335	89	117	C
pp_100384_336	165	50	G
pp_100384_337	195	27	T
pp_100384_338	265	10	A
pp_100384_339	251	16	G
pp_100384_340	261	11	A
pp_100384_341	179	35	A
pp_100384_342	117	89	G
pp_100384_343	93	100	C
pp_100384_344	76	136	C
pp_100384_345	98	140	A
pp_100384_346	93	165	A
pp_100384_347	73	178	C
pp_100384_348	30	212	C
pp_100384_349	35	200	A
pp_100384_350	43	181	A
pp_100384_351	43	179	C
pp_100384_352	40	164	T
pp_100384_353	136	99	G
pp_100384_354	260	20	A
pp_100384_355	260	20	G
pp_100384_356	300	1	A
pp_100384_357	284	3	T
pp_100384_358	287	1	A
pp_100384_359	113	81	G
pp_100384_360	167	28	A
pp_100384_361	105	60	T
pp_100384_362	222	16	G
pp_100384_363	157	44	A
pp_100384_364	157	49	T
pp_100384_365	22	201	T
pp_100384_366	25	154	A
pp_100384_367	18	187	T
pp_100384_368	32	198	T
pp_100384_369	64	160	T
pp_100384_370	94	110	G
pp_100384_371	89	117	T
pp_100384_372	128	93	T
pp_100384_373	111	103	G
pp_100384_374	135	81	T
pp_100384_375	126	89	G
pp_100384_376	129	81	T
pp_100384_377	168	35	T
pp_100384_378	106	72	G
pp_100384_379	79	103	T
pp_100384_380	35	189	T
pp_100384_381	32	106	T
pp_100384_382	157	33	T
pp_100384_383	175	27	A
pp_100384_384	163	33	A
pp_100384_385	75	124	A
pp_100384_386	199	49	G
pp_100384_387	226	41	A
pp_100384_388	232	35	C
pp_100384_389	170	52	A
pp_100384_390	147	83	G
pp_100384_391	155	66	G
pp_100384_392	104	119	A
pp_100384_393	169	26	A
pp_100384_394	195	16	C
pp_100384_395	218	7	C
pp_100384_396	167	56	T
pp_100384_397	175	42	G
pp_100384_398	190	33	T
pp_100384_399	94	113	C
pp_100384_400	161	51	T
pp_100384_401	140	80	G
pp_100384_402	131	87	T
pp_100384_403	39	217	A
pp_100384_404	72	161	C
pp_100384_405	100	110	G
pp_100384_406	100	124	T
pp_100384_407	82	160	T
pp_100384_408	163	84	T
pp_100384_409	199	48	G
pp_100384_410	193	43	T
pp_100384_411	110	84	T
pp_100384_412	164	49	C
pp_100384_413	195	46	T
pp_100384_414	187	24	T
pp_100384_415	61	85	A
pp_100384_416	27	177	C
pp_100384_417	36	223	A
pp_100384_418	60	208	T
pp_100384_419	72	193	T
pp_100384_420	72	170	T
pp_100384_421	95	155	T
pp_100384_422	86	106	A
pp_100384_423	80	116	C
pp_100384_424	68	137	T
pp_100384_425	57	190	A
pp_100384_426	52	216	C
pp_100384_427	68	219	C
pp_100384_428	114	127	T
pp_100384_429	137	92	A
pp_100384_430	151	60	T
pp_100384_431	86	103	A
pp_100384_432	54	169	T
pp_100384_433	42	196	T
pp_100384_434	26	197	T
pp_100384_435	60	140	C
pp_100384_436	63	151	G
pp_100384_437	75	152	A
pp_100384_438	83	156	C
pp_100384_439	84	126	G
pp_100384_440	46	136	T
pp_100384_441	129	63	T
pp_100384_442	122	80	G
pp_100384_443	120	90	T
pp_100384_444	20	238	T
pp_100384_445	39	211	T
pp_100384_446	74	154	C
pp_100384_447	91	135	G
pp_100384_448	80	134	A
pp_100384_449	46	186	C
pp_100384_450	29	206	T
pp_100384_451	9	276	T
pp_100384_452	3	286	T
pp_100384_453	7	254	C
pp_100384_454	11	233	A
pp_100384_455	14	216	A
pp_100384_456	9	232	A
pp_100384_457	11	256	T
pp_100384_458	16	214	T
pp_100384_459	17	217	T
pp_100384_460	25	215	T
pp_100384_461	18	224	T
pp_100384_462	15	252	T
pp_100384_463	16	241	C
pp_100384_464	14	253	C
pp_100384_465	12	245	C
pp_100384_466	35	140	T
pp_100384_467	137	60	C
pp_100384_468	149	55	C
pp_100384_469	124	83	A
pp_100384_470	117	96	A
pp_100384_471	127	93	G
pp_100384_472	129	86	G
pp_100384_473	46	145	G
pp_100384_474	63	108	A
pp_100384_475	96	88	A
pp_100384_476	191	38	G
pp_100384_477	193	36	G
pp_100384_478	219	42	G
pp_100384_479	185	31	G
pp_100384_480	170	44	A
pp_100384_481	174	50	A
pp_100384_482	142	68	G
pp_100384_483	120	77	A
pp_100384_484	126	75	A
pp_100384_485	211	36	C
pp_100384_486	214	36	A
pp_100384_487	215	30	G
pp_100384_488	81	83	A
pp_100384_489	22	164	G
pp_100384_490	130	78	G
pp_100384_491	136	60	T
pp_100384_492	148	52	G
pp_100384_493	51	156	G
pp_100384_494	29	202	T
pp_100384_495	234	17	T
pp_100384_496	238	15	A
pp_100384_497	243	14	G
pp_100384_498	57	150	A
pp_100384_499	29	172	G
pp_100384_500	48	123	T
pp_100384_501	42	112	T
pp_100384_502	50	73	T
pp_100384_503	108	60	T
pp_100384_504	85	74	A
pp_100384_505	104	59	C
pp_100384_506	52	126	A
pp_100384_507	44	130	A
pp_100384_508	19	195	A
pp_100384_509	77	101	C
pp_100384_510	71	90	G
pp_100384_511	63	119	T
pp_100384_512	58	159	T
pp_100384_513	67	139	G
pp_100384_514	117	78	C
pp_100384_515	70	114	G
pp_100384_516	83	88	A
pp_100384_517	41	142	A
pp_100384_518	40	147	C
pp_100384_519	60	168	T
pp_100384_520	73	138	A
pp_100384_521	88	113	A
pp_100384_522	163	65	C
pp_100384_523	162	60	G
pp_100384_524	171	67	T
pp_100384_525	60	111	A
pp_100384_526	48	113	C
pp_100384_527	18	194	A
pp_100384_528	17	178	A
pp_100384_529	6	241	C
pp_100384_530	4	253	T
pp_100384_531	14	205	C
pp_100384_532	10	216	T
pp_100384_533	48	136	T
pp_100384_534	33	183	A
pp_100384_535	51	160	T
pp_100384_536	26	185	T
pp_100384_537	36	175	A
pp_100384_538	40	162	C
pp_100384_539	33	191	G
pp_100384_540	36	202	A
pp_100384_541	60	101	A
pp_100384_542	87	61	C
pp_100384_543	71	57	G
pp_100384_544	37	179	T
pp_100384_545	7	251	T
pp_100384_546	10	255	C
pp_100384_547	47	170	T
pp_100384_548	54	163	G
pp_100384_549	113	43	A
pp_100384_550	119	40	C
pp_100384_551	216	16	T
pp_100384_552	156	60	G
pp_100384_553	149	61	T
pp_100384_554	62	126	A
pp_100384_555	48	116	A
pp_100384_556	52	124	C
pp_100384_557	68	119	G
pp_100384_558	70	134	T
pp_100384_559	62	154	C
pp_100384_560	74	103	G
pp_100384_561	87	43	A
pp_100384_562	105	37	A
pp_100384_563	132	27	G
pp_100384_564	157	25	T
pp_100384_565	175	20	T
pp_100384_566	105	57	G
pp_100384_567	81	116	T
pp_100384_568	47	166	G
pp_100384_569	44	158	T
pp_100384_570	174	47	T
pp_100384_571	177	43	A
pp_100384_572	182	45	G
pp_100384_573	109	51	A
pp_100384_574	120	45	A
pp_100384_575	143	47	G
pp_100384_576	67	118	A
pp_100384_577	43	127	A
pp_100384_578	26	190	A
pp_100384_579	10	221	C
pp_100384_580	7	252	A
pp_100384_581	13	237	A
pp_100384_582	15	206	C
pp_100384_583	13	158	A
pp_100384_584	13	161	A
pp_100384_585	29	165	A
pp_100384_586	28	185	A
pp_100384_587	71	121	A
pp_100384_588	89	92	C
pp_100384_589	104	63	G
pp_100384_590	118	83	G
pp_100384_591	149	73	A
pp_100384_592	172	64	A
pp_100384_593	174	38	G
pp_100384_594	203	21	A
pp_100384_595	167	37	A
pp_100384_596	99	94	C
pp_100384_597	14	260	A
pp_100384_598	4	268	C
pp_100384_599	4	269	T
pp_100384_600	37	245	T
pp_100384_601	154	92	T
pp_100384_602	164	74	G
pp_100384_603	168	50	T
pp_100384_604	57	129	G
pp_100384_605	44	140	T
pp_100384_606	64	116	C
pp_100384_607	162	19	C
pp_100384_608	189	18	A
pp_100384_609	137	27	A
pp_100384_610	23	189	A
pp_100384_611	22	153	A
pp_100384_612	31	163	C
pp_100384_613	149	42	A
pp_100384_614	192	29	G
pp_100384_615	245	12	A
pp_100384_616	200	37	C
pp_100384_617	133	78	C
pp_100384_618	38	133	G
pp_100384_619	81	98	G
pp_100384_620	151	23	A
pp_100384_621	249	7	G
pp_100384_622	252	10	G
pp_100384_623	230	8	T
pp_100384_624	83	104	A
pp_100384_625	48	216	T
pp_100384_626	59	168	T
pp_100384_627	61	136	G
pp_100384_628	134	69	G
pp_100384_629	116	90	A
pp_100384_630	131	61	C
pp_100384_631	119	46	T
pp_100384_632	87	60	A
pp_100384_633	55	126	A
pp_100384_634	17	209	C
pp_100384_635	16	137	A
pp_100384_636	16	128	A
pp_100384_637	26	117	A
pp_100384_638	37	130	A
pp_100384_639	40	130	G
pp_100384_640	48	114	C
pp_100384_641	104	85	T
pp_100384_642	139	49	A
pp_100384_643	139	60	G
pp_100384_644	83	102	T
pp_100384_645	45	158	A
pp_100384_646	120	77	T
pp_100384_647	94	105	G
pp_100384_648	151	47	G
pp_100384_649	83	81	C
pp_100384_650	152	40	A
pp_100384_651	107	88	G
pp_100384_652	89	122	C
pp_100384_653	33	184	A
pp_100384_654	21	186	A
pp_100384_655	109	94	A
pp_100384_656	128	80	G
pp_100384_657	132	70	G
pp_100384_658	77	134	G
pp_100384_659	55	134	A
pp_100384_660	118	47	A
pp_100384_661	95	61	C
pp_100384_662	74	82	T
pp_100384_663	12	234	C
pp_100384_664	15	217	G
pp_100384_665	22	217	T
pp_100384_666	17	246	C
pp_100384_667	15	252	T
pp_100384_668	12	245	T
pp_100384_669	9	246	T
pp_100384_670	34	210	C
pp_100384_671	53	183	T
pp_100384_672	74	130	G
pp_100384_673	229	16	A
pp_100384_674	222	16	C
pp_100384_675	234	7	A
pp_100384_676	126	74	G
pp_100384_677	149	50	G
pp_100384_678	114	92	A
pp_100384_679	112	86	A
pp_100384_680	201	38	G
pp_100384_681	224	27	G
pp_100384_682	219	27	G
pp_100384_683	142	57	A
pp_100384_684	78	136	A
pp_100384_685	75	103	A
pp_100384_686	68	128	G
pp_100384_687	73	121	A
pp_100384_688	76	97	A
pp_100384_689	129	33	T
pp_100384_690	117	42	A
pp_100384_691	127	52	T
pp_100384_692	98	105	G
pp_100384_693	99	92	A
pp_100384_694	36	196	C
pp_100384_695	16	214	T
pp_100384_696	8	240	C
pp_100384_697	5	247	A
pp_100384_698	16	190	T
pp_100384_699	84	119	T
pp_100384_700	144	51	G
pp_100384_701	133	62	G
pp_100384_702	76	93	A
pp_100384_703	63	143	A
pp_100384_704	40	157	C
pp_100384_705	30	177	A
pp_100384_706	51	159	C
pp_100384_707	76	119	G
pp_100384_708	156	36	T
pp_100384_709	128	58	G
pp_100384_710	111	66	T
pp_100384_711	27	198	C
pp_100384_712	18	248	A
pp_100384_713	7	181	C
pp_100384_714	28	107	A
pp_100384_715	64	71	C
pp_100384_716	89	93	G
pp_100384_717	131	80	A
pp_100384_718	125	63	A
pp_100384_719	212	27	A
pp_100384_720	224	21	A
pp_100384_721	220	19	A
pp_100384_722	157	30	C
pp_100384_723	36	173	G
pp_100384_724	20	210	T
pp_100384_725	61	152	T
pp_100384_726	68	131	C
pp_100384_727	93	93	G
pp_100384_728	31	150	A
pp_100384_729	45	109	A
pp_100384_730	40	100	A
pp_100384_731	57	59	C
pp_100384_732	22	143	A
pp_100384_733	71	113	A
pp_100384_734	67	145	G
pp_100384_735	124	49	A
pp_100384_736	98	48	A
pp_100384_737	134	27	C
pp_100384_738	65	126	G
pp_100384_739	52	147	T
pp_100384_740	12	212	T
pp_100384_741	13	193	T
pp_100384_742	60	165	T
pp_100384_743	89	118	T
pp_100384_744	115	36	C
pp_100384_745	118	36	A
pp_100384_746	47	74	A
pp_100384_747	52	132	A
pp_100384_748	70	150	A
pp_100384_749	104	91	G
pp_100384_750	79	102	A
pp_100384_751	60	95	A
pp_100384_752	37	118	C
pp_100384_753	124	58	C
pp_100384_754	130	49	A
pp_100384_755	117	57	G
pp_100384_756	55	123	A
pp_100384_757	50	137	A
pp_100384_758	103	20	A
pp_100384_759	78	21	C
pp_100384_760	102	26	C
pp_100384_761	29	157	T
pp_100384_762	98	76	T
pp_100384_763	113	59	G
pp_100384_764	96	68	T
pp_100384_765	61	142	A
pp_100384_766	46	142	A
pp_100384_767	42	141	C
pp_100384_768	84	79	T
pp_100384_769	53	122	G
pp_100384_770	73	101	G
pp_100384_771	29	197	T
pp_100384_772	28	199	A
pp_100384_773	33	168	A
pp_100384_774	69	111	C
pp_100384_775	81	98	G
pp_100384_776	122	77	A
pp_100384_777	119	61	T
pp_100384_778	115	68	G
pp_100384_779	49	155	C
pp_100384_780	39	165	T
pp_100384_781	43	167	A
pp_100384_782	118	52	C
pp_100384_783	112	63	G
pp_100384_784	129	46	T
pp_100384_785	55	131	C
pp_100384_786	64	85	T
pp_100384_787	63	115	A
pp_100384_788	107	43	C
pp_100384_789	74	76	G
pp_100384_790	76	79	T
pp_100384_791	34	205	C
pp_100384_792	34	187	T
pp_100384_793	49	174	A
pp_100384_794	71	130	C
pp_100384_795	74	112	G
pp_100384_796	71	120	T
pp_100384_797	59	145	C
pp_100384_798	119	76	T
pp_100384_799	122	60	G
pp_100384_800	106	76	G
pp_100384_801	64	142	G
pp_100384_802	65	132	C
pp_100384_803	60	112	A
pp_100384_804	20	150	A
pp_100384_805	20	197	T
pp_100384_806	16	218	C
pp_100384_807	20	218	A
pp_100384_808	13	221	T
pp_100384_809	33	170	T
pp_100384_810	161	34	A
pp_100384_811	189	16	G
pp_100384_812	177	25	A
pp_100384_813	93	57	G
pp_100384_814	63	86	C
pp_100384_815	113	55	A
pp_100384_816	119	38	G
pp_100384_817	122	39	C
pp_100384_818	127	40	A
pp_100384_819	160	20	G
pp_100384_820	153	23	C
pp_100384_821	167	21	A
pp_100384_822	85	92	G
pp_100384_823	109	60	G
pp_100384_824	61	130	A
pp_100384_825	165	23	G
pp_100384_826	166	31	A
pp_100384_827	172	19	C
pp_100384_828	82	100	A
pp_100384_829	26	166	C
pp_100384_830	55	129	G
pp_100384_831	113	68	A
pp_100384_832	139	22	A
pp_100384_833	197	5	A
pp_100384_834	187	10	G
pp_100384_835	176	21	C
pp_100384_836	88	59	A
pp_100384_837	78	64	A
pp_100384_838	159	11	T
pp_100384_839	116	5	G
pp_100384_840	83	1	A
pp_100385_431	1	50	T
pp_100385_432	5	48	A
pp_100385_433	8	45	T
pp_100385_434	19	32	T
pp_100385_435	35	33	C
pp_100385_436	46	48	G
pp_100385_437	39	61	A
pp_100385_438	24	56	G
pp_100385_439	43	43	T
pp_100385_440	27	68	C
pp_100385_441	88	33	A
pp_100385_442	82	41	A
pp_100385_443	80	37	T
pp_100385_444	5	131	A
pp_100385_445	53	70	T
pp_100385_446	57	69	A
pp_100385_447	115	17	A
pp_100385_448	119	24	G
pp_100385_449	128	15	A
pp_100385_450	45	92	T
pp_100385_451	52	66	C
pp_100385_452	47	66	A
pp_100385_453	46	82	A
pp_100385_454	6	119	A
pp_100385_455	58	88	T
pp_100385_456	67	91	A
pp_100385_457	80	94	A
pp_100385_458	22	149	A
pp_100385_459	18	170	C
pp_100385_460	29	145	A
pp_100385_461	87	82	T
pp_100385_462	133	22	A
pp_100385_463	188	9	A
pp_100385_464	164	15	A
pp_100385_465	160	24	G
pp_100385_466	90	72	T
pp_100385_467	21	151	C
pp_100385_468	14	211	T
pp_100385_469	9	213	T
pp_100385_470	7	219	T
pp_100385_471	5	201	A
pp_100385_472	5	208	C
pp_100385_473	5	231	T
pp_100385_474	4	190	T
pp_100385_475	45	89	T
pp_100385_476	143	35	A
pp_100385_477	148	30	G
pp_100385_478	169	27	T
pp_100385_479	124	39	C
pp_100385_480	65	73	A
pp_100385_481	21	156	A
pp_100385_482	5	224	T
pp_100385_483	93	86	C
pp_100385_484	120	27	C
pp_100385_485	156	19	A
pp_100385_486	78	132	A
pp_100385_487	53	76	A
pp_100385_488	52	62	T
pp_100385_489	19	116	C
pp_100385_490	102	82	T
pp_100385_491	105	73	G
pp_100385_492	159	31	A
pp_100385_493	165	30	T
pp_100385_494	173	30	G
pp_100385_495	106	70	T
pp_100385_496	26	151	A
pp_100385_497	21	196	T
pp_100385_498	15	173	T
pp_100385_499	27	159	A
pp_100385_500	27	130	T
pp_100385_501	20	181	A
pp_100385_502	6	216	T
pp_100385_503	13	206	T
pp_100385_504	74	100	C
pp_100385_505	87	70	G
pp_100385_506	95	66	A
pp_100385_507	20	161	C
pp_100385_508	17	173	T
pp_100385_509	10	218	C
pp_100385_510	2	229	T
pp_100385_511	2	247	T
pp_100385_512	4	240	T
pp_100385_513	98	58	T
pp_100385_514	177	18	A
pp_100385_515	228	14	G
pp_100385_516	214	16	G
pp_100385_517	220	16	C
pp_100385_518	81	88	G
pp_100385_519	53	139	T
pp_100385_520	21	187	C
pp_100385_521	58	139	T
pp_100385_522	60	89	A
pp_100385_523	87	76	C
pp_100385_524	211	8	A
pp_100385_525	241	1	G
pp_100385_526	243	4	A
pp_100385_527	163	14	A
pp_100385_528	170	17	A
pp_100385_529	193	16	A
pp_100385_530	201	14	G
pp_100385_531	102	68	A
pp_100385_532	52	122	T
pp_100385_533	30	160	A
pp_100385_534	4	228	C
pp_100385_535	2	242	T
pp_100385_536	39	136	T
pp_100385_537	45	127	A
pp_100385_538	97	64	T
pp_100385_539	97	98	A
pp_100385_540	110	97	A
pp_100385_541	59	105	A
pp_100385_542	11	202	T
pp_100385_543	11	205	T
pp_100385_544	10	209	C
pp_100385_545	12	208	T
pp_100385_546	9	214	C
pp_100385_547	5	221	A
pp_100385_548	12	206	C
pp_100385_549	19	202	C
pp_100385_550	27	146	T
pp_100385_551	42	126	C
pp_100385_552	155	15	A
pp_100385_553	187	15	A
pp_100385_554	194	17	G
pp_100385_555	99	86	T
pp_100385_556	32	161	T
pp_100385_557	68	107	T
pp_100385_558	80	92	C
pp_100385_559	114	58	G
pp_100385_560	99	43	A
pp_100385_561	147	23	A
pp_100385_562	153	14	G
pp_100385_563	136	36	T
pp_100385_564	84	74	C
pp_100385_565	13	172	T
pp_100385_566	7	217	T
pp_100385_567	12	169	C
pp_100385_568	99	58	C
pp_100385_569	126	44	A
pp_100385_570	212	13	A
pp_100385_571	208	26	G
pp_100385_572	191	34	A
pp_100385_573	111	62	T
pp_100385_574	135	21	A
pp_100385_575	116	22	A
pp_100385_576	48	90	A
pp_100385_577	23	181	T
pp_100385_578	11	191	A
pp_100385_579	7	212	T
pp_100385_580	3	228	T
pp_100385_581	20	181	T
pp_100385_582	90	93	T
pp_100385_583	102	69	C
pp_100385_584	86	63	G
pp_100385_585	46	101	A
pp_100385_586	28	121	G
pp_100385_587	51	109	T
pp_100385_588	47	136	C
pp_100385_589	62	113	G
pp_100385_590	63	132	A
pp_100385_591	63	153	A
pp_100385_592	103	64	A
pp_100385_593	131	30	T
pp_100385_594	190	15	G
pp_100385_595	217	10	G
pp_100385_596	209	10	A
pp_100385_597	213	7	C
pp_100385_598	189	18	G
pp_100385_599	173	25	A
pp_100385_600	65	100	T
pp_100385_601	80	86	A
pp_100385_602	96	76	T
pp_100385_603	112	57	G
pp_100385_604	70	93	A
pp_100385_605	17	200	A
pp_100385_606	8	207	C
pp_100385_607	14	210	A
pp_100385_608	15	191	A
pp_100385_609	12	213	C
pp_100385_610	48	146	T
pp_100385_611	70	117	G
pp_100385_612	76	101	T
pp_100385_613	105	74	T
pp_100385_614	103	57	A
pp_100385_615	101	71	A
pp_100385_616	58	90	A
pp_100385_617	71	121	C
pp_100385_618	77	124	G
pp_100385_619	50	100	A
pp_100385_620	65	93	T
pp_100385_621	66	79	G
pp_100385_622	41	145	T
pp_100385_623	17	186	T
pp_100385_624	14	158	C
pp_100385_625	48	90	T
pp_100385_626	51	115	A
pp_100385_627	209	5	A
pp_100385_628	189	4	T
pp_100385_629	261	1	A
pp_100385_630	251	1	G
pp_100385_631	248	0	A
pp_100385_632	112	38	T
pp_100385_633	113	67	G
pp_100385_634	111	60	A
pp_100385_635	150	29	A
pp_100385_636	80	38	C
pp_100385_637	68	56	C
pp_100385_638	12	195	G
pp_100385_639	27	140	T
pp_100385_640	21	150	C
pp_100385_641	147	37	T
pp_100385_642	125	58	G
pp_100385_643	124	60	T
pp_100385_644	19	207	A
pp_100385_645	40	158	T
pp_100385_646	59	135	A
pp_100385_647	93	65	A
pp_100385_648	93	35	A
pp_100385_649	107	34	G
pp_100385_650	104	70	T
pp_100385_651	49	162	T
pp_100385_652	44	186	A
pp_100385_653	3	242	C
pp_100385_654	13	202	A
pp_100385_655	24	164	T
pp_100385_656	34	147	T
pp_100385_657	89	75	T
pp_100385_658	97	85	G
pp_100385_659	88	84	A
pp_100385_660	59	112	T
pp_100385_661	93	70	A
pp_100385_662	113	64	A
pp_100385_663	140	27	G
pp_100385_664	152	35	T
pp_100385_665	130	48	A
pp_100385_666	89	135	C
pp_100385_667	62	184	T
pp_100385_668	66	165	T
pp_100385_669	63	133	T
pp_100385_670	41	152	T
pp_100385_671	19	193	C
pp_100385_672	9	203	T
pp_100385_673	11	184	T
pp_100385_674	17	199	T
pp_100385_675	76	117	T
pp_100385_676	106	68	G
pp_100385_677	118	50	G
pp_100385_678	64	97	A
pp_100385_679	74	54	T
pp_100385_680	43	82	T
pp_100385_681	18	123	T
pp_100385_682	5	178	C
pp_100385_683	39	126	A
pp_100385_684	129	53	T
pp_100385_685	114	84	A
pp_100385_686	86	95	A
pp_100385_687	25	189	C
pp_100385_688	21	194	T
pp_100385_689	30	131	T
pp_100385_690	143	42	A
pp_100385_691	168	28	G
pp_100385_692	142	52	T
pp_100385_693	28	147	C
pp_100385_694	12	190	T
pp_100385_695	21	142	T
pp_100385_696	13	171	C
pp_100385_697	6	216	T
pp_100385_698	6	211	T
pp_100385_699	14	170	A
pp_100385_700	23	134	A
pp_100385_701	7	185	T
pp_100385_702	22	142	T
pp_100385_703	135	34	G
pp_100385_704	157	24	A
pp_100385_705	143	36	C
pp_100385_706	69	97	G
pp_100385_707	59	120	T
pp_100385_708	38	101	T
pp_100385_709	49	96	T
pp_100385_710	99	80	A
pp_100385_711	107	70	G
pp_100385_712	96	98	G
pp_100385_713	22	170	T
pp_100385_714	16	170	T
pp_100385_715	3	210	T
pp_100385_716	60	91	T
pp_100385_717	96	68	G
pp_100385_718	117	46	T
pp_100385_719	71	104	G
pp_100385_720	124	41	G
pp_100385_721	122	54	G
pp_100385_722	141	43	A
pp_100385_723	91	74	C
pp_100385_724	59	92	T
pp_100385_725	25	134	A
pp_100385_726	37	132	C
pp_100385_727	37	104	A
pp_100385_728	37	89	A
pp_100385_729	17	149	A
pp_100385_730	25	177	A
pp_100385_731	26	167	C
pp_100385_732	118	87	T
pp_100385_733	118	82	G
pp_100385_734	111	86	T
pp_100385_735	144	49	T
pp_100385_736	128	53	A
pp_100385_737	136	35	A
pp_100385_738	71	118	G
pp_100385_739	44	143	G
pp_100385_740	35	167	T
pp_100385_741	41	154	G
pp_100385_742	28	169	C
pp_100385_743	21	183	C
pp_100385_744	78	124	T
pp_100385_745	90	97	A
pp_100385_746	97	67	T
pp_100385_747	77	105	C
pp_100385_748	13	186	C
pp_100385_749	6	227	T
pp_100385_750	2	256	T
pp_100385_751	8	246	C
pp_100385_752	40	161	T
pp_100385_753	67	103	G
pp_100385_754	70	79	T
pp_100385_755	56	89	A
pp_100385_756	31	137	A
pp_100385_757	27	170	C
pp_100385_758	28	157	A
pp_100385_759	93	50	A
pp_100385_760	149	17	T
pp_100385_761	209	12	A
pp_100385_762	160	45	G
pp_100385_763	112	87	G
pp_100385_764	49	139	T
pp_100385_765	56	134	G
pp_100385_766	49	106	A
pp_100385_767	44	119	C
pp_100385_768	68	84	T
pp_100385_769	45	126	A
pp_100385_770	88	99	C
pp_100385_771	85	137	G
pp_100385_772	83	131	C
pp_100385_773	25	209	T
pp_100385_774	19	203	T
pp_100385_775	22	195	A
pp_100385_776	42	140	C
pp_100385_777	47	117	G
pp_100385_778	137	42	T
pp_100385_779	171	30	G
pp_100385_780	178	30	G
pp_100385_781	147	34	A
pp_100385_782	209	13	T
pp_100385_783	196	21	C
pp_100385_784	176	40	T
pp_100385_785	93	108	T
pp_100385_786	89	84	C
pp_100385_787	92	71	T
pp_100385_788	114	67	C
pp_100385_789	125	72	T
pp_100385_790	110	80	C
pp_100385_791	126	53	T
pp_100385_792	121	46	A
pp_100385_793	118	40	C
pp_100385_794	61	100	A
pp_100385_795	74	124	C
pp_100385_796	60	137	G
pp_100385_797	79	100	G
pp_100385_798	80	82	G
pp_100385_799	108	58	A
pp_100385_800	122	45	A
pp_100385_801	139	33	A
pp_100385_802	120	40	G
pp_100385_803	103	69	G
pp_100385_804	106	74	A
pp_100385_805	90	95	A
pp_100385_806	173	21	A
pp_100385_807	175	32	G
pp_100385_808	182	19	A
pp_100385_809	142	28	A
pp_100385_810	132	36	C
pp_100385_811	104	47	A
pp_100385_812	99	56	G
pp_100385_813	117	45	G
pp_100385_814	113	82	G
pp_100385_815	189	19	G
pp_100385_816	208	8	T
pp_100385_817	206	11	G
pp_100385_818	82	69	G
pp_100385_819	52	141	T
pp_100385_820	174	24	T
pp_100385_821	180	26	A
pp_100385_822	167	28	A
pp_100385_823	22	145	A
pp_100385_824	23	146	G
pp_100385_825	28	120	T
pp_100385_826	55	48	T
pp_100385_827	90	72	T
pp_100385_828	88	67	C
pp_100385_829	110	44	A
pp_100385_830	98	66	C
pp_100385_831	86	89	G
pp_100385_832	35	117	A
pp_100385_833	59	85	A
pp_100385_834	92	59	C
pp_100385_835	135	30	G
pp_100385_836	111	46	T
pp_100385_837	146	31	A
pp_100385_838	161	34	G
pp_100385_839	203	13	C
pp_100385_840	167	23	G
pp_100385_841	121	67	A
pp_100385_842	25	163	A
pp_100385_843	17	156	C
pp_100385_844	36	151	T
pp_100385_845	66	103	A
pp_100385_846	94	61	G
pp_100385_847	70	73	C
pp_100385_848	41	119	C
pp_100385_849	29	159	T
pp_100385_850	29	172	A
pp_100385_851	22	159	C
pp_100385_852	8	213	A
pp_100385_853	4	218	A
pp_100385_854	7	210	C
pp_100385_855	13	195	C
pp_100385_856	14	205	C
pp_100385_857	8	229	T
pp_100385_858	8	218	T
pp_100385_859	7	210	A
pp_100385_860	12	216	T
pp_100385_861	12	225	T
pp_100385_862	10	226	A
pp_100385_863	10	194	C
pp_100385_864	18	146	A
pp_100385_865	21	137	A
pp_100385_866	48	59	A
pp_100385_867	35	97	C
pp_100385_868	57	40	G
pp_100385_869	13	153	T
pp_100385_870	9	170	T
pp_100385_871	14	217	C
pp_100385_872	42	155	T
pp_100385_873	53	136	G
pp_100385_874	185	9	A
pp_100385_875	186	8	C
pp_100385_876	201	7	C
pp_100385_877	76	73	G
pp_100385_878	102	58	T
pp_100385_879	86	68	A
pp_100385_880	101	48	A
pp_100385_881	88	59	C
pp_100385_882	89	64	G
pp_100385_883	76	116	T
pp_100385_884	62	115	C
pp_100385_885	55	98	G
pp_100385_886	85	42	A
pp_100385_887	101	45	A
pp_100385_888	126	22	G
pp_100385_889	126	20	T
pp_100385_890	148	14	T
pp_100385_891	92	45	G
pp_100385_892	63	102	T
pp_100385_893	32	154	G
pp_100385_894	28	163	T
pp_100385_895	136	69	T
pp_100385_896	166	39	A
pp_100385_897	173	33	G
pp_100385_898	98	65	A
pp_100385_899	65	85	A
pp_100385_900	64	84	G
pp_100385_901	56	126	A
pp_100385_902	40	138	A
pp_100385_903	41	120	A
pp_100385_904	15	159	C
pp_100385_905	17	170	A
pp_100385_906	18	206	A
pp_100385_907	23	180	C
pp_100385_908	15	185	A
pp_100385_909	13	163	A
pp_100385_910	10	187	A
pp_100385_911	17	178	A
pp_100385_912	26	162	C
pp_100385_913	38	140	C
pp_100385_914	62	96	G
pp_100385_915	90	85	G
pp_100385_916	118	62	A
pp_100385_917	182	21	A
pp_100385_918	234	6	G
pp_100385_919	228	9	A
pp_100385_920	198	19	A
pp_100385_921	66	109	C
pp_100385_922	3	241	A
pp_100385_923	1	242	C
pp_100385_924	2	240	T
pp_100385_925	1	238	T
pp_100385_926	2	244	T
pp_100385_927	13	230	C
pp_100385_928	52	165	T
pp_100385_929	74	96	G
pp_100385_930	70	79	T
pp_100385_931	41	117	C
pp_100385_932	47	137	C
pp_100385_933	57	126	G
pp_100385_934	71	87	A
pp_100385_935	38	131	A
pp_100385_936	54	76	A
pp_100385_937	29	98	C
pp_100385_938	40	86	A
pp_100385_939	65	82	A
pp_100385_940	73	71	A
pp_100385_941	65	83	C
pp_100385_942	82	84	T
pp_100385_943	85	90	G
pp_100385_944	115	61	G
pp_100385_945	79	106	A
pp_100385_946	107	68	G
pp_100385_947	121	61	G
pp_100385_948	191	16	T
pp_100385_949	132	43	A
pp_100385_950	95	85	T
pp_100385_951	49	129	T
pp_100385_952	52	131	G
pp_100385_953	58	130	G
pp_100385_954	19	197	T
pp_100385_955	20	188	C
pp_100385_956	50	129	T
pp_100385_957	51	137	A
pp_100385_958	37	143	A
pp_100385_959	15	211	C
pp_100385_960	10	183	A
pp_100385_961	35	86	A
pp_100385_962	128	34	A
pp_100385_963	140	40	G
pp_100385_964	112	67	G
pp_100385_965	163	26	A
pp_100385_966	193	8	T
pp_100385_967	208	6	A
pp_100385_968	117	34	G
pp_100385_969	66	104	T
pp_100385_970	43	130	A
pp_100385_971	20	173	T
pp_100385_972	30	115	T
pp_100385_973	104	31	G
pp_100385_974	106	33	C
pp_100385_975	136	28	A
pp_100385_976	104	73	G
pp_100385_977	158	24	A
pp_100385_978	115	50	G
pp_100385_979	156	30	A
pp_100385_980	115	52	A
pp_100385_981	169	25	A
pp_100385_982	117	66	G
pp_100385_983	142	58	G
pp_100385_984	74	111	A
pp_100385_985	66	102	A
pp_100385_986	19	166	C
pp_100385_987	13	178	A
pp_100385_988	9	208	C
pp_100385_989	15	199	G
pp_100385_990	22	199	T
pp_100385_991	12	216	C
pp_100385_992	7	228	T
pp_100385_993	2	239	T
pp_100385_994	2	240	T
pp_100385_995	5	214	C
pp_100385_996	29	171	T
pp_100385_997	37	152	G
pp_100385_998	143	24	A
pp_100385_999	153	28	T
pp_100385_1000	180	14	A
pp_100385_1001	88	82	G
pp_100385_1002	97	96	G
pp_100385_1003	34	80	A
pp_100385_1004	51	73	A
pp_100385_1005	65	71	A
pp_100385_1006	54	86	G
pp_100385_1007	58	87	G
pp_100385_1008	28	112	A
pp_100385_1009	15	150	A
pp_100385_1010	26	156	A
pp_100385_1011	36	120	G
pp_100385_1012	46	112	A
pp_100385_1013	37	104	A
pp_100385_1014	19	112	C
pp_100385_1015	20	119	A
pp_100385_1016	103	85	T
pp_100385_1017	109	71	G
pp_100385_1018	143	42	A
pp_100385_1019	74	93	C
pp_100385_1020	61	80	A
pp_100385_1021	12	153	C
pp_100385_1022	11	153	A
pp_100385_1023	5	192	A
pp_100385_1024	167	15	T
pp_100385_1025	189	11	G
pp_100385_1026	217	7	A
pp_100385_1027	117	18	A
pp_100385_1028	167	18	A
pp_100385_1029	137	54	T
pp_100385_1030	122	93	A
pp_100385_1031	67	133	C
pp_100385_1032	158	44	G
pp_100385_1033	174	31	T
pp_100385_1034	151	42	G
pp_100385_1035	131	40	T
pp_100385_1036	116	71	C
pp_100385_1037	36	111	A
pp_100385_1038	4	127	C
pp_100385_1039	17	134	A
pp_100385_1040	65	86	C
pp_100385_1041	94	68	G
pp_100385_1042	156	36	A
pp_100385_1043	175	17	A
pp_100385_1044	227	1	A
pp_100385_1045	236	0	G
pp_100385_1046	237	0	A
pp_100385_1047	194	16	C
pp_100385_1048	69	85	G
pp_100385_1049	38	123	T
pp_100385_1050	41	114	T
pp_100385_1051	64	115	C
pp_100385_1052	73	94	G
pp_100385_1053	26	154	A
pp_100385_1054	5	165	A
pp_100385_1055	24	82	A
pp_100385_1056	144	22	T
pp_100385_1057	143	27	A
pp_100385_1058	136	41	A
pp_100385_1059	47	98	G
pp_100385_1060	60	64	A
pp_100385_1061	45	80	A
pp_100385_1062	77	64	C
pp_100385_1063	75	66	G
pp_100385_1064	63	84	T
pp_100385_1065	22	171	C
pp_100385_1066	15	185	T
pp_100385_1067	41	122	T
pp_100385_1068	49	111	T
pp_100385_1069	85	22	C
pp_100385_1070	66	46	A
pp_100385_1071	55	49	A
pp_100385_1072	64	122	A
pp_100385_1073	78	116	A
pp_100385_1074	84	94	G
pp_100385_1075	74	94	A
pp_100385_1076	58	97	A
pp_100385_1077	148	30	A
pp_100385_1078	189	3	C
pp_100385_1079	220	1	A
pp_100385_1080	143	39	G
pp_100385_1081	80	65	A
pp_100385_1082	26	121	A
pp_100385_1083	22	110	T
pp_100385_1084	38	102	C
pp_100385_1085	24	125	C
pp_100385_1086	30	127	A
pp_100385_1087	115	54	T
pp_100385_1088	169	20	G
pp_100385_1089	178	13	T
pp_100385_1090	172	22	A
pp_100385_1091	120	44	A
pp_100385_1092	142	20	G
pp_100385_1093	81	75	T
pp_100385_1094	49	95	G
pp_100385_1095	27	124	G
pp_100385_1096	34	107	T
pp_100385_1097	27	102	A
pp_100385_1098	57	92	A
pp_100385_1099	49	116	A
pp_100385_1100	58	115	A
pp_100385_1101	50	123	C
pp_100385_1102	48	115	C
pp_100385_1103	15	178	C
pp_100385_1104	16	171	A
pp_100385_1105	72	115	A
pp_100385_1106	72	98	A
pp_100385_1107	147	22	G
pp_100385_1108	136	31	A
pp_100385_1109	141	30	C
pp_100385_1110	43	110	T
pp_100385_1111	46	94	T
pp_100385_1112	113	60	G
pp_100385_1113	160	21	A
pp_100385_1114	151	33	C
pp_100385_1115	128	33	G
pp_100385_1116	107	62	G
pp_100385_1117	113	38	A
pp_100385_1118	157	19	G
pp_100385_1119	188	9	G
pp_100385_1120	193	6	C
pp_100385_1121	146	33	G
pp_100385_1122	148	28	G
pp_100385_1123	147	28	A
pp_100385_1124	159	13	G
pp_100385_1125	145	23	T
pp_100385_1126	106	40	T
pp_100385_1127	51	93	G
pp_100385_1128	40	111	T
pp_100385_1129	58	95	T
pp_100385_1130	104	62	A
pp_100385_1131	99	66	G
pp_100385_1132	177	5	G
pp_100385_1133	182	8	A
pp_100385_1134	166	11	C
pp_100385_1135	67	124	A
pp_100385_1136	54	132	A
pp_100385_1137	46	137	C
pp_100385_1138	83	35	T
pp_100385_1139	92	23	A
pp_100385_1140	172	5	A
pp_100385_1141	118	44	G
pp_100385_1142	109	34	G
pp_100385_1143	72	62	A
pp_100385_1144	77	43	G
pp_100385_1145	139	16	G
pp_100385_1146	136	17	A
pp_100385_1147	106	35	C
pp_100385_1148	24	123	A
pp_100385_1149	18	114	A
pp_100385_1150	15	119	C
pp_100385_1151	18	109	A
pp_100385_1152	19	118	A
pp_100385_1153	21	127	A
[truncated: 998,000+ more rows]
