# Supplementary material for: Epitranscriptome changes triggered by ammonium nutrition regulate the proteome response of maritime pine roots
Source: Front Plant Sci. 2022 Dec 22;13:1102044. doi: 10.3389/fpls.2022.1102044 (PMC9815506; doi:10.3389/fpls.2022.1102044)
Supplement: Supplementary file 2 [file DataSheet_2.zip › Supp_Dataset_6.txt]

Supplementary Dataset 6. Accounts of modified and not modified positions in transcripts expressed in roots of maritime pine seedlings in control conditions (replicate 3). Only positions with a coverage of 50 read have been considered.
SeqID	Mod	noMod	NT
pp_100145_204	2	52	T
pp_100145_208	8	42	A
pp_100145_227	6	52	T
pp_100145_229	58	0	A
pp_100145_230	58	0	G
pp_100145_231	58	0	A
pp_100145_238	6	48	T
pp_100145_239	2	50	T
pp_100145_240	1	54	C
pp_100145_241	2	51	T
pp_100145_278	53	2	T
pp_100145_279	53	0	G
pp_100145_280	50	1	G
pp_100145_323	0	50	A
pp_100145_325	46	8	G
pp_100145_326	45	6	T
pp_100145_342	5	46	C
pp_100145_349	5	50	T
pp_100145_355	53	1	G
pp_100145_357	48	2	C
pp_100145_365	56	0	A
pp_100145_366	57	0	G
pp_100145_367	55	0	G
pp_100145_370	7	43	T
pp_100145_375	6	44	C
pp_100145_388	50	2	T
pp_100145_389	49	3	G
pp_100145_390	47	3	A
pp_100145_466	49	4	T
pp_100145_471	47	3	A
pp_100145_481	4	47	T
pp_100145_505	1	49	T
pp_100145_529	48	2	A
pp_100145_537	55	0	G
pp_100145_538	50	0	T
pp_100145_539	51	0	A
pp_100145_557	49	3	G
pp_100180_177	4	47	C
pp_100180_217	1	49	T
pp_100180_220	5	45	A
pp_100180_221	5	48	C
pp_100180_229	7	43	T
pp_100180_230	5	49	T
pp_100180_231	5	50	C
pp_100180_232	5	46	T
pp_100180_234	7	43	T
pp_100180_235	6	45	C
pp_100180_236	6	48	T
pp_100180_245	0	52	T
pp_100180_246	0	57	T
pp_100180_247	6	48	C
pp_100180_275	8	43	A
pp_100180_280	0	56	C
pp_100180_281	0	50	T
pp_100180_282	1	50	T
pp_100180_290	10	40	A
pp_100180_301	6	46	A
pp_100180_302	1	55	T
pp_100180_303	0	58	T
pp_100180_304	1	55	T
pp_100180_305	1	55	C
pp_100180_318	3	49	T
pp_100180_325	2	48	T
pp_100180_329	7	44	G
pp_100180_330	8	44	C
pp_100180_371	8	43	A
pp_100180_373	41	9	G
pp_100180_390	7	43	A
pp_100180_391	3	52	C
pp_100180_392	13	43	T
pp_100180_393	44	10	T
pp_100180_394	47	5	G
pp_100180_441	5	48	T
pp_100180_444	2	48	C
pp_100180_448	1	50	T
pp_100180_554	51	0	T
pp_100180_555	51	0	A
pp_100180_556	52	0	A
pp_100180_665	42	8	G
pp_100183_88	7	46	T
pp_100183_92	31	26	G
pp_100183_93	53	6	C
pp_100183_94	46	15	G
pp_100183_95	68	1	G
pp_100183_96	62	2	T
pp_100183_97	73	1	A
pp_100183_98	64	6	G
pp_100183_99	61	4	A
pp_100183_101	35	19	T
pp_100183_102	41	17	A
pp_100183_103	41	16	A
pp_100183_104	19	44	T
pp_100183_105	38	32	T
pp_100183_106	44	27	T
pp_100183_107	50	21	A
pp_100183_108	55	15	A
pp_100183_109	26	26	A
pp_100183_111	15	38	T
pp_100183_112	37	27	T
pp_100183_113	40	26	T
pp_100183_114	49	16	T
pp_100183_115	53	12	G
pp_100183_117	12	48	T
pp_100183_118	2	66	T
pp_100183_119	7	48	T
pp_100183_120	40	17	T
pp_100183_121	43	7	G
pp_100183_122	66	1	A
pp_100183_124	64	4	A
pp_100183_125	54	7	T
pp_100183_126	54	7	G
pp_100183_127	45	18	T
pp_100183_128	7	56	A
pp_100183_129	19	41	C
pp_100183_130	23	46	G
pp_100183_131	20	50	T
pp_100183_132	5	71	C
pp_100183_133	2	75	T
pp_100183_134	2	72	C
pp_100183_135	3	58	A
pp_100183_136	23	35	A
pp_100183_137	29	33	G
pp_100183_138	27	33	G
pp_100183_139	19	44	G
pp_100183_142	30	27	A
pp_100183_143	14	42	A
pp_100183_144	5	57	A
pp_100183_145	31	24	A
pp_100183_146	39	20	G
pp_100183_147	37	20	T
pp_100183_148	19	31	A
pp_100183_149	49	18	T
pp_100183_150	50	14	G
pp_100183_151	41	21	T
pp_100183_152	7	66	A
pp_100183_153	9	49	T
pp_100183_154	14	42	A
pp_100183_155	17	39	T
pp_100183_156	19	35	C
pp_100183_160	13	44	A
pp_100183_162	48	14	G
pp_100183_163	57	8	A
pp_100183_164	58	5	C
pp_100183_165	48	18	A
pp_100183_166	45	33	T
pp_100183_167	46	33	T
pp_100183_168	46	27	T
pp_100183_169	57	11	T
pp_100183_170	69	5	T
pp_100183_171	63	4	G
pp_100183_172	42	29	T
pp_100183_173	27	25	T
pp_100183_174	67	6	T
pp_100183_175	70	3	G
pp_100183_176	59	11	T
pp_100183_177	13	52	T
pp_100183_178	9	58	T
pp_100183_179	12	49	C
pp_100183_182	19	31	C
pp_100183_183	13	46	G
pp_100183_184	6	61	C
pp_100183_185	8	58	T
pp_100183_186	7	62	A
pp_100183_187	7	57	T
pp_100183_188	7	67	A
pp_100183_189	7	70	T
pp_100183_190	4	68	T
pp_100183_191	3	76	T
pp_100183_192	10	60	C
pp_100183_193	9	63	G
pp_100183_194	11	54	T
pp_100183_195	6	60	T
pp_100183_196	29	24	T
pp_100183_197	57	7	A
pp_100183_198	66	4	G
pp_100183_199	59	4	A
pp_100183_200	50	14	C
pp_100183_201	30	20	G
pp_100183_203	12	40	T
pp_100183_204	21	38	T
pp_100183_205	25	45	G
pp_100183_206	31	34	T
pp_100183_207	28	44	T
pp_100183_208	23	51	T
pp_100183_209	24	56	C
pp_100183_210	13	52	A
pp_100183_211	32	25	C
pp_100183_212	39	24	T
pp_100183_213	44	18	T
pp_100183_214	48	26	T
pp_100183_215	50	30	A
pp_100183_216	47	24	A
pp_100183_217	38	28	C
pp_100183_218	69	0	G
pp_100183_219	61	3	T
pp_100183_220	78	0	A
pp_100183_221	80	0	G
pp_100183_222	81	2	A
pp_100183_223	78	7	C
pp_100183_224	52	15	A
pp_100183_225	42	23	G
pp_100183_226	35	22	T
pp_100183_228	20	39	T
pp_100183_229	31	25	A
pp_100183_230	38	15	G
pp_100183_231	31	34	T
pp_100183_232	12	54	A
pp_100183_233	10	63	T
pp_100183_234	7	51	T
pp_100183_235	18	44	A
pp_100183_236	39	17	G
pp_100183_237	44	10	T
pp_100183_239	36	16	G
pp_100183_241	18	34	C
pp_100183_242	13	63	T
pp_100183_243	21	50	G
pp_100183_244	26	40	T
pp_100183_246	29	33	T
pp_100183_247	26	38	G
pp_100183_248	23	41	T
pp_100183_249	5	67	C
pp_100183_250	18	39	T
pp_100183_251	17	38	A
pp_100183_252	17	40	A
pp_100183_253	4	68	A
pp_100183_254	21	52	T
pp_100183_255	19	42	C
pp_100183_256	21	43	A
pp_100183_257	17	37	A
pp_100183_258	16	45	G
pp_100183_259	26	38	A
pp_100183_260	9	52	T
pp_100183_261	32	32	C
pp_100183_262	48	21	C
pp_100183_263	51	14	T
pp_100183_264	56	10	G
pp_100183_266	14	43	A
pp_100183_270	15	40	G
pp_100183_271	36	19	C
pp_100183_272	29	33	A
pp_100183_273	25	35	A
pp_100183_274	2	73	C
pp_100183_275	2	62	C
pp_100183_276	12	62	T
pp_100183_277	17	47	T
pp_100183_280	31	23	C
pp_100183_281	36	30	G
pp_100183_282	44	21	G
pp_100183_283	25	33	G
pp_100183_284	44	14	T
pp_100183_287	10	62	C
pp_100183_288	11	60	G
pp_100183_290	55	3	A
pp_100183_291	58	2	C
pp_100183_295	13	38	C
pp_100183_296	11	57	G
pp_100183_297	6	60	A
pp_100183_298	13	55	C
pp_100183_299	13	45	T
pp_100183_302	0	55	T
pp_100183_303	2	67	C
pp_100183_304	5	53	G
pp_100183_306	12	43	G
pp_100183_307	15	35	G
pp_100183_311	35	19	G
pp_100183_312	17	42	C
pp_100183_313	3	62	C
pp_100183_314	9	54	T
pp_100183_315	19	43	A
pp_100183_316	52	8	C
pp_100183_317	67	4	A
pp_100183_318	68	4	G
pp_100183_319	46	7	G
pp_100183_320	33	19	A
pp_100183_321	40	12	G
pp_100183_322	56	7	C
pp_100183_323	52	8	G
pp_100183_324	44	22	A
pp_100183_325	13	40	C
pp_100183_326	10	49	A
pp_100183_327	13	44	C
pp_100183_328	13	47	G
pp_100183_329	19	45	T
pp_100183_330	10	56	C
pp_100183_331	1	69	T
pp_100183_332	3	70	C
pp_100183_333	2	72	T
pp_100183_334	1	66	T
pp_100183_335	20	38	T
pp_100183_336	46	18	A
pp_100183_337	53	8	G
pp_100183_338	40	20	A
pp_100183_339	35	23	G
pp_100183_340	50	8	T
pp_100183_341	43	12	A
pp_100183_342	28	37	C
pp_100183_344	48	16	G
pp_100183_345	54	12	G
pp_100183_346	32	22	C
pp_100183_350	32	26	A
pp_100183_351	33	21	G
pp_100183_352	29	22	T
pp_100183_353	6	63	A
pp_100183_354	6	67	T
pp_100183_355	8	56	T
pp_100183_356	8	63	A
pp_100183_360	8	62	A
pp_100183_361	25	41	T
pp_100183_362	30	32	G
pp_100183_363	27	30	A
pp_100183_367	22	32	G
pp_100183_368	23	31	T
pp_100183_369	6	58	C
pp_100183_370	9	53	T
pp_100183_371	18	35	C
pp_100183_373	47	9	C
pp_100183_375	36	18	G
pp_100183_376	26	27	G
pp_100183_377	42	14	T
pp_100183_379	16	43	T
pp_100183_380	4	57	T
pp_100183_381	5	52	A
pp_100183_382	20	31	C
pp_100183_383	19	37	G
pp_100183_384	26	33	A
pp_100183_385	28	33	C
pp_100183_386	27	23	G
pp_100183_389	5	50	T
pp_100183_390	12	49	T
pp_100183_394	23	31	T
pp_100183_395	16	38	C
pp_100183_396	13	42	G
pp_100183_397	7	46	C
pp_100183_399	28	22	G
pp_100183_400	39	13	G
pp_100183_401	22	32	A
pp_100183_402	61	6	G
pp_100183_403	65	2	C
pp_100183_404	68	2	G
pp_100183_405	44	24	T
pp_100183_406	26	34	T
pp_100183_408	43	8	C
pp_100183_409	44	8	G
pp_100183_411	6	63	C
pp_100183_412	7	61	T
pp_100183_413	8	59	C
pp_100183_414	6	67	A
pp_100183_415	10	41	C
pp_100183_416	17	36	T
pp_100183_417	23	27	C
pp_100183_419	16	43	C
pp_100183_420	19	40	C
pp_100183_421	18	37	A
pp_100183_424	32	20	T
pp_100183_425	45	12	C
pp_100183_426	44	18	G
pp_100183_427	33	31	C
pp_100183_428	6	51	T
pp_100183_429	4	62	T
pp_100183_430	13	40	T
pp_100183_433	6	53	C
pp_100183_434	6	56	T
pp_100183_435	12	54	T
pp_100183_436	38	18	T
pp_100183_437	37	18	G
pp_100183_438	36	15	G
pp_100183_448	41	10	G
pp_100183_449	65	1	A
pp_100183_450	65	2	G
pp_100183_451	60	4	A
pp_100183_453	55	2	G
pp_100183_454	55	3	T
pp_100183_455	55	1	A
pp_100183_456	69	1	G
pp_100183_457	68	0	C
pp_100183_458	70	1	A
pp_100183_459	36	22	G
pp_100183_460	38	18	A
pp_100183_461	16	36	T
pp_100183_462	15	40	T
pp_100183_463	31	20	G
pp_100183_465	36	19	C
pp_100183_466	45	6	G
pp_100183_468	46	4	A
pp_100183_469	36	18	G
pp_100183_470	55	8	G
pp_100183_471	53	6	C
pp_100183_473	12	53	T
pp_100183_474	16	42	T
pp_100183_475	20	34	G
pp_100183_476	17	43	T
pp_100183_477	5	56	C
pp_100183_478	1	67	T
pp_100183_479	9	50	C
pp_100183_480	11	51	C
pp_100183_481	12	42	C
pp_100183_484	11	39	T
pp_100183_488	29	23	T
pp_100183_489	47	11	G
pp_100183_490	45	14	G
pp_100183_491	36	17	C
pp_100183_492	45	8	T
pp_100183_493	36	16	A
pp_100183_494	34	17	A
pp_100183_495	7	50	G
pp_100183_496	25	29	G
pp_100183_497	34	20	C
pp_100183_498	43	12	A
pp_100183_499	25	28	G
pp_100183_500	18	37	A
pp_100183_501	5	57	A
pp_100183_502	5	53	C
pp_100183_503	8	47	T
pp_100183_504	17	35	A
pp_100183_506	45	9	T
pp_100183_507	44	8	G
pp_100183_508	30	22	T
pp_100183_509	18	35	T
pp_100183_510	45	8	T
pp_100183_511	42	10	G
pp_100183_512	44	9	G
pp_100183_513	25	30	C
pp_100183_514	26	27	C
pp_100183_515	22	29	C
pp_100183_516	14	36	T
pp_100183_519	8	50	C
pp_100183_520	8	46	T
pp_100183_521	12	40	A
pp_100183_522	31	19	G
pp_100183_523	35	18	G
pp_100183_524	45	11	C
pp_100183_525	36	20	C
pp_100183_526	20	31	C
pp_100183_530	47	5	T
pp_100183_531	52	8	G
pp_100183_532	54	9	C
pp_100183_533	33	17	A
pp_100183_536	31	20	T
pp_100183_537	39	17	G
pp_100183_538	56	6	G
pp_100183_539	58	6	C
pp_100183_540	60	5	G
pp_100183_541	50	8	G
pp_100183_543	4	52	T
pp_100183_544	22	29	T
pp_100183_546	26	25	T
pp_100183_547	10	40	C
pp_100183_552	2	53	C
pp_100183_555	54	0	C
pp_100183_558	13	42	G
pp_100183_562	21	35	T
pp_100183_563	22	29	C
pp_100183_564	16	35	G
pp_100183_565	19	34	T
pp_100183_566	11	43	C
pp_100183_567	17	40	A
pp_100183_568	42	11	T
pp_100183_569	47	5	G
pp_100183_571	16	36	C
pp_100183_572	9	44	C
pp_100183_573	4	56	A
pp_100183_582	52	3	G
pp_100183_583	44	8	C
pp_100183_584	51	6	A
pp_100183_592	52	3	C
pp_100183_594	45	7	A
pp_100183_596	50	8	A
pp_100183_597	45	13	G
pp_100183_598	56	5	T
pp_100183_599	45	6	C
pp_100183_600	40	11	C
pp_100183_601	33	28	G
pp_100183_602	16	34	G
pp_100183_606	33	22	T
pp_100183_609	18	32	C
pp_100183_610	20	30	C
pp_100183_612	14	36	T
pp_100183_613	15	37	C
pp_100183_614	13	37	G
pp_100183_615	17	37	C
pp_100183_619	5	57	C
pp_100183_622	37	16	G
pp_100183_626	3	52	T
pp_100183_627	0	58	A
pp_100183_628	1	62	C
pp_100183_634	14	42	G
pp_100183_642	7	45	A
pp_100183_646	8	46	C
pp_100183_647	3	57	C
pp_100183_648	4	54	T
pp_100183_649	3	54	C
pp_100183_650	3	49	C
pp_100183_653	26	25	C
pp_100183_654	3	58	A
pp_100183_655	2	63	C
pp_100183_656	2	61	T
pp_100183_657	4	57	C
pp_100183_658	6	52	G
pp_100183_659	4	54	C
pp_100183_660	8	44	T
pp_100183_664	47	4	G
pp_100183_672	2	59	C
pp_100183_673	3	61	T
pp_100183_677	48	4	C
pp_100183_678	41	10	G
pp_100183_679	47	5	G
pp_100183_680	49	6	A
pp_100183_681	44	7	C
pp_100183_684	17	33	C
pp_100183_685	7	56	C
pp_100183_686	7	57	C
pp_100183_696	41	9	T
pp_100183_697	44	8	G
pp_100183_698	42	9	A
pp_100183_705	32	19	C
pp_100183_707	15	36	T
pp_100183_712	6	45	C
pp_100183_720	8	44	C
pp_100183_727	31	19	A
pp_100183_728	33	22	G
pp_100183_729	37	15	A
pp_100183_733	43	11	G
pp_100183_734	34	18	G
pp_100183_744	40	16	C
pp_100183_745	39	11	T
pp_100183_746	40	13	G
pp_100183_748	52	1	G
pp_100183_749	59	1	T
pp_100183_750	50	2	A
pp_100183_751	18	33	C
pp_100183_752	1	56	C
pp_100183_753	3	54	A
pp_100183_756	51	7	G
pp_100183_757	47	9	G
pp_100183_758	45	8	C
pp_100183_760	43	12	T
pp_100183_761	44	12	G
pp_100183_762	42	15	A
pp_100183_769	47	6	G
pp_100183_775	2	53	C
pp_100183_781	53	3	A
pp_100183_782	47	8	G
pp_100183_784	13	44	T
pp_100183_785	9	49	T
pp_100183_787	48	6	T
pp_100183_788	54	3	G
pp_100183_789	53	1	G
pp_100183_795	4	59	T
pp_100183_796	5	56	T
pp_100183_798	36	21	A
pp_100183_799	34	23	T
pp_100183_800	29	29	T
pp_100183_802	21	31	G
pp_100183_804	6	44	C
pp_100183_806	34	17	A
pp_100183_808	43	7	A
pp_100183_819	0	60	C
pp_100183_825	58	0	G
pp_100183_826	56	0	A
pp_100183_830	44	6	G
pp_100183_832	51	2	A
pp_100183_833	56	2	T
pp_100183_834	62	0	T
pp_100183_835	52	5	G
pp_100183_836	46	4	G
pp_100183_837	41	12	A
pp_100183_838	52	6	G
pp_100183_839	51	5	A
pp_100183_840	49	7	C
pp_100183_845	9	52	T
pp_100183_846	4	56	T
pp_100183_847	11	43	C
pp_100183_848	12	38	G
pp_100183_852	3	52	T
pp_100183_859	0	50	A
pp_100183_861	45	7	G
pp_100183_862	48	5	T
pp_100183_863	55	2	A
pp_100183_865	46	5	A
pp_100183_867	49	3	G
pp_100183_869	52	2	A
pp_100183_874	1	53	C
pp_100183_875	2	56	C
pp_100183_879	42	10	C
pp_100183_883	36	14	A
pp_100183_897	42	8	C
pp_100183_899	38	14	A
pp_100183_903	11	40	T
pp_100183_904	3	54	C
pp_100183_905	4	56	T
pp_100183_906	2	57	T
pp_100183_908	47	9	A
pp_100183_909	49	3	G
pp_100183_910	45	8	A
pp_100183_911	43	9	T
pp_100183_912	44	11	A
pp_100183_913	48	9	T
pp_100183_921	54	1	G
pp_100183_922	55	1	C
pp_100183_938	37	13	G
pp_100183_939	46	9	T
pp_100183_940	46	4	G
pp_100183_973	5	50	A
pp_100183_991	3	48	T
pp_100183_992	0	55	T
pp_100183_997	5	51	C
pp_100183_998	4	50	C
pp_100183_1009	0	54	C
pp_100183_1010	0	54	T
pp_100183_1011	3	50	T
pp_100183_1016	2	50	T
pp_100183_1059	51	0	G
pp_100183_1060	50	0	A
pp_100285_285	1	49	C
pp_100285_286	1	49	T
pp_100285_287	1	54	T
pp_100285_288	1	54	C
pp_100285_318	1	51	C
pp_100285_326	49	2	G
pp_100285_338	8	43	A
pp_100285_342	56	0	A
pp_100285_343	57	0	T
pp_100285_344	56	0	A
pp_100285_354	2	48	T
pp_100285_364	44	9	A
pp_100285_372	3	53	T
pp_100285_378	26	24	T
pp_100285_379	27	24	G
pp_100285_380	29	21	T
pp_100285_381	5	45	T
pp_100285_392	7	43	T
pp_100285_393	4	50	T
pp_100285_394	1	59	T
pp_100285_399	26	24	A
pp_100285_406	11	40	T
pp_100285_407	5	50	T
pp_100285_408	4	54	A
pp_100285_410	6	47	T
pp_100285_411	4	50	C
pp_100285_412	5	51	A
pp_100285_413	2	53	C
pp_100285_414	1	54	A
pp_100285_415	5	50	T
pp_100285_419	9	46	A
pp_100285_428	55	4	G
pp_100285_429	55	4	A
pp_100285_430	55	4	C
pp_100285_431	59	1	A
pp_100285_432	54	3	G
pp_100285_433	57	1	T
pp_100285_436	50	7	G
pp_100285_439	12	38	C
pp_100285_440	1	58	T
pp_100285_446	31	20	G
pp_100285_450	3	55	A
pp_100285_453	40	10	T
pp_100285_456	5	50	T
pp_100285_457	9	50	T
pp_100285_470	5	45	T
pp_100285_478	53	1	G
pp_100285_479	57	0	T
pp_100285_480	61	0	A
pp_100285_485	5	45	T
pp_100285_486	5	46	T
pp_100285_487	7	50	C
pp_100285_488	7	45	G
pp_100285_489	4	49	T
pp_100285_490	5	48	T
pp_100285_492	45	10	A
pp_100285_493	46	5	G
pp_100285_497	6	49	T
pp_100285_505	3	48	C
pp_100285_506	1	60	T
pp_100285_507	0	63	T
pp_100285_508	0	62	T
pp_100285_509	3	57	C
pp_100285_510	5	57	C
pp_100285_511	5	49	C
pp_100285_515	3	56	A
pp_100285_516	3	48	C
pp_100285_517	4	52	A
pp_100285_530	34	16	T
pp_100285_531	16	38	A
pp_100285_532	11	46	T
pp_100285_533	9	48	A
pp_100285_534	16	34	C
pp_100285_543	43	9	A
pp_100285_544	45	7	G
pp_100285_545	34	18	T
pp_100285_547	29	24	A
pp_100285_548	21	30	A
pp_100285_549	9	50	T
pp_100285_550	5	47	T
pp_100285_553	10	45	A
pp_100285_559	15	38	T
pp_100285_560	6	48	T
pp_100285_566	4	48	C
pp_100285_567	3	56	C
pp_100285_568	1	55	T
pp_100285_569	1	59	T
pp_100285_570	3	59	C
pp_100285_571	4	53	A
pp_100285_572	5	46	C
pp_100285_573	10	44	A
pp_100285_574	7	43	A
pp_100285_581	40	13	A
pp_100285_592	62	1	T
pp_100285_593	61	2	A
pp_100285_594	59	0	A
pp_100285_599	12	43	G
pp_100285_603	1	57	C
pp_100285_604	3	52	T
pp_100285_606	9	42	T
pp_100285_616	47	5	G
pp_100285_617	44	6	G
pp_100285_618	48	2	C
pp_100285_623	3	51	T
pp_100285_624	0	55	A
pp_100285_625	3	47	T
pp_100285_626	3	50	A
pp_100285_627	17	33	T
pp_100285_640	1	49	A
pp_100285_646	43	9	G
pp_100285_647	49	1	T
pp_100285_648	51	2	G
pp_100285_652	26	24	T
pp_100285_653	41	12	G
pp_100285_655	42	8	A
pp_100285_662	49	2	T
pp_100285_675	1	53	A
pp_100285_689	45	7	T
pp_100285_690	51	3	G
pp_100285_691	52	1	A
pp_100285_699	43	7	A
pp_100285_700	55	3	G
pp_100285_711	10	41	T
pp_100285_719	38	12	G
pp_100285_726	44	9	T
pp_100285_727	40	10	G
pp_100285_735	48	4	G
pp_100285_738	2	49	C
pp_100285_739	5	47	T
pp_100285_751	12	41	C
pp_100285_757	5	48	C
pp_100285_761	6	49	C
pp_100285_762	4	53	C
pp_100285_763	5	52	C
pp_100285_764	3	51	C
pp_100285_776	7	46	A
pp_100285_801	29	22	A
pp_100285_805	26	26	G
pp_100285_810	50	1	T
pp_100285_821	9	43	A
pp_100285_823	46	4	A
pp_100285_824	50	2	G
pp_100285_841	52	1	G
pp_100285_842	54	1	T
pp_100285_843	55	2	A
pp_100285_853	51	2	G
pp_100285_854	51	1	T
pp_100285_855	52	1	A
pp_100285_891	2	48	C
pp_100285_893	2	50	T
pp_100285_894	2	53	C
pp_100285_895	2	57	C
pp_100285_896	2	51	A
pp_100285_918	4	48	C
pp_100285_925	8	46	T
pp_100285_975	2	48	A
pp_100285_982	2	48	C
pp_100285_983	1	49	T
pp_100285_1015	2	48	A
pp_100285_1016	2	48	A
pp_100285_1072	2	49	A
pp_100285_1073	4	48	T
pp_100285_1074	6	46	T
pp_100285_1103	49	2	A
pp_100285_1104	49	3	C
pp_100285_1118	43	7	G
pp_100285_1123	11	44	T
pp_100285_1124	12	41	T
pp_100285_1173	0	53	T
pp_100285_1236	2	51	A
pp_100285_1237	4	47	T
pp_100285_1238	4	50	T
pp_100285_1247	39	11	C
pp_100285_1248	39	11	G
pp_100285_1286	45	5	T
pp_100285_1292	50	1	T
pp_100285_1293	50	1	G
pp_100285_1294	51	0	A
pp_100285_1295	41	10	C
pp_100285_1311	0	53	T
pp_100285_1348	3	48	C
pp_100285_1373	1	51	A
pp_100285_1488	3	48	T
pp_100285_1509	1	49	A
pp_100285_1510	4	46	T
pp_100285_1511	5	47	C
pp_100285_1686	1	53	T
pp_100285_1712	0	50	C
pp_100285_1820	51	0	T
pp_100285_1821	51	0	G
pp_100285_1822	51	0	G
pp_100333_294	43	8	T
pp_100333_295	61	1	G
pp_100333_296	65	0	A
pp_100333_300	14	36	A
pp_100333_302	13	44	A
pp_100333_307	9	54	T
pp_100333_308	7	55	C
pp_100333_309	4	58	T
pp_100333_310	9	49	T
pp_100333_311	14	46	A
pp_100333_313	12	46	C
pp_100333_314	8	47	C
pp_100333_315	8	52	T
pp_100333_316	10	40	A
pp_100333_320	7	48	T
pp_100333_321	6	50	T
pp_100333_322	0	64	C
pp_100333_323	1	65	T
pp_100333_324	2	72	C
pp_100333_325	4	67	C
pp_100333_326	5	60	T
pp_100333_327	5	47	C
pp_100333_328	27	36	G
pp_100333_329	39	28	G
pp_100333_330	61	9	A
pp_100333_331	69	3	G
pp_100333_332	68	4	A
pp_100333_333	62	3	T
pp_100333_336	9	44	A
pp_100333_337	1	66	C
pp_100333_338	6	69	A
pp_100333_339	8	65	T
pp_100333_340	12	51	C
pp_100333_341	15	37	A
pp_100333_342	17	33	A
pp_100333_344	21	31	T
pp_100333_346	25	34	T
pp_100333_347	19	31	C
pp_100333_348	18	45	G
pp_100333_349	23	38	G
pp_100333_351	13	45	A
pp_100333_352	12	57	C
pp_100333_353	9	71	T
pp_100333_354	7	69	A
pp_100333_355	7	68	C
pp_100333_356	5	75	A
pp_100333_357	10	55	T
pp_100333_361	9	58	A
pp_100333_362	13	68	T
pp_100333_363	19	45	A
pp_100333_364	20	46	T
pp_100333_365	19	43	T
pp_100333_366	16	49	T
pp_100333_367	25	43	A
pp_100333_368	21	43	T
pp_100333_369	22	44	T
pp_100333_370	40	19	T
pp_100333_371	50	19	A
pp_100333_372	46	17	A
pp_100333_374	11	48	G
pp_100333_375	16	47	A
pp_100333_376	27	38	T
pp_100333_377	30	37	A
pp_100333_378	18	48	T
pp_100333_379	37	15	T
pp_100333_380	43	14	C
pp_100333_381	53	4	G
pp_100333_382	57	9	A
pp_100333_383	51	8	A
pp_100333_384	86	1	G
pp_100333_385	68	2	T
pp_100333_386	82	2	A
pp_100333_387	68	7	G
pp_100333_388	74	4	T
pp_100333_389	60	12	A
pp_100333_390	18	44	C
pp_100333_391	21	60	C
pp_100333_392	29	59	C
pp_100333_393	30	59	C
pp_100333_394	34	45	T
pp_100333_395	33	30	G
pp_100333_396	22	35	G
pp_100333_397	20	51	T
pp_100333_398	32	28	A
pp_100333_399	51	12	A
pp_100333_400	62	6	A
pp_100333_401	66	7	G
pp_100333_402	50	19	G
pp_100333_403	37	19	T
pp_100333_404	13	46	C
pp_100333_405	13	42	A
pp_100333_406	18	60	A
pp_100333_407	21	48	A
pp_100333_408	57	18	G
pp_100333_409	58	11	A
pp_100333_410	57	13	C
pp_100333_411	27	37	T
pp_100333_412	25	40	T
pp_100333_413	55	17	G
pp_100333_414	61	14	A
pp_100333_415	43	29	A
pp_100333_416	13	44	G
pp_100333_417	12	51	A
pp_100333_418	11	54	C
pp_100333_419	6	68	C
pp_100333_420	3	68	T
pp_100333_421	4	71	C
pp_100333_422	2	78	A
pp_100333_423	19	49	C
pp_100333_424	32	36	G
pp_100333_425	43	17	A
pp_100333_426	22	32	A
pp_100333_427	28	27	T
pp_100333_428	32	30	C
pp_100333_429	34	29	A
pp_100333_430	35	26	T
pp_100333_431	26	36	G
pp_100333_432	28	36	T
pp_100333_433	29	33	T
pp_100333_434	25	33	A
pp_100333_435	32	30	A
pp_100333_436	3	50	G
pp_100333_438	7	55	C
pp_100333_439	7	54	T
pp_100333_440	24	44	T
pp_100333_441	30	33	C
pp_100333_442	25	36	G
pp_100333_443	12	54	A
pp_100333_444	10	63	G
pp_100333_445	14	58	C
pp_100333_446	8	67	T
pp_100333_447	5	73	C
pp_100333_448	3	80	A
pp_100333_449	4	75	C
pp_100333_450	3	75	A
pp_100333_451	8	58	T
pp_100333_452	12	55	A
pp_100333_453	22	48	C
pp_100333_454	40	27	T
pp_100333_455	50	15	G
pp_100333_456	52	16	T
pp_100333_457	22	36	T
pp_100333_459	31	23	T
pp_100333_460	52	12	T
pp_100333_461	53	11	G
pp_100333_462	30	30	T
pp_100333_463	6	66	T
pp_100333_464	1	82	C
pp_100333_465	4	56	T
pp_100333_466	17	45	A
pp_100333_467	16	47	C
pp_100333_468	13	55	G
pp_100333_469	16	46	A
pp_100333_470	16	43	C
pp_100333_471	10	48	A
pp_100333_472	10	40	T
pp_100333_473	17	45	T
pp_100333_474	80	5	G
pp_100333_475	79	2	A
pp_100333_476	71	8	T
pp_100333_477	24	29	A
pp_100333_478	70	11	T
pp_100333_479	75	8	G
pp_100333_480	66	11	T
pp_100333_481	55	9	G
pp_100333_482	54	11	T
pp_100333_483	47	15	C
pp_100333_484	12	51	G
pp_100333_485	11	55	T
pp_100333_486	8	60	A
pp_100333_487	4	72	T
pp_100333_488	3	78	T
pp_100333_489	0	87	T
pp_100333_490	2	83	T
pp_100333_491	18	44	T
pp_100333_492	52	14	G
pp_100333_493	79	4	T
pp_100333_494	73	1	G
pp_100333_495	59	14	A
pp_100333_496	10	42	T
pp_100333_498	74	5	T
pp_100333_499	73	4	G
pp_100333_500	62	9	T
pp_100333_501	8	54	T
pp_100333_504	56	14	A
pp_100333_505	53	23	G
pp_100333_506	61	17	A
pp_100333_507	68	6	T
pp_100333_508	75	4	G
pp_100333_509	62	6	T
pp_100333_510	17	50	T
pp_100333_511	13	67	T
pp_100333_512	26	31	T
pp_100333_513	33	23	G
pp_100333_514	68	1	A
pp_100333_515	52	13	C
pp_100333_516	74	7	A
pp_100333_517	52	11	G
pp_100333_518	71	6	T
pp_100333_519	72	2	T
pp_100333_520	78	3	A
pp_100333_521	70	9	G
pp_100333_522	53	16	T
pp_100333_523	29	42	T
pp_100333_525	31	23	T
pp_100333_526	46	15	A
pp_100333_527	41	21	G
pp_100333_528	25	35	A
pp_100333_529	15	54	A
pp_100333_531	5	49	T
pp_100333_532	6	53	T
pp_100333_533	17	49	T
pp_100333_534	20	47	G
pp_100333_535	26	44	T
pp_100333_536	7	76	A
pp_100333_537	6	79	C
pp_100333_538	2	88	T
pp_100333_539	8	73	T
pp_100333_540	76	7	A
pp_100333_541	80	6	G
pp_100333_542	81	5	A
pp_100333_543	48	28	T
pp_100333_544	87	1	A
pp_100333_545	89	1	G
pp_100333_546	90	2	A
pp_100333_547	50	9	T
pp_100333_548	28	38	T
pp_100333_549	14	57	A
pp_100333_550	1	84	C
pp_100333_551	19	51	T
pp_100333_552	24	42	G
pp_100333_553	77	5	A
pp_100333_554	74	4	C
pp_100333_555	91	0	A
pp_100333_556	80	1	G
pp_100333_557	84	0	T
pp_100333_558	61	7	T
pp_100333_559	50	6	A
pp_100333_560	40	17	G
pp_100333_561	41	34	T
pp_100333_562	36	32	G
pp_100333_563	30	41	T
pp_100333_564	34	43	C
pp_100333_565	28	41	G
pp_100333_566	20	46	T
pp_100333_567	30	31	T
pp_100333_568	24	49	G
pp_100333_569	29	30	T
pp_100333_570	25	43	A
pp_100333_571	18	45	A
pp_100333_572	2	68	A
pp_100333_573	4	80	A
pp_100333_574	8	71	C
pp_100333_575	13	64	C
pp_100333_576	16	58	C
pp_100333_577	20	50	G
pp_100333_578	69	7	T
pp_100333_579	70	7	G
pp_100333_580	69	5	A
pp_100333_581	15	51	C
pp_100333_582	13	62	T
pp_100333_583	13	60	T
pp_100333_584	12	61	A
pp_100333_585	17	56	A
pp_100333_586	7	84	C
pp_100333_587	12	66	T
pp_100333_588	17	64	A
pp_100333_589	37	23	T
pp_100333_590	40	27	A
pp_100333_591	46	25	A
pp_100333_592	39	32	C
pp_100333_593	46	17	G
pp_100333_594	36	18	T
pp_100333_595	60	12	A
pp_100333_596	68	11	G
pp_100333_597	65	10	T
pp_100333_598	41	22	A
pp_100333_599	10	75	C
pp_100333_600	13	70	T
pp_100333_601	11	69	A
pp_100333_602	16	62	A
pp_100333_603	42	33	T
pp_100333_604	52	26	A
pp_100333_605	51	21	A
pp_100333_606	15	58	C
pp_100333_607	30	34	C
pp_100333_608	38	26	G
pp_100333_609	59	10	C
pp_100333_610	39	23	G
pp_100333_611	42	30	G
pp_100333_612	26	46	G
pp_100333_613	64	17	T
pp_100333_614	62	5	A
pp_100333_615	64	8	T
pp_100333_616	24	29	A
pp_100333_617	16	61	A
pp_100333_618	7	82	T
pp_100333_619	5	86	T
pp_100333_620	28	50	C
pp_100333_621	29	47	G
pp_100333_622	41	30	G
pp_100333_623	14	62	T
pp_100333_624	12	55	C
pp_100333_625	2	86	A
pp_100333_626	10	69	C
pp_100333_627	15	71	T
pp_100333_628	17	67	T
pp_100333_629	10	66	C
pp_100333_630	10	64	G
pp_100333_631	8	75	T
pp_100333_632	12	57	T
pp_100333_633	38	37	A
pp_100333_634	45	33	G
pp_100333_635	34	29	A
pp_100333_636	25	46	G
pp_100333_637	16	56	T
pp_100333_638	14	68	A
pp_100333_639	9	61	T
pp_100333_640	6	60	C
pp_100333_642	10	59	A
pp_100333_643	12	51	A
pp_100333_644	11	68	T
pp_100333_645	10	63	C
pp_100333_646	13	63	C
pp_100333_647	13	77	A
pp_100333_648	13	73	T
pp_100333_649	19	62	T
pp_100333_650	37	22	G
pp_100333_651	33	25	G
pp_100333_652	28	34	T
pp_100333_653	14	75	C
pp_100333_654	25	43	T
pp_100333_655	21	43	G
pp_100333_656	22	41	T
pp_100333_657	2	81	T
pp_100333_658	6	90	T
pp_100333_659	13	70	C
pp_100333_660	14	70	G
pp_100333_661	20	47	A
pp_100333_662	25	61	C
pp_100333_663	31	50	C
pp_100333_664	30	50	G
pp_100333_665	56	21	T
pp_100333_666	58	21	G
pp_100333_667	71	13	G
pp_100333_668	46	23	T
pp_100333_669	82	1	G
pp_100333_670	64	3	T
pp_100333_671	51	7	T
pp_100333_672	51	21	C
pp_100333_673	84	3	T
pp_100333_674	90	4	G
pp_100333_675	74	8	A
pp_100333_676	45	17	T
pp_100333_677	39	15	C
pp_100333_678	42	11	A
pp_100333_679	52	7	C
pp_100333_680	50	15	T
pp_100333_681	45	14	T
pp_100333_682	9	45	T
pp_100333_683	40	33	T
pp_100333_684	43	25	G
pp_100333_685	45	11	T
pp_100333_686	17	38	T
pp_100333_687	22	31	T
pp_100333_688	27	43	A
pp_100333_689	38	20	T
pp_100333_690	33	28	G
pp_100333_691	30	29	A
pp_100333_692	8	64	T
pp_100333_693	4	85	C
pp_100333_694	3	90	T
pp_100333_695	42	20	T
pp_100333_696	45	15	A
pp_100333_697	61	6	A
pp_100333_698	58	18	A
pp_100333_699	77	5	G
pp_100333_700	69	7	A
pp_100333_701	72	6	T
pp_100333_702	53	15	G
pp_100333_703	41	23	T
pp_100333_704	8	72	A
pp_100333_705	6	75	C
pp_100333_706	11	68	G
pp_100333_707	11	75	T
pp_100333_708	8	88	T
pp_100333_709	1	93	T
pp_100333_710	22	48	T
pp_100333_711	48	22	A
pp_100333_712	99	1	G
pp_100333_713	99	1	T
pp_100333_714	90	2	A
pp_100333_715	48	22	C
pp_100333_716	31	53	T
pp_100333_717	35	40	C
pp_100333_718	48	19	G
pp_100333_719	38	13	A
pp_100333_720	31	24	G
pp_100333_721	35	15	G
pp_100333_722	34	21	T
pp_100333_723	68	7	T
pp_100333_724	64	11	G
pp_100333_725	63	12	A
pp_100333_726	34	29	C
pp_100333_727	34	29	G
pp_100333_728	30	38	G
pp_100333_729	44	28	T
pp_100333_730	33	37	T
pp_100333_731	30	54	A
pp_100333_732	6	61	C
pp_100333_733	21	45	T
pp_100333_734	32	34	T
pp_100333_735	50	20	G
pp_100333_736	52	21	A
pp_100333_737	59	11	C
pp_100333_738	56	16	G
pp_100333_739	66	18	G
pp_100333_740	64	16	G
pp_100333_741	69	10	G
pp_100333_742	59	12	G
pp_100333_743	50	25	G
pp_100333_744	65	11	T
pp_100333_745	54	10	A
pp_100333_746	50	13	A
pp_100333_747	15	46	C
pp_100333_748	25	46	T
pp_100333_749	25	46	G
pp_100333_750	37	24	T
pp_100333_751	32	24	C
pp_100333_752	45	18	A
pp_100333_753	37	33	G
pp_100333_754	33	45	A
pp_100333_755	31	41	A
pp_100333_756	31	34	G
pp_100333_757	36	28	T
pp_100333_758	44	24	G
pp_100333_759	48	19	A
pp_100333_760	51	23	C
pp_100333_761	51	23	G
pp_100333_762	51	20	T
pp_100333_763	67	13	T
pp_100333_764	71	16	A
pp_100333_765	73	12	G
pp_100333_766	52	15	G
pp_100333_767	60	8	T
pp_100333_768	71	8	A
pp_100333_769	48	23	A
pp_100333_770	19	36	C
pp_100333_771	10	65	T
pp_100333_772	9	64	C
pp_100333_773	33	36	T
pp_100333_774	41	25	A
pp_100333_775	65	10	G
pp_100333_776	39	26	T
pp_100333_777	23	30	T
pp_100333_778	35	35	T
pp_100333_779	49	22	C
pp_100333_780	51	27	G
pp_100333_781	23	30	A
pp_100333_782	32	33	G
pp_100333_783	74	3	T
pp_100333_784	72	3	A
pp_100333_785	65	12	C
pp_100333_786	17	46	G
pp_100333_787	21	48	G
pp_100333_788	13	60	T
pp_100333_789	12	56	A
pp_100333_790	12	64	A
pp_100333_791	18	47	G
pp_100333_792	18	56	T
pp_100333_793	12	67	T
pp_100333_794	12	49	C
pp_100333_795	10	54	G
pp_100333_796	10	52	T
pp_100333_797	7	81	T
pp_100333_798	34	39	T
pp_100333_799	45	32	G
pp_100333_800	63	10	C
pp_100333_801	48	26	G
pp_100333_802	46	20	G
pp_100333_803	22	40	T
pp_100333_804	49	17	G
pp_100333_805	51	19	G
pp_100333_806	57	16	A
pp_100333_807	27	25	G
pp_100333_808	64	4	T
pp_100333_809	61	8	T
pp_100333_810	56	9	T
pp_100333_812	15	40	T
pp_100333_813	48	13	T
pp_100333_814	70	8	A
pp_100333_815	67	11	G
pp_100333_816	27	45	G
pp_100333_817	10	64	G
pp_100333_818	10	57	T
pp_100333_819	6	74	T
pp_100333_820	10	56	T
pp_100333_821	20	54	C
pp_100333_822	21	37	C
pp_100333_823	17	44	A
pp_100333_824	6	52	T
pp_100333_825	11	43	C
pp_100333_826	8	59	T
pp_100333_827	5	72	C
pp_100333_828	7	76	C
pp_100333_829	14	66	A
pp_100333_830	19	58	T
pp_100333_831	35	34	C
pp_100333_832	52	8	T
pp_100333_833	68	6	A
pp_100333_834	82	6	G
pp_100333_835	86	2	A
pp_100333_836	76	2	A
pp_100333_837	66	6	G
pp_100333_838	56	16	A
pp_100333_839	51	12	G
pp_100333_840	16	50	C
pp_100333_841	16	55	C
pp_100333_842	9	41	T
pp_100333_843	19	33	C
pp_100333_844	49	7	A
pp_100333_845	70	10	G
pp_100333_846	79	4	A
pp_100333_847	69	18	C
pp_100333_848	40	28	T
pp_100333_849	22	56	T
pp_100333_850	5	80	T
pp_100333_851	66	17	T
pp_100333_852	66	6	A
pp_100333_853	83	1	A
pp_100333_854	22	53	G
pp_100333_855	22	45	G
pp_100333_856	20	46	T
pp_100333_857	26	30	T
pp_100333_858	28	31	A
pp_100333_859	12	62	T
pp_100333_860	5	80	C
pp_100333_861	2	83	C
pp_100333_862	4	60	T
pp_100333_863	14	60	C
pp_100333_864	24	38	C
pp_100333_865	30	33	A
pp_100333_866	17	38	A
pp_100333_867	8	67	T
pp_100333_868	12	69	T
pp_100333_869	38	34	T
pp_100333_870	40	34	G
pp_100333_871	48	14	A
pp_100333_872	15	35	A
pp_100333_873	44	8	A
pp_100333_876	4	84	T
pp_100333_877	13	45	C
pp_100333_878	14	44	G
pp_100333_879	12	49	T
pp_100333_880	4	84	T
pp_100333_881	3	84	A
pp_100333_882	3	86	C
pp_100333_883	3	72	T
pp_100333_884	5	80	C
pp_100333_885	10	71	T
pp_100333_886	18	47	T
pp_100333_887	22	48	G
pp_100333_888	19	50	A
pp_100333_889	20	57	A
pp_100333_890	24	29	C
pp_100333_891	38	15	T
pp_100333_892	38	18	G
pp_100333_893	30	28	G
pp_100333_894	21	47	T
pp_100333_895	15	54	T
pp_100333_896	8	80	T
pp_100333_897	1	84	T
pp_100333_898	1	85	A
pp_100333_899	0	84	C
pp_100333_900	19	51	T
pp_100333_901	36	30	G
pp_100333_902	59	16	G
pp_100333_903	75	4	A
pp_100333_904	73	3	T
pp_100333_905	78	3	A
pp_100333_906	64	10	A
pp_100333_907	62	15	G
pp_100333_908	42	27	T
pp_100333_909	10	61	T
pp_100333_910	5	57	C
pp_100333_911	13	43	A
pp_100333_912	9	57	C
pp_100333_913	28	54	A
pp_100333_914	26	58	A
pp_100333_915	43	33	T
pp_100333_916	58	17	G
pp_100333_917	48	22	T
pp_100333_918	34	28	C
pp_100333_919	36	42	G
pp_100333_920	51	27	T
pp_100333_921	49	27	G
pp_100333_922	62	14	G
pp_100333_923	53	20	A
pp_100333_924	52	25	C
pp_100333_925	22	54	T
pp_100333_926	5	75	C
pp_100333_927	6	81	C
pp_100333_928	6	74	C
pp_100333_929	4	83	A
pp_100333_930	1	85	C
pp_100333_931	4	88	T
pp_100333_932	4	90	A
pp_100333_933	6	82	C
pp_100333_934	5	82	T
pp_100333_935	11	56	T
pp_100333_936	13	57	A
pp_100333_937	14	58	T
pp_100333_938	8	55	T
pp_100333_939	7	47	C
pp_100333_940	53	15	T
pp_100333_941	50	18	G
pp_100333_942	50	16	T
pp_100333_943	20	46	A
pp_100333_944	14	57	A
pp_100333_945	12	50	C
pp_100333_946	10	64	A
pp_100333_947	14	53	A
pp_100333_948	21	55	T
pp_100333_949	20	50	A
pp_100333_950	22	54	T
pp_100333_951	10	70	A
pp_100333_952	9	78	C
pp_100333_953	6	87	T
pp_100333_954	10	73	T
pp_100333_955	11	75	A
pp_100333_956	16	66	T
pp_100333_957	26	47	T
pp_100333_958	30	36	A
pp_100333_959	22	39	A
pp_100333_960	5	77	A
pp_100333_961	6	81	C
pp_100333_962	7	74	T
pp_100333_963	15	62	T
pp_100333_964	11	54	A
pp_100333_965	18	44	A
pp_100333_966	16	40	T
pp_100333_967	23	31	A
pp_100333_968	20	42	T
pp_100333_969	16	49	T
pp_100333_970	12	54	T
pp_100333_971	16	38	A
pp_100333_972	12	59	A
pp_100333_973	7	66	C
pp_100333_974	16	69	A
pp_100333_975	12	67	A
pp_100333_976	7	62	C
pp_100333_977	1	85	T
pp_100333_978	14	72	T
pp_100333_979	37	40	T
pp_100333_980	42	31	G
pp_100333_981	39	32	G
pp_100333_982	16	57	T
pp_100333_983	15	52	A
pp_100333_984	34	26	A
pp_100333_985	38	22	A
pp_100333_986	47	13	G
pp_100333_987	42	31	A
pp_100333_988	43	17	G
pp_100333_989	38	23	T
pp_100333_990	15	43	C
pp_100333_991	22	38	T
pp_100333_992	20	47	A
pp_100333_993	18	48	T
pp_100333_994	11	78	T
pp_100333_995	6	86	A
pp_100333_996	7	76	T
pp_100333_997	8	71	A
pp_100333_998	9	72	T
pp_100333_999	9	76	C
pp_100333_1000	6	82	A
pp_100333_1001	13	63	C
pp_100333_1002	15	59	G
pp_100333_1003	16	62	T
pp_100333_1004	8	79	T
pp_100333_1005	2	86	T
pp_100333_1006	3	89	T
pp_100333_1007	51	14	T
pp_100333_1008	56	11	A
pp_100333_1009	65	6	A
pp_100333_1010	19	49	G
pp_100333_1011	18	43	G
pp_100333_1012	8	65	T
pp_100333_1013	4	80	T
pp_100333_1014	2	88	T
pp_100333_1015	1	86	C
pp_100333_1016	6	44	T
pp_100333_1019	39	17	G
pp_100333_1020	42	24	G
pp_100333_1021	59	20	C
pp_100333_1022	24	52	T
pp_100333_1023	17	59	T
pp_100333_1024	1	84	C
pp_100333_1025	2	90	T
pp_100333_1026	2	84	T
pp_100333_1027	1	88	C
pp_100333_1028	8	84	T
pp_100333_1029	26	46	T
pp_100333_1030	48	18	G
pp_100333_1031	57	8	A
pp_100333_1032	40	15	C
pp_100333_1033	23	40	C
pp_100333_1034	10	68	C
pp_100333_1035	3	74	A
pp_100333_1036	1	79	T
pp_100333_1037	3	82	T
pp_100333_1038	5	75	A
pp_100333_1039	26	29	C
pp_100333_1041	32	26	T
pp_100333_1042	13	63	A
pp_100333_1043	6	69	T
pp_100333_1044	13	54	T
pp_100333_1045	23	35	A
pp_100333_1046	28	37	G
pp_100333_1047	36	34	T
pp_100333_1048	26	39	G
pp_100333_1049	22	40	A
pp_100333_1050	12	45	A
pp_100333_1051	30	26	T
pp_100333_1052	30	28	A
pp_100333_1054	4	64	A
pp_100333_1055	17	43	A
pp_100333_1056	23	33	C
pp_100333_1057	26	26	G
pp_100333_1058	36	25	G
pp_100333_1059	45	23	G
pp_100333_1060	49	19	G
pp_100333_1061	58	12	C
pp_100333_1063	20	39	T
pp_100333_1064	6	76	C
pp_100333_1065	5	72	T
pp_100333_1066	5	68	C
pp_100333_1067	4	69	C
pp_100333_1068	19	55	A
pp_100333_1069	22	38	G
pp_100333_1070	45	14	G
pp_100333_1071	47	12	T
pp_100333_1072	33	17	C
pp_100333_1073	32	28	T
pp_100333_1074	24	37	A
pp_100333_1075	39	21	T
pp_100333_1076	22	28	A
pp_100333_1077	42	15	G
pp_100333_1078	43	22	A
pp_100333_1079	48	15	C
pp_100333_1080	54	6	G
pp_100333_1081	39	14	T
pp_100333_1082	41	23	A
pp_100333_1083	20	40	A
pp_100333_1084	17	46	A
pp_100333_1085	25	47	A
pp_100333_1086	24	47	G
pp_100333_1087	24	43	G
pp_100333_1088	14	53	T
pp_100333_1089	2	67	C
pp_100333_1090	2	62	T
pp_100333_1091	4	50	C
pp_100333_1092	7	49	A
pp_100333_1093	16	44	A
pp_100333_1094	18	54	G
pp_100333_1095	23	40	A
pp_100333_1096	12	44	A
pp_100333_1097	10	46	C
pp_100333_1098	22	45	T
pp_100333_1099	29	35	A
pp_100333_1100	49	25	C
pp_100333_1101	41	24	G
pp_100333_1102	33	34	T
pp_100333_1103	11	69	C
pp_100333_1104	3	87	T
pp_100333_1105	0	82	C
pp_100333_1106	22	40	T
pp_100333_1107	32	26	G
pp_100333_1108	30	23	G
pp_100333_1109	29	39	G
pp_100333_1110	33	31	T
pp_100333_1111	28	25	T
pp_100333_1112	14	44	C
pp_100333_1113	7	67	T
pp_100333_1114	6	63	C
pp_100333_1115	25	55	A
pp_100333_1116	31	41	A
pp_100333_1117	38	23	G
pp_100333_1118	25	32	T
pp_100333_1119	27	34	G
pp_100333_1120	55	7	G
pp_100333_1121	59	6	T
pp_100333_1122	69	4	A
pp_100333_1123	33	30	G
pp_100333_1124	42	20	A
pp_100333_1125	28	32	T
pp_100333_1126	26	34	A
pp_100333_1127	22	40	A
pp_100333_1128	16	51	A
pp_100333_1129	18	49	G
pp_100333_1130	9	41	A
pp_100333_1133	6	55	T
pp_100333_1134	15	42	T
pp_100333_1135	27	30	A
pp_100333_1136	30	26	G
pp_100333_1137	14	44	C
pp_100333_1138	15	45	C
pp_100333_1139	12	48	C
pp_100333_1140	31	19	G
pp_100333_1141	26	31	G
pp_100333_1142	58	15	A
pp_100333_1143	69	7	G
pp_100333_1144	77	4	A
pp_100333_1145	66	11	G
pp_100333_1146	56	14	A
pp_100333_1147	31	32	G
pp_100333_1148	11	42	C
pp_100333_1149	17	49	T
pp_100333_1150	12	59	A
pp_100333_1151	10	50	A
pp_100333_1152	9	59	C
pp_100333_1153	12	63	C
pp_100333_1154	10	71	A
pp_100333_1155	6	71	T
pp_100333_1156	4	79	T
pp_100333_1157	4	76	T
pp_100333_1158	2	76	T
pp_100333_1159	11	42	C
pp_100333_1160	26	26	A
pp_100333_1162	22	40	G
pp_100333_1163	13	53	A
pp_100333_1164	24	35	G
pp_100333_1165	33	27	A
pp_100333_1166	35	32	G
pp_100333_1167	48	14	A
pp_100333_1168	51	9	G
pp_100333_1169	72	4	A
pp_100333_1170	57	17	C
pp_100333_1171	56	14	G
pp_100333_1172	37	17	A
pp_100333_1173	30	27	A
pp_100333_1175	36	18	G
pp_100333_1176	40	20	T
pp_100333_1177	41	26	A
pp_100333_1178	35	29	T
pp_100333_1179	74	1	G
pp_100333_1180	70	9	T
pp_100333_1181	80	2	A
pp_100333_1182	44	19	G
pp_100333_1183	46	15	G
pp_100333_1184	28	30	G
pp_100333_1185	33	28	A
pp_100333_1186	48	18	G
pp_100333_1187	58	14	A
pp_100333_1188	58	7	G
pp_100333_1189	47	10	G
pp_100333_1191	16	43	A
pp_100333_1192	33	32	A
pp_100333_1193	44	21	G
pp_100333_1194	68	4	A
pp_100333_1195	73	7	A
pp_100333_1196	61	9	G
pp_100333_1197	35	24	T
pp_100333_1198	29	29	G
pp_100333_1199	22	35	G
pp_100333_1200	12	56	T
pp_100333_1201	5	57	C
pp_100333_1202	52	16	T
pp_100333_1203	49	15	G
pp_100333_1204	57	13	G
pp_100333_1205	23	33	A
pp_100333_1206	81	0	A
pp_100333_1207	88	0	C
pp_100333_1208	87	1	A
pp_100333_1209	74	1	G
pp_100333_1210	47	16	G
pp_100333_1211	43	22	T
pp_100333_1212	41	20	A
pp_100333_1213	48	20	T
pp_100333_1214	64	6	G
pp_100333_1215	57	3	T
pp_100333_1216	38	20	A
pp_100333_1217	42	25	G
pp_100333_1218	48	16	A
pp_100333_1219	53	21	C
pp_100333_1220	21	48	G
pp_100333_1221	41	27	T
pp_100333_1222	67	10	G
pp_100333_1223	75	4	G
pp_100333_1224	69	6	A
pp_100333_1225	62	5	G
pp_100333_1226	60	10	G
pp_100333_1227	48	12	T
pp_100333_1228	43	25	G
pp_100333_1229	38	24	A
pp_100333_1230	35	27	A
pp_100333_1231	33	35	A
pp_100333_1232	36	34	G
pp_100333_1233	37	28	T
pp_100333_1234	37	17	G
pp_100333_1235	35	15	A
pp_100333_1237	26	38	G
pp_100333_1238	23	48	G
pp_100333_1239	16	50	T
pp_100333_1240	2	66	G
pp_100333_1241	0	71	C
pp_100333_1242	1	81	T
pp_100333_1243	3	79	C
pp_100333_1244	14	51	T
pp_100333_1245	14	53	A
pp_100333_1246	11	52	A
pp_100333_1247	10	45	A
pp_100333_1248	10	44	C
pp_100333_1249	9	47	C
pp_100333_1250	10	65	C
pp_100333_1251	19	36	A
pp_100333_1252	42	13	G
pp_100333_1253	70	4	A
pp_100333_1254	64	10	G
pp_100333_1255	59	12	A
pp_100333_1256	36	24	G
pp_100333_1257	60	7	T
pp_100333_1258	46	6	T
pp_100333_1259	52	1	T
pp_100333_1262	32	21	T
pp_100333_1263	33	27	G
pp_100333_1264	21	41	A
pp_100333_1265	16	48	G
pp_100333_1266	22	31	T
pp_100333_1269	88	0	T
pp_100333_1270	88	0	A
pp_100333_1271	86	0	A
pp_100333_1272	13	48	G
pp_100333_1273	28	45	A
pp_100333_1274	15	54	A
pp_100333_1275	24	29	A
pp_100333_1276	9	41	G
pp_100333_1277	19	38	G
pp_100333_1278	27	37	T
pp_100333_1279	36	25	A
pp_100333_1283	32	19	G
pp_100333_1285	26	26	T
pp_100333_1286	16	49	T
pp_100333_1287	24	36	C
pp_100333_1288	23	33	G
pp_100333_1289	43	20	C
pp_100333_1290	41	17	G
pp_100333_1291	45	12	G
pp_100333_1292	29	27	G
pp_100333_1293	25	45	A
pp_100333_1294	31	20	C
pp_100333_1295	49	15	T
pp_100333_1296	43	13	A
pp_100333_1297	25	34	A
pp_100333_1298	7	72	C
pp_100333_1299	1	86	A
pp_100333_1300	29	56	C
pp_100333_1301	55	21	T
pp_100333_1302	67	9	G
pp_100333_1303	57	6	G
pp_100333_1304	29	23	G
pp_100333_1307	52	3	C
pp_100333_1308	36	26	A
pp_100333_1309	41	19	G
pp_100333_1310	42	26	A
pp_100333_1311	45	21	G
pp_100333_1312	52	13	A
pp_100333_1316	69	4	T
pp_100333_1317	53	6	T
pp_100333_1318	62	5	C
pp_100333_1319	81	1	T
pp_100333_1320	79	2	A
pp_100333_1321	80	1	A
pp_100333_1322	12	50	G
pp_100333_1323	15	49	T
pp_100333_1324	8	59	T
pp_100333_1325	1	63	T
pp_100333_1326	9	63	T
pp_100333_1327	18	49	C
pp_100333_1328	20	36	C
pp_100333_1329	73	2	G
pp_100333_1330	87	0	G
pp_100333_1331	88	0	C
pp_100333_1332	87	0	A
pp_100333_1333	73	1	G
pp_100333_1334	78	2	G
pp_100333_1335	72	5	G
pp_100333_1336	44	20	G
pp_100333_1337	44	22	G
pp_100333_1338	54	14	A
pp_100333_1339	51	14	C
pp_100333_1340	8	45	A
pp_100333_1341	4	75	A
pp_100333_1342	0	68	C
pp_100333_1343	1	72	T
pp_100333_1344	21	30	T
pp_100333_1345	41	16	G
pp_100333_1346	56	7	G
pp_100333_1347	46	11	A
pp_100333_1348	28	27	C
pp_100333_1349	16	38	C
pp_100333_1350	11	64	A
pp_100333_1351	10	54	G
pp_100333_1352	44	23	A
pp_100333_1353	51	14	T
pp_100333_1354	56	10	A
pp_100333_1355	34	17	G
pp_100333_1356	45	8	T
pp_100333_1358	37	23	G
pp_100333_1359	33	28	T
pp_100333_1360	37	24	G
pp_100333_1361	37	19	G
pp_100333_1362	38	17	G
pp_100333_1363	38	24	G
pp_100333_1364	32	33	A
pp_100333_1365	31	30	A
pp_100333_1367	29	21	A
pp_100333_1369	18	45	A
pp_100333_1373	24	31	G
pp_100333_1375	13	42	T
pp_100333_1381	44	8	T
pp_100333_1382	37	17	A
pp_100333_1383	53	3	A
pp_100333_1385	44	6	A
pp_100333_1387	73	2	A
pp_100333_1388	83	0	G
pp_100333_1389	84	0	T
pp_100333_1390	81	2	A
pp_100333_1391	46	20	G
pp_100333_1392	50	8	G
pp_100333_1394	47	6	T
pp_100333_1397	26	34	G
pp_100333_1398	39	21	A
pp_100333_1399	40	24	C
pp_100333_1400	21	41	A
pp_100333_1401	1	66	T
pp_100333_1402	7	65	T
pp_100333_1403	20	41	A
pp_100333_1404	25	30	G
pp_100333_1405	15	41	T
pp_100333_1406	6	51	T
pp_100333_1407	21	36	T
pp_100333_1408	59	11	T
pp_100333_1409	60	9	C
pp_100333_1410	53	12	G
pp_100333_1412	24	43	G
pp_100333_1413	37	20	G
pp_100333_1415	56	9	T
pp_100333_1416	47	14	G
pp_100333_1417	50	14	A
pp_100333_1418	7	57	G
pp_100333_1419	15	49	A
pp_100333_1420	12	54	A
pp_100333_1423	58	3	A
pp_100333_1424	46	17	G
pp_100333_1425	41	19	A
pp_100333_1426	22	37	A
pp_100333_1427	45	8	A
pp_100333_1428	62	8	G
pp_100333_1429	67	3	A
pp_100333_1430	50	15	A
pp_100333_1431	35	19	G
pp_100333_1432	29	22	T
pp_100333_1433	24	26	A
pp_100333_1434	15	36	A
pp_100333_1435	23	35	T
pp_100333_1436	20	37	A
pp_100333_1437	19	37	A
pp_100333_1438	13	61	C
pp_100333_1439	2	53	A
pp_100333_1443	23	29	T
pp_100333_1444	14	42	C
pp_100333_1445	10	46	T
pp_100333_1446	14	41	G
pp_100333_1447	19	36	T
pp_100333_1448	15	45	T
pp_100333_1452	38	26	G
pp_100333_1453	42	21	A
pp_100333_1454	54	14	C
pp_100333_1455	55	7	G
pp_100333_1456	54	5	A
pp_100333_1457	41	11	C
pp_100333_1461	28	28	A
pp_100333_1462	35	22	A
pp_100333_1463	33	18	G
pp_100333_1464	36	15	A
pp_100333_1465	52	7	A
pp_100333_1466	43	12	G
pp_100333_1467	52	4	T
pp_100333_1469	44	13	G
pp_100333_1470	24	29	A
pp_100333_1472	16	38	T
pp_100333_1473	6	49	T
pp_100333_1474	6	62	C
pp_100333_1475	6	58	G
pp_100333_1476	15	46	T
pp_100333_1477	14	42	A
pp_100333_1478	46	9	A
pp_100333_1479	42	13	A
pp_100333_1480	45	17	G
pp_100333_1481	27	27	G
pp_100333_1482	30	20	T
pp_100333_1485	11	57	A
pp_100333_1486	10	60	A
pp_100333_1487	18	42	G
pp_100333_1488	17	40	A
pp_100333_1489	19	43	C
pp_100333_1490	3	53	G
pp_100333_1491	2	62	C
pp_100333_1494	39	14	A
pp_100333_1495	18	40	A
pp_100333_1497	46	11	T
pp_100333_1498	61	4	G
pp_100333_1499	61	5	G
pp_100333_1503	27	23	T
pp_100333_1504	38	13	A
pp_100333_1505	28	22	A
pp_100333_1506	39	16	T
pp_100333_1507	18	35	A
pp_100333_1509	37	25	G
pp_100333_1510	42	18	A
pp_100333_1511	43	25	C
pp_100333_1512	18	44	A
pp_100333_1513	7	52	A
pp_100333_1514	8	50	A
pp_100333_1516	9	44	C
pp_100333_1518	8	47	T
pp_100333_1519	4	55	T
pp_100333_1520	3	63	C
pp_100333_1521	2	56	A
pp_100333_1523	14	37	G
pp_100333_1524	47	7	A
pp_100333_1525	42	14	A
pp_100333_1526	70	2	A
pp_100333_1527	55	7	G
pp_100333_1528	59	7	T
pp_100333_1529	15	39	T
pp_100333_1530	12	61	A
pp_100333_1531	4	60	C
pp_100333_1532	4	60	G
pp_100333_1533	13	43	T
pp_100333_1540	41	10	A
pp_100333_1541	59	2	G
pp_100333_1542	52	4	A
pp_100333_1543	54	6	A
pp_100333_1544	35	22	G
pp_100333_1545	37	21	G
pp_100333_1546	36	15	A
pp_100333_1547	32	23	A
pp_100333_1553	9	51	A
pp_100333_1554	8	54	T
pp_100333_1555	19	33	T
pp_100333_1556	51	6	G
pp_100333_1557	57	5	G
pp_100333_1558	53	8	A
pp_100333_1559	70	1	G
pp_100333_1560	74	0	T
pp_100333_1561	74	1	A
pp_100333_1562	51	8	G
pp_100333_1563	41	19	G
pp_100333_1564	8	51	A
pp_100333_1565	45	18	G
pp_100333_1566	57	4	A
pp_100333_1567	58	5	C
pp_100333_1568	60	4	A
pp_100333_1569	62	1	G
pp_100333_1570	61	3	A
pp_100333_1571	39	13	G
pp_100333_1575	18	39	A
pp_100333_1576	21	35	G
pp_100333_1577	60	4	A
pp_100333_1578	65	5	A
pp_100333_1579	74	0	A
pp_100333_1580	69	1	G
pp_100333_1581	69	0	T
pp_100333_1582	57	4	T
pp_100333_1583	42	13	G
pp_100333_1586	12	46	C
pp_100333_1587	15	46	T
pp_100333_1588	20	33	G
pp_100333_1589	20	34	C
pp_100333_1590	6	65	C
pp_100333_1591	2	68	A
pp_100333_1592	0	72	C
pp_100333_1593	5	59	T
pp_100333_1594	43	13	A
pp_100333_1595	49	9	G
pp_100333_1596	50	7	A
pp_100333_1598	11	44	C
pp_100333_1600	17	36	A
pp_100333_1607	9	43	G
pp_100333_1609	37	16	T
pp_100333_1610	47	13	A
pp_100333_1611	24	34	G
pp_100333_1612	20	37	A
[truncated: 998,000+ more rows]
