# Supplementary material for: Epitranscriptome changes triggered by ammonium nutrition regulate the proteome response of maritime pine roots
Source: Front Plant Sci. 2022 Dec 22;13:1102044. doi: 10.3389/fpls.2022.1102044 (PMC9815506; doi:10.3389/fpls.2022.1102044)
Supplement: Supplementary file 3 [file DataSheet_3.zip]

Archive with 2 entries (2 files):
- Supp_Dataset_9.txt
- Supp_Dataset_8.txt
