# Supplementary material for: Epitranscriptome changes triggered by ammonium nutrition regulate the proteome response of maritime pine roots
Source: Front Plant Sci. 2022 Dec 22;13:1102044. doi: 10.3389/fpls.2022.1102044 (PMC9815506; doi:10.3389/fpls.2022.1102044)
Supplement: Supplementary file 3 [file DataSheet_3.zip › Supp_Dataset_9.txt]

Supplementary Dataset 9. Accounts of modified and not modified positions in transcripts expressed in roots of maritime pine seedlings irrigated with 3 mM ammonium (replicate 3). Only positions with a coverage of 50 read have been considered.
SeqID	Mod	noMod	NT
pp_100054_877	20	33	T
pp_100054_878	22	30	A
pp_100054_881	44	10	G
pp_100054_887	56	3	A
pp_100054_888	60	1	C
pp_100054_889	64	0	A
pp_100054_890	63	0	G
pp_100054_891	63	0	A
pp_100054_892	58	1	C
pp_100054_893	53	4	T
pp_100054_894	47	5	G
pp_100054_895	53	4	A
pp_100054_896	50	1	C
pp_100054_897	55	2	G
pp_100054_898	59	1	A
pp_100054_899	53	5	G
pp_100054_900	43	11	G
pp_100054_903	27	23	T
pp_100054_904	17	34	A
pp_100054_906	27	27	T
pp_100054_907	30	20	G
pp_100054_908	21	31	T
pp_100054_912	30	22	T
pp_100054_913	43	9	A
pp_100054_918	6	45	C
pp_100054_922	0	57	T
pp_100054_923	0	64	T
pp_100054_924	1	61	T
pp_100054_925	3	54	T
pp_100054_926	5	49	T
pp_100054_929	47	7	T
pp_100054_933	4	53	T
pp_100054_934	3	57	T
pp_100054_935	0	58	T
pp_100054_939	54	1	A
pp_100054_942	8	43	G
pp_100054_943	11	45	C
pp_100054_944	15	42	C
pp_100054_945	18	32	T
pp_100054_946	17	33	A
pp_100054_948	20	34	A
pp_100054_951	60	0	A
pp_100054_952	58	1	G
pp_100054_953	54	2	G
pp_100054_971	39	11	T
pp_100054_973	38	13	G
pp_100054_989	3	49	T
pp_100054_993	47	3	A
pp_100054_995	58	0	G
pp_100054_1000	17	36	A
pp_100054_1001	5	50	C
pp_100054_1002	1	54	A
pp_100054_1003	2	57	T
pp_100054_1004	1	58	C
pp_100054_1008	38	13	A
pp_100054_1015	48	2	A
pp_100054_1021	3	49	T
pp_100054_1022	2	55	T
pp_100054_1023	0	51	T
pp_100054_1024	0	54	T
pp_100054_1025	2	50	T
pp_100054_1035	48	2	A
pp_100054_1037	47	5	G
pp_100054_1044	8	44	A
pp_100054_1045	14	37	A
pp_100054_1056	10	42	C
pp_100054_1062	1	50	T
pp_100054_1063	0	51	T
pp_100054_1064	0	51	T
pp_100054_1082	49	3	G
pp_100054_1083	47	3	T
pp_100054_1087	34	16	C
pp_100054_1105	6	45	C
pp_100054_1117	48	2	G
pp_100145_204	1	50	T
pp_100145_208	7	44	A
pp_100145_218	12	40	A
pp_100145_227	6	48	T
pp_100145_229	59	0	A
pp_100145_230	59	0	G
pp_100145_231	58	0	A
pp_100145_239	3	49	T
pp_100145_240	1	52	C
pp_100145_241	3	51	T
pp_100145_278	51	2	T
pp_100145_279	53	1	G
pp_100145_280	51	4	G
pp_100145_282	11	43	A
pp_100145_324	43	8	T
pp_100145_325	44	8	G
pp_100145_326	45	8	T
pp_100145_332	54	0	T
pp_100145_333	55	2	A
pp_100145_334	51	3	A
pp_100145_342	3	52	C
pp_100145_345	4	52	T
pp_100145_346	3	47	T
pp_100145_349	6	52	T
pp_100145_355	56	1	G
pp_100145_356	49	2	T
pp_100145_357	49	1	C
pp_100145_363	45	6	A
pp_100145_364	50	1	A
pp_100145_365	59	0	A
pp_100145_366	58	0	G
pp_100145_367	57	0	G
pp_100145_375	4	47	C
pp_100145_410	13	37	A
pp_100145_415	3	53	C
pp_100145_416	2	50	T
pp_100145_466	49	5	T
pp_100145_467	49	3	A
pp_100145_481	1	52	T
pp_100145_482	1	49	T
pp_100145_492	36	14	C
pp_100145_505	8	42	T
pp_100145_536	48	2	A
pp_100145_537	54	0	G
pp_100145_539	50	0	A
pp_100145_584	2	50	A
pp_100180_236	4	46	T
pp_100183_88	8	57	T
pp_100183_89	4	58	T
pp_100183_90	7	66	A
pp_100183_91	16	44	T
pp_100183_92	19	37	G
pp_100183_93	48	17	C
pp_100183_94	38	14	G
pp_100183_95	86	1	G
pp_100183_96	84	4	T
pp_100183_97	95	2	A
pp_100183_98	73	6	G
pp_100183_99	67	9	A
pp_100183_101	43	25	T
pp_100183_102	43	13	A
pp_100183_103	45	17	A
pp_100183_104	22	48	T
pp_100183_105	51	31	T
pp_100183_106	65	21	T
pp_100183_107	69	21	A
pp_100183_108	61	19	A
pp_100183_109	32	27	A
pp_100183_110	39	14	G
pp_100183_111	28	23	T
pp_100183_112	42	33	T
pp_100183_113	46	35	T
pp_100183_114	59	21	T
pp_100183_115	65	19	G
pp_100183_116	40	27	A
pp_100183_117	16	63	T
pp_100183_118	6	78	T
pp_100183_119	18	45	T
pp_100183_120	58	16	T
pp_100183_121	61	11	G
pp_100183_122	79	1	A
pp_100183_123	42	9	A
pp_100183_124	69	4	A
pp_100183_125	76	10	T
pp_100183_126	76	8	G
pp_100183_127	51	20	T
pp_100183_128	7	71	A
pp_100183_129	17	62	C
pp_100183_130	21	58	G
pp_100183_131	15	71	T
pp_100183_132	3	97	C
pp_100183_133	1	97	T
pp_100183_134	2	95	C
pp_100183_135	5	86	A
pp_100183_136	25	45	A
pp_100183_137	44	36	G
pp_100183_138	45	30	G
pp_100183_139	27	50	G
pp_100183_140	31	40	T
pp_100183_141	36	43	A
pp_100183_142	27	47	A
pp_100183_143	15	58	A
pp_100183_144	7	73	A
pp_100183_145	31	38	A
pp_100183_146	42	30	G
pp_100183_147	40	35	T
pp_100183_148	29	44	A
pp_100183_149	58	22	T
pp_100183_150	60	19	G
pp_100183_151	44	32	T
pp_100183_152	5	87	A
pp_100183_153	5	70	T
pp_100183_154	15	55	A
pp_100183_155	16	54	T
pp_100183_156	22	38	C
pp_100183_157	33	27	T
pp_100183_158	37	25	C
pp_100183_159	17	39	A
pp_100183_160	14	61	A
pp_100183_161	25	31	G
pp_100183_162	62	10	G
pp_100183_163	77	3	A
pp_100183_164	78	3	C
pp_100183_165	62	24	A
pp_100183_166	61	37	T
pp_100183_167	62	35	T
pp_100183_168	65	24	T
pp_100183_169	83	14	T
pp_100183_170	90	6	T
pp_100183_171	75	6	G
pp_100183_172	56	25	T
pp_100183_173	34	21	T
pp_100183_174	81	4	T
pp_100183_175	83	4	G
pp_100183_176	69	15	T
pp_100183_177	13	73	T
pp_100183_178	9	76	T
pp_100183_179	14	65	C
pp_100183_180	23	44	T
pp_100183_181	25	25	T
pp_100183_183	19	42	G
pp_100183_184	11	62	C
pp_100183_185	12	72	T
pp_100183_186	7	81	A
pp_100183_187	10	73	T
pp_100183_188	16	66	A
pp_100183_189	11	71	T
pp_100183_190	8	74	T
pp_100183_191	3	100	T
pp_100183_192	6	84	C
pp_100183_193	8	82	G
pp_100183_194	10	75	T
pp_100183_195	7	71	T
pp_100183_196	31	40	T
pp_100183_197	65	4	A
pp_100183_198	87	1	G
pp_100183_199	81	6	A
pp_100183_200	59	20	C
pp_100183_201	41	22	G
pp_100183_202	32	29	T
pp_100183_203	22	47	T
pp_100183_204	27	44	T
pp_100183_205	34	58	G
pp_100183_206	41	39	T
pp_100183_207	44	52	T
pp_100183_208	36	59	T
pp_100183_209	39	60	C
pp_100183_210	26	61	A
pp_100183_211	53	22	C
pp_100183_212	65	18	T
pp_100183_213	65	20	T
pp_100183_214	68	29	T
pp_100183_215	67	30	A
pp_100183_216	73	20	A
pp_100183_217	55	25	C
pp_100183_218	93	1	G
pp_100183_219	80	2	T
pp_100183_220	95	0	A
pp_100183_221	101	1	G
pp_100183_222	103	2	A
pp_100183_223	92	3	C
pp_100183_224	64	18	A
pp_100183_225	44	28	G
pp_100183_226	40	22	T
pp_100183_227	20	38	T
pp_100183_228	32	50	T
pp_100183_229	49	35	A
pp_100183_230	51	22	G
pp_100183_231	34	36	T
pp_100183_232	16	64	A
pp_100183_233	8	82	T
pp_100183_234	6	69	T
pp_100183_235	23	56	A
pp_100183_236	57	13	G
pp_100183_237	54	7	T
pp_100183_238	54	10	T
pp_100183_239	47	21	G
pp_100183_240	36	35	T
pp_100183_241	33	46	C
pp_100183_242	14	75	T
pp_100183_243	27	54	G
pp_100183_244	28	49	T
pp_100183_245	18	50	A
pp_100183_246	26	43	T
pp_100183_247	29	45	G
pp_100183_248	22	48	T
pp_100183_249	10	69	C
pp_100183_250	23	52	T
pp_100183_251	19	45	A
pp_100183_252	16	55	A
pp_100183_253	7	85	A
pp_100183_254	34	50	T
pp_100183_255	35	42	C
pp_100183_256	33	49	A
pp_100183_257	24	49	A
pp_100183_258	27	57	G
pp_100183_259	33	39	A
pp_100183_260	16	51	T
pp_100183_261	41	39	C
pp_100183_262	55	19	C
pp_100183_263	64	16	T
pp_100183_264	69	12	G
pp_100183_265	20	39	G
pp_100183_266	21	61	A
pp_100183_269	39	12	C
pp_100183_270	21	58	G
pp_100183_271	42	24	C
pp_100183_272	31	38	A
pp_100183_273	30	40	A
pp_100183_274	5	96	C
pp_100183_275	2	84	C
pp_100183_276	8	83	T
pp_100183_277	12	61	T
pp_100183_278	7	56	T
pp_100183_279	10	55	A
pp_100183_280	33	40	C
pp_100183_281	36	32	G
pp_100183_282	55	27	G
pp_100183_283	40	38	G
pp_100183_284	56	16	T
pp_100183_285	33	26	A
pp_100183_286	25	32	T
pp_100183_287	5	78	C
pp_100183_288	8	73	G
pp_100183_289	39	23	A
pp_100183_290	73	8	A
pp_100183_291	68	5	C
pp_100183_292	18	32	C
pp_100183_293	11	53	C
pp_100183_294	24	29	C
pp_100183_295	20	40	C
pp_100183_296	17	63	G
pp_100183_297	12	70	A
pp_100183_298	17	58	C
pp_100183_299	20	57	T
pp_100183_300	19	43	C
pp_100183_301	5	69	T
pp_100183_302	3	71	T
pp_100183_303	7	86	C
pp_100183_304	13	71	G
pp_100183_305	19	55	G
pp_100183_306	21	60	G
pp_100183_307	19	50	G
pp_100183_308	46	14	T
pp_100183_309	63	5	C
pp_100183_310	59	4	C
pp_100183_311	24	38	G
pp_100183_312	11	64	C
pp_100183_313	2	91	C
pp_100183_314	13	68	T
pp_100183_315	31	41	A
pp_100183_316	82	5	C
pp_100183_317	94	4	A
pp_100183_318	92	5	G
pp_100183_319	59	17	G
pp_100183_320	37	28	A
pp_100183_321	57	17	G
pp_100183_322	84	7	C
pp_100183_323	75	7	G
pp_100183_324	67	20	A
pp_100183_325	20	51	C
pp_100183_326	20	64	A
pp_100183_327	21	60	C
pp_100183_328	25	66	G
pp_100183_329	21	61	T
pp_100183_330	14	80	C
pp_100183_331	3	98	T
pp_100183_332	3	98	C
pp_100183_333	3	93	T
pp_100183_334	3	95	T
pp_100183_335	37	44	T
pp_100183_336	58	23	A
pp_100183_337	68	13	G
pp_100183_338	50	22	A
pp_100183_339	44	19	G
pp_100183_340	67	8	T
pp_100183_341	56	11	A
pp_100183_342	40	39	C
pp_100183_343	20	33	T
pp_100183_344	72	11	G
pp_100183_345	77	8	G
pp_100183_346	47	22	C
pp_100183_347	20	41	G
pp_100183_348	15	46	C
pp_100183_349	16	44	A
pp_100183_350	29	44	A
pp_100183_351	27	35	G
pp_100183_352	33	41	T
pp_100183_353	13	79	A
pp_100183_354	11	87	T
pp_100183_355	7	81	T
pp_100183_356	5	84	A
pp_100183_357	18	32	A
pp_100183_358	14	43	C
pp_100183_360	14	81	A
pp_100183_361	31	49	T
pp_100183_362	43	37	G
pp_100183_363	46	37	A
pp_100183_364	37	29	T
pp_100183_365	23	33	A
pp_100183_366	42	20	A
pp_100183_367	28	38	G
pp_100183_368	28	32	T
pp_100183_369	8	75	C
pp_100183_370	16	59	T
pp_100183_371	35	36	C
pp_100183_372	55	11	G
pp_100183_373	75	3	C
pp_100183_374	51	13	G
pp_100183_375	61	21	G
pp_100183_376	47	37	G
pp_100183_377	60	16	T
pp_100183_378	36	25	C
pp_100183_379	15	48	T
pp_100183_380	15	58	T
pp_100183_381	19	53	A
pp_100183_382	30	37	C
pp_100183_383	14	59	G
pp_100183_384	24	50	A
pp_100183_385	27	42	C
pp_100183_386	40	12	G
pp_100183_389	10	59	T
pp_100183_390	18	64	T
pp_100183_391	18	39	T
pp_100183_392	36	30	T
pp_100183_393	48	22	G
pp_100183_394	38	37	T
pp_100183_395	24	50	C
pp_100183_396	22	49	G
pp_100183_397	19	47	C
pp_100183_398	46	27	T
pp_100183_399	44	36	G
pp_100183_400	54	23	G
pp_100183_401	27	46	A
pp_100183_402	80	5	G
pp_100183_403	91	2	C
pp_100183_404	99	1	G
pp_100183_405	66	30	T
pp_100183_406	34	51	T
pp_100183_407	35	30	C
pp_100183_408	62	13	C
pp_100183_409	64	14	G
pp_100183_410	31	40	T
pp_100183_411	18	81	C
pp_100183_412	12	84	T
pp_100183_413	14	78	C
pp_100183_414	12	84	A
pp_100183_415	10	68	C
pp_100183_416	14	56	T
pp_100183_417	22	37	C
pp_100183_418	16	50	T
pp_100183_419	29	42	C
pp_100183_420	28	34	C
pp_100183_421	32	33	A
pp_100183_422	25	34	G
pp_100183_424	36	25	T
pp_100183_425	66	14	C
pp_100183_426	58	25	G
pp_100183_427	48	32	C
pp_100183_428	6	63	T
pp_100183_429	0	90	T
pp_100183_430	17	59	T
pp_100183_431	30	42	A
pp_100183_432	35	37	G
pp_100183_433	15	62	C
pp_100183_434	7	79	T
pp_100183_435	15	79	T
pp_100183_436	55	30	T
pp_100183_437	53	32	G
pp_100183_438	52	24	G
pp_100183_439	10	55	T
pp_100183_440	15	56	A
pp_100183_441	41	25	T
pp_100183_442	33	35	A
pp_100183_443	30	39	A
pp_100183_444	14	49	G
pp_100183_447	23	33	A
pp_100183_448	59	14	G
pp_100183_449	82	5	A
pp_100183_450	91	1	G
pp_100183_451	76	5	A
pp_100183_452	52	19	C
pp_100183_453	78	3	G
pp_100183_454	73	5	T
pp_100183_455	72	2	A
pp_100183_456	96	1	G
pp_100183_457	98	1	C
pp_100183_458	98	0	A
pp_100183_459	41	29	G
pp_100183_460	48	18	A
pp_100183_461	25	36	T
pp_100183_462	23	45	T
pp_100183_463	40	22	G
pp_100183_464	33	22	T
pp_100183_465	41	22	C
pp_100183_466	62	4	G
pp_100183_467	71	3	T
pp_100183_468	68	5	A
pp_100183_469	61	18	G
pp_100183_470	83	4	G
pp_100183_471	80	6	C
pp_100183_472	60	20	C
pp_100183_473	16	65	T
pp_100183_474	17	59	T
pp_100183_475	15	51	G
pp_100183_476	9	65	T
pp_100183_477	6	82	C
pp_100183_478	2	86	T
pp_100183_479	15	54	C
pp_100183_480	16	61	C
pp_100183_481	15	54	C
pp_100183_482	4	57	A
pp_100183_483	2	61	C
pp_100183_484	4	55	T
pp_100183_486	33	18	A
pp_100183_487	35	15	G
pp_100183_488	26	31	T
pp_100183_489	58	20	G
pp_100183_490	58	22	G
pp_100183_491	58	24	C
pp_100183_492	75	5	T
pp_100183_493	59	10	A
pp_100183_494	53	13	A
pp_100183_495	7	65	G
pp_100183_496	43	24	G
pp_100183_497	49	15	C
pp_100183_498	63	13	A
pp_100183_499	38	34	G
pp_100183_500	30	44	A
pp_100183_501	11	72	A
pp_100183_502	8	63	C
pp_100183_503	16	44	T
pp_100183_504	30	34	A
pp_100183_505	53	3	G
pp_100183_506	60	8	T
pp_100183_507	59	8	G
pp_100183_508	33	29	T
pp_100183_509	19	43	T
pp_100183_510	55	15	T
pp_100183_511	55	19	G
pp_100183_512	58	17	G
pp_100183_514	21	30	C
pp_100183_515	18	37	C
pp_100183_516	22	41	T
pp_100183_517	27	40	C
pp_100183_518	25	44	G
pp_100183_519	10	66	C
pp_100183_520	7	56	T
pp_100183_521	13	53	A
pp_100183_522	37	27	G
pp_100183_523	41	27	G
pp_100183_524	51	17	C
pp_100183_525	35	29	C
pp_100183_526	17	39	C
pp_100183_529	39	12	C
pp_100183_530	62	6	T
pp_100183_531	72	7	G
pp_100183_532	68	9	C
pp_100183_535	10	40	C
pp_100183_536	45	18	T
pp_100183_537	51	13	G
pp_100183_538	82	3	G
pp_100183_539	86	1	C
pp_100183_540	87	1	G
pp_100183_541	64	8	G
pp_100183_542	8	57	T
pp_100183_543	5	59	T
pp_100183_544	34	17	T
pp_100183_545	33	28	A
pp_100183_546	40	25	T
pp_100183_547	10	50	C
pp_100183_548	14	38	G
pp_100183_552	1	64	C
pp_100183_554	58	5	C
pp_100183_555	69	2	C
pp_100183_556	48	6	T
pp_100183_557	30	20	C
pp_100183_558	16	37	G
pp_100183_559	17	36	G
pp_100183_560	17	34	T
pp_100183_561	29	22	G
pp_100183_562	26	33	T
pp_100183_563	24	32	C
pp_100183_564	19	35	G
pp_100183_565	21	39	T
pp_100183_566	11	63	C
pp_100183_567	3	71	A
pp_100183_568	46	24	T
pp_100183_569	54	19	G
pp_100183_570	58	16	A
pp_100183_571	15	54	C
pp_100183_572	7	53	C
pp_100183_573	6	68	A
pp_100183_574	18	41	T
pp_100183_575	19	34	C
pp_100183_577	29	22	G
pp_100183_578	24	29	T
pp_100183_581	28	26	A
pp_100183_582	66	2	G
pp_100183_583	58	7	C
pp_100183_584	54	5	A
pp_100183_585	12	45	G
pp_100183_586	13	39	G
pp_100183_590	55	6	A
pp_100183_591	52	9	G
pp_100183_592	67	2	C
pp_100183_593	38	19	G
pp_100183_594	52	9	A
pp_100183_595	45	16	C
pp_100183_596	60	16	A
pp_100183_597	39	27	G
pp_100183_598	57	7	T
pp_100183_599	49	10	C
pp_100183_600	55	7	C
pp_100183_601	41	30	G
pp_100183_602	26	33	G
pp_100183_603	17	49	T
pp_100183_604	28	27	T
pp_100183_605	43	23	C
pp_100183_606	46	24	T
pp_100183_607	39	20	T
pp_100183_608	22	38	A
pp_100183_609	20	51	C
pp_100183_610	23	43	C
pp_100183_611	27	37	G
pp_100183_612	19	46	T
pp_100183_613	10	50	C
pp_100183_614	13	44	G
pp_100183_615	15	43	C
pp_100183_616	22	31	C
pp_100183_617	23	32	G
pp_100183_618	19	36	C
pp_100183_619	5	68	C
pp_100183_620	32	26	A
pp_100183_621	40	14	C
pp_100183_622	44	15	G
pp_100183_624	15	36	A
pp_100183_626	2	68	T
pp_100183_627	1	70	A
pp_100183_628	3	73	C
pp_100183_630	42	12	C
pp_100183_631	56	4	G
pp_100183_633	18	32	C
pp_100183_634	13	51	G
pp_100183_635	15	37	T
pp_100183_636	8	47	A
pp_100183_638	6	49	T
pp_100183_640	21	38	G
pp_100183_641	15	42	C
pp_100183_642	3	57	A
pp_100183_643	9	47	C
pp_100183_645	18	45	T
pp_100183_646	12	57	C
pp_100183_647	4	72	C
pp_100183_648	2	68	T
pp_100183_649	1	66	C
pp_100183_650	2	57	C
pp_100183_654	4	63	A
pp_100183_655	2	70	C
pp_100183_656	4	68	T
pp_100183_657	8	54	C
pp_100183_658	9	53	G
pp_100183_659	9	55	C
pp_100183_660	17	45	T
pp_100183_661	14	40	A
pp_100183_662	37	13	A
pp_100183_663	36	17	A
pp_100183_664	64	1	G
pp_100183_665	50	3	C
pp_100183_666	62	3	A
pp_100183_667	23	33	G
pp_100183_671	9	53	C
pp_100183_672	3	72	C
pp_100183_673	1	73	T
pp_100183_674	10	51	T
pp_100183_675	46	5	G
pp_100183_676	55	3	G
pp_100183_677	64	4	C
pp_100183_678	56	12	G
pp_100183_679	55	10	G
pp_100183_680	48	8	A
pp_100183_681	35	20	C
pp_100183_683	18	41	G
pp_100183_684	16	48	C
pp_100183_685	6	65	C
pp_100183_686	0	66	C
pp_100183_688	24	27	A
pp_100183_689	42	13	G
pp_100183_691	46	10	T
pp_100183_693	59	3	C
pp_100183_694	38	16	G
pp_100183_695	42	17	G
pp_100183_696	45	13	T
pp_100183_697	47	12	G
pp_100183_698	41	10	A
pp_100183_704	37	21	G
pp_100183_705	38	19	C
pp_100183_706	18	38	T
pp_100183_707	27	27	T
pp_100183_708	36	20	A
pp_100183_709	41	19	G
pp_100183_710	18	39	T
pp_100183_711	17	39	C
pp_100183_712	11	39	C
pp_100183_714	24	34	G
pp_100183_716	18	41	T
pp_100183_717	12	41	C
pp_100183_718	8	48	G
pp_100183_719	11	53	T
pp_100183_720	6	52	C
pp_100183_721	9	46	A
pp_100183_723	37	13	A
pp_100183_724	41	15	C
pp_100183_726	13	38	A
pp_100183_727	30	22	A
pp_100183_728	35	22	G
pp_100183_729	44	18	A
pp_100183_730	23	27	A
pp_100183_733	48	5	G
pp_100183_734	40	18	G
pp_100183_735	33	27	G
pp_100183_736	28	26	A
pp_100183_737	20	32	A
pp_100183_742	52	3	G
pp_100183_743	53	10	A
pp_100183_744	53	12	C
pp_100183_746	42	18	G
pp_100183_747	35	15	A
pp_100183_748	55	4	G
pp_100183_749	60	3	T
pp_100183_750	54	8	A
pp_100183_751	12	38	C
pp_100183_752	2	59	C
pp_100183_753	1	57	A
pp_100183_756	55	4	G
pp_100183_757	52	4	G
pp_100183_758	48	8	C
pp_100183_759	24	26	T
pp_100183_760	44	12	T
pp_100183_761	45	13	G
pp_100183_762	44	12	A
pp_100183_765	38	12	G
pp_100183_767	55	5	T
pp_100183_768	47	8	G
pp_100183_769	44	7	G
pp_100183_770	19	31	A
pp_100183_771	46	4	G
pp_100183_773	43	7	T
pp_100183_775	6	48	C
pp_100183_776	26	29	T
pp_100183_777	30	21	G
pp_100183_781	49	4	A
pp_100183_782	43	15	G
pp_100183_783	30	27	G
pp_100183_784	11	48	T
pp_100183_785	4	57	T
pp_100183_787	64	4	T
pp_100183_788	66	2	G
pp_100183_789	66	3	G
pp_100183_795	5	56	T
pp_100183_796	6	52	T
pp_100183_798	35	15	A
pp_100183_799	34	16	T
pp_100183_800	26	32	T
pp_100183_802	27	24	G
pp_100183_803	30	25	A
pp_100183_804	15	46	C
pp_100183_805	11	46	A
pp_100183_806	37	19	A
pp_100183_807	40	17	G
pp_100183_808	49	3	A
pp_100183_811	28	28	T
pp_100183_812	39	14	G
pp_100183_813	45	11	G
pp_100183_814	22	29	A
pp_100183_819	3	55	C
pp_100183_822	39	11	A
pp_100183_823	30	24	G
pp_100183_825	59	1	G
pp_100183_826	59	1	A
pp_100183_828	25	26	T
pp_100183_829	29	22	G
pp_100183_831	41	9	A
pp_100183_832	60	1	A
pp_100183_833	63	1	T
pp_100183_834	69	0	T
pp_100183_835	49	2	G
pp_100183_836	43	9	G
pp_100183_838	54	6	G
pp_100183_839	55	4	A
pp_100183_840	55	6	C
pp_100183_845	8	50	T
pp_100183_846	6	56	T
pp_100183_850	4	46	T
pp_100183_851	2	51	A
pp_100183_852	3	50	T
pp_100183_859	1	50	A
pp_100183_860	10	43	C
pp_100183_867	56	1	G
pp_100183_868	51	1	C
pp_100183_869	56	4	A
pp_100183_874	0	56	C
pp_100183_875	1	58	C
pp_100183_877	40	14	G
pp_100183_878	49	5	A
pp_100183_879	42	10	C
pp_100183_886	11	41	A
pp_100183_887	9	45	A
pp_100183_890	38	12	A
pp_100183_891	43	9	G
pp_100183_892	46	6	T
pp_100183_903	10	44	T
pp_100183_904	3	52	C
pp_100183_905	3	57	T
pp_100183_906	2	55	T
pp_100183_908	48	5	A
pp_100183_909	50	2	G
pp_100183_912	42	18	A
pp_100183_914	34	17	G
pp_100183_921	52	3	G
pp_100183_922	58	1	C
pp_100183_923	49	6	G
pp_100183_961	10	42	A
pp_100183_963	14	36	G
pp_100183_973	3	49	A
pp_100183_980	35	16	A
pp_100183_985	5	47	C
pp_100183_991	6	45	T
pp_100183_992	4	52	T
pp_100183_997	8	42	C
pp_100183_998	3	47	C
pp_100183_1009	4	46	C
pp_100183_1016	2	49	T
pp_100183_1058	51	0	T
pp_100183_1059	53	0	G
pp_100183_1060	50	0	A
pp_100285_429	49	1	A
pp_100285_430	49	1	C
pp_100285_480	51	0	A
pp_100333_295	58	1	G
pp_100333_296	64	0	A
pp_100333_297	51	3	G
pp_100333_301	17	33	T
pp_100333_302	8	49	A
pp_100333_303	10	40	A
pp_100333_304	22	34	T
pp_100333_305	22	32	G
pp_100333_307	6	53	T
pp_100333_308	3	56	C
pp_100333_309	3	56	T
pp_100333_310	11	48	T
pp_100333_311	11	47	A
pp_100333_313	8	45	C
pp_100333_314	8	51	C
pp_100333_315	6	58	T
pp_100333_316	8	43	A
pp_100333_322	0	54	C
pp_100333_323	0	62	T
pp_100333_324	2	72	C
pp_100333_325	2	68	C
pp_100333_326	10	50	T
pp_100333_327	9	41	C
pp_100333_328	21	32	G
pp_100333_329	23	29	G
pp_100333_330	53	12	A
pp_100333_331	63	5	G
pp_100333_332	62	6	A
pp_100333_333	50	4	T
pp_100333_337	4	65	C
pp_100333_338	7	65	A
pp_100333_339	6	56	T
pp_100333_340	11	43	C
pp_100333_345	20	32	A
pp_100333_351	16	42	A
pp_100333_352	14	52	C
pp_100333_353	8	63	T
pp_100333_354	9	62	A
pp_100333_355	8	59	C
pp_100333_356	7	65	A
pp_100333_357	5	59	T
pp_100333_358	29	23	C
pp_100333_360	36	14	T
pp_100333_362	10	56	T
pp_100333_363	11	41	A
pp_100333_364	12	46	T
pp_100333_365	13	40	T
pp_100333_366	16	52	T
pp_100333_367	18	49	A
pp_100333_368	16	43	T
pp_100333_371	53	7	A
pp_100333_372	48	8	A
pp_100333_374	16	38	G
pp_100333_375	24	29	A
pp_100333_376	32	28	T
pp_100333_377	32	27	A
pp_100333_378	20	45	T
pp_100333_381	56	4	G
pp_100333_382	59	4	A
pp_100333_383	53	4	A
pp_100333_384	80	0	G
pp_100333_385	67	0	T
pp_100333_386	75	1	A
pp_100333_387	53	10	G
pp_100333_388	64	7	T
pp_100333_389	54	13	A
pp_100333_390	27	32	C
pp_100333_391	23	51	C
pp_100333_392	25	51	C
pp_100333_393	26	52	C
pp_100333_394	32	42	T
pp_100333_395	29	24	G
pp_100333_396	31	32	G
pp_100333_397	23	37	T
pp_100333_399	45	9	A
pp_100333_400	51	9	A
pp_100333_401	49	14	G
pp_100333_402	37	23	G
pp_100333_403	29	22	T
pp_100333_404	18	33	C
pp_100333_406	20	48	A
pp_100333_407	13	41	A
pp_100333_408	55	8	G
pp_100333_409	62	8	A
pp_100333_410	60	9	C
pp_100333_411	31	31	T
pp_100333_412	29	33	T
pp_100333_413	50	16	G
pp_100333_414	60	13	A
pp_100333_415	38	21	A
pp_100333_416	23	34	G
pp_100333_417	24	38	A
pp_100333_418	19	35	C
pp_100333_419	19	52	C
pp_100333_420	5	61	T
pp_100333_421	7	67	C
pp_100333_422	11	68	A
pp_100333_423	23	45	C
pp_100333_424	32	29	G
pp_100333_425	34	17	A
pp_100333_427	18	35	T
pp_100333_428	25	36	C
pp_100333_429	25	33	A
pp_100333_430	28	31	T
pp_100333_431	28	26	G
pp_100333_432	25	25	T
pp_100333_433	38	19	T
pp_100333_434	34	24	A
pp_100333_435	44	18	A
pp_100333_437	11	41	T
pp_100333_438	6	63	C
pp_100333_439	8	52	T
pp_100333_440	25	35	T
pp_100333_441	36	18	C
pp_100333_442	30	20	G
pp_100333_443	16	41	A
pp_100333_444	11	51	G
pp_100333_445	13	48	C
pp_100333_446	6	66	T
pp_100333_447	4	68	C
pp_100333_448	5	68	A
pp_100333_449	2	70	C
pp_100333_450	6	66	A
pp_100333_451	14	45	T
pp_100333_452	18	44	A
pp_100333_453	19	43	C
pp_100333_454	32	27	T
pp_100333_455	42	14	G
pp_100333_456	49	15	T
pp_100333_459	36	15	T
pp_100333_460	53	11	T
pp_100333_461	56	9	G
pp_100333_462	34	18	T
pp_100333_463	10	63	T
pp_100333_464	1	72	C
pp_100333_465	8	46	T
pp_100333_467	22	29	C
pp_100333_468	19	47	G
pp_100333_469	19	43	A
pp_100333_470	15	37	C
pp_100333_471	10	45	A
pp_100333_472	5	48	T
pp_100333_474	65	3	G
pp_100333_475	65	6	A
pp_100333_476	61	10	T
pp_100333_477	30	24	A
pp_100333_478	57	11	T
pp_100333_479	58	8	G
pp_100333_480	51	15	T
pp_100333_481	53	9	G
pp_100333_482	52	11	T
pp_100333_483	40	15	C
pp_100333_484	14	43	G
pp_100333_485	11	44	T
pp_100333_486	15	45	A
pp_100333_487	8	55	T
pp_100333_488	7	71	T
pp_100333_489	2	77	T
pp_100333_490	5	63	T
pp_100333_491	31	27	T
pp_100333_492	55	5	G
pp_100333_493	78	0	T
pp_100333_494	74	1	G
pp_100333_495	61	7	A
pp_100333_496	15	40	T
pp_100333_498	62	5	T
pp_100333_499	65	5	G
pp_100333_500	55	13	T
pp_100333_501	8	49	T
pp_100333_504	38	18	A
pp_100333_505	33	27	G
pp_100333_506	49	13	A
pp_100333_507	63	3	T
pp_100333_508	69	3	G
pp_100333_509	51	10	T
pp_100333_510	13	40	T
pp_100333_511	9	55	T
pp_100333_512	30	28	T
pp_100333_513	31	21	G
pp_100333_514	65	5	A
pp_100333_515	51	12	C
pp_100333_516	66	6	A
pp_100333_517	43	17	G
pp_100333_518	61	5	T
pp_100333_519	57	9	T
pp_100333_520	59	8	A
pp_100333_521	53	9	G
pp_100333_522	44	16	T
pp_100333_523	29	26	T
pp_100333_527	31	19	G
pp_100333_528	25	28	A
pp_100333_529	14	44	A
pp_100333_530	10	41	T
pp_100333_531	7	51	T
pp_100333_532	4	60	T
pp_100333_533	12	49	T
pp_100333_534	17	44	G
pp_100333_535	20	35	T
pp_100333_536	10	62	A
pp_100333_537	5	70	C
pp_100333_538	3	74	T
pp_100333_539	14	59	T
pp_100333_540	63	8	A
pp_100333_541	65	8	G
pp_100333_542	69	5	A
pp_100333_543	36	23	T
pp_100333_544	71	2	A
pp_100333_545	73	3	G
pp_100333_546	69	2	A
pp_100333_547	44	7	T
pp_100333_548	26	31	T
pp_100333_549	24	38	A
pp_100333_550	4	70	C
pp_100333_551	20	45	T
pp_100333_552	25	31	G
pp_100333_553	75	4	A
pp_100333_554	68	4	C
pp_100333_555	83	1	A
pp_100333_556	70	3	G
pp_100333_557	80	3	T
pp_100333_558	69	3	T
pp_100333_559	59	4	A
pp_100333_560	49	13	G
pp_100333_561	35	28	T
pp_100333_562	28	28	G
pp_100333_563	22	38	T
pp_100333_564	24	34	C
pp_100333_565	21	38	G
pp_100333_566	16	44	T
pp_100333_568	21	35	G
pp_100333_569	32	21	T
pp_100333_570	22	33	A
pp_100333_571	17	37	A
pp_100333_572	6	57	A
pp_100333_573	2	76	A
pp_100333_574	7	65	C
pp_100333_575	12	54	C
pp_100333_576	18	51	C
pp_100333_577	18	53	G
pp_100333_578	55	13	T
pp_100333_579	60	12	G
pp_100333_580	66	11	A
pp_100333_581	21	41	C
pp_100333_582	17	48	T
pp_100333_583	16	53	T
pp_100333_584	18	49	A
pp_100333_585	19	50	A
pp_100333_586	8	72	C
pp_100333_587	10	61	T
pp_100333_588	14	59	A
pp_100333_589	25	35	T
pp_100333_590	26	25	A
pp_100333_591	35	24	A
pp_100333_592	40	25	C
pp_100333_593	53	8	G
pp_100333_594	50	7	T
pp_100333_595	57	8	A
pp_100333_596	53	8	G
pp_100333_597	53	11	T
pp_100333_598	27	26	A
pp_100333_599	11	72	C
pp_100333_600	15	55	T
pp_100333_601	15	58	A
pp_100333_602	19	50	A
pp_100333_603	36	23	T
pp_100333_604	42	16	A
pp_100333_605	47	11	A
pp_100333_606	23	38	C
pp_100333_607	37	18	C
pp_100333_608	42	25	G
pp_100333_609	52	8	C
pp_100333_610	28	24	G
pp_100333_611	33	24	G
pp_100333_612	31	39	G
pp_100333_613	61	10	T
pp_100333_614	61	6	A
pp_100333_615	60	5	T
pp_100333_616	28	28	A
pp_100333_617	18	50	A
pp_100333_618	3	75	T
pp_100333_619	4	76	T
pp_100333_620	18	52	C
pp_100333_621	19	49	G
pp_100333_622	27	36	G
pp_100333_623	6	54	T
pp_100333_624	7	54	C
pp_100333_625	2	71	A
pp_100333_626	7	72	C
pp_100333_627	9	66	T
pp_100333_628	10	64	T
pp_100333_629	10	55	C
pp_100333_630	13	48	G
pp_100333_631	11	61	T
pp_100333_632	18	51	T
pp_100333_633	43	27	A
pp_100333_634	49	24	G
pp_100333_635	47	24	A
pp_100333_636	25	37	G
pp_100333_637	18	45	T
pp_100333_638	14	58	A
pp_100333_639	10	46	T
pp_100333_640	5	49	C
pp_100333_642	7	51	A
pp_100333_643	6	54	A
pp_100333_644	6	57	T
pp_100333_645	10	52	C
pp_100333_646	14	51	C
pp_100333_647	16	59	A
pp_100333_648	9	60	T
pp_100333_649	17	45	T
pp_100333_650	31	23	G
pp_100333_651	33	19	G
pp_100333_652	28	24	T
pp_100333_653	7	55	C
pp_100333_654	19	49	T
pp_100333_655	12	50	G
pp_100333_656	12	47	T
pp_100333_657	2	75	T
pp_100333_658	4	76	T
pp_100333_659	6	71	C
pp_100333_660	9	69	G
pp_100333_661	11	57	A
pp_100333_662	15	51	C
pp_100333_663	17	48	C
pp_100333_664	21	45	G
pp_100333_665	54	19	T
pp_100333_666	59	15	G
pp_100333_667	69	8	G
pp_100333_668	41	20	T
pp_100333_669	60	5	G
pp_100333_670	37	20	T
pp_100333_671	34	24	T
pp_100333_672	63	6	C
pp_100333_673	79	1	T
pp_100333_674	81	0	G
pp_100333_675	59	11	A
pp_100333_676	46	15	T
pp_100333_679	47	4	C
pp_100333_680	41	16	T
pp_100333_681	41	14	T
pp_100333_683	36	19	T
pp_100333_684	49	7	G
pp_100333_685	53	4	T
pp_100333_688	32	24	A
pp_100333_689	37	15	T
pp_100333_690	23	31	G
pp_100333_691	26	27	A
pp_100333_692	15	48	T
pp_100333_693	8	64	C
pp_100333_694	5	71	T
pp_100333_695	37	17	T
pp_100333_696	44	14	A
pp_100333_697	52	7	A
pp_100333_698	44	18	A
pp_100333_699	61	3	G
pp_100333_700	55	5	A
pp_100333_701	62	3	T
pp_100333_702	42	16	G
pp_100333_703	35	22	T
pp_100333_704	7	56	A
pp_100333_705	9	55	C
pp_100333_706	7	49	G
pp_100333_707	8	59	T
pp_100333_708	4	79	T
pp_100333_709	3	83	T
pp_100333_710	18	49	T
pp_100333_711	35	26	A
pp_100333_712	76	2	G
pp_100333_713	80	1	T
pp_100333_714	72	3	A
pp_100333_715	37	20	C
pp_100333_716	38	39	T
pp_100333_717	43	29	C
pp_100333_718	50	11	G
pp_100333_720	26	24	G
pp_100333_721	35	18	G
pp_100333_723	61	3	T
pp_100333_724	54	11	G
pp_100333_725	60	9	A
pp_100333_726	40	26	C
pp_100333_727	34	25	G
pp_100333_728	23	33	G
pp_100333_729	41	27	T
pp_100333_730	34	29	T
pp_100333_731	27	46	A
pp_100333_732	9	56	C
pp_100333_733	30	32	T
pp_100333_734	39	20	T
pp_100333_735	56	10	G
pp_100333_736	51	15	A
pp_100333_737	62	7	C
pp_100333_738	59	9	G
pp_100333_739	65	11	G
pp_100333_740	64	9	G
pp_100333_741	67	6	G
pp_100333_742	59	6	G
pp_100333_743	55	16	G
pp_100333_744	58	17	T
pp_100333_745	42	14	A
pp_100333_746	37	13	A
pp_100333_747	10	40	C
pp_100333_748	21	35	T
pp_100333_749	20	38	G
pp_100333_750	35	15	T
pp_100333_752	40	10	A
pp_100333_753	36	24	G
pp_100333_754	28	36	A
pp_100333_755	25	31	A
pp_100333_756	29	30	G
pp_100333_757	39	18	T
pp_100333_758	37	24	G
pp_100333_759	41	12	A
pp_100333_760	47	11	C
pp_100333_761	55	9	G
pp_100333_762	45	18	T
pp_100333_763	59	11	T
pp_100333_764	61	19	A
pp_100333_765	63	14	G
pp_100333_766	50	19	G
pp_100333_767	61	11	T
pp_100333_768	67	8	A
pp_100333_769	41	22	A
pp_100333_770	19	39	C
pp_100333_771	8	62	T
pp_100333_772	9	59	C
pp_100333_773	35	28	T
pp_100333_774	41	21	A
pp_100333_775	56	8	G
pp_100333_778	46	26	T
pp_100333_779	53	15	C
pp_100333_780	53	14	G
pp_100333_782	41	25	G
pp_100333_783	69	5	T
pp_100333_784	67	5	A
pp_100333_785	55	11	C
pp_100333_786	10	47	G
pp_100333_787	21	46	G
pp_100333_788	17	47	T
pp_100333_789	21	45	A
pp_100333_790	12	53	A
pp_100333_791	16	43	G
pp_100333_792	20	48	T
pp_100333_793	12	60	T
pp_100333_794	21	39	C
pp_100333_795	19	38	G
pp_100333_796	16	40	T
pp_100333_797	8	62	T
pp_100333_798	34	30	T
pp_100333_799	48	22	G
pp_100333_800	61	10	C
pp_100333_801	41	20	G
pp_100333_802	42	20	G
pp_100333_803	35	29	T
pp_100333_804	56	10	G
pp_100333_805	56	10	G
pp_100333_806	56	9	A
pp_100333_807	36	17	G
pp_100333_808	54	11	T
pp_100333_809	53	8	T
pp_100333_810	47	12	T
pp_100333_812	20	34	T
pp_100333_813	52	6	T
pp_100333_814	65	4	A
pp_100333_815	61	2	G
pp_100333_816	26	43	G
pp_100333_817	11	53	G
pp_100333_818	8	47	T
pp_100333_819	6	56	T
pp_100333_820	11	52	T
pp_100333_821	20	54	C
pp_100333_822	24	43	C
pp_100333_823	21	47	A
pp_100333_824	6	55	T
pp_100333_825	10	45	C
pp_100333_826	8	51	T
pp_100333_827	6	61	C
pp_100333_828	11	65	C
pp_100333_829	16	65	A
pp_100333_830	18	59	T
pp_100333_831	34	24	C
pp_100333_832	51	15	T
pp_100333_833	57	14	A
pp_100333_834	69	5	G
pp_100333_835	80	2	A
pp_100333_836	70	4	A
pp_100333_837	57	8	G
pp_100333_838	55	8	A
pp_100333_839	53	11	G
pp_100333_840	18	43	C
pp_100333_841	20	46	C
pp_100333_842	17	35	T
pp_100333_844	47	9	A
pp_100333_845	66	8	G
pp_100333_846	71	3	A
pp_100333_847	69	13	C
pp_100333_848	39	28	T
pp_100333_849	25	52	T
pp_100333_850	5	77	T
pp_100333_851	67	13	T
pp_100333_852	71	7	A
pp_100333_853	80	1	A
pp_100333_854	16	50	G
pp_100333_855	14	42	G
pp_100333_856	14	50	T
pp_100333_857	21	38	T
pp_100333_858	20	35	A
pp_100333_859	12	50	T
pp_100333_860	10	63	C
pp_100333_861	4	67	C
pp_100333_862	6	57	T
pp_100333_863	12	49	C
pp_100333_864	20	40	C
pp_100333_865	29	44	A
pp_100333_866	16	45	A
pp_100333_867	8	68	T
pp_100333_868	9	68	T
pp_100333_869	30	30	T
pp_100333_870	34	23	G
pp_100333_871	46	8	A
pp_100333_876	5	64	T
pp_100333_880	4	74	T
pp_100333_881	2	78	A
pp_100333_882	2	77	C
pp_100333_883	1	62	T
pp_100333_884	5	62	C
pp_100333_885	9	59	T
pp_100333_886	23	36	T
pp_100333_887	22	35	G
pp_100333_888	23	40	A
pp_100333_889	23	37	A
pp_100333_891	48	3	T
pp_100333_894	18	39	T
pp_100333_895	11	50	T
pp_100333_896	8	64	T
pp_100333_897	3	77	T
pp_100333_898	4	69	A
pp_100333_899	4	70	C
pp_100333_900	13	51	T
pp_100333_901	27	38	G
pp_100333_902	44	25	G
pp_100333_903	62	3	A
pp_100333_904	67	2	T
pp_100333_905	68	4	A
pp_100333_906	58	6	A
pp_100333_907	46	11	G
pp_100333_908	23	35	T
pp_100333_909	8	42	T
pp_100333_913	27	38	A
pp_100333_914	25	36	A
pp_100333_915	45	19	T
pp_100333_916	55	11	G
pp_100333_917	44	17	T
pp_100333_918	35	25	C
pp_100333_919	33	33	G
pp_100333_920	43	20	T
pp_100333_921	37	22	G
pp_100333_922	47	18	G
pp_100333_923	39	25	A
pp_100333_924	38	28	C
pp_100333_925	16	47	T
pp_100333_926	5	65	C
pp_100333_927	6	71	C
pp_100333_928	6	63	C
pp_100333_929	4	72	A
pp_100333_930	1	71	C
pp_100333_931	4	73	T
pp_100333_932	5	75	A
pp_100333_933	6	64	C
pp_100333_934	4	64	T
pp_100333_936	14	43	A
pp_100333_937	13	44	T
pp_100333_938	14	36	T
pp_100333_940	49	7	T
pp_100333_941	45	7	G
pp_100333_942	47	10	T
pp_100333_943	26	32	A
pp_100333_944	16	37	A
pp_100333_946	6	55	A
pp_100333_947	13	50	A
pp_100333_948	16	46	T
pp_100333_949	15	45	A
pp_100333_950	14	46	T
pp_100333_951	11	58	A
pp_100333_952	12	60	C
pp_100333_953	7	69	T
pp_100333_954	9	58	T
pp_100333_955	13	54	A
pp_100333_956	19	48	T
pp_100333_957	33	34	T
pp_100333_958	31	29	A
pp_100333_959	27	30	A
pp_100333_960	9	55	A
pp_100333_961	8	63	C
pp_100333_962	10	62	T
pp_100333_963	12	54	T
pp_100333_964	20	40	A
pp_100333_965	21	40	A
pp_100333_966	21	34	T
pp_100333_968	9	46	T
pp_100333_969	9	50	T
pp_100333_970	15	38	T
pp_100333_972	15	41	A
pp_100333_973	13	57	C
pp_100333_974	16	51	A
pp_100333_975	13	53	A
pp_100333_976	9	46	C
pp_100333_977	3	73	T
pp_100333_978	14	63	T
pp_100333_979	26	33	T
pp_100333_980	33	31	G
pp_100333_981	25	29	G
pp_100333_982	14	53	T
pp_100333_983	15	46	A
pp_100333_984	25	32	A
pp_100333_985	26	31	A
pp_100333_986	38	24	G
pp_100333_988	39	17	G
pp_100333_989	33	24	T
pp_100333_991	17	36	T
pp_100333_992	14	43	A
pp_100333_993	15	49	T
pp_100333_994	6	69	T
pp_100333_995	5	75	A
pp_100333_996	5	73	T
pp_100333_997	4	69	A
pp_100333_998	4	67	T
pp_100333_999	4	70	C
pp_100333_1000	5	72	A
pp_100333_1001	14	53	C
pp_100333_1002	17	50	G
pp_100333_1003	18	50	T
pp_100333_1004	7	66	T
pp_100333_1005	2	75	T
pp_100333_1006	2	77	T
pp_100333_1007	55	7	T
pp_100333_1008	63	2	A
pp_100333_1009	70	1	A
pp_100333_1010	20	43	G
pp_100333_1011	24	38	G
pp_100333_1012	13	58	T
pp_100333_1013	6	57	T
pp_100333_1014	4	69	T
pp_100333_1015	1	61	C
pp_100333_1019	36	19	G
pp_100333_1020	41	21	G
pp_100333_1021	48	15	C
pp_100333_1022	22	35	T
pp_100333_1023	11	52	T
pp_100333_1024	3	71	C
pp_100333_1025	4	67	T
pp_100333_1026	4	67	T
pp_100333_1027	4	69	C
pp_100333_1028	5	68	T
pp_100333_1029	24	34	T
pp_100333_1030	39	19	G
pp_100333_1031	48	10	A
pp_100333_1032	31	22	C
pp_100333_1033	16	34	C
pp_100333_1034	12	53	C
pp_100333_1035	3	67	A
pp_100333_1036	2	73	T
pp_100333_1037	3	69	T
pp_100333_1038	7	67	A
pp_100333_1040	31	22	G
pp_100333_1041	25	29	T
pp_100333_1042	13	50	A
pp_100333_1043	9	62	T
pp_100333_1044	9	50	T
pp_100333_1045	19	32	A
pp_100333_1046	20	35	G
pp_100333_1047	26	35	T
pp_100333_1053	18	34	A
pp_100333_1054	4	59	A
pp_100333_1055	10	40	A
pp_100333_1057	24	28	G
pp_100333_1058	24	33	G
pp_100333_1059	32	20	G
pp_100333_1060	45	12	G
pp_100333_1061	54	7	C
pp_100333_1064	5	66	C
pp_100333_1065	2	54	T
pp_100333_1066	2	56	C
pp_100333_1067	4	63	C
pp_100333_1068	20	48	A
pp_100333_1069	26	36	G
pp_100333_1070	45	10	G
pp_100333_1073	34	25	T
pp_100333_1074	32	20	A
pp_100333_1075	46	10	T
pp_100333_1077	47	13	G
pp_100333_1078	39	14	A
pp_100333_1079	45	11	C
pp_100333_1084	21	35	A
pp_100333_1085	22	40	A
pp_100333_1086	18	40	G
pp_100333_1087	21	33	G
pp_100333_1088	15	43	T
pp_100333_1089	8	51	C
pp_100333_1090	4	47	T
pp_100333_1093	18	33	A
pp_100333_1094	18	40	G
pp_100333_1098	13	46	T
pp_100333_1099	12	38	A
pp_100333_1100	33	29	C
pp_100333_1101	27	29	G
pp_100333_1102	25	35	T
pp_100333_1103	8	65	C
pp_100333_1104	5	69	T
pp_100333_1105	6	63	C
pp_100333_1106	24	31	T
pp_100333_1107	31	21	G
pp_100333_1109	27	32	G
pp_100333_1110	29	30	T
pp_100333_1113	8	50	T
pp_100333_1114	7	51	C
pp_100333_1115	16	52	A
pp_100333_1116	27	35	A
pp_100333_1117	34	19	G
pp_100333_1118	27	23	T
pp_100333_1120	53	7	G
pp_100333_1121	55	4	T
pp_100333_1122	65	2	A
pp_100333_1123	34	26	G
pp_100333_1124	37	21	A
pp_100333_1125	22	31	T
pp_100333_1126	16	36	A
pp_100333_1133	7	44	T
pp_100333_1136	25	26	G
pp_100333_1137	14	40	C
pp_100333_1138	11	45	C
pp_100333_1139	12	41	C
pp_100333_1142	35	19	A
pp_100333_1143	57	11	G
pp_100333_1144	59	3	A
pp_100333_1145	56	9	G
pp_100333_1146	45	12	A
pp_100333_1147	27	30	G
pp_100333_1148	9	44	C
pp_100333_1149	7	51	T
pp_100333_1150	8	53	A
pp_100333_1151	8	51	A
pp_100333_1152	10	56	C
pp_100333_1153	10	53	C
pp_100333_1154	15	60	A
pp_100333_1155	11	59	T
pp_100333_1156	10	56	T
pp_100333_1157	7	61	T
pp_100333_1158	5	62	T
pp_100333_1159	15	36	C
pp_100333_1162	19	33	G
pp_100333_1164	31	19	G
pp_100333_1165	35	18	A
pp_100333_1167	45	7	A
pp_100333_1168	49	8	G
pp_100333_1169	60	2	A
pp_100333_1170	44	8	C
pp_100333_1172	32	19	A
pp_100333_1173	25	28	A
pp_100333_1178	22	28	T
pp_100333_1179	64	1	G
pp_100333_1180	61	2	T
pp_100333_1181	69	2	A
pp_100333_1182	36	24	G
pp_100333_1183	37	16	G
pp_100333_1186	46	11	G
pp_100333_1187	59	6	A
pp_100333_1188	53	5	G
pp_100333_1189	38	12	G
pp_100333_1192	23	29	A
pp_100333_1194	63	3	A
pp_100333_1195	62	4	A
pp_100333_1196	58	7	G
pp_100333_1199	17	34	G
pp_100333_1201	10	48	C
pp_100333_1202	37	20	T
pp_100333_1203	39	19	G
pp_100333_1204	43	13	G
pp_100333_1206	70	0	A
pp_100333_1207	75	0	C
pp_100333_1208	75	0	A
pp_100333_1209	64	2	G
pp_100333_1213	36	17	T
pp_100333_1214	55	3	G
pp_100333_1215	45	5	T
pp_100333_1217	41	15	G
pp_100333_1218	48	10	A
pp_100333_1219	53	5	C
pp_100333_1221	38	17	T
pp_100333_1222	52	5	G
pp_100333_1223	66	2	G
pp_100333_1224	63	2	A
pp_100333_1225	55	3	G
pp_100333_1226	51	4	G
pp_100333_1227	45	14	T
pp_100333_1228	26	26	G
pp_100333_1231	29	23	A
pp_100333_1232	28	29	G
pp_100333_1233	30	26	T
pp_100333_1237	26	31	G
pp_100333_1238	21	37	G
pp_100333_1239	14	44	T
pp_100333_1240	5	52	G
pp_100333_1241	1	62	C
pp_100333_1242	0	67	T
pp_100333_1243	2	68	C
pp_100333_1244	14	42	T
pp_100333_1245	14	39	A
pp_100333_1246	13	39	A
pp_100333_1247	10	43	A
pp_100333_1248	12	46	C
pp_100333_1249	10	47	C
pp_100333_1250	11	50	C
pp_100333_1251	19	34	A
pp_100333_1252	46	14	G
pp_100333_1253	63	6	A
pp_100333_1254	57	11	G
pp_100333_1255	49	6	A
pp_100333_1257	55	5	T
pp_100333_1259	47	3	T
pp_100333_1263	28	24	G
pp_100333_1264	20	31	A
pp_100333_1265	16	38	G
pp_100333_1269	75	0	T
pp_100333_1270	73	0	A
pp_100333_1271	72	0	A
pp_100333_1272	14	36	G
pp_100333_1273	26	32	A
pp_100333_1274	17	33	A
pp_100333_1275	26	27	A
pp_100333_1276	12	43	G
pp_100333_1278	23	28	T
pp_100333_1287	20	31	C
pp_100333_1289	44	14	C
pp_100333_1290	39	15	G
pp_100333_1291	38	15	G
pp_100333_1293	20	32	A
pp_100333_1298	7	55	C
pp_100333_1299	2	65	A
pp_100333_1300	18	42	C
pp_100333_1301	47	19	T
pp_100333_1302	51	9	G
pp_100333_1303	51	12	G
pp_100333_1304	35	15	G
pp_100333_1307	49	2	C
pp_100333_1308	35	17	A
pp_100333_1310	40	17	A
pp_100333_1311	36	17	G
pp_100333_1312	40	12	A
pp_100333_1316	61	2	T
pp_100333_1317	53	5	T
pp_100333_1318	57	5	C
pp_100333_1319	69	1	T
pp_100333_1320	66	1	A
pp_100333_1321	58	1	A
pp_100333_1322	9	46	G
pp_100333_1323	8	51	T
pp_100333_1324	9	49	T
pp_100333_1325	4	48	T
pp_100333_1326	6	52	T
pp_100333_1329	58	2	G
pp_100333_1330	73	0	G
pp_100333_1331	73	0	C
pp_100333_1332	72	0	A
pp_100333_1333	58	2	G
pp_100333_1334	64	2	G
pp_100333_1335	60	6	G
pp_100333_1336	36	15	G
pp_100333_1337	49	7	G
pp_100333_1338	53	3	A
pp_100333_1339	52	5	C
pp_100333_1341	5	60	A
pp_100333_1342	4	56	C
pp_100333_1343	3	60	T
pp_100333_1344	16	36	T
pp_100333_1346	45	8	G
pp_100333_1347	40	10	A
pp_100333_1348	34	20	C
pp_100333_1349	22	31	C
pp_100333_1350	14	46	A
pp_100333_1351	11	42	G
pp_100333_1352	44	8	A
pp_100333_1353	47	7	T
pp_100333_1354	58	4	A
pp_100333_1356	41	13	T
pp_100333_1357	35	19	G
pp_100333_1358	32	19	G
pp_100333_1360	30	20	G
pp_100333_1362	29	21	G
pp_100333_1365	25	30	A
pp_100333_1369	16	42	A
pp_100333_1373	27	26	G
pp_100333_1375	14	38	T
pp_100333_1387	58	2	A
pp_100333_1388	71	0	G
pp_100333_1389	72	0	T
pp_100333_1390	66	4	A
pp_100333_1391	28	22	G
pp_100333_1397	29	27	G
pp_100333_1398	34	18	A
pp_100333_1399	35	16	C
pp_100333_1400	13	44	A
pp_100333_1401	2	57	T
pp_100333_1402	5	46	T
pp_100333_1403	24	28	A
pp_100333_1407	23	27	T
pp_100333_1408	45	6	T
pp_100333_1409	51	2	C
pp_100333_1410	48	4	G
pp_100333_1412	15	39	G
pp_100333_1415	51	6	T
pp_100333_1416	39	11	G
pp_100333_1420	8	43	A
pp_100333_1427	41	11	A
pp_100333_1428	44	6	G
pp_100333_1429	54	0	A
pp_100333_1438	1	54	C
pp_100333_1439	2	49	A
pp_100333_1467	43	10	T
pp_100333_1470	25	29	A
pp_100333_1471	29	23	C
pp_100333_1473	2	49	T
pp_100333_1474	4	53	C
pp_100333_1475	6	48	G
pp_100333_1479	31	20	A
pp_100333_1480	33	21	G
pp_100333_1481	27	32	G
pp_100333_1485	13	42	A
pp_100333_1486	11	47	A
pp_100333_1487	20	36	G
pp_100333_1488	19	32	A
pp_100333_1491	2	51	C
pp_100333_1499	39	14	G
pp_100333_1510	32	18	A
pp_100333_1511	30	22	C
pp_100333_1513	4	52	A
pp_100333_1518	7	44	T
pp_100333_1519	4	48	T
pp_100333_1521	6	46	A
pp_100333_1526	54	1	A
pp_100333_1527	47	5	G
pp_100333_1528	46	6	T
pp_100333_1530	5	50	A
pp_100333_1531	2	53	C
pp_100333_1541	47	3	G
pp_100333_1553	7	44	A
pp_100333_1554	6	46	T
pp_100333_1555	14	39	T
pp_100333_1559	57	0	G
pp_100333_1560	59	1	T
pp_100333_1561	60	1	A
pp_100333_1563	30	21	G
pp_100333_1564	8	43	A
pp_100333_1565	47	10	G
pp_100333_1566	51	6	A
pp_100333_1567	52	5	C
pp_100333_1568	53	2	A
pp_100333_1569	54	1	G
pp_100333_1570	52	1	A
pp_100333_1579	60	1	A
pp_100333_1580	50	2	G
pp_100333_1581	53	1	T
pp_100333_1582	44	9	T
pp_100333_1590	9	43	C
pp_100333_1591	6	47	A
pp_100333_1592	1	58	C
pp_100333_1593	8	44	T
pp_100333_1594	43	11	A
pp_100333_1595	45	8	G
pp_100333_1596	42	12	A
pp_100333_1610	46	5	A
pp_100333_1611	23	27	G
pp_100333_1620	4	49	T
pp_100333_1621	40	16	A
pp_100333_1622	40	16	G
pp_100333_1623	42	12	G
pp_100334_538	2	48	T
pp_100363_240	4	46	A
pp_100363_242	5	55	A
pp_100363_243	10	51	T
pp_100363_244	25	32	T
pp_100363_245	30	31	G
pp_100363_247	15	38	A
pp_100363_249	53	5	A
pp_100363_250	68	1	T
pp_100363_251	69	4	A
pp_100363_252	39	18	A
pp_100363_253	8	51	A
pp_100363_254	9	61	T
pp_100363_255	3	57	C
pp_100363_256	2	82	C
pp_100363_257	1	79	T
pp_100363_258	5	66	C
pp_100363_259	9	61	A
pp_100363_260	22	37	T
pp_100363_261	31	20	G
pp_100363_262	31	23	G
pp_100363_263	17	42	T
pp_100363_264	22	29	G
pp_100363_265	23	34	C
pp_100363_266	27	32	A
pp_100363_267	13	45	T
pp_100363_268	13	41	G
pp_100363_269	20	38	T
pp_100363_270	9	61	C
pp_100363_271	10	66	A
pp_100363_272	5	64	T
pp_100363_273	5	65	C
pp_100363_274	16	61	A
pp_100363_275	23	35	G
pp_100363_276	27	26	A
pp_100363_277	36	29	G
pp_100363_278	44	23	A
pp_100363_279	31	30	T
pp_100363_280	16	41	A
pp_100363_281	6	74	C
pp_100363_282	42	22	T
pp_100363_283	64	7	G
pp_100363_284	79	1	T
pp_100363_285	53	15	G
pp_100363_286	53	14	A
pp_100363_289	16	35	T
pp_100363_290	6	55	C
pp_100363_291	23	34	C
pp_100363_292	41	26	T
pp_100363_293	48	16	G
pp_100363_294	39	20	G
pp_100363_295	17	56	T
pp_100363_296	14	54	A
pp_100363_297	49	23	T
pp_100363_298	52	17	G
pp_100363_299	46	17	T
pp_100363_300	15	43	A
pp_100363_301	11	49	A
pp_100363_302	15	44	C
pp_100363_303	15	38	C
pp_100363_304	21	36	C
pp_100363_305	18	36	A
pp_100363_306	41	17	G
pp_100363_307	51	16	A
pp_100363_308	48	24	C
pp_100363_309	19	43	T
pp_100363_310	5	69	A
pp_100363_311	5	69	C
pp_100363_312	3	73	T
pp_100363_313	3	78	T
pp_100363_314	22	47	T
pp_100363_315	31	39	A
pp_100363_316	35	30	T
pp_100363_317	29	37	A
pp_100363_318	37	28	T
pp_100363_319	37	29	G
pp_100363_320	39	27	T
pp_100363_321	12	54	A
pp_100363_322	16	49	T
pp_100363_323	29	31	A
pp_100363_324	32	26	G
pp_100363_325	38	21	T
pp_100363_326	19	36	A
pp_100363_327	14	50	T
pp_100363_328	7	78	A
pp_100363_329	8	78	C
pp_100363_330	9	61	T
pp_100363_331	5	63	A
pp_100363_332	9	56	T
pp_100363_333	21	50	A
pp_100363_334	60	9	T
pp_100363_335	62	10	G
pp_100363_336	60	10	A
pp_100363_337	23	39	C
pp_100363_338	21	48	C
pp_100363_339	25	46	T
pp_100363_340	34	20	G
pp_100363_341	51	5	A
pp_100363_342	79	1	A
pp_100363_343	82	1	T
pp_100363_344	67	6	A
pp_100363_345	63	2	G
pp_100363_348	50	9	T
pp_100363_349	59	4	G
pp_100363_350	58	10	T
pp_100363_351	23	40	G
pp_100363_352	16	46	G
pp_100363_353	14	53	T
pp_100363_354	15	47	C
pp_100363_355	17	51	G
pp_100363_356	20	51	A
pp_100363_357	14	46	C
pp_100363_358	8	57	C
pp_100363_359	8	66	T
pp_100363_360	7	73	C
pp_100363_361	10	66	T
pp_100363_362	20	56	C
pp_100363_363	37	31	T
pp_100363_364	45	20	G
pp_100363_365	45	14	A
pp_100363_366	35	18	T
pp_100363_367	31	21	C
pp_100363_374	24	35	A
pp_100363_375	12	47	C
pp_100363_376	3	55	T
pp_100363_377	9	41	T
pp_100363_380	13	53	C
pp_100363_381	14	38	T
pp_100363_385	23	32	T
pp_100363_386	34	21	T
pp_100363_387	38	14	A
pp_100363_392	4	48	A
pp_100363_393	2	68	C
pp_100363_394	2	62	A
pp_100363_395	4	69	C
pp_100363_396	8	53	C
pp_100363_397	11	53	G
pp_100363_398	10	48	T
pp_100363_403	18	34	G
pp_100363_404	16	34	T
pp_100363_405	2	62	T
pp_100363_406	4	53	C
pp_100363_407	5	51	A
pp_100363_413	34	16	T
pp_100363_414	36	14	G
pp_100364_199	0	51	T
pp_100364_222	27	26	G
pp_100364_223	34	21	G
pp_100364_225	12	57	G
pp_100364_229	51	5	A
pp_100364_230	69	1	G
pp_100364_231	98	7	A
pp_100364_232	87	12	C
pp_100364_233	81	60	A
pp_100364_234	68	236	T
pp_100364_235	60	337	T
pp_100364_236	106	630	T
pp_100364_237	109	615	T
pp_100364_238	111	884	T
pp_100364_239	153	1123	C
pp_100364_240	162	1690	A
pp_100364_241	276	1566	T
pp_100364_242	356	1736	A
pp_100364_243	363	1687	T
pp_100364_244	757	1198	T
pp_100364_245	1132	948	G
pp_100364_246	1270	890	G
pp_100364_247	902	1254	A
pp_100364_248	520	1388	A
pp_100364_249	1497	577	A
pp_100364_250	2503	265	T
pp_100364_251	2587	174	A
pp_100364_252	2035	430	A
pp_100364_253	300	1681	A
pp_100364_254	173	2737	T
pp_100364_255	101	2620	C
pp_100364_256	64	3035	C
pp_100364_257	55	2885	T
pp_100364_258	435	2263	C
pp_100364_259	557	1963	A
pp_100364_260	1238	1025	T
pp_100364_261	2000	336	G
pp_100364_262	1972	387	G
pp_100364_263	1267	855	T
pp_100364_264	1299	832	G
pp_100364_265	1251	884	C
pp_100364_266	1117	960	A
pp_100364_267	895	1531	T
pp_100364_268	950	1438	G
pp_100364_269	1228	1166	T
[truncated: 998,000+ more rows]
