# Supplementary material for: Epitranscriptome changes triggered by ammonium nutrition regulate the proteome response of maritime pine roots
Source: Front Plant Sci. 2022 Dec 22;13:1102044. doi: 10.3389/fpls.2022.1102044 (PMC9815506; doi:10.3389/fpls.2022.1102044)
Supplement: Supplementary file 3 [file DataSheet_3.zip › Supp_Dataset_8.txt]

Supplementary Dataset 8. Accounts of modified and not modified positions in transcripts expressed in roots of maritime pine seedlings irrigated with 3 mM ammonium (replicate 2). Only positions with a coverage of 50 read have been considered.
SeqID	Mod	noMod	NT
pp_100054_868	17	35	A
pp_100054_878	27	23	A
pp_100054_888	58	1	C
pp_100054_889	61	0	A
pp_100054_890	61	0	G
pp_100054_891	61	0	A
pp_100054_892	55	0	C
pp_100054_893	50	1	T
pp_100054_894	43	7	G
pp_100054_895	51	4	A
pp_100054_896	53	2	C
pp_100054_897	53	0	G
pp_100054_898	54	2	A
pp_100054_899	47	5	G
pp_100054_900	43	9	G
pp_100054_922	0	55	T
pp_100054_923	1	60	T
pp_100054_924	1	58	T
pp_100054_925	3	52	T
pp_100054_929	46	5	T
pp_100054_933	0	55	T
pp_100054_934	0	54	T
pp_100054_935	1	54	T
pp_100054_939	50	1	A
pp_100054_942	3	47	G
pp_100054_943	4	47	C
pp_100054_944	9	46	C
pp_100054_945	12	38	T
pp_100054_946	12	38	A
pp_100054_948	20	31	A
pp_100054_951	55	0	A
pp_100054_952	52	0	G
pp_100054_984	6	44	A
pp_100054_989	2	48	T
pp_100054_991	43	9	A
pp_100054_993	54	1	A
pp_100054_995	57	1	G
pp_100054_996	45	5	A
pp_100054_1002	2	51	A
pp_100054_1003	1	56	T
pp_100054_1004	1	55	C
pp_100054_1021	1	51	T
pp_100054_1022	1	50	T
pp_100054_1023	1	49	T
pp_100054_1024	1	52	T
pp_100054_1025	0	53	T
pp_100054_1036	51	2	G
pp_100054_1058	3	47	A
pp_100054_1062	0	53	T
pp_100054_1063	0	55	T
pp_100054_1064	0	54	T
pp_100054_1065	0	50	C
pp_100054_1069	45	5	A
pp_100054_1076	10	40	T
pp_100054_1082	48	2	G
pp_100054_1118	50	0	A
pp_100054_1157	50	1	A
pp_100180_302	1	49	T
pp_100180_303	0	50	T
pp_100180_304	1	49	T
pp_100183_88	10	43	T
pp_100183_89	6	50	T
pp_100183_90	7	47	A
pp_100183_92	18	33	G
pp_100183_93	42	15	C
pp_100183_94	40	14	G
pp_100183_95	73	2	G
pp_100183_96	70	3	T
pp_100183_97	80	1	A
pp_100183_98	65	6	G
pp_100183_99	64	7	A
pp_100183_101	41	18	T
pp_100183_103	40	16	A
pp_100183_104	12	49	T
pp_100183_105	44	25	T
pp_100183_106	60	23	T
pp_100183_107	68	20	A
pp_100183_108	63	14	A
pp_100183_109	20	36	A
pp_100183_111	19	32	T
pp_100183_112	43	25	T
pp_100183_113	46	29	T
pp_100183_114	62	13	T
pp_100183_115	70	9	G
pp_100183_116	29	28	A
pp_100183_117	14	61	T
pp_100183_118	7	80	T
pp_100183_119	14	53	T
pp_100183_120	58	13	T
pp_100183_121	62	6	G
pp_100183_122	82	4	A
pp_100183_124	66	3	A
pp_100183_125	53	14	T
pp_100183_126	57	12	G
pp_100183_127	44	26	T
pp_100183_128	6	65	A
pp_100183_129	17	58	C
pp_100183_130	18	54	G
pp_100183_131	10	68	T
pp_100183_132	0	92	C
pp_100183_133	0	95	T
pp_100183_134	0	88	C
pp_100183_135	2	76	A
pp_100183_136	25	42	A
pp_100183_137	37	38	G
pp_100183_138	36	36	G
pp_100183_139	19	52	G
pp_100183_140	23	35	T
pp_100183_141	25	39	A
pp_100183_142	19	40	A
pp_100183_143	11	57	A
pp_100183_144	6	61	A
pp_100183_145	34	25	A
pp_100183_146	42	27	G
pp_100183_147	42	33	T
pp_100183_148	24	35	A
pp_100183_149	44	23	T
pp_100183_150	46	15	G
pp_100183_151	35	37	T
pp_100183_152	9	74	A
pp_100183_153	16	52	T
pp_100183_154	22	43	A
pp_100183_155	20	40	T
pp_100183_156	16	45	C
pp_100183_157	26	42	T
pp_100183_158	26	30	C
pp_100183_159	16	41	A
pp_100183_160	11	53	A
pp_100183_161	27	30	G
pp_100183_162	65	10	G
pp_100183_163	77	6	A
pp_100183_164	83	4	C
pp_100183_165	64	22	A
pp_100183_166	57	37	T
pp_100183_167	54	38	T
pp_100183_168	53	28	T
pp_100183_169	74	12	T
pp_100183_170	84	6	T
pp_100183_171	80	3	G
pp_100183_172	65	16	T
pp_100183_173	43	18	T
pp_100183_174	89	1	T
pp_100183_175	87	2	G
pp_100183_176	83	7	T
pp_100183_177	13	67	T
pp_100183_178	9	70	T
pp_100183_179	12	58	C
pp_100183_180	18	41	T
pp_100183_181	21	30	T
pp_100183_182	22	35	C
pp_100183_183	18	45	G
pp_100183_184	12	69	C
pp_100183_185	15	61	T
pp_100183_186	15	68	A
pp_100183_187	12	59	T
pp_100183_188	10	60	A
pp_100183_189	8	71	T
pp_100183_190	6	73	T
pp_100183_191	2	86	T
pp_100183_192	8	58	C
pp_100183_193	14	56	G
pp_100183_194	11	55	T
pp_100183_195	10	61	T
pp_100183_196	30	44	T
pp_100183_197	54	10	A
pp_100183_198	74	3	G
pp_100183_199	73	3	A
pp_100183_200	57	21	C
pp_100183_201	38	26	G
pp_100183_203	16	37	T
pp_100183_204	23	45	T
pp_100183_205	23	58	G
pp_100183_206	32	47	T
pp_100183_207	38	47	T
pp_100183_208	33	53	T
pp_100183_209	37	49	C
pp_100183_210	23	56	A
pp_100183_211	42	23	C
pp_100183_212	50	23	T
pp_100183_213	50	19	T
pp_100183_214	53	31	T
pp_100183_215	58	34	A
pp_100183_216	54	30	A
pp_100183_217	38	31	C
pp_100183_218	79	1	G
pp_100183_219	75	2	T
pp_100183_220	82	1	A
pp_100183_221	91	2	G
pp_100183_222	96	1	A
pp_100183_223	90	2	C
pp_100183_224	61	20	A
pp_100183_225	53	16	G
pp_100183_226	47	16	T
pp_100183_227	20	34	T
pp_100183_228	27	39	T
pp_100183_229	46	29	A
pp_100183_230	52	22	G
pp_100183_231	37	39	T
pp_100183_232	9	68	A
pp_100183_233	7	76	T
pp_100183_234	7	72	T
pp_100183_235	22	53	A
pp_100183_236	51	7	G
pp_100183_237	44	6	T
pp_100183_238	40	12	T
pp_100183_239	36	20	G
pp_100183_240	31	34	T
pp_100183_241	22	53	C
pp_100183_242	12	74	T
pp_100183_243	24	60	G
pp_100183_244	23	46	T
pp_100183_245	13	52	A
pp_100183_246	22	43	T
pp_100183_247	23	45	G
pp_100183_248	17	54	T
pp_100183_249	8	75	C
pp_100183_250	18	48	T
pp_100183_251	20	52	A
pp_100183_252	18	62	A
pp_100183_253	6	77	A
pp_100183_254	25	57	T
pp_100183_255	26	39	C
pp_100183_256	26	43	A
pp_100183_257	22	44	A
pp_100183_258	29	53	G
pp_100183_259	29	41	A
pp_100183_260	16	51	T
pp_100183_261	37	33	C
pp_100183_262	57	33	C
pp_100183_263	65	19	T
pp_100183_264	67	13	G
pp_100183_265	31	31	G
pp_100183_266	19	50	A
pp_100183_268	34	16	T
pp_100183_269	41	14	C
pp_100183_270	19	56	G
pp_100183_271	40	30	C
pp_100183_272	23	43	A
pp_100183_273	25	44	A
pp_100183_274	2	90	C
pp_100183_275	3	79	C
pp_100183_276	4	72	T
pp_100183_277	9	62	T
pp_100183_278	6	58	T
pp_100183_279	3	64	A
pp_100183_280	26	39	C
pp_100183_281	26	37	G
pp_100183_282	48	28	G
pp_100183_283	30	41	G
pp_100183_284	48	18	T
pp_100183_285	28	29	A
pp_100183_286	29	22	T
pp_100183_287	9	68	C
pp_100183_288	10	63	G
pp_100183_290	65	5	A
pp_100183_291	63	3	C
pp_100183_292	20	32	C
pp_100183_293	11	47	C
pp_100183_295	11	42	C
pp_100183_296	6	67	G
pp_100183_297	5	63	A
pp_100183_298	10	55	C
pp_100183_299	13	53	T
pp_100183_300	11	52	C
pp_100183_301	0	70	T
pp_100183_302	3	68	T
pp_100183_303	3	79	C
pp_100183_304	11	56	G
pp_100183_305	20	40	G
pp_100183_306	23	45	G
pp_100183_307	14	49	G
pp_100183_309	51	2	C
pp_100183_310	59	2	C
pp_100183_311	36	28	G
pp_100183_312	13	51	C
pp_100183_313	1	75	C
pp_100183_314	9	66	T
pp_100183_315	13	53	A
pp_100183_316	68	6	C
pp_100183_317	80	5	A
pp_100183_318	85	2	G
pp_100183_319	54	12	G
pp_100183_320	37	23	A
pp_100183_321	49	11	G
pp_100183_322	82	4	C
pp_100183_323	69	8	G
pp_100183_324	57	23	A
pp_100183_325	13	51	C
pp_100183_326	12	67	A
pp_100183_327	11	57	C
pp_100183_328	12	65	G
pp_100183_329	13	61	T
pp_100183_330	7	75	C
pp_100183_331	2	89	T
pp_100183_332	5	81	C
pp_100183_333	7	81	T
pp_100183_334	5	80	T
pp_100183_335	35	39	T
pp_100183_336	62	12	A
pp_100183_337	73	6	G
pp_100183_338	46	19	A
pp_100183_339	35	28	G
pp_100183_340	57	6	T
pp_100183_341	50	11	A
pp_100183_342	29	36	C
pp_100183_343	25	36	T
pp_100183_344	61	18	G
pp_100183_345	63	13	G
pp_100183_346	36	26	C
pp_100183_350	37	40	A
pp_100183_351	36	34	G
pp_100183_352	39	37	T
pp_100183_353	13	68	A
pp_100183_354	10	76	T
pp_100183_355	6	73	T
pp_100183_356	5	80	A
pp_100183_358	11	42	C
pp_100183_360	5	73	A
pp_100183_361	31	37	T
pp_100183_362	39	27	G
pp_100183_363	40	23	A
pp_100183_364	39	25	T
pp_100183_366	45	10	A
pp_100183_367	25	27	G
pp_100183_369	5	67	C
pp_100183_370	13	60	T
pp_100183_371	24	44	C
pp_100183_372	41	13	G
pp_100183_373	57	8	C
pp_100183_374	41	10	G
pp_100183_375	52	15	G
pp_100183_376	37	28	G
pp_100183_377	51	14	T
pp_100183_379	13	43	T
pp_100183_380	5	63	T
pp_100183_381	7	63	A
pp_100183_382	21	37	C
pp_100183_383	14	48	G
pp_100183_384	26	37	A
pp_100183_385	31	39	C
pp_100183_389	13	50	T
pp_100183_390	15	52	T
pp_100183_391	17	43	T
pp_100183_392	34	32	T
pp_100183_393	42	22	G
pp_100183_394	44	24	T
pp_100183_395	28	33	C
pp_100183_396	25	33	G
pp_100183_397	18	37	C
pp_100183_398	36	19	T
pp_100183_399	36	26	G
pp_100183_400	40	20	G
pp_100183_401	31	37	A
pp_100183_402	73	6	G
pp_100183_403	84	1	C
pp_100183_404	84	2	G
pp_100183_405	56	29	T
pp_100183_406	29	47	T
pp_100183_407	32	27	C
pp_100183_408	56	11	C
pp_100183_409	63	9	G
pp_100183_410	32	31	T
pp_100183_411	10	71	C
pp_100183_412	6	78	T
pp_100183_413	11	68	C
pp_100183_414	6	70	A
pp_100183_415	6	48	C
pp_100183_416	11	45	T
pp_100183_417	21	33	C
pp_100183_418	18	39	T
pp_100183_419	30	36	C
pp_100183_420	29	40	C
pp_100183_421	29	40	A
pp_100183_422	17	35	G
pp_100183_423	22	32	G
pp_100183_424	29	23	T
pp_100183_425	55	13	C
pp_100183_426	51	18	G
pp_100183_427	47	28	C
pp_100183_428	6	51	T
pp_100183_429	2	74	T
pp_100183_430	21	47	T
pp_100183_431	33	30	A
pp_100183_432	33	32	G
pp_100183_433	18	52	C
pp_100183_434	11	68	T
pp_100183_435	18	57	T
pp_100183_436	51	20	T
pp_100183_437	50	19	G
pp_100183_438	49	17	G
pp_100183_439	7	48	T
pp_100183_440	9	42	A
pp_100183_441	32	19	T
pp_100183_442	23	28	A
pp_100183_443	25	30	A
pp_100183_444	8	43	G
pp_100183_448	48	14	G
pp_100183_449	73	1	A
pp_100183_450	80	1	G
pp_100183_451	78	4	A
pp_100183_452	49	12	C
pp_100183_453	66	1	G
pp_100183_454	60	3	T
pp_100183_455	65	4	A
pp_100183_456	85	2	G
pp_100183_457	86	1	C
pp_100183_458	87	1	A
pp_100183_459	33	30	G
pp_100183_460	42	20	A
pp_100183_461	19	32	T
pp_100183_462	20	37	T
pp_100183_463	29	27	G
pp_100183_464	23	28	T
pp_100183_465	30	30	C
pp_100183_467	64	1	T
pp_100183_468	60	3	A
pp_100183_469	50	13	G
pp_100183_470	67	6	G
pp_100183_471	67	5	C
pp_100183_472	47	13	C
pp_100183_473	9	65	T
pp_100183_474	15	48	T
pp_100183_475	13	45	G
pp_100183_476	12	52	T
pp_100183_477	2	73	C
pp_100183_478	1	77	T
pp_100183_479	11	48	C
pp_100183_480	12	51	C
pp_100183_481	12	52	C
pp_100183_482	6	54	A
pp_100183_483	0	58	C
pp_100183_484	7	52	T
pp_100183_486	30	21	A
pp_100183_487	31	26	G
pp_100183_488	33	23	T
pp_100183_489	44	18	G
pp_100183_490	48	18	G
pp_100183_491	39	30	C
pp_100183_492	60	12	T
pp_100183_493	49	18	A
pp_100183_494	51	12	A
pp_100183_495	9	52	G
pp_100183_496	44	23	G
pp_100183_497	41	25	C
pp_100183_498	54	18	A
pp_100183_499	31	34	G
pp_100183_500	30	36	A
pp_100183_501	5	70	A
pp_100183_502	4	64	C
pp_100183_503	11	55	T
pp_100183_504	24	32	A
pp_100183_505	45	7	G
pp_100183_506	48	6	T
pp_100183_507	42	8	G
pp_100183_508	24	31	T
pp_100183_509	22	37	T
pp_100183_510	48	18	T
pp_100183_511	45	19	G
pp_100183_512	46	17	G
pp_100183_513	8	42	C
pp_100183_514	16	37	C
pp_100183_515	16	44	C
pp_100183_516	23	36	T
pp_100183_517	28	30	C
pp_100183_518	28	29	G
pp_100183_519	14	58	C
pp_100183_520	10	53	T
pp_100183_521	12	43	A
pp_100183_522	33	19	G
pp_100183_523	34	24	G
pp_100183_524	44	19	C
pp_100183_525	29	36	C
pp_100183_526	17	43	C
pp_100183_529	45	8	C
pp_100183_530	49	10	T
pp_100183_531	60	13	G
pp_100183_532	63	11	C
pp_100183_533	36	23	A
pp_100183_534	7	43	T
pp_100183_535	10	45	C
pp_100183_536	36	21	T
pp_100183_537	41	16	G
pp_100183_538	76	3	G
pp_100183_539	78	1	C
pp_100183_540	79	3	G
pp_100183_541	55	7	G
pp_100183_542	10	53	T
pp_100183_543	7	59	T
pp_100183_545	34	24	A
pp_100183_546	40	23	T
pp_100183_547	13	49	C
pp_100183_548	18	39	G
pp_100183_552	1	62	C
pp_100183_554	50	6	C
pp_100183_555	60	4	C
pp_100183_558	14	37	G
pp_100183_560	17	33	T
pp_100183_561	37	19	G
pp_100183_562	25	30	T
pp_100183_563	29	34	C
pp_100183_564	14	42	G
pp_100183_565	16	41	T
pp_100183_566	6	56	C
pp_100183_567	5	64	A
pp_100183_568	39	24	T
pp_100183_569	44	19	G
pp_100183_570	48	16	A
pp_100183_571	14	42	C
pp_100183_572	8	54	C
pp_100183_573	6	70	A
pp_100183_577	33	23	G
pp_100183_581	30	22	A
pp_100183_582	72	1	G
pp_100183_583	62	3	C
pp_100183_584	66	3	A
pp_100183_585	27	30	G
pp_100183_586	28	25	G
pp_100183_592	59	2	C
pp_100183_593	46	11	G
pp_100183_594	60	3	A
pp_100183_595	43	10	C
pp_100183_596	60	6	A
pp_100183_597	41	19	G
pp_100183_598	58	4	T
pp_100183_599	46	6	C
pp_100183_600	48	7	C
pp_100183_601	29	30	G
pp_100183_606	37	14	T
pp_100183_607	33	18	T
pp_100183_609	19	39	C
pp_100183_610	24	35	C
pp_100183_611	22	31	G
pp_100183_612	16	38	T
pp_100183_613	19	43	C
pp_100183_614	17	43	G
pp_100183_615	17	38	C
pp_100183_616	19	34	C
pp_100183_617	14	40	G
pp_100183_618	16	43	C
pp_100183_619	9	56	C
pp_100183_620	24	27	A
pp_100183_621	41	17	C
pp_100183_622	38	16	G
pp_100183_626	3	64	T
pp_100183_627	2	60	A
pp_100183_628	1	69	C
pp_100183_631	47	4	G
pp_100183_634	11	52	G
pp_100183_635	16	39	T
pp_100183_636	9	45	A
pp_100183_638	11	48	T
pp_100183_640	21	33	G
pp_100183_641	13	47	C
pp_100183_642	7	59	A
pp_100183_643	12	52	C
pp_100183_644	18	38	G
pp_100183_645	13	41	T
pp_100183_646	7	57	C
pp_100183_647	2	68	C
pp_100183_648	3	71	T
pp_100183_649	3	67	C
pp_100183_650	3	60	C
pp_100183_653	23	34	C
pp_100183_654	5	65	A
pp_100183_655	1	70	C
pp_100183_656	1	65	T
pp_100183_657	4	59	C
pp_100183_658	4	55	G
pp_100183_659	4	56	C
pp_100183_660	14	43	T
pp_100183_661	13	39	A
pp_100183_664	58	3	G
pp_100183_667	18	33	G
pp_100183_668	33	17	G
pp_100183_671	12	54	C
pp_100183_672	6	66	C
pp_100183_673	5	68	T
pp_100183_674	12	41	T
pp_100183_676	52	5	G
pp_100183_677	55	6	C
pp_100183_678	52	9	G
pp_100183_679	56	5	G
pp_100183_680	48	7	A
pp_100183_681	35	16	C
pp_100183_684	18	33	C
pp_100183_685	5	59	C
pp_100183_686	3	59	C
pp_100183_691	47	7	T
pp_100183_692	49	8	G
pp_100183_693	61	4	C
pp_100183_694	43	14	G
pp_100183_695	44	14	G
pp_100183_696	37	18	T
pp_100183_697	41	13	G
pp_100183_698	38	14	A
pp_100183_699	29	23	A
pp_100183_706	19	32	T
pp_100183_707	28	30	T
pp_100183_708	30	22	A
pp_100183_710	20	38	T
pp_100183_711	13	37	C
pp_100183_712	15	36	C
pp_100183_713	23	29	A
pp_100183_718	5	47	G
pp_100183_719	3	52	T
pp_100183_720	5	53	C
pp_100183_724	37	16	C
pp_100183_725	23	30	A
pp_100183_726	14	42	A
pp_100183_727	30	28	A
pp_100183_728	35	25	G
pp_100183_729	38	16	A
pp_100183_733	43	7	G
pp_100183_735	34	22	G
pp_100183_736	24	27	A
pp_100183_742	55	1	G
pp_100183_743	56	1	A
pp_100183_744	48	5	C
pp_100183_748	51	7	G
pp_100183_749	56	6	T
pp_100183_750	45	11	A
pp_100183_752	5	57	C
pp_100183_753	6	59	A
pp_100183_756	54	4	G
pp_100183_757	51	5	G
pp_100183_758	47	10	C
pp_100183_759	22	28	T
pp_100183_760	44	16	T
pp_100183_761	44	12	G
pp_100183_762	41	13	A
pp_100183_767	47	3	T
pp_100183_768	45	6	G
pp_100183_769	47	9	G
pp_100183_776	26	24	T
pp_100183_785	4	53	T
pp_100183_787	53	3	T
pp_100183_788	57	2	G
pp_100183_789	57	2	G
pp_100183_795	5	54	T
pp_100183_796	7	53	T
pp_100183_798	40	12	A
pp_100183_799	37	14	T
pp_100183_800	29	27	T
pp_100183_804	13	39	C
pp_100183_806	34	19	A
pp_100183_812	38	12	G
pp_100183_813	44	11	G
pp_100183_819	2	59	C
pp_100183_822	42	8	A
pp_100183_825	56	1	G
pp_100183_826	54	1	A
pp_100183_829	34	18	G
pp_100183_830	48	5	G
pp_100183_832	59	3	A
pp_100183_833	57	2	T
pp_100183_834	56	2	T
pp_100183_835	48	8	G
pp_100183_836	42	11	G
pp_100183_837	31	21	A
pp_100183_838	53	5	G
pp_100183_839	54	5	A
pp_100183_840	53	3	C
pp_100183_844	20	31	A
pp_100183_845	13	46	T
pp_100183_846	8	47	T
pp_100183_851	5	49	A
pp_100183_859	1	56	A
pp_100183_860	8	46	C
pp_100183_863	49	1	A
pp_100183_867	58	1	G
pp_100183_868	52	3	C
pp_100183_869	55	1	A
pp_100183_874	1	50	C
pp_100183_875	1	61	C
pp_100183_877	39	14	G
pp_100183_878	49	4	A
pp_100183_879	45	6	C
pp_100183_887	13	42	A
pp_100183_888	15	38	C
pp_100183_895	33	20	T
pp_100183_905	5	48	T
pp_100183_906	2	49	T
pp_100183_909	47	4	G
pp_100183_913	44	8	T
pp_100183_921	57	0	G
pp_100183_922	59	0	C
pp_100183_923	51	1	G
pp_100183_973	3	51	A
pp_100183_985	4	50	C
pp_100183_991	6	47	T
pp_100183_992	2	54	T
pp_100183_997	3	47	C
pp_100183_998	5	50	C
pp_100183_999	6	47	A
pp_100183_1009	2	52	C
pp_100183_1010	0	51	T
pp_100183_1011	6	44	T
pp_100183_1016	2	54	T
pp_100183_1020	9	41	T
pp_100183_1027	1	51	T
pp_100183_1058	55	1	T
pp_100183_1059	55	1	G
pp_100183_1060	53	0	A
pp_100333_384	49	1	G
pp_100333_392	13	37	C
pp_100333_393	13	37	C
pp_100333_537	2	49	C
pp_100333_538	0	53	T
pp_100333_544	48	3	A
pp_100333_545	52	1	G
pp_100333_555	54	0	A
pp_100333_557	50	0	T
pp_100333_586	4	48	C
pp_100333_587	14	38	T
pp_100333_618	4	47	T
pp_100333_619	5	47	T
pp_100333_647	10	40	A
pp_100333_657	1	52	T
pp_100333_658	3	52	T
pp_100333_659	6	44	C
pp_100333_660	7	44	G
pp_100333_661	5	45	A
pp_100333_674	50	3	G
pp_100333_694	5	48	T
pp_100333_708	1	51	T
pp_100333_709	0	58	T
pp_100333_712	56	1	G
pp_100333_713	54	1	T
pp_100333_714	50	4	A
pp_100333_880	1	49	T
pp_100363_250	54	1	T
pp_100363_251	51	2	A
pp_100363_254	5	50	T
pp_100363_255	1	49	C
pp_100363_256	1	60	C
pp_100363_257	0	57	T
pp_100363_258	6	44	C
pp_100363_261	40	12	G
pp_100363_262	39	14	G
pp_100363_270	9	41	C
pp_100363_271	6	49	A
pp_100363_272	2	52	T
pp_100363_273	2	54	C
pp_100363_274	7	48	A
pp_100363_275	20	30	G
pp_100363_279	26	26	T
pp_100363_280	17	39	A
pp_100363_281	6	56	C
pp_100363_283	49	4	G
pp_100363_284	67	1	T
pp_100363_285	44	7	G
pp_100363_295	12	42	T
pp_100363_296	14	36	A
pp_100363_297	33	18	T
pp_100363_298	39	12	G
pp_100363_299	36	15	T
pp_100363_301	7	48	A
pp_100363_305	19	31	A
pp_100363_306	31	19	G
pp_100363_307	40	13	A
pp_100363_308	40	19	C
pp_100363_310	4	51	A
pp_100363_311	3	57	C
pp_100363_312	1	56	T
pp_100363_313	0	63	T
pp_100363_314	11	40	T
pp_100363_315	25	30	A
pp_100363_316	31	22	T
pp_100363_317	23	27	A
pp_100363_318	31	19	T
pp_100363_328	5	56	A
pp_100363_329	1	58	C
pp_100363_330	4	50	T
pp_100363_331	6	49	A
pp_100363_333	20	39	A
pp_100363_334	33	19	T
pp_100363_335	41	13	G
pp_100363_336	43	11	A
pp_100363_337	22	31	C
pp_100363_338	16	36	C
pp_100363_339	19	40	T
pp_100363_342	67	0	A
pp_100363_343	62	0	T
pp_100363_344	54	4	A
pp_100363_345	61	1	G
pp_100363_351	13	37	G
pp_100363_355	9	44	G
pp_100363_356	12	39	A
pp_100363_359	7	53	T
pp_100363_360	7	54	C
pp_100363_361	6	57	T
pp_100363_362	19	36	C
pp_100363_363	31	28	T
pp_100363_364	33	22	G
pp_100363_375	13	46	C
pp_100363_376	3	48	T
pp_100363_395	2	50	C
pp_100363_405	2	51	T
pp_100364_230	49	3	G
pp_100364_231	69	8	A
pp_100364_232	68	11	C
pp_100364_233	60	52	A
pp_100364_234	32	107	T
pp_100364_235	37	190	T
pp_100364_236	57	305	T
pp_100364_237	74	468	T
pp_100364_238	106	645	T
pp_100364_239	134	832	C
pp_100364_240	145	1250	A
pp_100364_241	203	1246	T
pp_100364_242	267	1405	A
pp_100364_243	287	1377	T
pp_100364_244	601	1040	T
pp_100364_245	938	797	G
pp_100364_246	1057	707	G
pp_100364_247	755	991	A
pp_100364_248	439	1111	A
pp_100364_249	1172	426	A
pp_100364_250	1990	186	T
pp_100364_251	2052	114	A
pp_100364_252	1678	320	A
pp_100364_253	257	1326	A
pp_100364_254	163	2188	T
pp_100364_255	74	2076	C
pp_100364_256	54	2506	C
pp_100364_257	52	2376	T
pp_100364_258	319	1948	C
pp_100364_259	399	1692	A
pp_100364_260	954	894	T
pp_100364_261	1593	313	G
pp_100364_262	1547	362	G
pp_100364_263	991	765	T
pp_100364_264	996	777	G
pp_100364_265	958	836	C
pp_100364_266	860	901	A
pp_100364_267	756	1234	T
pp_100364_268	837	1135	G
pp_100364_269	1031	943	T
pp_100364_270	351	1983	C
pp_100364_271	249	2202	A
pp_100364_272	81	2328	T
pp_100364_273	105	2213	C
pp_100364_274	634	1442	A
pp_100364_275	775	1276	G
pp_100364_276	975	915	A
pp_100364_277	546	1334	G
pp_100364_278	985	852	A
pp_100364_279	741	1204	T
pp_100364_280	599	1403	A
pp_100364_281	124	2384	C
pp_100364_282	830	768	T
pp_100364_283	1430	306	G
pp_100364_284	2293	70	T
pp_100364_285	1680	323	G
pp_100364_286	1551	441	A
pp_100364_287	721	1038	T
pp_100364_288	827	855	G
pp_100364_289	629	1164	T
pp_100364_290	268	1658	C
pp_100364_291	676	1016	C
pp_100364_292	1087	670	T
pp_100364_293	1451	445	G
pp_100364_294	1167	647	G
pp_100364_295	720	1323	T
pp_100364_296	676	1250	A
pp_100364_297	1637	502	T
pp_100364_298	1897	290	G
pp_100364_299	1647	444	T
pp_100364_300	607	1317	A
pp_100364_301	354	1794	A
pp_100364_302	398	1620	C
pp_100364_303	360	1431	C
pp_100364_304	469	1298	C
pp_100364_305	705	676	A
pp_100364_306	1754	359	G
pp_100364_307	1808	355	A
pp_100364_308	1638	702	C
pp_100364_309	528	1431	T
pp_100364_310	202	2090	A
pp_100364_311	177	2130	C
pp_100364_312	91	2357	T
pp_100364_313	72	2535	T
pp_100364_314	368	1743	T
pp_100364_315	581	1510	A
pp_100364_316	744	1195	T
pp_100364_317	655	1399	A
pp_100364_318	1360	687	T
pp_100364_319	1400	619	G
pp_100364_320	1277	745	T
pp_100364_321	301	1619	A
pp_100364_322	453	1439	T
pp_100364_323	1014	990	A
pp_100364_324	1078	918	G
pp_100364_325	1156	743	T
pp_100364_326	485	1343	A
pp_100364_327	408	1754	T
pp_100364_328	151	2393	A
pp_100364_329	117	2428	C
pp_100364_330	141	2223	T
pp_100364_331	131	2207	A
pp_100364_332	262	1917	T
pp_100364_333	1026	1310	A
pp_100364_334	1789	411	T
pp_100364_335	1989	279	G
pp_100364_336	1812	336	A
pp_100364_337	882	1115	C
pp_100364_338	575	1467	C
pp_100364_339	1169	1095	T
pp_100364_340	1419	530	G
pp_100364_341	1939	165	A
pp_100364_342	2479	41	A
pp_100364_343	2423	67	T
pp_100364_344	2283	143	A
pp_100364_345	2209	101	G
pp_100364_346	1318	393	T
pp_100364_347	1207	498	C
pp_100364_348	1128	593	T
pp_100364_349	1301	456	G
pp_100364_350	1394	412	T
pp_100364_351	704	1291	G
pp_100364_352	654	1141	G
pp_100364_353	416	1560	T
pp_100364_354	790	989	C
pp_100364_355	637	1310	G
pp_100364_356	633	1299	A
pp_100364_357	248	1898	C
pp_100364_358	196	2005	C
pp_100364_359	139	2353	T
pp_100364_360	116	2534	C
pp_100364_361	314	2316	T
pp_100364_362	693	1733	C
pp_100364_363	1374	955	T
pp_100364_364	1523	669	G
pp_100364_365	1321	662	A
pp_100364_366	923	970	T
pp_100364_367	750	924	C
pp_100364_368	605	1101	A
pp_100364_369	687	908	T
pp_100364_370	675	1091	G
pp_100364_371	637	962	A
pp_100364_372	983	691	T
pp_100364_373	1244	558	A
pp_100364_374	1016	857	A
pp_100364_375	457	1753	C
pp_100364_376	208	2054	T
pp_100364_377	240	1733	T
pp_100364_378	294	1430	C
pp_100364_379	218	1844	T
pp_100364_380	344	1982	C
pp_100364_381	653	1496	T
pp_100364_382	797	1260	G
pp_100364_383	766	1147	A
pp_100364_384	610	1248	C
pp_100364_385	765	1070	T
pp_100364_386	1014	779	T
pp_100364_387	1334	558	A
pp_100364_388	1423	400	G
pp_100364_389	1129	663	T
pp_100364_390	881	780	C
pp_100364_391	301	1441	C
pp_100364_392	138	1772	A
pp_100364_393	41	2580	C
pp_100364_394	86	2241	A
pp_100364_395	68	2484	C
pp_100364_396	264	1830	C
pp_100364_397	330	1969	G
pp_100364_398	364	1728	T
pp_100364_399	344	1356	C
pp_100364_400	367	768	C
pp_100364_401	278	1072	A
pp_100364_402	976	670	T
pp_100364_403	823	1142	G
pp_100364_404	798	1171	T
pp_100364_405	124	2403	T
pp_100364_406	106	2207	C
pp_100364_407	120	2222	A
pp_100364_408	807	952	T
pp_100364_409	1114	790	G
pp_100364_410	1616	463	G
pp_100364_411	962	810	T
pp_100364_412	1494	552	G
pp_100364_413	1790	368	T
pp_100364_414	1800	370	G
pp_100364_415	1571	316	A
pp_100364_416	845	745	C
pp_100364_417	847	779	C
pp_100364_418	393	1835	G
pp_100364_419	374	1307	T
pp_100364_420	196	1550	C
pp_100364_421	238	1518	A
pp_100364_422	232	1635	A
pp_100364_423	294	1595	C
pp_100364_424	1313	781	C
pp_100364_425	1380	788	C
pp_100364_426	1585	544	G
pp_100364_427	756	1045	G
pp_100364_428	997	782	G
pp_100364_429	1456	527	C
pp_100364_430	1366	623	G
pp_100364_431	2158	264	T
pp_100364_432	1962	346	G
pp_100364_433	2042	243	A
pp_100364_434	637	1024	A
pp_100364_435	388	1410	C
pp_100364_436	268	1851	G
pp_100364_437	155	2050	T
pp_100364_438	344	1608	T
pp_100364_439	870	1040	A
pp_100364_440	1246	572	G
pp_100364_441	1087	680	T
pp_100364_442	943	849	A
pp_100364_443	750	970	A
pp_100364_444	693	1079	A
pp_100364_445	704	1429	A
pp_100364_446	613	1656	G
pp_100364_447	608	1190	G
pp_100364_448	484	1465	T
pp_100364_449	268	1642	C
pp_100364_450	100	2457	T
pp_100364_451	86	2495	C
pp_100364_452	177	2083	T
pp_100364_453	241	1940	A
pp_100364_454	631	1242	T
pp_100364_455	1347	374	G
pp_100364_456	1499	272	T
pp_100364_457	1648	184	A
pp_100364_458	1600	324	G
pp_100364_459	1687	275	A
pp_100364_460	1282	536	C
pp_100364_461	1077	463	G
pp_100364_462	2082	141	T
pp_100364_463	2050	164	G
pp_100364_464	1806	334	G
pp_100364_465	1011	752	T
pp_100364_466	1365	385	A
pp_100364_467	1407	394	T
pp_100364_468	1215	543	A
pp_100364_469	1216	524	G
pp_100364_470	628	885	G
pp_100364_471	2162	105	G
pp_100364_472	2078	153	T
pp_100364_473	2161	130	A
pp_100364_474	1537	253	G
pp_100364_475	1351	323	A
pp_100364_476	1299	370	G
pp_100364_477	264	1808	T
pp_100364_478	212	1996	A
pp_100364_479	143	2256	T
pp_100364_480	516	1449	T
pp_100364_481	790	1226	G
pp_100364_482	1064	729	A
pp_100364_483	868	724	A
pp_100364_484	1562	361	C
pp_100364_485	1570	501	A
pp_100364_486	1501	647	G
pp_100364_487	638	973	A
pp_100364_488	317	1418	G
pp_100364_489	773	686	G
pp_100364_490	688	725	T
pp_100364_491	1040	583	G
pp_100364_492	504	1230	T
pp_100364_493	581	1154	T
pp_100364_494	652	857	A
pp_100364_495	1174	575	T
pp_100364_496	1021	825	G
pp_100364_497	2200	104	G
pp_100364_498	1927	138	T
pp_100364_499	2382	45	A
pp_100364_500	1314	762	G
pp_100364_501	2063	214	G
pp_100364_502	1798	253	T
pp_100364_503	1809	227	A
pp_100364_504	1407	468	G
pp_100364_505	1099	737	A
pp_100364_506	966	871	C
pp_100364_507	402	1803	C
pp_100364_508	194	2095	T
pp_100364_509	570	1404	T
pp_100364_510	1203	696	A
pp_100364_511	1390	431	G
pp_100364_512	1100	558	G
pp_100364_513	572	625	A
pp_100364_514	390	919	A
pp_100364_515	952	896	A
pp_100364_516	974	983	G
pp_100364_517	1061	768	A
pp_100364_518	574	1147	A
pp_100364_519	420	1403	C
pp_100364_520	202	1859	C
pp_100364_521	203	1937	A
pp_100364_522	435	1513	C
pp_100364_523	788	1139	G
pp_100364_524	1789	397	T
pp_100364_525	1668	479	G
pp_100364_526	1562	502	A
pp_100364_527	748	1196	C
pp_100364_528	765	982	C
pp_100364_529	663	1069	G
pp_100364_530	1094	676	A
pp_100364_531	1261	706	G
pp_100364_532	1806	164	A
pp_100364_533	1947	87	A
pp_100364_534	1964	88	C
pp_100364_535	1716	210	A
pp_100364_536	1596	237	G
pp_100364_537	1952	143	T
pp_100364_538	1469	320	C
pp_100364_539	974	733	G
pp_100364_540	495	1242	C
pp_100364_541	699	697	G
pp_100364_542	563	879	T
pp_100364_543	279	1367	C
pp_100364_544	446	1598	A
pp_100364_545	729	1054	G
pp_100364_546	961	616	C
pp_100364_547	617	927	G
pp_100364_548	285	1564	T
pp_100364_549	151	2029	C
pp_100364_550	401	1648	A
pp_100364_551	799	1182	A
pp_100364_552	1075	949	A
pp_100364_553	1043	798	G
pp_100364_554	981	741	G
pp_100364_555	693	1045	C
pp_100364_556	549	1308	G
pp_100364_557	214	1911	T
pp_100364_558	508	1142	T
pp_100364_559	1039	557	A
pp_100364_560	1481	286	G
pp_100364_561	1902	119	C
pp_100364_562	1474	333	G
pp_100364_563	1171	567	A
pp_100364_564	359	1629	G
pp_100364_565	456	1368	C
pp_100364_566	951	742	T
pp_100364_567	954	735	G
pp_100364_568	770	971	T
pp_100364_569	148	1787	A
pp_100364_570	156	1837	C
pp_100364_571	199	1733	A
pp_100364_572	1633	434	G
pp_100364_573	1666	437	A
pp_100364_574	1723	352	C
pp_100364_575	544	1140	G
pp_100364_576	334	1466	T
pp_100364_577	219	1733	T
pp_100364_578	194	1814	A
pp_100364_579	227	1671	T
pp_100364_580	1130	579	T
pp_100364_581	1223	556	G
pp_100364_582	1294	461	T
pp_100364_583	828	966	T
pp_100364_584	663	1109	A
pp_100364_585	958	485	A
pp_100364_586	495	873	T
pp_100364_587	788	677	A
pp_100364_588	1160	483	G
pp_100364_589	1202	434	T
pp_100364_590	997	577	C
pp_100364_591	242	1467	T
pp_100364_592	385	1013	T
pp_100364_593	384	1040	T
pp_100364_594	649	852	T
pp_100364_595	1364	554	T
pp_100364_596	1531	351	G
pp_100364_597	1131	751	T
pp_100364_598	213	1775	C
pp_100364_599	241	1695	T
pp_100364_600	240	1692	A
pp_100364_601	367	1597	A
pp_100364_602	1277	497	T
pp_100364_603	1809	110	G
pp_100364_604	2103	60	A
pp_100364_605	1605	181	A
pp_100364_606	1319	328	T
pp_100364_607	1059	537	G
pp_100364_608	1454	379	T
pp_100364_609	1738	231	G
pp_100364_610	1925	137	A
pp_100364_611	1418	351	A
pp_100364_612	1231	621	G
pp_100364_613	954	845	A
pp_100364_614	1171	693	C
pp_100364_615	637	1338	T
pp_100364_616	553	1342	T
pp_100364_617	530	1243	C
pp_100364_618	358	1143	A
pp_100364_619	1125	508	A
pp_100364_620	1135	591	G
pp_100364_621	1050	517	A
pp_100364_622	264	708	T
pp_100364_623	329	183	T
pp_100364_624	345	140	C
pp_100364_625	224	236	A
pp_100364_626	135	294	A
pp_100364_627	62	262	G
pp_100364_628	51	181	A
pp_100364_629	20	127	G
pp_100365_242	5	45	A
pp_100365_244	20	38	T
pp_100365_245	23	35	G
pp_100365_246	27	28	G
pp_100365_247	18	42	A
pp_100365_249	52	7	A
pp_100365_250	72	2	T
pp_100365_251	66	3	A
pp_100365_252	46	17	A
pp_100365_253	6	53	A
pp_100365_254	6	71	T
pp_100365_255	1	63	C
pp_100365_256	1	84	C
pp_100365_257	1	78	T
pp_100365_258	5	67	C
pp_100365_259	8	59	A
pp_100365_260	28	27	T
pp_100365_261	40	10	G
pp_100365_262	40	13	G
pp_100365_263	22	39	T
pp_100365_264	24	35	G
pp_100365_265	22	35	C
pp_100365_266	21	33	A
pp_100365_267	28	32	T
pp_100365_268	25	31	G
pp_100365_269	27	34	T
pp_100365_270	9	69	C
pp_100365_271	7	69	A
pp_100365_272	2	70	T
pp_100365_273	3	63	C
pp_100365_274	23	55	A
pp_100365_275	31	34	G
pp_100365_276	36	25	A
pp_100365_277	26	34	G
pp_100365_278	30	28	A
pp_100365_279	23	35	T
pp_100365_280	15	41	A
pp_100365_281	7	74	C
pp_100365_282	42	22	T
pp_100365_283	54	11	G
pp_100365_284	78	0	T
pp_100365_285	56	13	G
pp_100365_286	50	12	A
pp_100365_288	30	28	G
pp_100365_289	22	33	T
pp_100365_290	10	60	C
pp_100365_291	25	29	C
pp_100365_292	47	19	T
pp_100365_293	53	16	G
pp_100365_294	32	28	G
pp_100365_295	16	50	T
pp_100365_296	14	54	A
pp_100365_297	51	19	T
pp_100365_298	60	18	G
pp_100365_299	53	18	T
pp_100365_300	22	44	A
pp_100365_301	17	51	A
pp_100365_302	17	43	C
pp_100365_304	17	37	C
pp_100365_305	21	30	A
pp_100365_306	42	20	G
pp_100365_307	46	16	A
pp_100365_308	42	24	C
pp_100365_309	18	43	T
pp_100365_310	5	70	A
pp_100365_311	5	74	C
pp_100365_312	1	72	T
pp_100365_313	1	81	T
pp_100365_314	11	57	T
pp_100365_315	29	43	A
pp_100365_316	35	31	T
pp_100365_317	34	32	A
pp_100365_318	48	18	T
pp_100365_319	43	20	G
pp_100365_320	41	24	T
pp_100365_321	4	53	A
pp_100365_322	12	49	T
pp_100365_323	26	34	A
pp_100365_324	30	36	G
pp_100365_325	35	25	T
pp_100365_326	18	36	A
pp_100365_327	15	49	T
pp_100365_328	4	73	A
pp_100365_329	4	75	C
pp_100365_330	10	64	T
pp_100365_331	6	63	A
pp_100365_332	10	58	T
pp_100365_333	23	53	A
pp_100365_334	50	19	T
pp_100365_335	53	11	G
pp_100365_336	53	16	A
pp_100365_337	24	38	C
pp_100365_338	20	46	C
pp_100365_339	32	41	T
pp_100365_340	38	18	G
pp_100365_341	64	6	A
pp_100365_342	80	2	A
pp_100365_343	78	1	T
pp_100365_344	70	5	A
pp_100365_345	67	5	G
pp_100365_347	37	13	C
pp_100365_348	39	15	T
pp_100365_349	51	8	G
pp_100365_350	55	7	T
pp_100365_351	33	33	G
pp_100365_352	29	34	G
pp_100365_353	18	55	T
pp_100365_354	17	51	C
pp_100365_355	16	56	G
pp_100365_356	15	55	A
pp_100365_357	7	55	C
pp_100365_358	6	61	C
pp_100365_359	5	67	T
pp_100365_360	5	76	C
pp_100365_361	9	71	T
pp_100365_362	21	49	C
pp_100365_363	40	32	T
pp_100365_364	47	21	G
pp_100365_365	40	20	A
pp_100365_366	32	28	T
pp_100365_367	22	29	C
pp_100365_370	28	22	G
pp_100365_374	22	29	A
pp_100365_375	10	55	C
pp_100365_376	5	48	T
pp_100365_377	12	42	T
pp_100365_379	10	45	T
pp_100365_380	10	46	C
pp_100365_381	15	39	T
pp_100365_382	18	34	G
pp_100365_383	19	35	A
pp_100365_384	22	32	C
pp_100365_385	22	28	T
pp_100365_387	32	18	A
pp_100365_388	37	14	G
pp_100365_393	3	70	C
pp_100365_394	4	56	A
pp_100365_395	3	65	C
pp_100365_396	5	50	C
pp_100365_397	7	54	G
pp_100365_398	8	49	T
pp_100365_403	28	24	G
pp_100365_404	28	27	T
pp_100365_405	2	59	T
pp_100365_406	3	58	C
pp_100365_407	4	57	A
pp_100365_408	24	27	T
pp_100365_414	45	6	G
pp_100365_431	52	2	T
pp_100365_432	44	7	G
pp_100384_165	38	20	C
pp_100384_166	22	50	G
pp_100384_167	19	50	T
pp_100384_168	11	63	T
pp_100384_169	21	44	A
pp_100384_170	21	39	T
pp_100384_171	25	32	C
pp_100384_172	13	59	G
pp_100384_173	37	19	G
pp_100384_174	44	9	T
pp_100384_175	70	10	A
pp_100384_176	48	16	G
pp_100384_177	35	30	T
pp_100384_178	27	40	A
pp_100384_179	23	39	A
pp_100384_180	26	30	C
pp_100384_181	36	25	A
pp_100384_182	31	41	G
pp_100384_183	28	44	T
pp_100384_184	28	49	A
pp_100384_185	75	1	A
pp_100384_186	77	1	T
pp_100384_187	82	2	A
pp_100384_188	41	19	G
pp_100384_189	57	18	T
pp_100384_190	81	11	T
pp_100384_191	55	25	G
pp_100384_192	45	36	A
pp_100384_193	6	89	T
pp_100384_194	3	94	A
pp_100384_195	1	101	C
pp_100384_196	4	103	A
pp_100384_197	3	95	C
pp_100384_198	2	99	T
pp_100384_199	2	84	T
pp_100384_200	2	101	T
pp_100384_201	18	71	T
pp_100384_202	23	67	G
pp_100384_203	44	36	A
pp_100384_204	35	34	A
pp_100384_205	45	21	C
pp_100384_206	36	39	G
pp_100384_207	74	17	T
pp_100384_208	95	28	G
pp_100384_209	102	24	T
pp_100384_210	49	51	A
pp_100384_211	59	50	A
pp_100384_212	60	43	G
pp_100384_213	49	60	T
pp_100384_214	34	93	C
pp_100384_215	10	120	C
pp_100384_216	6	149	C
pp_100384_217	47	73	T
pp_100384_218	107	29	G
pp_100384_219	125	22	G
pp_100384_220	85	26	C
pp_100384_221	30	74	T
pp_100384_222	22	80	T
pp_100384_223	20	143	T
pp_100384_224	20	153	T
pp_100384_225	49	75	T
pp_100384_226	99	34	A
pp_100384_227	122	25	T
pp_100384_228	59	44	C
pp_100384_229	30	106	A
pp_100384_230	35	106	A
pp_100384_231	54	88	A
pp_100384_232	93	46	A
pp_100384_233	57	53	T
pp_100384_234	74	50	T
pp_100384_235	42	121	G
pp_100384_236	57	99	T
pp_100384_237	30	145	A
pp_100384_238	25	158	T
pp_100384_239	16	131	T
pp_100384_240	20	145	T
pp_100384_241	31	122	C
pp_100384_242	8	194	A
pp_100384_243	26	169	T
pp_100384_244	72	80	T
pp_100384_245	179	2	G
pp_100384_246	192	3	G
pp_100384_247	214	4	C
pp_100384_248	196	8	C
pp_100384_249	193	24	T
pp_100384_250	170	27	C
pp_100384_251	98	69	T
pp_100384_252	66	116	T
pp_100384_253	81	93	G
pp_100384_254	74	106	T
pp_100384_255	63	110	A
pp_100384_256	36	129	T
pp_100384_257	101	59	T
pp_100384_258	87	56	G
pp_100384_259	83	82	G
pp_100384_260	15	164	T
pp_100384_261	23	184	T
pp_100384_262	32	148	C
pp_100384_263	43	121	G
pp_100384_264	34	111	T
pp_100384_265	19	170	T
pp_100384_266	14	189	C
pp_100384_267	59	131	T
pp_100384_268	66	110	A
pp_100384_269	93	70	A
pp_100384_270	53	88	A
pp_100384_271	64	73	C
pp_100384_272	180	31	C
pp_100384_273	214	11	T
pp_100384_274	231	4	A
pp_100384_275	209	23	G
pp_100384_276	185	30	G
pp_100384_277	66	82	T
pp_100384_278	25	163	T
pp_100384_279	28	168	C
pp_100384_280	59	181	C
pp_100384_281	123	102	T
pp_100384_282	118	154	A
pp_100384_283	139	113	A
pp_100384_284	114	133	A
pp_100384_285	125	132	C
pp_100384_286	135	103	A
pp_100384_287	247	59	A
pp_100384_288	278	42	G
pp_100384_289	316	18	A
pp_100384_290	195	45	A
pp_100384_291	273	28	A
pp_100384_292	44	119	T
pp_100384_293	56	109	T
pp_100384_294	79	197	T
pp_100384_295	86	178	A
pp_100384_296	85	171	A
pp_100384_297	51	176	T
pp_100384_298	38	175	T
pp_100384_299	25	228	C
pp_100384_300	52	337	A
pp_100384_301	91	267	C
pp_100384_302	102	248	G
pp_100384_303	75	262	T
pp_100384_304	36	343	T
pp_100384_305	11	380	C
pp_100384_306	9	368	T
pp_100384_307	24	332	C
pp_100384_308	102	211	T
pp_100384_309	123	160	G
pp_100384_310	124	162	T
pp_100384_311	148	145	A
pp_100384_312	133	165	A
pp_100384_313	112	192	T
pp_100384_314	18	367	T
pp_100384_315	11	401	C
pp_100384_316	50	291	T
pp_100384_317	70	261	G
pp_100384_318	106	159	T
pp_100384_319	81	190	C
pp_100384_320	94	198	C
pp_100384_321	69	262	G
pp_100384_322	35	275	T
pp_100384_323	15	346	T
pp_100384_324	24	344	T
pp_100384_325	118	172	T
pp_100384_326	188	108	A
pp_100384_327	204	65	A
pp_100384_328	119	178	A
pp_100384_329	92	248	T
pp_100384_330	108	186	C
pp_100384_331	209	92	T
pp_100384_332	238	80	A
pp_100384_333	195	99	A
pp_100384_334	84	261	C
pp_100384_335	151	153	C
pp_100384_336	231	55	G
pp_100384_337	274	30	T
pp_100384_338	367	15	A
pp_100384_339	347	32	G
pp_100384_340	365	23	A
pp_100384_341	290	39	A
pp_100384_342	205	105	G
pp_100384_343	143	151	C
pp_100384_344	100	186	C
pp_100384_345	126	223	A
pp_100384_346	120	257	A
pp_100384_347	96	278	C
pp_100384_348	46	309	C
pp_100384_349	52	287	A
pp_100384_350	57	267	A
pp_100384_351	59	274	C
pp_100384_352	65	257	T
pp_100384_353	208	120	G
pp_100384_354	359	35	A
pp_100384_355	349	37	G
pp_100384_356	418	2	A
pp_100384_357	393	3	T
pp_100384_358	401	9	A
pp_100384_359	133	162	G
pp_100384_360	243	46	A
pp_100384_361	180	61	T
pp_100384_362	285	20	G
pp_100384_363	173	85	A
pp_100384_364	162	133	T
pp_100384_365	27	297	T
pp_100384_366	33	243	A
pp_100384_367	31	279	T
pp_100384_368	42	300	T
pp_100384_369	117	208	T
pp_100384_370	171	132	G
pp_100384_371	166	143	T
pp_100384_372	223	113	T
pp_100384_373	204	132	G
pp_100384_374	212	101	T
pp_100384_375	173	141	G
pp_100384_376	193	131	T
pp_100384_377	250	64	T
pp_100384_378	170	123	G
pp_100384_379	135	163	T
pp_100384_380	55	262	T
pp_100384_381	71	152	T
pp_100384_382	235	40	T
pp_100384_383	259	43	A
pp_100384_384	253	65	A
pp_100384_385	124	177	A
pp_100384_386	266	96	G
pp_100384_387	302	63	A
pp_100384_388	314	63	C
pp_100384_389	279	61	A
pp_100384_390	223	88	G
pp_100384_391	240	86	G
pp_100384_392	145	161	A
pp_100384_393	241	41	A
pp_100384_394	282	17	C
pp_100384_395	312	6	C
pp_100384_396	264	64	T
pp_100384_397	270	55	G
pp_100384_398	266	60	T
pp_100384_399	111	176	C
pp_100384_400	196	93	T
pp_100384_401	186	129	G
pp_100384_402	181	138	T
pp_100384_403	43	300	A
pp_100384_404	85	196	C
pp_100384_405	128	149	G
pp_100384_406	139	171	T
pp_100384_407	133	207	T
pp_100384_408	243	102	T
pp_100384_409	281	74	G
pp_100384_410	274	70	T
pp_100384_411	156	116	T
pp_100384_412	242	76	C
pp_100384_413	285	67	T
pp_100384_414	270	32	T
pp_100384_415	100	101	A
pp_100384_416	61	241	C
pp_100384_417	55	314	A
pp_100384_418	71	315	T
pp_100384_419	81	295	T
pp_100384_420	90	260	T
pp_100384_421	108	228	T
pp_100384_422	116	172	A
pp_100384_423	113	167	C
pp_100384_424	93	206	T
pp_100384_425	81	267	A
pp_100384_426	86	308	C
pp_100384_427	86	319	C
pp_100384_428	188	167	T
pp_100384_429	200	109	A
pp_100384_430	240	69	T
pp_100384_431	162	117	A
pp_100384_432	130	211	T
pp_100384_433	93	243	T
pp_100384_434	47	251	T
pp_100384_435	105	194	C
pp_100384_436	111	209	G
pp_100384_437	123	200	A
pp_100384_438	131	198	C
pp_100384_439	131	148	G
pp_100384_440	78	178	T
pp_100384_441	191	91	T
pp_100384_442	188	106	G
pp_100384_443	176	127	T
pp_100384_444	41	320	T
pp_100384_445	60	279	T
pp_100384_446	90	237	C
pp_100384_447	109	201	G
pp_100384_448	100	193	A
pp_100384_449	72	228	C
pp_100384_450	49	252	T
pp_100384_451	7	381	T
pp_100384_452	4	404	T
pp_100384_453	16	348	C
pp_100384_454	23	312	A
pp_100384_455	21	289	A
pp_100384_456	20	313	A
pp_100384_457	19	359	T
pp_100384_458	32	300	T
pp_100384_459	29	294	T
pp_100384_460	40	281	T
pp_100384_461	39	299	T
pp_100384_462	27	332	T
pp_100384_463	32	339	C
pp_100384_464	23	361	C
pp_100384_465	24	341	C
pp_100384_466	53	235	T
pp_100384_467	143	128	C
pp_100384_468	153	120	C
pp_100384_469	150	151	A
pp_100384_470	150	130	A
pp_100384_471	165	114	G
pp_100384_472	178	103	G
pp_100384_473	67	199	G
pp_100384_474	136	129	A
pp_100384_475	185	101	A
pp_100384_476	318	33	G
pp_100384_477	328	30	G
pp_100384_478	334	34	G
pp_100384_479	276	45	G
pp_100384_480	226	79	A
pp_100384_481	211	109	A
pp_100384_482	159	149	G
pp_100384_483	145	130	A
pp_100384_484	135	147	A
pp_100384_485	296	61	C
pp_100384_486	314	53	A
pp_100384_487	323	44	G
pp_100384_488	172	94	A
pp_100384_489	40	199	G
pp_100384_490	136	149	G
pp_100384_491	162	111	T
pp_100384_492	177	103	G
pp_100384_493	81	214	G
pp_100384_494	39	297	T
pp_100384_495	323	32	T
pp_100384_496	330	24	A
pp_100384_497	339	20	G
pp_100384_498	95	180	A
pp_100384_499	85	193	G
pp_100384_500	90	147	T
pp_100384_501	81	148	T
pp_100384_502	86	113	T
pp_100384_503	179	75	T
pp_100384_504	145	85	A
pp_100384_505	177	79	C
pp_100384_506	102	173	A
pp_100384_507	65	183	A
pp_100384_508	36	266	A
pp_100384_509	90	146	C
pp_100384_510	105	136	G
pp_100384_511	97	171	T
pp_100384_512	77	234	T
pp_100384_513	90	192	G
pp_100384_514	168	106	C
pp_100384_515	128	149	G
pp_100384_516	144	123	A
pp_100384_517	69	204	A
pp_100384_518	76	226	C
pp_100384_519	113	204	T
pp_100384_520	132	170	A
pp_100384_521	151	151	A
pp_100384_522	206	101	C
pp_100384_523	207	86	G
pp_100384_524	224	93	T
pp_100384_525	68	181	A
pp_100384_526	47	212	C
pp_100384_527	21	280	A
pp_100384_528	20	254	A
pp_100384_529	12	339	C
pp_100384_530	7	343	T
pp_100384_531	23	271	C
pp_100384_532	20	285	T
pp_100384_533	88	178	T
pp_100384_534	69	225	A
pp_100384_535	81	199	T
pp_100384_536	30	275	T
pp_100384_537	58	255	A
pp_100384_538	67	232	C
pp_100384_539	72	264	G
pp_100384_540	59	273	A
pp_100384_541	81	159	A
pp_100384_542	109	116	C
pp_100384_543	95	109	G
pp_100384_544	54	260	T
pp_100384_545	6	358	T
pp_100384_546	12	349	C
pp_100384_547	43	276	T
pp_100384_548	64	227	G
pp_100384_549	134	91	A
pp_100384_550	139	90	C
pp_100384_551	297	22	T
pp_100384_552	225	74	G
pp_100384_553	240	54	T
pp_100384_554	102	149	A
pp_100384_555	93	126	A
pp_100384_556	103	162	C
pp_100384_557	103	161	G
pp_100384_558	110	156	T
pp_100384_559	86	204	C
pp_100384_560	119	127	G
pp_100384_561	134	40	A
pp_100384_562	178	39	A
pp_100384_563	192	31	G
pp_100384_564	212	36	T
pp_100384_565	235	33	T
pp_100384_566	153	78	G
pp_100384_567	117	146	T
pp_100384_568	85	213	G
pp_100384_569	78	222	T
pp_100384_570	242	66	T
pp_100384_571	263	56	A
pp_100384_572	274	49	G
pp_100384_573	180	52	A
pp_100384_574	227	35	A
pp_100384_575	231	44	G
pp_100384_576	139	120	A
pp_100384_577	71	149	A
pp_100384_578	37	225	A
pp_100384_579	30	261	C
pp_100384_580	13	331	A
pp_100384_581	18	319	A
pp_100384_582	22	281	C
pp_100384_583	24	254	A
pp_100384_584	17	237	A
pp_100384_585	42	239	A
pp_100384_586	33	262	A
pp_100384_587	78	182	A
pp_100384_588	103	155	C
pp_100384_589	125	104	G
pp_100384_590	171	117	G
pp_100384_591	191	124	A
pp_100384_592	231	76	A
pp_100384_593	272	46	G
pp_100384_594	311	22	A
pp_100384_595	267	36	A
pp_100384_596	115	115	C
pp_100384_597	12	374	A
pp_100384_598	8	360	C
pp_100384_599	4	365	T
pp_100384_600	32	347	T
pp_100384_601	186	128	T
pp_100384_602	215	96	G
pp_100384_603	217	75	T
pp_100384_604	77	164	G
pp_100384_605	60	186	T
pp_100384_606	87	151	C
pp_100384_607	216	17	C
pp_100384_608	266	10	A
pp_100384_609	178	26	A
pp_100384_610	59	239	A
pp_100384_611	35	219	A
pp_100384_612	50	229	C
pp_100384_613	193	70	A
pp_100384_614	245	44	G
pp_100384_615	322	23	A
pp_100384_616	215	82	C
pp_100384_617	146	141	C
pp_100384_618	49	203	G
pp_100384_619	116	148	G
pp_100384_620	190	52	A
pp_100384_621	321	11	G
pp_100384_622	321	12	G
pp_100384_623	278	18	T
pp_100384_624	122	147	A
pp_100384_625	66	297	T
pp_100384_626	84	215	T
pp_100384_627	85	192	G
pp_100384_628	182	100	G
pp_100384_629	172	123	A
pp_100384_630	189	87	C
pp_100384_631	188	62	T
pp_100384_632	135	94	A
pp_100384_633	95	163	A
pp_100384_634	41	262	C
pp_100384_635	40	184	A
pp_100384_636	41	180	A
pp_100384_637	48	182	A
pp_100384_638	44	210	A
pp_100384_639	52	172	G
pp_100384_640	66	159	C
pp_100384_641	161	104	T
pp_100384_642	203	67	A
pp_100384_643	206	72	G
pp_100384_644	123	144	T
pp_100384_645	72	213	A
pp_100384_646	153	110	T
pp_100384_647	125	150	G
pp_100384_648	200	67	G
pp_100384_649	96	126	C
pp_100384_650	179	66	A
pp_100384_651	135	133	G
pp_100384_652	123	176	C
pp_100384_653	47	238	A
pp_100384_654	35	265	A
pp_100384_655	133	148	A
pp_100384_656	159	135	G
pp_100384_657	167	117	G
pp_100384_658	108	169	G
pp_100384_659	89	157	A
pp_100384_660	171	81	A
pp_100384_661	145	90	C
pp_100384_662	108	120	T
pp_100384_663	25	296	C
pp_100384_664	32	279	G
pp_100384_665	37	295	T
pp_100384_666	28	316	C
pp_100384_667	16	353	T
pp_100384_668	21	322	T
pp_100384_669	20	326	T
pp_100384_670	69	230	C
pp_100384_671	85	200	T
pp_100384_672	123	127	G
pp_100384_673	285	21	A
pp_100384_674	273	23	C
pp_100384_675	271	31	A
pp_100384_676	157	121	G
pp_100384_677	210	85	G
pp_100384_678	154	119	A
pp_100384_679	204	90	A
pp_100384_680	274	45	G
pp_100384_681	302	32	G
pp_100384_682	287	40	G
pp_100384_683	182	79	A
pp_100384_684	111	143	A
pp_100384_685	128	115	A
pp_100384_686	115	154	G
pp_100384_687	122	157	A
pp_100384_688	156	113	A
pp_100384_689	179	59	T
pp_100384_690	164	69	A
pp_100384_691	170	86	T
pp_100384_692	132	135	G
pp_100384_693	141	123	A
pp_100384_694	47	247	C
pp_100384_695	27	267	T
pp_100384_696	14	327	C
pp_100384_697	3	352	A
pp_100384_698	15	289	T
pp_100384_699	111	177	T
pp_100384_700	176	83	G
pp_100384_701	172	90	G
pp_100384_702	110	141	A
pp_100384_703	89	193	A
pp_100384_704	67	212	C
pp_100384_705	42	253	A
pp_100384_706	73	211	C
pp_100384_707	108	160	G
pp_100384_708	218	48	T
pp_100384_709	189	57	G
pp_100384_710	155	84	T
pp_100384_711	34	279	C
pp_100384_712	14	339	A
pp_100384_713	12	277	C
pp_100384_714	49	185	A
pp_100384_715	99	121	C
pp_100384_716	127	129	G
pp_100384_717	152	108	A
pp_100384_718	158	88	A
pp_100384_719	263	40	A
pp_100384_720	272	33	A
pp_100384_721	263	44	A
pp_100384_722	193	49	C
pp_100384_723	47	215	G
pp_100384_724	19	272	T
pp_100384_725	81	214	T
pp_100384_726	92	158	C
pp_100384_727	140	102	G
pp_100384_728	67	167	A
pp_100384_729	117	111	A
pp_100384_730	85	120	A
pp_100384_731	109	66	C
pp_100384_732	51	195	A
pp_100384_733	101	153	A
pp_100384_734	77	199	G
pp_100384_735	152	45	A
pp_100384_736	129	57	A
pp_100384_737	186	43	C
pp_100384_738	81	166	G
pp_100384_739	67	195	T
pp_100384_740	22	278	T
pp_100384_741	24	270	T
pp_100384_742	86	190	T
pp_100384_743	128	133	T
pp_100384_744	166	59	C
pp_100384_745	164	30	A
pp_100384_746	72	72	A
pp_100384_747	47	160	A
pp_100384_748	54	242	A
pp_100384_749	117	137	G
pp_100384_750	118	114	A
pp_100384_751	109	108	A
pp_100384_752	77	124	C
pp_100384_753	189	48	C
pp_100384_754	197	41	A
pp_100384_755	182	60	G
pp_100384_756	80	138	A
pp_100384_757	68	186	A
pp_100384_758	135	25	A
pp_100384_759	100	41	C
pp_100384_760	122	42	C
pp_100384_761	36	232	T
pp_100384_762	104	117	T
pp_100384_763	144	81	G
pp_100384_764	139	83	T
pp_100384_765	90	164	A
pp_100384_766	59	195	A
pp_100384_767	63	200	C
pp_100384_768	108	117	T
pp_100384_769	75	173	G
pp_100384_770	107	153	G
pp_100384_771	26	274	T
pp_100384_772	31	260	A
pp_100384_773	39	218	A
pp_100384_774	70	152	C
pp_100384_775	81	150	G
pp_100384_776	152	113	A
pp_100384_777	163	80	T
pp_100384_778	149	86	G
pp_100384_779	67	199	C
pp_100384_780	60	223	T
pp_100384_781	69	213	A
pp_100384_782	153	80	C
pp_100384_783	150	67	G
pp_100384_784	184	53	T
pp_100384_785	91	151	C
pp_100384_786	100	122	T
pp_100384_787	102	151	A
pp_100384_788	136	79	C
pp_100384_789	112	110	G
pp_100384_790	97	99	T
pp_100384_791	62	252	C
pp_100384_792	53	219	T
pp_100384_793	71	221	A
pp_100384_794	112	162	C
pp_100384_795	98	146	G
pp_100384_796	97	148	T
pp_100384_797	77	203	C
pp_100384_798	155	116	T
pp_100384_799	159	92	G
pp_100384_800	159	101	G
pp_100384_801	98	197	G
pp_100384_802	96	157	C
pp_100384_803	81	155	A
pp_100384_804	19	208	A
pp_100384_805	14	275	T
pp_100384_806	15	290	C
pp_100384_807	15	302	A
pp_100384_808	18	296	T
pp_100384_809	66	231	T
pp_100384_810	217	68	A
pp_100384_811	233	37	G
pp_100384_812	195	70	A
pp_100384_813	101	68	G
pp_100384_814	68	107	C
[truncated: 998,000+ more rows]
