# Supplementary material for: Epitranscriptome changes triggered by ammonium nutrition regulate the proteome response of maritime pine roots
Source: Front Plant Sci. 2022 Dec 22;13:1102044. doi: 10.3389/fpls.2022.1102044 (PMC9815506; doi:10.3389/fpls.2022.1102044)
Supplement: Supplementary file 4 [file DataSheet_4.zip]

Archive with 11 entries (11 files):
- Supp_Dataset_11.xlsx
- Supp_Dataset_12.xlsx
- Supp_Dataset_13.xlsx
- Supp_Dataset_14.xlsx
- Supp_Dataset_15.xlsx
- Supp_Dataset_16.xlsx
- Supp_Dataset_17.xlsx
- Supp_Table_1.xlsx
- Supplementary_Figures.pdf
- Supplementary_Methods.docx
- Supp_Dataset_10.xlsx
