# Supplementary material for: Epitranscriptome changes triggered by ammonium nutrition regulate the proteome response of maritime pine roots
Source: Front Plant Sci. 2022 Dec 22;13:1102044. doi: 10.3389/fpls.2022.1102044 (PMC9815506; doi:10.3389/fpls.2022.1102044)
Supplement: Supplementary file 4 [file DataSheet_4.zip › Supp_Dataset_12.xlsx]

## Sheet: Supp Dataset 12
Supplementary Dataset 12. SEA of transcripts with significant epitranscriptomic modifications in pine roots under ammonium nutrition.
GO_acc	term_type	Term	queryitem	querytotal	refitem	reftotal	pvalue	FDR	entries	entries_ref
GO:1901566	P	organonitrogen compound biosynthetic process	63	227	4225	90812	9e-26	1.5e-22	// pp_85638 // pp_108635 // pp_85615 // pp_243174 // pp_100384 // pp_236318 // pp_135385 // pp_147689 // pp_146610 // pp_235208 // pp_105359 // pp_173029 // pp_179273 // pp_179270 // pp_67823 // pp_105352 // pp_179277 // pp_198200 // pp_104692 // pp_132467 // pp_67821 // pp_67822 // pp_223510 // pp_135557 // pp_199671 // pp_68484 // pp_119284 // pp_144915 // pp_236932 // pp_131103 // pp_233271 //…	// pp_226567 // pp_147737 // pp_60317 // pp_124537 // pp_124536 // pp_124535 // pp_124534 // pp_226963 // pp_209649 // pp_83447 // pp_210884 // pp_235827 // pp_183325 // pp_190510 // pp_78248 // pp_83449 // pp_24199 // pp_203973 // pp_64709 // pp_66310 //
GO:0043043	P	peptide biosynthetic process	48	227	2605	90812	4.1e-24	2.2e-21	// pp_108635 // pp_243174 // pp_100384 // pp_236318 // pp_135385 // pp_147689 // pp_85615 // pp_105359 // pp_173029 // pp_179273 // pp_179270 // pp_67823 // pp_105352 // pp_179277 // pp_198200 // pp_104692 // pp_132467 // pp_67821 // pp_67822 // pp_223510 // pp_135557 // pp_199671 // pp_119284 // pp_236932 // pp_225253 // pp_233271 // pp_76301 // pp_234787 // pp_203553 // pp_216831 // pp_205944 /…	// pp_60317 // pp_226963 // pp_58759 // pp_83447 // pp_154610 // pp_190510 // pp_78248 // pp_83449 // pp_24199 // pp_66310 // pp_183977 // pp_244840 // pp_203972 // pp_107729 // pp_107728 // pp_21108 // pp_107727 // pp_40381 // pp_153232 // pp_94243 // pp
GO:0006412	P	translation	48	227	2592	90812	3.4e-24	2.2e-21	// pp_108635 // pp_243174 // pp_100384 // pp_236318 // pp_135385 // pp_147689 // pp_85615 // pp_105359 // pp_173029 // pp_179273 // pp_179270 // pp_67823 // pp_105352 // pp_179277 // pp_198200 // pp_104692 // pp_132467 // pp_67821 // pp_67822 // pp_223510 // pp_135557 // pp_199671 // pp_119284 // pp_236932 // pp_225253 // pp_233271 // pp_76301 // pp_234787 // pp_203553 // pp_216831 // pp_205944 /…	// pp_60317 // pp_226963 // pp_58759 // pp_83447 // pp_154610 // pp_190510 // pp_78248 // pp_83449 // pp_24199 // pp_66310 // pp_183977 // pp_244840 // pp_203972 // pp_107729 // pp_107728 // pp_21108 // pp_107727 // pp_40381 // pp_153232 // pp_94243 // pp
GO:1901564	P	organonitrogen compound metabolic process	73	227	6057	90812	5.8e-24	2.4e-21	// pp_85638 // pp_108635 // pp_85615 // pp_223510 // pp_243174 // pp_100384 // pp_117816 // pp_236318 // pp_135385 // pp_147689 // pp_158701 // pp_235208 // pp_105359 // pp_173029 // pp_179273 // pp_179270 // pp_67823 // pp_105352 // pp_179277 // pp_198200 // pp_104692 // pp_247496 // pp_225253 // pp_132467 // pp_67821 // pp_67822 // pp_88327 // pp_135557 // pp_199671 // pp_68484 // pp_119284 // …	// pp_51865 // pp_226983 // pp_226982 // pp_11005 // pp_237891 // pp_237893 // pp_86883 // pp_86885 // pp_86884 // pp_232117 // pp_192130 // pp_192131 // pp_245312 // pp_245311 // pp_245310 // pp_232118 // pp_217795 // pp_217796 // pp_142463 // pp_146010
GO:0043604	P	amide biosynthetic process	48	227	2647	90812	7.9e-24	2.6e-21	// pp_108635 // pp_243174 // pp_100384 // pp_236318 // pp_135385 // pp_147689 // pp_85615 // pp_105359 // pp_173029 // pp_179273 // pp_179270 // pp_67823 // pp_105352 // pp_179277 // pp_198200 // pp_104692 // pp_132467 // pp_67821 // pp_67822 // pp_223510 // pp_135557 // pp_199671 // pp_119284 // pp_236932 // pp_225253 // pp_233271 // pp_76301 // pp_234787 // pp_203553 // pp_216831 // pp_205944 /…	// pp_60317 // pp_226963 // pp_58759 // pp_83447 // pp_154610 // pp_190510 // pp_78248 // pp_83449 // pp_24199 // pp_66310 // pp_183977 // pp_244840 // pp_203972 // pp_107729 // pp_107728 // pp_21108 // pp_107727 // pp_40381 // pp_153232 // pp_94243 // pp
GO:0006518	P	peptide metabolic process	48	227	2746	90812	3.5e-23	9.6e-21	// pp_108635 // pp_243174 // pp_100384 // pp_236318 // pp_135385 // pp_147689 // pp_85615 // pp_105359 // pp_173029 // pp_179273 // pp_179270 // pp_67823 // pp_105352 // pp_179277 // pp_198200 // pp_104692 // pp_132467 // pp_67821 // pp_67822 // pp_223510 // pp_135557 // pp_199671 // pp_119284 // pp_236932 // pp_225253 // pp_233271 // pp_76301 // pp_234787 // pp_203553 // pp_216831 // pp_205944 /…	// pp_60317 // pp_226963 // pp_58759 // pp_83447 // pp_154610 // pp_190510 // pp_78248 // pp_83449 // pp_24199 // pp_66310 // pp_183977 // pp_244840 // pp_226983 // pp_203972 // pp_107729 // pp_107728 // pp_21108 // pp_107727 // pp_40381 // pp_153232 // p
GO:0043603	P	cellular amide metabolic process	48	227	2867	90812	2e-22	4.7e-20	// pp_108635 // pp_243174 // pp_100384 // pp_236318 // pp_135385 // pp_147689 // pp_85615 // pp_105359 // pp_173029 // pp_179273 // pp_179270 // pp_67823 // pp_105352 // pp_179277 // pp_198200 // pp_104692 // pp_132467 // pp_67821 // pp_67822 // pp_223510 // pp_135557 // pp_199671 // pp_119284 // pp_236932 // pp_225253 // pp_233271 // pp_76301 // pp_234787 // pp_203553 // pp_216831 // pp_205944 /…	// pp_60317 // pp_226963 // pp_58759 // pp_83447 // pp_154610 // pp_190510 // pp_78248 // pp_83449 // pp_24199 // pp_66310 // pp_183977 // pp_244840 // pp_226983 // pp_125105 // pp_203972 // pp_125106 // pp_107729 // pp_107728 // pp_21108 // pp_107727 //
GO:0009058	P	biosynthetic process	82	227	14106	90812	7.4e-10	1.5e-07	// pp_85638 // pp_108635 // pp_85615 // pp_96235 // pp_243174 // pp_100384 // pp_173048 // pp_236318 // pp_136811 // pp_135385 // pp_173029 // pp_147689 // pp_146610 // pp_235208 // pp_105359 // pp_153131 // pp_179273 // pp_179270 // pp_67823 // pp_105352 // pp_179277 // pp_198200 // pp_98623 // pp_134820 // pp_104692 // pp_132467 // pp_225253 // pp_134826 // pp_134827 // pp_134828 // pp_67821 //…	// pp_163049 // pp_89968 // pp_158842 // pp_89965 // pp_89967 // pp_89966 // pp_3679 // pp_74057 // pp_70570 // pp_196060 // pp_112824 // pp_112825 // pp_112823 // pp_202179 // pp_134682 // pp_199182 // pp_219170 // pp_149717 // pp_108485 // pp_199180 //
GO:0044249	P	cellular biosynthetic process	78	227	13281	90812	1.1e-09	2e-07	// pp_85638 // pp_108635 // pp_85615 // pp_96235 // pp_243174 // pp_100384 // pp_173048 // pp_236318 // pp_136811 // pp_135385 // pp_173029 // pp_147689 // pp_146610 // pp_235208 // pp_105359 // pp_153131 // pp_179273 // pp_179270 // pp_67823 // pp_105352 // pp_179277 // pp_198200 // pp_98623 // pp_104692 // pp_225253 // pp_132467 // pp_67821 // pp_67822 // pp_223510 // pp_135557 // pp_199671 // …	// pp_163049 // pp_89968 // pp_158842 // pp_89965 // pp_89967 // pp_89966 // pp_3679 // pp_74057 // pp_70570 // pp_196060 // pp_112824 // pp_112825 // pp_112823 // pp_202179 // pp_134682 // pp_199182 // pp_219170 // pp_199183 // pp_108485 // pp_199180 //
GO:0044267	P	cellular protein metabolic process	70	227	11662	90812	2.4e-09	4e-07	// pp_203969 // pp_76327 // pp_243174 // pp_100384 // pp_105359 // pp_117765 // pp_135385 // pp_73739 // pp_147689 // pp_85615 // pp_227967 // pp_173029 // pp_179273 // pp_179270 // pp_76616 // pp_105352 // pp_179277 // pp_198200 // pp_104692 // pp_99710 // pp_247496 // pp_205944 // pp_132467 // pp_215443 // pp_215440 // pp_76615 // pp_67821 // pp_67822 // pp_215445 // pp_135557 // pp_199671 // p…	// pp_250391 // pp_169306 // pp_250392 // pp_107611 // pp_107610 // pp_107613 // pp_239492 // pp_74058 // pp_245787 // pp_149693 // pp_149692 // pp_51643 // pp_149690 // pp_51645 // pp_51644 // pp_51647 // pp_149717 // pp_238567 // pp_209575 // pp_63851 /
GO:0044271	P	cellular nitrogen compound biosynthetic process	60	227	9477	90812	3.9e-09	5.8e-07	// pp_108635 // pp_85615 // pp_96235 // pp_243174 // pp_100384 // pp_236318 // pp_135385 // pp_173029 // pp_147689 // pp_146610 // pp_235208 // pp_105359 // pp_153131 // pp_179273 // pp_179270 // pp_67823 // pp_105352 // pp_179277 // pp_198200 // pp_98623 // pp_104692 // pp_132467 // pp_67821 // pp_67822 // pp_223510 // pp_135557 // pp_199671 // pp_119284 // pp_236932 // pp_225253 // pp_233271 //…	// pp_163049 // pp_89968 // pp_89965 // pp_89967 // pp_89966 // pp_3679 // pp_74057 // pp_196060 // pp_219170 // pp_169789 // pp_169788 // pp_25489 // pp_169783 // pp_150310 // pp_169781 // pp_169780 // pp_169787 // pp_205114 // pp_205111 // pp_149710 //
GO:1901576	P	organic substance biosynthetic process	75	227	13478	90812	1.5e-08	2.1e-06	// pp_85638 // pp_108635 // pp_85615 // pp_96235 // pp_243174 // pp_100384 // pp_173048 // pp_236318 // pp_136811 // pp_135385 // pp_173029 // pp_147689 // pp_146610 // pp_235208 // pp_105359 // pp_153131 // pp_179273 // pp_179270 // pp_67823 // pp_105352 // pp_179277 // pp_198200 // pp_98623 // pp_104692 // pp_225253 // pp_132467 // pp_67821 // pp_67822 // pp_223510 // pp_135557 // pp_199671 // …	// pp_163049 // pp_89968 // pp_158842 // pp_89965 // pp_89967 // pp_89966 // pp_3679 // pp_74057 // pp_196060 // pp_112824 // pp_112825 // pp_112823 // pp_202179 // pp_199182 // pp_219170 // pp_199183 // pp_199180 // pp_169789 // pp_169788 // pp_25489 //
GO:0019538	P	protein metabolic process	76	227	13786	90812	1.8e-08	2.2e-06	// pp_203969 // pp_210565 // pp_76327 // pp_243174 // pp_100384 // pp_227967 // pp_117765 // pp_135385 // pp_173029 // pp_199988 // pp_147689 // pp_85615 // pp_105359 // pp_153131 // pp_179273 // pp_179270 // pp_76616 // pp_105352 // pp_179277 // pp_198200 // pp_104692 // pp_99710 // pp_247496 // pp_205944 // pp_132467 // pp_215443 // pp_215440 // pp_76615 // pp_67821 // pp_67822 // pp_215445 // …	// pp_250391 // pp_169306 // pp_250392 // pp_25777 // pp_25772 // pp_107610 // pp_107613 // pp_239492 // pp_74058 // pp_245787 // pp_3518 // pp_149693 // pp_149692 // pp_51643 // pp_149690 // pp_51645 // pp_51644 // pp_51647 // pp_51646 // pp_238567 // pp
GO:0001906	P	cell killing	5	227	34	90812	2.7e-08	2.8e-06	// pp_134778 // pp_134771 // pp_134772 // pp_79642 // pp_252650	// pp_117587 // pp_252649 // pp_252648 // pp_252647 // pp_117588 // pp_79636 // pp_79637 // pp_79634 // pp_79635 // pp_79638 // pp_79639 // pp_67421 // pp_67422 // pp_67423 // pp_79648 // pp_79647 // pp_117800 // pp_117803 // pp_79644 // pp_79643 // pp_79642 // pp_252650 // pp_252651 // pp_79641 // pp_79640 // pp_134778 // pp_134779 // pp_134771 // pp_134772 // pp_134773 // pp_134774 // pp_134775…
GO:0031640	P	killing of cells of other organism	5	227	34	90812	2.7e-08	2.8e-06	// pp_134778 // pp_134771 // pp_134772 // pp_79642 // pp_252650	// pp_117587 // pp_252649 // pp_252648 // pp_252647 // pp_117588 // pp_79636 // pp_79637 // pp_79634 // pp_79635 // pp_79638 // pp_79639 // pp_67421 // pp_67422 // pp_67423 // pp_79648 // pp_79647 // pp_117800 // pp_117803 // pp_79644 // pp_79643 // pp_79642 // pp_252650 // pp_252651 // pp_79641 // pp_79640 // pp_134778 // pp_134779 // pp_134771 // pp_134772 // pp_134773 // pp_134774 // pp_134775…
GO:0044364	P	disruption of cells of other organism	5	227	34	90812	2.7e-08	2.8e-06	// pp_134778 // pp_134771 // pp_134772 // pp_79642 // pp_252650	// pp_117587 // pp_252649 // pp_252648 // pp_252647 // pp_117588 // pp_79636 // pp_79637 // pp_79634 // pp_79635 // pp_79638 // pp_79639 // pp_67421 // pp_67422 // pp_67423 // pp_79648 // pp_79647 // pp_117800 // pp_117803 // pp_79644 // pp_79643 // pp_79642 // pp_252650 // pp_252651 // pp_79641 // pp_79640 // pp_134778 // pp_134779 // pp_134771 // pp_134772 // pp_134773 // pp_134774 // pp_134775…
GO:0010467	P	gene expression	61	227	10317	90812	2.9e-08	2.8e-06	// pp_108635 // pp_85615 // pp_96235 // pp_243174 // pp_100384 // pp_197349 // pp_236318 // pp_135385 // pp_173029 // pp_147689 // pp_197348 // pp_105359 // pp_153131 // pp_197347 // pp_179270 // pp_67823 // pp_105352 // pp_179277 // pp_198200 // pp_98623 // pp_104692 // pp_132467 // pp_67821 // pp_67822 // pp_223510 // pp_135557 // pp_199671 // pp_119284 // pp_236932 // pp_225253 // pp_233271 //…	// pp_163049 // pp_89968 // pp_169306 // pp_89965 // pp_89967 // pp_89966 // pp_3679 // pp_164870 // pp_70570 // pp_196060 // pp_56495 // pp_56494 // pp_179528 // pp_56496 // pp_140838 // pp_219170 // pp_140839 // pp_169789 // pp_169788 // pp_25489 // pp_
GO:0034645	P	cellular macromolecule biosynthetic process	56	227	9608	90812	1.4e-07	1.2e-05	// pp_108635 // pp_96235 // pp_243174 // pp_100384 // pp_173048 // pp_236318 // pp_135385 // pp_173029 // pp_147689 // pp_85615 // pp_105359 // pp_153131 // pp_179273 // pp_179270 // pp_67823 // pp_105352 // pp_179277 // pp_198200 // pp_98623 // pp_104692 // pp_132467 // pp_67821 // pp_67822 // pp_223510 // pp_135557 // pp_199671 // pp_119284 // pp_236932 // pp_225253 // pp_233271 // pp_76301 // …	// pp_163049 // pp_89968 // pp_158842 // pp_89965 // pp_89967 // pp_89966 // pp_3679 // pp_74057 // pp_196060 // pp_76642 // pp_219170 // pp_199183 // pp_169789 // pp_169788 // pp_25489 // pp_169783 // pp_199186 // pp_169781 // pp_169780 // pp_169787 // p
GO:0002181	P	cytoplasmic translation	9	227	331	90812	2.6e-07	2.1e-05	// pp_147689 // pp_105352 // pp_76301 // pp_108635 // pp_236932 // pp_173029 // pp_179273 // pp_179270 // pp_233271	// pp_76448 // pp_53470 // pp_66307 // pp_64828 // pp_66308 // pp_155191 // pp_155190 // pp_64827 // pp_155192 // pp_218467 // pp_155194 // pp_103002 // pp_44404 // pp_140123 // pp_241695 // pp_173029 // pp_105357 // pp_105354 // pp_105355 // pp_46528 // pp_136169 // pp_236935 // pp_48008 // pp_155319 // pp_236934 // pp_192127 // pp_53871 // pp_3123 // pp_24199 // pp_12458 // pp_31451 // pp_14378…
GO:0006414	P	translational elongation	9	227	329	90812	2.4e-07	2.1e-05	// pp_203553 // pp_58760 // pp_243174 // pp_67821 // pp_67822 // pp_67823 // pp_127696 // pp_225253 // pp_198200	// pp_233770 // pp_166560 // pp_5494 // pp_66999 // pp_233771 // pp_67002 // pp_2245 // pp_67000 // pp_67001 // pp_233772 // pp_67004 // pp_115484 // pp_187237 // pp_194674 // pp_189950 // pp_98467 // pp_94737 // pp_75113 // pp_75112 // pp_98468 // pp_73908 // pp_75115 // pp_75114 // pp_58759 // pp_216038 // pp_134809 // pp_35113 // pp_184457 // pp_216032 // pp_192454 // pp_128975 // pp_184459 //…
GO:0009059	P	macromolecule biosynthetic process	56	227	9829	90812	2.7e-07	2.1e-05	// pp_108635 // pp_96235 // pp_243174 // pp_100384 // pp_173048 // pp_236318 // pp_135385 // pp_173029 // pp_147689 // pp_85615 // pp_105359 // pp_153131 // pp_179273 // pp_179270 // pp_67823 // pp_105352 // pp_179277 // pp_198200 // pp_98623 // pp_104692 // pp_132467 // pp_67821 // pp_67822 // pp_223510 // pp_135557 // pp_199671 // pp_119284 // pp_236932 // pp_225253 // pp_233271 // pp_76301 // …	// pp_163049 // pp_89968 // pp_158842 // pp_89965 // pp_89967 // pp_89966 // pp_3679 // pp_74057 // pp_196060 // pp_76642 // pp_219170 // pp_199183 // pp_169789 // pp_169788 // pp_25489 // pp_169783 // pp_199186 // pp_169781 // pp_169780 // pp_169787 // p
GO:0042273	P	ribosomal large subunit biogenesis	9	227	363	90812	5.5e-07	4.1e-05	// pp_216182 // pp_135557 // pp_179273 // pp_155119 // pp_215995 // pp_179270 // pp_233271 // pp_124914 // pp_124916	// pp_210384 // pp_215988 // pp_153232 // pp_94243 // pp_153230 // pp_153231 // pp_215987 // pp_215986 // pp_215985 // pp_83447 // pp_83448 // pp_83449 // pp_138857 // pp_138858 // pp_115919 // pp_142418 // pp_142419 // pp_142416 // pp_142417 // pp_89910 // pp_89911 // pp_89912 // pp_89913 // pp_89914 // pp_103830 // pp_103832 // pp_92860 // pp_215989 // pp_153235 // pp_165464 // pp_153233 // pp_…
GO:0042254	P	ribosome biogenesis	14	227	1008	90812	5.9e-07	4.2e-05	// pp_216182 // pp_120429 // pp_135557 // pp_155119 // pp_197437 // pp_119284 // pp_179273 // pp_78491 // pp_215995 // pp_179270 // pp_233271 // pp_124914 // pp_234787 // pp_124916	// pp_135167 // pp_52209 // pp_61743 // pp_200374 // pp_215988 // pp_200372 // pp_200373 // pp_153230 // pp_153231 // pp_15999 // pp_215987 // pp_215986 // pp_215985 // pp_83447 // pp_7275 // pp_83448 // pp_83449 // pp_61746 // pp_224474 // pp_56495 // pp_56494 // pp_138857 // pp_234066 // pp_70921 // pp_138858 // pp_115919 // pp_135552 // pp_78712 // pp_78713 // pp_78711 // pp_142418 // pp_14241…
GO:0072522	P	purine-containing compound biosynthetic process	8	227	281	90812	8.3e-07	5.7e-05	// pp_66215 // pp_146610 // pp_235208 // pp_152554 // pp_179273 // pp_179270 // pp_60246 // pp_152552	// pp_181107 // pp_181106 // pp_181105 // pp_181104 // pp_30965 // pp_102489 // pp_76136 // pp_76137 // pp_163782 // pp_76139 // pp_23475 // pp_7891 // pp_55511 // pp_26379 // pp_239790 // pp_239791 // pp_167277 // pp_198002 // pp_205547 // pp_205555 // pp_22596 // pp_209031 // pp_205551 // pp_167278 // pp_205553 // pp_205552 // pp_205545 // pp_183895 // pp_45051 // pp_179265 // pp_45052 // pp_19…
GO:0042255	P	ribosome assembly	8	227	302	90812	1.4e-06	9.3e-05	// pp_135557 // pp_197437 // pp_119284 // pp_78491 // pp_233271 // pp_124914 // pp_234787 // pp_124916	// pp_225247 // pp_225246 // pp_225245 // pp_225244 // pp_225243 // pp_103830 // pp_61743 // pp_153234 // pp_153235 // pp_153232 // pp_94243 // pp_153230 // pp_153231 // pp_61740 // pp_87173 // pp_61741 // pp_165463 // pp_135557 // pp_89913 // pp_108371 // pp_108370 // pp_250984 // pp_83448 // pp_11478 // pp_89907 // pp_250985 // pp_219320 // pp_138857 // pp_4902 // pp_138858 // pp_103832 // pp_2…
GO:0022607	P	cellular component assembly	19	227	1992	90812	2e-06	0.00013	// pp_110871 // pp_173119 // pp_218174 // pp_226490 // pp_179273 // pp_135557 // pp_153131 // pp_158033 // pp_197437 // pp_119284 // pp_206131 // pp_78491 // pp_210449 // pp_179270 // pp_124916 // pp_233271 // pp_124914 // pp_234787 // pp_186374	// pp_163599 // pp_168748 // pp_112155 // pp_83447 // pp_70570 // pp_83448 // pp_83449 // pp_215796 // pp_215797 // pp_188762 // pp_188947 // pp_188948 // pp_188949 // pp_179677 // pp_218173 // pp_218174 // pp_108485 // pp_135799 // pp_173883 // pp_173882 // pp_201773 // pp_159533 // pp_198429 // pp_66957 // pp_29654 // pp_153233 // pp_241308 // pp_50686 // pp_179272 // pp_179273 // pp_179270 // …
GO:0035821	P	modification of morphology or physiology of other organism	5	227	81	90812	2.3e-06	0.00014	// pp_134778 // pp_134771 // pp_134772 // pp_79642 // pp_252650	// pp_194303 // pp_194302 // pp_194301 // pp_194300 // pp_194307 // pp_194306 // pp_194305 // pp_194304 // pp_212076 // pp_194309 // pp_194308 // pp_117588 // pp_117803 // pp_79636 // pp_79637 // pp_79634 // pp_79635 // pp_134776 // pp_225186 // pp_252649 // pp_134777 // pp_79638 // pp_79639 // pp_244996 // pp_86920 // pp_244995 // pp_127377 // pp_252648 // pp_79641 // pp_240338 // pp_79640 // pp…
GO:0022613	P	ribonucleoprotein complex biogenesis	15	227	1318	90812	2.7e-06	0.00016	// pp_216182 // pp_226490 // pp_120429 // pp_135557 // pp_155119 // pp_197437 // pp_119284 // pp_179273 // pp_78491 // pp_215995 // pp_179270 // pp_233271 // pp_124914 // pp_234787 // pp_124916	// pp_76449 // pp_6501 // pp_135167 // pp_226485 // pp_181240 // pp_226487 // pp_76444 // pp_52209 // pp_76446 // pp_76447 // pp_61743 // pp_210384 // pp_215988 // pp_200372 // pp_200373 // pp_153230 // pp_153231 // pp_15999 // pp_153232 // pp_140442 // pp_215986 // pp_215985 // pp_83447 // pp_60852 // pp_7275 // pp_83448 // pp_83449 // pp_61746 // pp_224474 // pp_56495 // pp_56494 // pp_138857 /…
GO:0034622	P	cellular macromolecular complex assembly	15	227	1382	90812	4.8e-06	0.00027	// pp_110871 // pp_173119 // pp_218174 // pp_226490 // pp_135557 // pp_153131 // pp_197437 // pp_119284 // pp_78491 // pp_158033 // pp_124916 // pp_233271 // pp_124914 // pp_234787 // pp_186374	// pp_83447 // pp_83448 // pp_83449 // pp_215796 // pp_215797 // pp_188946 // pp_188947 // pp_188948 // pp_188949 // pp_218173 // pp_218174 // pp_201773 // pp_233539 // pp_66957 // pp_153233 // pp_241308 // pp_50686 // pp_241490 // pp_241491 // pp_241492 // pp_197674 // pp_197675 // pp_197672 // pp_197673 // pp_70202 // pp_70757 // pp_23504 // pp_88481 // pp_88486 // pp_112176 // pp_112177 // pp_…
GO:0044248	P	cellular catabolic process	26	227	3668	90812	7.4e-06	0.00041	// pp_76327 // pp_117799 // pp_173048 // pp_117816 // pp_76616 // pp_155149 // pp_215443 // pp_215440 // pp_76615 // pp_215445 // pp_192004 // pp_155142 // pp_179544 // pp_93812 // pp_216831 // pp_153568 // pp_117807 // pp_197437 // pp_168745 // pp_209535 // pp_209534 // pp_195691 // pp_242391 // pp_225711 // pp_197055 // pp_11322	// pp_226567 // pp_169306 // pp_169305 // pp_169304 // pp_169303 // pp_179986 // pp_179987 // pp_179988 // pp_179989 // pp_164431 // pp_169309 // pp_17386 // pp_240019 // pp_240018 // pp_221712 // pp_74058 // pp_112824 // pp_112825 // pp_112823 // pp_1346
GO:0042451	P	purine nucleoside biosynthetic process	6	227	191	90812	1.1e-05	0.00057	// pp_66215 // pp_146610 // pp_235208 // pp_152554 // pp_60246 // pp_152552	// pp_181107 // pp_181106 // pp_181105 // pp_181104 // pp_30965 // pp_102489 // pp_76136 // pp_76137 // pp_76138 // pp_76139 // pp_23475 // pp_7891 // pp_55511 // pp_239790 // pp_239791 // pp_167277 // pp_205555 // pp_205556 // pp_205551 // pp_167278 // pp_205553 // pp_205552 // pp_183895 // pp_45051 // pp_45052 // pp_126739 // pp_69245 // pp_76141 // pp_76140 // pp_24820 // pp_78462 // pp_196909…
GO:0046129	P	purine ribonucleoside biosynthetic process	6	227	191	90812	1.1e-05	0.00057	// pp_66215 // pp_146610 // pp_235208 // pp_152554 // pp_60246 // pp_152552	// pp_181107 // pp_181106 // pp_181105 // pp_181104 // pp_30965 // pp_102489 // pp_76136 // pp_76137 // pp_76138 // pp_76139 // pp_23475 // pp_7891 // pp_55511 // pp_239790 // pp_239791 // pp_167277 // pp_205555 // pp_205556 // pp_205551 // pp_167278 // pp_205553 // pp_205552 // pp_183895 // pp_45051 // pp_45052 // pp_126739 // pp_69245 // pp_76141 // pp_76140 // pp_24820 // pp_78462 // pp_196909…
GO:0065003	P	macromolecular complex assembly	15	227	1519	90812	1.4e-05	0.00069	// pp_110871 // pp_173119 // pp_218174 // pp_226490 // pp_135557 // pp_153131 // pp_197437 // pp_119284 // pp_78491 // pp_158033 // pp_124916 // pp_233271 // pp_124914 // pp_234787 // pp_186374	// pp_163599 // pp_83447 // pp_83448 // pp_83449 // pp_215796 // pp_215797 // pp_188946 // pp_188947 // pp_188948 // pp_188949 // pp_218173 // pp_218174 // pp_135799 // pp_201773 // pp_233539 // pp_66957 // pp_153233 // pp_241308 // pp_50686 // pp_241490 // pp_241491 // pp_241492 // pp_197674 // pp_197675 // pp_197672 // pp_197673 // pp_70202 // pp_70757 // pp_23504 // pp_88481 // pp_88486 // pp_…
GO:0006541	P	glutamine metabolic process	5	227	118	90812	1.4e-05	0.00069	// pp_85638 // pp_179270 // pp_68484 // pp_68474 // pp_179273	// pp_85639 // pp_85638 // pp_85637 // pp_85636 // pp_237868 // pp_237869 // pp_164702 // pp_78412 // pp_78414 // pp_249326 // pp_198314 // pp_198315 // pp_68486 // pp_68485 // pp_68484 // pp_68483 // pp_68482 // pp_68481 // pp_68480 // pp_85640 // pp_179269 // pp_179268 // pp_127773 // pp_179263 // pp_198313 // pp_179265 // pp_179264 // pp_198316 // pp_179266 // pp_203847 // pp_164701 // pp_2038…
GO:0044085	P	cellular component biogenesis	23	227	3154	90812	1.5e-05	0.00069	// pp_153131 // pp_179273 // pp_179270 // pp_110871 // pp_210449 // pp_186374 // pp_135557 // pp_119284 // pp_158033 // pp_233271 // pp_173119 // pp_218174 // pp_120429 // pp_226490 // pp_216182 // pp_78491 // pp_197437 // pp_215995 // pp_124914 // pp_124916 // pp_234787 // pp_206131 // pp_155119	// pp_163599 // pp_112309 // pp_52209 // pp_168748 // pp_223250 // pp_112155 // pp_121066 // pp_83447 // pp_70570 // pp_83448 // pp_83449 // pp_215796 // pp_215797 // pp_56495 // pp_56494 // pp_188762 // pp_56496 // pp_188948 // pp_188949 // pp_138594 //
GO:1901135	P	carbohydrate derivative metabolic process	17	227	1920	90812	1.6e-05	0.00074	// pp_93812 // pp_66215 // pp_117799 // pp_117816 // pp_146610 // pp_139786 // pp_225711 // pp_158701 // pp_88327 // pp_73187 // pp_117807 // pp_235208 // pp_152554 // pp_179273 // pp_179270 // pp_60246 // pp_152552	// pp_53517 // pp_121066 // pp_129052 // pp_129056 // pp_129055 // pp_98395 // pp_98396 // pp_98397 // pp_221292 // pp_118422 // pp_109444 // pp_109445 // pp_109442 // pp_109443 // pp_109440 // pp_109441 // pp_51865 // pp_131086 // pp_131081 // pp_131083 // pp_74981 // pp_118424 // pp_181141 // pp_199184 // pp_112918 // pp_22347 // pp_214934 // pp_179272 // pp_179273 // pp_179270 // pp_179271 // …
GO:0022618	P	ribonucleoprotein complex assembly	9	227	611	90812	3.5e-05	0.0016	// pp_226490 // pp_135557 // pp_197437 // pp_119284 // pp_78491 // pp_233271 // pp_124914 // pp_234787 // pp_124916	// pp_76449 // pp_226485 // pp_226487 // pp_76444 // pp_76445 // pp_76446 // pp_76447 // pp_61743 // pp_153234 // pp_153235 // pp_153232 // pp_94243 // pp_153230 // pp_153231 // pp_61741 // pp_83447 // pp_83448 // pp_83449 // pp_61746 // pp_138857 // pp_188947 // pp_188948 // pp_138858 // pp_155193 // pp_188955 // pp_94428 // pp_76443 // pp_108439 // pp_94426 // pp_94427 // pp_94425 // pp_136167 …
GO:0009152	P	purine ribonucleotide biosynthetic process	6	227	237	90812	3.7e-05	0.0016	// pp_66215 // pp_146610 // pp_235208 // pp_179273 // pp_179270 // pp_60246	// pp_181107 // pp_181106 // pp_181105 // pp_181104 // pp_30965 // pp_102489 // pp_76136 // pp_76137 // pp_163782 // pp_76139 // pp_23475 // pp_55511 // pp_26379 // pp_239790 // pp_239791 // pp_167277 // pp_198002 // pp_205547 // pp_205555 // pp_22596 // pp_209031 // pp_205551 // pp_167278 // pp_205553 // pp_205552 // pp_205545 // pp_183895 // pp_45051 // pp_179265 // pp_45052 // pp_126739 // pp_…
GO:0042455	P	ribonucleoside biosynthetic process	6	227	254	90812	5.4e-05	0.0021	// pp_66215 // pp_146610 // pp_235208 // pp_152554 // pp_60246 // pp_152552	// pp_181107 // pp_181106 // pp_181105 // pp_181104 // pp_30965 // pp_102489 // pp_76136 // pp_76137 // pp_150769 // pp_76139 // pp_23475 // pp_7891 // pp_55511 // pp_239790 // pp_239791 // pp_167277 // pp_146610 // pp_205547 // pp_205555 // pp_136192 // pp_107304 // pp_205551 // pp_167278 // pp_205553 // pp_205552 // pp_183895 // pp_45051 // pp_45052 // pp_126739 // pp_76138 // pp_36700 // pp_76…
GO:0006164	P	purine nucleotide biosynthetic process	6	227	255	90812	5.6e-05	0.0021	// pp_66215 // pp_146610 // pp_235208 // pp_179273 // pp_179270 // pp_60246	// pp_181107 // pp_181106 // pp_181105 // pp_181104 // pp_30965 // pp_102489 // pp_76136 // pp_76137 // pp_163782 // pp_76139 // pp_23475 // pp_55511 // pp_26379 // pp_239790 // pp_239791 // pp_167277 // pp_198002 // pp_205547 // pp_205555 // pp_22596 // pp_209031 // pp_205551 // pp_167278 // pp_205553 // pp_205552 // pp_205545 // pp_183895 // pp_45051 // pp_179265 // pp_45052 // pp_126739 // pp_…
GO:0009163	P	nucleoside biosynthetic process	6	227	254	90812	5.4e-05	0.0021	// pp_66215 // pp_146610 // pp_235208 // pp_152554 // pp_60246 // pp_152552	// pp_181107 // pp_181106 // pp_181105 // pp_181104 // pp_30965 // pp_102489 // pp_76136 // pp_76137 // pp_150769 // pp_76139 // pp_23475 // pp_7891 // pp_55511 // pp_239790 // pp_239791 // pp_167277 // pp_146610 // pp_205547 // pp_205555 // pp_136192 // pp_107304 // pp_205551 // pp_167278 // pp_205553 // pp_205552 // pp_183895 // pp_45051 // pp_45052 // pp_126739 // pp_76138 // pp_36700 // pp_76…
GO:0019941	P	modification-dependent protein catabolic process	12	227	1145	90812	5.5e-05	0.0021	// pp_216831 // pp_76327 // pp_155149 // pp_215443 // pp_215440 // pp_242391 // pp_76615 // pp_155142 // pp_215445 // pp_197055 // pp_11322 // pp_76616	// pp_201173 // pp_201172 // pp_201171 // pp_201170 // pp_253281 // pp_76327 // pp_135325 // pp_76329 // pp_76328 // pp_164431 // pp_167370 // pp_193141 // pp_193142 // pp_169546 // pp_68409 // pp_151709 // pp_68407 // pp_68406 // pp_68405 // pp_68404 // pp_58260 // pp_154673 // pp_234262 // pp_154671 // pp_154670 // pp_231699 // pp_231698 // pp_154675 // pp_29544 // pp_154679 // pp_231696 // pp_…
GO:0055086	P	nucleobase-containing small molecule metabolic process	13	227	1327	90812	5.4e-05	0.0021	// pp_93812 // pp_66215 // pp_139786 // pp_158701 // pp_88327 // pp_153221 // pp_146610 // pp_235208 // pp_152554 // pp_179273 // pp_179270 // pp_60246 // pp_152552	// pp_8844 // pp_179599 // pp_179598 // pp_111759 // pp_179593 // pp_179592 // pp_179591 // pp_179597 // pp_26379 // pp_179595 // pp_179594 // pp_198196 // pp_167277 // pp_158701 // pp_148585 // pp_107755 // pp_179266 // pp_119493 // pp_167278 // pp_98395 // pp_98396 // pp_44502 // pp_183895 // pp_133390 // pp_152667 // pp_160910 // pp_221292 // pp_45052 // pp_237321 // pp_198308 // pp_109444 // …
GO:0071826	P	ribonucleoprotein complex subunit organization	9	227	649	90812	5.6e-05	0.0021	// pp_226490 // pp_135557 // pp_197437 // pp_119284 // pp_78491 // pp_233271 // pp_124914 // pp_234787 // pp_124916	// pp_76449 // pp_226485 // pp_226487 // pp_76444 // pp_76445 // pp_76446 // pp_76447 // pp_61743 // pp_153234 // pp_153235 // pp_153232 // pp_94243 // pp_153230 // pp_153231 // pp_61741 // pp_83447 // pp_83448 // pp_83449 // pp_61746 // pp_138857 // pp_188947 // pp_188948 // pp_138858 // pp_155193 // pp_188955 // pp_94428 // pp_76443 // pp_108439 // pp_94426 // pp_94427 // pp_94425 // pp_136167 …
GO:0042221	P	response to chemical	28	227	4645	90812	5.7e-05	0.0021	// pp_117855 // pp_163685 // pp_65927 // pp_75314 // pp_173048 // pp_94288 // pp_85345 // pp_73739 // pp_146610 // pp_88327 // pp_201987 // pp_192004 // pp_179544 // pp_144730 // pp_93812 // pp_153568 // pp_252650 // pp_153221 // pp_168745 // pp_209535 // pp_209534 // pp_158033 // pp_134778 // pp_134771 // pp_134772 // pp_242391 // pp_117799 // pp_33185	// pp_178459 // pp_201173 // pp_169305 // pp_169304 // pp_169303 // pp_178458 // pp_178457 // pp_169308 // pp_148629 // pp_177108 // pp_177109 // pp_117855 // pp_138652 // pp_65929 // pp_63345 // pp_78248 // pp_246939 // pp_112824 // pp_112825 // pp_10866
GO:0043632	P	modification-dependent macromolecule catabolic process	12	227	1155	90812	5.9e-05	0.0021	// pp_216831 // pp_76327 // pp_155149 // pp_215443 // pp_215440 // pp_242391 // pp_76615 // pp_155142 // pp_215445 // pp_197055 // pp_11322 // pp_76616	// pp_201173 // pp_201172 // pp_201171 // pp_201170 // pp_253281 // pp_76327 // pp_135325 // pp_76329 // pp_76328 // pp_164431 // pp_167370 // pp_193141 // pp_193142 // pp_169546 // pp_68409 // pp_151709 // pp_68407 // pp_68406 // pp_68405 // pp_68404 // pp_58260 // pp_154673 // pp_234262 // pp_154671 // pp_154670 // pp_231699 // pp_231698 // pp_154675 // pp_29544 // pp_154679 // pp_231696 // pp_…
GO:0070925	P	organelle assembly	8	227	509	90812	6e-05	0.0021	// pp_135557 // pp_197437 // pp_119284 // pp_78491 // pp_233271 // pp_124914 // pp_234787 // pp_124916	// pp_66630 // pp_66631 // pp_124911 // pp_153234 // pp_153235 // pp_153232 // pp_94243 // pp_153230 // pp_153231 // pp_61741 // pp_66629 // pp_83447 // pp_83448 // pp_83449 // pp_61746 // pp_138857 // pp_138858 // pp_142142 // pp_142143 // pp_142141 // pp_142144 // pp_142145 // pp_216626 // pp_89910 // pp_89911 // pp_89912 // pp_89913 // pp_89914 // pp_103830 // pp_133452 // pp_103832 // pp_1757…
GO:0009607	P	response to biotic stimulus	13	227	1353	90812	6.6e-05	0.0022	// pp_134778 // pp_216835 // pp_134771 // pp_134772 // pp_236231 // pp_117799 // pp_79642 // pp_252650 // pp_108259 // pp_197437 // pp_108258 // pp_236230 // pp_144730	// pp_178459 // pp_178458 // pp_10733 // pp_178457 // pp_183698 // pp_237868 // pp_237869 // pp_197914 // pp_101999 // pp_120892 // pp_143403 // pp_236643 // pp_152322 // pp_86811 // pp_86812 // pp_173509 // pp_86814 // pp_171192 // pp_86816 // pp_192868 // pp_98398 // pp_205777 // pp_127251 // pp_154071 // pp_222526 // pp_236249 // pp_40827 // pp_40826 // pp_154077 // pp_154076 // pp_99263 // pp…
GO:0009620	P	response to fungus	8	227	516	90812	6.6e-05	0.0022	// pp_134778 // pp_216835 // pp_134771 // pp_134772 // pp_117799 // pp_79642 // pp_252650 // pp_197437	// pp_183698 // pp_192948 // pp_152322 // pp_86811 // pp_86812 // pp_173509 // pp_86814 // pp_86816 // pp_252648 // pp_222527 // pp_222526 // pp_222529 // pp_51643 // pp_51645 // pp_51644 // pp_117678 // pp_181056 // pp_181059 // pp_117677 // pp_219075 // pp_117675 // pp_219073 // pp_201207 // pp_72651 // pp_247053 // pp_199786 // pp_199787 // pp_72654 // pp_114116 // pp_199788 // pp_199789 // pp…
GO:0051704	P	multi-organism process	15	227	1758	90812	7.2e-05	0.0024	// pp_93812 // pp_134778 // pp_143734 // pp_216835 // pp_134771 // pp_134772 // pp_236231 // pp_117799 // pp_79642 // pp_252650 // pp_108259 // pp_197437 // pp_108258 // pp_236230 // pp_58006	// pp_178459 // pp_178458 // pp_178457 // pp_99263 // pp_98398 // pp_98399 // pp_235169 // pp_213083 // pp_51643 // pp_51645 // pp_51644 // pp_51647 // pp_51646 // pp_117677 // pp_117675 // pp_84774 // pp_211958 // pp_211959 // pp_211956 // pp_211957 // pp_199462 // pp_121113 // pp_111727 // pp_92860 // pp_119542 // pp_119543 // pp_86885 // pp_119545 // pp_22347 // pp_183481 // pp_241654 // pp_24…
GO:0006950	P	response to stress	33	227	5991	90812	7.8e-05	0.0025	// pp_173386 // pp_117855 // pp_163685 // pp_173048 // pp_94288 // pp_85345 // pp_108258 // pp_108259 // pp_146610 // pp_192004 // pp_233271 // pp_58006 // pp_144730 // pp_93812 // pp_216835 // pp_153568 // pp_66254 // pp_79642 // pp_252650 // pp_210136 // pp_168745 // pp_209535 // pp_209534 // pp_143902 // pp_158033 // pp_134778 // pp_134771 // pp_179544 // pp_134772 // pp_242391 // pp_117799 //…	// pp_158845 // pp_158846 // pp_148627 // pp_158842 // pp_205224 // pp_158848 // pp_134684 // pp_134685 // pp_134686 // pp_134680 // pp_134682 // pp_134683 // pp_51643 // pp_51645 // pp_51644 // pp_51647 // pp_51646 // pp_14182 // pp_211798 // pp_198935 /
GO:1901659	P	glycosyl compound biosynthetic process	6	227	271	90812	7.8e-05	0.0025	// pp_66215 // pp_146610 // pp_235208 // pp_152554 // pp_60246 // pp_152552	// pp_181107 // pp_181106 // pp_181105 // pp_181104 // pp_30965 // pp_102489 // pp_76136 // pp_76137 // pp_150769 // pp_76139 // pp_23475 // pp_7891 // pp_55511 // pp_239790 // pp_239791 // pp_167277 // pp_146610 // pp_205547 // pp_205555 // pp_136192 // pp_107304 // pp_205551 // pp_167278 // pp_116615 // pp_205552 // pp_183895 // pp_160911 // pp_103974 // pp_228264 // pp_45052 // pp_126739 // pp…
GO:0009617	P	response to bacterium	8	227	536	90812	8.5e-05	0.0026	// pp_134778 // pp_216835 // pp_134771 // pp_134772 // pp_236231 // pp_79642 // pp_252650 // pp_236230	// pp_10733 // pp_197914 // pp_68748 // pp_173509 // pp_192868 // pp_127251 // pp_236249 // pp_154077 // pp_154076 // pp_236247 // pp_76430 // pp_177867 // pp_76432 // pp_51643 // pp_51645 // pp_51647 // pp_219075 // pp_221103 // pp_219073 // pp_147424 // pp_147425 // pp_69725 // pp_72654 // pp_183095 // pp_199462 // pp_121113 // pp_166008 // pp_16534 // pp_195924 // pp_195925 // pp_195926 // pp_…
GO:0009057	P	macromolecule catabolic process	19	227	2635	90812	8.4e-05	0.0026	// pp_216831 // pp_117799 // pp_76327 // pp_155149 // pp_215443 // pp_215440 // pp_242391 // pp_225711 // pp_155142 // pp_117807 // pp_215445 // pp_11322 // pp_197437 // pp_76615 // pp_197055 // pp_153131 // pp_117816 // pp_76616 // pp_173048	// pp_169306 // pp_169305 // pp_169304 // pp_169303 // pp_164431 // pp_169309 // pp_250556 // pp_240019 // pp_240018 // pp_240017 // pp_74058 // pp_179522 // pp_51643 // pp_51645 // pp_51644 // pp_51647 // pp_51646 // pp_141685 // pp_141686 // pp_230534 /
GO:0050832	P	defense response to fungus	7	227	411	90812	0.0001	0.003	// pp_134778 // pp_216835 // pp_134771 // pp_134772 // pp_117799 // pp_79642 // pp_252650	// pp_183698 // pp_192948 // pp_152322 // pp_173509 // pp_252648 // pp_222527 // pp_222526 // pp_222529 // pp_51643 // pp_51645 // pp_51644 // pp_51647 // pp_181056 // pp_181059 // pp_219075 // pp_219073 // pp_201207 // pp_72651 // pp_247053 // pp_72654 // pp_114116 // pp_183095 // pp_219084 // pp_153151 // pp_219085 // pp_39500 // pp_183481 // pp_162657 // pp_164289 // pp_164288 // pp_143314 // …
GO:0032446	P	protein modification by small protein conjugation	13	227	1417	90812	0.0001	0.003	// pp_216831 // pp_155149 // pp_215443 // pp_215440 // pp_242391 // pp_76615 // pp_155142 // pp_215445 // pp_73739 // pp_197055 // pp_227967 // pp_11322 // pp_76616	// pp_137700 // pp_97887 // pp_168747 // pp_168748 // pp_217463 // pp_74058 // pp_230539 // pp_230538 // pp_147549 // pp_147548 // pp_38662 // pp_133305 // pp_198932 // pp_198933 // pp_141460 // pp_141461 // pp_141463 // pp_74525 // pp_141465 // pp_74527 // pp_67579 // pp_141469 // pp_139954 // pp_139953 // pp_139952 // pp_139951 // pp_169169 // pp_25329 // pp_85468 // pp_100481 // pp_100482 // p…
GO:0019693	P	ribose phosphate metabolic process	10	227	880	90812	0.00011	0.0033	// pp_93812 // pp_66215 // pp_139786 // pp_158701 // pp_88327 // pp_146610 // pp_235208 // pp_179273 // pp_179270 // pp_60246	// pp_8844 // pp_179599 // pp_179598 // pp_179593 // pp_179592 // pp_179591 // pp_179597 // pp_26379 // pp_179595 // pp_179594 // pp_220806 // pp_167277 // pp_158701 // pp_107755 // pp_167278 // pp_98395 // pp_98396 // pp_98397 // pp_183895 // pp_152667 // pp_45052 // pp_54268 // pp_198308 // pp_109444 // pp_109445 // pp_109442 // pp_109443 // pp_109440 // pp_109441 // pp_93812 // pp_78716 // pp_…
GO:0008652	P	cellular amino acid biosynthetic process	7	227	425	90812	0.00013	0.0036	// pp_85638 // pp_68474 // pp_148199 // pp_159358 // pp_68484 // pp_144915 // pp_33185	// pp_236481 // pp_17423 // pp_167073 // pp_73573 // pp_73572 // pp_73571 // pp_73576 // pp_73575 // pp_73574 // pp_184197 // pp_184196 // pp_184195 // pp_222134 // pp_222132 // pp_33302 // pp_150105 // pp_9669 // pp_166473 // pp_233231 // pp_233230 // pp_200578 // pp_200579 // pp_208200 // pp_203847 // pp_98146 // pp_203849 // pp_78814 // pp_78811 // pp_78813 // pp_78812 // pp_74758 // pp_74759 …
GO:0043207	P	response to external biotic stimulus	12	227	1263	90812	0.00013	0.0036	// pp_134778 // pp_216835 // pp_134771 // pp_134772 // pp_236231 // pp_117799 // pp_79642 // pp_252650 // pp_108259 // pp_197437 // pp_108258 // pp_236230	// pp_178459 // pp_178458 // pp_10733 // pp_178457 // pp_183698 // pp_237868 // pp_237869 // pp_197914 // pp_101999 // pp_143403 // pp_152322 // pp_86811 // pp_86812 // pp_173509 // pp_86814 // pp_86816 // pp_192868 // pp_98398 // pp_98399 // pp_127251 // pp_154071 // pp_222526 // pp_236249 // pp_40827 // pp_40826 // pp_154077 // pp_154076 // pp_99263 // pp_76431 // pp_76430 // pp_222529 // pp_76…
GO:0051707	P	response to other organism	12	227	1263	90812	0.00013	0.0036	// pp_134778 // pp_216835 // pp_134771 // pp_134772 // pp_236231 // pp_117799 // pp_79642 // pp_252650 // pp_108259 // pp_197437 // pp_108258 // pp_236230	// pp_178459 // pp_178458 // pp_10733 // pp_178457 // pp_183698 // pp_237868 // pp_237869 // pp_197914 // pp_101999 // pp_143403 // pp_152322 // pp_86811 // pp_86812 // pp_173509 // pp_86814 // pp_86816 // pp_192868 // pp_98398 // pp_98399 // pp_127251 // pp_154071 // pp_222526 // pp_236249 // pp_40827 // pp_40826 // pp_154077 // pp_154076 // pp_99263 // pp_76431 // pp_76430 // pp_222529 // pp_76…
GO:0009056	P	catabolic process	28	227	4895	90812	0.00013	0.0036	// pp_76327 // pp_139786 // pp_173048 // pp_117816 // pp_153131 // pp_76616 // pp_155149 // pp_215443 // pp_215440 // pp_76615 // pp_215445 // pp_192004 // pp_155142 // pp_179544 // pp_93812 // pp_216831 // pp_117799 // pp_153568 // pp_117807 // pp_197437 // pp_168745 // pp_209535 // pp_209534 // pp_195691 // pp_242391 // pp_225711 // pp_197055 // pp_11322	// pp_110698 // pp_169306 // pp_22717 // pp_169304 // pp_169303 // pp_179986 // pp_179987 // pp_179988 // pp_179989 // pp_164431 // pp_169305 // pp_169309 // pp_159922 // pp_17386 // pp_201170 // pp_148585 // pp_185222 // pp_250556 // pp_15453 // pp_98395
GO:0009168	P	purine ribonucleoside monophosphate biosynthetic process	5	227	192	90812	0.00014	0.0037	// pp_66215 // pp_179270 // pp_60246 // pp_235208 // pp_179273	// pp_181107 // pp_181106 // pp_181105 // pp_181104 // pp_30965 // pp_78462 // pp_76136 // pp_76137 // pp_76138 // pp_76139 // pp_23475 // pp_55511 // pp_26379 // pp_167277 // pp_198002 // pp_205547 // pp_205555 // pp_22596 // pp_209031 // pp_205551 // pp_167278 // pp_205553 // pp_205552 // pp_205545 // pp_183895 // pp_45051 // pp_179265 // pp_45052 // pp_126739 // pp_198315 // pp_69245 // pp_761…
GO:0009127	P	purine nucleoside monophosphate biosynthetic process	5	227	192	90812	0.00014	0.0037	// pp_66215 // pp_179270 // pp_60246 // pp_235208 // pp_179273	// pp_181107 // pp_181106 // pp_181105 // pp_181104 // pp_30965 // pp_78462 // pp_76136 // pp_76137 // pp_76138 // pp_76139 // pp_23475 // pp_55511 // pp_26379 // pp_167277 // pp_198002 // pp_205547 // pp_205555 // pp_22596 // pp_209031 // pp_205551 // pp_167278 // pp_205553 // pp_205552 // pp_205545 // pp_183895 // pp_45051 // pp_179265 // pp_45052 // pp_126739 // pp_198315 // pp_69245 // pp_761…
GO:0043933	P	macromolecular complex subunit organization	18	227	2524	90812	0.00014	0.0037	// pp_110871 // pp_58760 // pp_173119 // pp_218174 // pp_153131 // pp_243174 // pp_226490 // pp_135557 // pp_78491 // pp_197437 // pp_119284 // pp_173029 // pp_158033 // pp_124916 // pp_233271 // pp_124914 // pp_234787 // pp_186374	// pp_118544 // pp_188304 // pp_188305 // pp_188300 // pp_188301 // pp_225311 // pp_225310 // pp_225313 // pp_225312 // pp_225315 // pp_225314 // pp_225316 // pp_205673 // pp_83447 // pp_83448 // pp_83449 // pp_215796 // pp_215797 // pp_188946 // pp_188947 // pp_188948 // pp_188949 // pp_218173 // pp_218174 // pp_206488 // pp_206489 // pp_206486 // pp_206487 // pp_206485 // pp_135799 // pp_159534…
GO:0009260	P	ribonucleotide biosynthetic process	6	227	306	90812	0.00015	0.0038	// pp_66215 // pp_146610 // pp_235208 // pp_179273 // pp_179270 // pp_60246	// pp_181107 // pp_181106 // pp_181105 // pp_181104 // pp_30965 // pp_102489 // pp_76136 // pp_76137 // pp_150769 // pp_76139 // pp_23475 // pp_55511 // pp_26379 // pp_239790 // pp_239791 // pp_167277 // pp_198002 // pp_205547 // pp_205555 // pp_22596 // pp_136192 // pp_209031 // pp_205551 // pp_167278 // pp_205553 // pp_205552 // pp_205545 // pp_183895 // pp_45051 // pp_198314 // pp_45052 // pp_…
GO:0046390	P	ribose phosphate biosynthetic process	6	227	313	90812	0.00017	0.0042	// pp_66215 // pp_146610 // pp_235208 // pp_179273 // pp_179270 // pp_60246	// pp_181107 // pp_181106 // pp_181105 // pp_181104 // pp_30965 // pp_102489 // pp_76136 // pp_76137 // pp_150769 // pp_76139 // pp_23475 // pp_55511 // pp_26379 // pp_239790 // pp_239791 // pp_167277 // pp_198002 // pp_205547 // pp_205555 // pp_22596 // pp_136192 // pp_209031 // pp_205551 // pp_167278 // pp_205553 // pp_205552 // pp_205545 // pp_183895 // pp_45051 // pp_198314 // pp_45052 // pp_…
GO:0009117	P	nucleotide metabolic process	11	227	1114	90812	0.00018	0.0044	// pp_93812 // pp_66215 // pp_139786 // pp_158701 // pp_88327 // pp_153221 // pp_146610 // pp_235208 // pp_179273 // pp_179270 // pp_60246	// pp_8844 // pp_179599 // pp_179598 // pp_111759 // pp_179593 // pp_179592 // pp_179591 // pp_179597 // pp_26379 // pp_179595 // pp_179594 // pp_198196 // pp_167277 // pp_158701 // pp_148585 // pp_107755 // pp_119493 // pp_167278 // pp_98395 // pp_98396 // pp_44502 // pp_183895 // pp_133390 // pp_152667 // pp_45052 // pp_54268 // pp_88330 // pp_198308 // pp_109444 // pp_109445 // pp_109442 // pp…
GO:0044272	P	sulfur compound biosynthetic process	5	227	206	90812	0.0002	0.0048	// pp_152554 // pp_194247 // pp_92107 // pp_181280 // pp_152552	// pp_94121 // pp_7571 // pp_203935 // pp_136620 // pp_228264 // pp_105351 // pp_206764 // pp_206763 // pp_206762 // pp_160911 // pp_160910 // pp_144036 // pp_108770 // pp_28244 // pp_134474 // pp_134473 // pp_134472 // pp_134471 // pp_233230 // pp_243389 // pp_136619 // pp_136618 // pp_98304 // pp_98303 // pp_98302 // pp_98301 // pp_169392 // pp_169393 // pp_169394 // pp_102077 // pp_7891 // pp_…
GO:0016567	P	protein ubiquitination	12	227	1332	90812	0.00022	0.0052	// pp_216831 // pp_155149 // pp_215443 // pp_215440 // pp_242391 // pp_76615 // pp_155142 // pp_215445 // pp_73739 // pp_197055 // pp_11322 // pp_76616	// pp_201173 // pp_201172 // pp_201171 // pp_201170 // pp_228981 // pp_135325 // pp_76615 // pp_138836 // pp_164431 // pp_79031 // pp_162149 // pp_193141 // pp_193142 // pp_81907 // pp_81906 // pp_168749 // pp_81908 // pp_141471 // pp_218841 // pp_139457 // pp_74118 // pp_231698 // pp_219632 // pp_74117 // pp_16735 // pp_139458 // pp_138835 // pp_177869 // pp_178990 // pp_40536 // pp_47957 // pp_…
GO:0006753	P	nucleoside phosphate metabolic process	11	227	1143	90812	0.00022	0.0052	// pp_93812 // pp_66215 // pp_139786 // pp_158701 // pp_88327 // pp_153221 // pp_146610 // pp_235208 // pp_179273 // pp_179270 // pp_60246	// pp_8844 // pp_179599 // pp_179598 // pp_111759 // pp_179593 // pp_179592 // pp_179591 // pp_179597 // pp_26379 // pp_179595 // pp_179594 // pp_198196 // pp_167277 // pp_158701 // pp_148585 // pp_107755 // pp_119493 // pp_167278 // pp_98395 // pp_98396 // pp_44502 // pp_183895 // pp_133390 // pp_152667 // pp_45052 // pp_54268 // pp_88330 // pp_198308 // pp_109444 // pp_109445 // pp_109442 // pp…
GO:0009156	P	ribonucleoside monophosphate biosynthetic process	5	227	226	90812	0.00031	0.0071	// pp_66215 // pp_179270 // pp_60246 // pp_235208 // pp_179273	// pp_181107 // pp_181106 // pp_181105 // pp_181104 // pp_30965 // pp_78462 // pp_76136 // pp_76137 // pp_76138 // pp_76139 // pp_23475 // pp_55511 // pp_26379 // pp_52911 // pp_167277 // pp_198002 // pp_205547 // pp_205555 // pp_22596 // pp_209031 // pp_205551 // pp_167278 // pp_205553 // pp_205552 // pp_205545 // pp_183895 // pp_45051 // pp_198314 // pp_45052 // pp_126739 // pp_198315 // pp_692…
GO:0051603	P	proteolysis involved in cellular protein catabolic process	12	227	1387	90812	0.00031	0.0071	// pp_216831 // pp_76327 // pp_155149 // pp_215443 // pp_215440 // pp_242391 // pp_76615 // pp_155142 // pp_215445 // pp_197055 // pp_11322 // pp_76616	// pp_169306 // pp_169305 // pp_169304 // pp_169303 // pp_168747 // pp_169309 // pp_74058 // pp_51643 // pp_51645 // pp_51644 // pp_51647 // pp_141685 // pp_141686 // pp_230534 // pp_38662 // pp_198932 // pp_134467 // pp_134468 // pp_134469 // pp_66951 // pp_66950 // pp_66957 // pp_139954 // pp_139953 // pp_139952 // pp_139951 // pp_60657 // pp_169169 // pp_219573 // pp_215332 // pp_215333 // pp_…
GO:0044257	P	cellular protein catabolic process	12	227	1398	90812	0.00033	0.0075	// pp_216831 // pp_76327 // pp_155149 // pp_215443 // pp_215440 // pp_242391 // pp_76615 // pp_155142 // pp_215445 // pp_197055 // pp_11322 // pp_76616	// pp_169306 // pp_169305 // pp_169304 // pp_169303 // pp_168747 // pp_169309 // pp_74058 // pp_51643 // pp_51645 // pp_51644 // pp_51647 // pp_141685 // pp_141686 // pp_230534 // pp_38662 // pp_198932 // pp_134467 // pp_134468 // pp_134469 // pp_66951 // pp_66950 // pp_66957 // pp_139954 // pp_139953 // pp_139952 // pp_139951 // pp_60657 // pp_169169 // pp_219573 // pp_215332 // pp_215333 // pp_…
GO:0030163	P	protein catabolic process	13	227	1623	90812	0.00037	0.0082	// pp_216831 // pp_76327 // pp_155149 // pp_215443 // pp_215440 // pp_242391 // pp_76615 // pp_155142 // pp_215445 // pp_11322 // pp_197055 // pp_153131 // pp_76616	// pp_169306 // pp_169305 // pp_169304 // pp_169303 // pp_164431 // pp_169309 // pp_74058 // pp_51643 // pp_51645 // pp_51644 // pp_51647 // pp_51646 // pp_141685 // pp_141686 // pp_230534 // pp_38662 // pp_198932 // pp_134467 // pp_134468 // pp_134469 // pp_66951 // pp_66950 // pp_66957 // pp_139954 // pp_139953 // pp_139952 // pp_139951 // pp_60657 // pp_169169 // pp_219573 // pp_215332 // pp_2…
GO:0070647	P	protein modification by small protein conjugation or removal	13	227	1627	90812	0.00038	0.0083	// pp_216831 // pp_155149 // pp_215443 // pp_215440 // pp_242391 // pp_76615 // pp_155142 // pp_215445 // pp_73739 // pp_197055 // pp_227967 // pp_11322 // pp_76616	// pp_137700 // pp_97887 // pp_168747 // pp_168748 // pp_217463 // pp_74058 // pp_230539 // pp_230538 // pp_147549 // pp_147548 // pp_38662 // pp_133305 // pp_198932 // pp_134467 // pp_134468 // pp_134469 // pp_141460 // pp_141461 // pp_141463 // pp_74525 // pp_141465 // pp_74527 // pp_141467 // pp_141469 // pp_139954 // pp_139953 // pp_139952 // pp_139951 // pp_169169 // pp_25329 // pp_85468 // …
GO:0072521	P	purine-containing compound metabolic process	9	227	844	90812	0.00038	0.0083	// pp_66215 // pp_139786 // pp_146610 // pp_235208 // pp_152554 // pp_179273 // pp_179270 // pp_60246 // pp_152552	// pp_8844 // pp_179599 // pp_179598 // pp_179593 // pp_179592 // pp_179591 // pp_179597 // pp_26379 // pp_179595 // pp_179594 // pp_220806 // pp_167277 // pp_209409 // pp_107755 // pp_167278 // pp_98395 // pp_98396 // pp_98397 // pp_183895 // pp_160911 // pp_160910 // pp_221292 // pp_45052 // pp_198308 // pp_145084 // pp_51865 // pp_233230 // pp_78716 // pp_67078 // pp_78715 // pp_72220 // pp_13…
GO:0044281	P	small molecule metabolic process	28	227	5260	90812	0.0004	0.0085	// pp_85638 // pp_57405 // pp_146610 // pp_235208 // pp_179273 // pp_179270 // pp_197369 // pp_158701 // pp_88327 // pp_157905 // pp_68484 // pp_144915 // pp_33185 // pp_93812 // pp_66215 // pp_92107 // pp_194247 // pp_153221 // pp_60246 // pp_131103 // pp_68474 // pp_195691 // pp_159358 // pp_139786 // pp_181280 // pp_148199 // pp_152554 // pp_152552	// pp_118946 // pp_226567 // pp_142243 // pp_179986 // pp_179987 // pp_179988 // pp_147866 // pp_85441 // pp_188713 // pp_194246 // pp_144385 // pp_183321 // pp_176015 // pp_188712 // pp_7571 // pp_119493 // pp_124537 // pp_124536 // pp_124535 // pp_12453
GO:0009124	P	nucleoside monophosphate biosynthetic process	5	227	242	90812	0.00042	0.0088	// pp_66215 // pp_179270 // pp_60246 // pp_235208 // pp_179273	// pp_181107 // pp_181106 // pp_181105 // pp_181104 // pp_30965 // pp_78462 // pp_76136 // pp_76137 // pp_76138 // pp_76139 // pp_23475 // pp_55511 // pp_26379 // pp_52911 // pp_167277 // pp_198002 // pp_82158 // pp_205547 // pp_205555 // pp_22596 // pp_209031 // pp_205551 // pp_167278 // pp_205553 // pp_205552 // pp_205545 // pp_183895 // pp_45051 // pp_198314 // pp_45052 // pp_126739 // pp_1983…
GO:0009605	P	response to external stimulus	14	227	1890	90812	0.00049	0.01	// pp_134778 // pp_216835 // pp_134771 // pp_134772 // pp_236231 // pp_117799 // pp_79642 // pp_252650 // pp_108259 // pp_197437 // pp_146610 // pp_143902 // pp_108258 // pp_236230	// pp_142241 // pp_142240 // pp_136379 // pp_74186 // pp_178457 // pp_99263 // pp_98398 // pp_98399 // pp_187496 // pp_219228 // pp_134684 // pp_219227 // pp_134680 // pp_134682 // pp_134683 // pp_218171 // pp_218170 // pp_51643 // pp_218172 // pp_51645 // pp_51644 // pp_51647 // pp_51646 // pp_117677 // pp_117675 // pp_211958 // pp_211959 // pp_211956 // pp_211957 // pp_199462 // pp_121113 // pp…
GO:0044711	P	single-organism biosynthetic process	23	227	4050	90812	0.00051	0.01	// pp_85638 // pp_173048 // pp_136811 // pp_235208 // pp_179273 // pp_179270 // pp_146610 // pp_68484 // pp_144915 // pp_33185 // pp_66215 // pp_194247 // pp_60246 // pp_131103 // pp_68474 // pp_195691 // pp_159358 // pp_163745 // pp_66672 // pp_181280 // pp_148199 // pp_152554 // pp_152552	// pp_226567 // pp_138226 // pp_100906 // pp_138224 // pp_138225 // pp_138222 // pp_138223 // pp_138220 // pp_129729 // pp_129728 // pp_7571 // pp_119493 // pp_129725 // pp_124536 // pp_129727 // pp_124534 // pp_198733 // pp_71551 // pp_71550 // pp_112824
GO:0042744	P	hydrogen peroxide catabolic process	6	227	384	90812	0.0005	0.01	// pp_153568 // pp_168745 // pp_209535 // pp_209534 // pp_192004 // pp_179544	// pp_168746 // pp_216130 // pp_138853 // pp_134685 // pp_134686 // pp_142418 // pp_142414 // pp_176752 // pp_142417 // pp_243571 // pp_243570 // pp_134549 // pp_134548 // pp_127402 // pp_64995 // pp_134547 // pp_134545 // pp_110709 // pp_110708 // pp_238722 // pp_238723 // pp_192004 // pp_192002 // pp_192000 // pp_238725 // pp_182458 // pp_182459 // pp_88922 // pp_88923 // pp_88921 // pp_228432 …
GO:0006790	P	sulfur compound metabolic process	7	227	549	90812	0.00059	0.012	// pp_210449 // pp_92107 // pp_194247 // pp_181280 // pp_206131 // pp_152554 // pp_152552	// pp_17423 // pp_7571 // pp_203935 // pp_73572 // pp_73571 // pp_212109 // pp_237065 // pp_206764 // pp_206763 // pp_206762 // pp_70570 // pp_160911 // pp_160910 // pp_221292 // pp_230768 // pp_230769 // pp_230766 // pp_230764 // pp_233230 // pp_136619 // pp_136618 // pp_108485 // pp_72651 // pp_72650 // pp_72653 // pp_169393 // pp_169394 // pp_72654 // pp_198934 // pp_93100 // pp_22347 // pp_13…
GO:0042743	P	hydrogen peroxide metabolic process	6	227	399	90812	0.00061	0.012	// pp_153568 // pp_168745 // pp_209535 // pp_209534 // pp_192004 // pp_179544	// pp_86618 // pp_168746 // pp_10733 // pp_216130 // pp_138853 // pp_134685 // pp_134686 // pp_142418 // pp_142414 // pp_176752 // pp_142417 // pp_243571 // pp_243570 // pp_134549 // pp_134548 // pp_127402 // pp_64995 // pp_134547 // pp_134545 // pp_110709 // pp_110708 // pp_238722 // pp_238723 // pp_192004 // pp_192002 // pp_192000 // pp_238725 // pp_182458 // pp_182459 // pp_88922 // pp_88923 /…
GO:0006413	P	translational initiation	6	227	399	90812	0.00061	0.012	// pp_58760 // pp_173296 // pp_243174 // pp_76301 // pp_223503 // pp_223510	// pp_76448 // pp_76449 // pp_41480 // pp_76443 // pp_76444 // pp_76445 // pp_76446 // pp_76447 // pp_153234 // pp_153235 // pp_153232 // pp_153233 // pp_153230 // pp_153231 // pp_226963 // pp_97065 // pp_7275 // pp_205413 // pp_147603 // pp_147606 // pp_234067 // pp_234066 // pp_196091 // pp_155193 // pp_103001 // pp_136167 // pp_136166 // pp_136169 // pp_136168 // pp_36151 // pp_42449 // pp_851…
GO:0006807	P	nitrogen compound metabolic process	88	227	23314	90812	0.00088	0.017	// pp_85638 // pp_236318 // pp_146610 // pp_105359 // pp_153131 // pp_242391 // pp_105352 // pp_124914 // pp_68484 // pp_93812 // pp_120429 // pp_197437 // pp_215995 // pp_195691 // pp_159358 // pp_163745 // pp_91863 // pp_225711 // pp_179514 // pp_155119 // pp_108635 // pp_197348 // pp_243174 // pp_100384 // pp_135385 // pp_173029 // pp_216831 // pp_179273 // pp_179270 // pp_179277 // pp_158701 …	// pp_24283 // pp_28707 // pp_14983 // pp_25777 // pp_191027 // pp_25772 // pp_125 // pp_52666 // pp_105963 // pp_105964 // pp_169789 // pp_169788 // pp_25489 // pp_169783 // pp_169782 // pp_169781 // pp_169780 // pp_169787 // pp_11005 // pp_198422 // pp_
GO:1901607	P	alpha-amino acid biosynthetic process	6	227	435	90812	0.00095	0.018	// pp_85638 // pp_68474 // pp_148199 // pp_68484 // pp_144915 // pp_33185	// pp_17423 // pp_202204 // pp_202200 // pp_202201 // pp_202202 // pp_202203 // pp_73573 // pp_73572 // pp_73571 // pp_73576 // pp_73575 // pp_73574 // pp_144920 // pp_9669 // pp_233231 // pp_233230 // pp_152997 // pp_64290 // pp_64291 // pp_203847 // pp_98146 // pp_203849 // pp_78814 // pp_78811 // pp_4917 // pp_78813 // pp_78812 // pp_86883 // pp_196324 // pp_196323 // pp_196322 // pp_196321 //…
GO:0071840	P	cellular component organization or biogenesis	36	227	7832	90812	0.001	0.019	// pp_243174 // pp_173048 // pp_173029 // pp_86758 // pp_235208 // pp_179273 // pp_153131 // pp_210449 // pp_179270 // pp_179277 // pp_110871 // pp_186374 // pp_216182 // pp_215568 // pp_135557 // pp_119284 // pp_158033 // pp_233271 // pp_234787 // pp_173119 // pp_218174 // pp_66210 // pp_66254 // pp_226490 // pp_120429 // pp_155119 // pp_78505 // pp_197437 // pp_215995 // pp_124914 // pp_124916 …	// pp_188304 // pp_188305 // pp_89968 // pp_188300 // pp_188301 // pp_89965 // pp_3676 // pp_70570 // pp_56495 // pp_56494 // pp_56496 // pp_108485 // pp_209572 // pp_133302 // pp_133303 // pp_184108 // pp_184109 // pp_233539 // pp_86885 // pp_121066 // p
GO:0098542	P	defense response to other organism	9	227	973	90812	0.001	0.019	// pp_134778 // pp_216835 // pp_134771 // pp_134772 // pp_117799 // pp_79642 // pp_252650 // pp_108258 // pp_108259	// pp_10733 // pp_183698 // pp_192948 // pp_143403 // pp_152322 // pp_162661 // pp_173509 // pp_192868 // pp_98398 // pp_98399 // pp_127251 // pp_222527 // pp_222526 // pp_236249 // pp_40827 // pp_40826 // pp_154077 // pp_154076 // pp_76431 // pp_76430 // pp_222529 // pp_76432 // pp_51643 // pp_51645 // pp_51644 // pp_51647 // pp_51646 // pp_181059 // pp_203577 // pp_221103 // pp_118689 // pp_201…
GO:0006520	P	cellular amino acid metabolic process	10	227	1174	90812	0.001	0.019	// pp_85638 // pp_68474 // pp_195691 // pp_144915 // pp_159358 // pp_68484 // pp_148199 // pp_179273 // pp_179270 // pp_33185	// pp_236481 // pp_226567 // pp_17423 // pp_148592 // pp_202204 // pp_85441 // pp_202200 // pp_202201 // pp_202202 // pp_202203 // pp_237868 // pp_237869 // pp_243114 // pp_167073 // pp_87077 // pp_179026 // pp_73573 // pp_73572 // pp_179266 // pp_73570 // pp_152992 // pp_73576 // pp_61164 // pp_73574 // pp_184197 // pp_210885 // pp_184195 // pp_66503 // pp_148595 // pp_209648 // pp_160911 // pp_…
GO:0009064	P	glutamine family amino acid metabolic process	5	227	302	90812	0.0011	0.02	// pp_85638 // pp_179270 // pp_68484 // pp_68474 // pp_179273	// pp_85639 // pp_85638 // pp_110729 // pp_110728 // pp_172941 // pp_172940 // pp_85637 // pp_85636 // pp_237868 // pp_237869 // pp_164702 // pp_78412 // pp_78414 // pp_174549 // pp_173472 // pp_83993 // pp_173471 // pp_83996 // pp_173474 // pp_83995 // pp_249326 // pp_179265 // pp_83998 // pp_179264 // pp_172596 // pp_68486 // pp_68485 // pp_68484 // pp_68483 // pp_179267 // pp_68481 // pp_68480…
GO:1901605	P	alpha-amino acid metabolic process	8	227	796	90812	0.0011	0.021	// pp_85638 // pp_68474 // pp_148199 // pp_68484 // pp_144915 // pp_179273 // pp_179270 // pp_33185	// pp_226567 // pp_17423 // pp_202204 // pp_202200 // pp_202201 // pp_202202 // pp_202203 // pp_237868 // pp_237869 // pp_242056 // pp_167073 // pp_73573 // pp_73572 // pp_179266 // pp_73576 // pp_73575 // pp_73574 // pp_144920 // pp_4824 // pp_160911 // pp_160910 // pp_221292 // pp_9861 // pp_9669 // pp_233231 // pp_233230 // pp_152997 // pp_202473 // pp_202472 // pp_202471 // pp_202470 // pp_84…
GO:1901137	P	carbohydrate derivative biosynthetic process	9	227	993	90812	0.0012	0.021	// pp_66215 // pp_146610 // pp_73187 // pp_235208 // pp_152554 // pp_179273 // pp_179270 // pp_60246 // pp_152552	// pp_26379 // pp_59907 // pp_118422 // pp_118423 // pp_118421 // pp_118424 // pp_167277 // pp_205929 // pp_198002 // pp_84762 // pp_206049 // pp_206047 // pp_179266 // pp_167278 // pp_225087 // pp_210867 // pp_234262 // pp_234261 // pp_183895 // pp_160911 // pp_160910 // pp_18745 // pp_45052 // pp_209627 // pp_209625 // pp_209624 // pp_124366 // pp_124367 // pp_145084 // pp_202290 // pp_127737 /…
GO:0046394	P	carboxylic acid biosynthetic process	10	227	1216	90812	0.0014	0.024	// pp_85638 // pp_68474 // pp_195691 // pp_144915 // pp_159358 // pp_68484 // pp_181280 // pp_148199 // pp_131103 // pp_33185	// pp_236481 // pp_193029 // pp_17423 // pp_223459 // pp_85441 // pp_20865 // pp_252179 // pp_144913 // pp_85248 // pp_64793 // pp_88432 // pp_167073 // pp_87077 // pp_73573 // pp_92814 // pp_85242 // pp_85243 // pp_92811 // pp_92810 // pp_92813 // pp_92812 // pp_184197 // pp_184196 // pp_184195 // pp_203806 // pp_58859 // pp_222134 // pp_71551 // pp_71550 // pp_88433 // pp_33302 // pp_153914 // …
GO:0009165	P	nucleotide biosynthetic process	6	227	468	90812	0.0014	0.024	// pp_66215 // pp_146610 // pp_235208 // pp_179273 // pp_179270 // pp_60246	// pp_26379 // pp_167277 // pp_119493 // pp_167278 // pp_183895 // pp_133390 // pp_45051 // pp_45052 // pp_44502 // pp_98855 // pp_83115 // pp_199010 // pp_198013 // pp_198012 // pp_198010 // pp_198017 // pp_198016 // pp_198015 // pp_198014 // pp_159783 // pp_85176 // pp_136720 // pp_136724 // pp_179272 // pp_179273 // pp_179270 // pp_179271 // pp_179276 // pp_179274 // pp_179275 // pp_104534 // …
GO:0071822	P	protein complex subunit organization	9	227	1021	90812	0.0014	0.025	// pp_110871 // pp_58760 // pp_173119 // pp_218174 // pp_243174 // pp_153131 // pp_173029 // pp_158033 // pp_186374	// pp_134557 // pp_86004 // pp_20860 // pp_112309 // pp_243117 // pp_112154 // pp_243115 // pp_134552 // pp_72082 // pp_213085 // pp_134553 // pp_173119 // pp_175003 // pp_182013 // pp_154673 // pp_154672 // pp_154671 // pp_154670 // pp_154677 // pp_154675 // pp_29544 // pp_154679 // pp_49258 // pp_85390 // pp_198308 // pp_215796 // pp_215797 // pp_234067 // pp_234066 // pp_62151 // pp_218173 // …
GO:1901293	P	nucleoside phosphate biosynthetic process	6	227	473	90812	0.0015	0.025	// pp_66215 // pp_146610 // pp_235208 // pp_179273 // pp_179270 // pp_60246	// pp_26379 // pp_167277 // pp_119493 // pp_167278 // pp_183895 // pp_133390 // pp_45051 // pp_45052 // pp_44502 // pp_98855 // pp_83115 // pp_199010 // pp_198013 // pp_198012 // pp_198010 // pp_198017 // pp_198016 // pp_198015 // pp_198014 // pp_159783 // pp_85176 // pp_136720 // pp_82160 // pp_136724 // pp_179272 // pp_179273 // pp_179270 // pp_179271 // pp_179276 // pp_179274 // pp_179275 // p…
GO:0042742	P	defense response to bacterium	6	227	477	90812	0.0015	0.026	// pp_134778 // pp_216835 // pp_134771 // pp_134772 // pp_79642 // pp_252650	// pp_10733 // pp_68748 // pp_173509 // pp_192868 // pp_127251 // pp_236249 // pp_154077 // pp_154076 // pp_236247 // pp_177867 // pp_177866 // pp_51643 // pp_51645 // pp_51647 // pp_219075 // pp_221103 // pp_219073 // pp_147424 // pp_147425 // pp_69725 // pp_72654 // pp_183095 // pp_199462 // pp_121113 // pp_166008 // pp_16534 // pp_195924 // pp_195925 // pp_195926 // pp_195927 // pp_195923 // p…
GO:0007010	P	cytoskeleton organization	8	227	838	90812	0.0016	0.026	// pp_110871 // pp_66210 // pp_173048 // pp_215568 // pp_78505 // pp_235208 // pp_179273 // pp_179270	// pp_166898 // pp_66630 // pp_66631 // pp_64360 // pp_197852 // pp_143528 // pp_101583 // pp_101584 // pp_112310 // pp_66629 // pp_184219 // pp_75854 // pp_75855 // pp_124098 // pp_45358 // pp_85390 // pp_94666 // pp_247848 // pp_178464 // pp_62151 // pp_166621 // pp_166620 // pp_142141 // pp_142144 // pp_142145 // pp_248111 // pp_224420 // pp_189710 // pp_374 // pp_202364 // pp_114777 // pp_115…
GO:0046686	P	response to cadmium ion	6	227	489	90812	0.0017	0.028	// pp_75314 // pp_242391 // pp_117799 // pp_88327 // pp_201987 // pp_33185	// pp_178459 // pp_178458 // pp_178457 // pp_175769 // pp_206763 // pp_56712 // pp_56710 // pp_56711 // pp_222527 // pp_222526 // pp_222529 // pp_72076 // pp_78716 // pp_107764 // pp_17556 // pp_49781 // pp_84161 // pp_64290 // pp_64291 // pp_165509 // pp_56898 // pp_201990 // pp_174548 // pp_174547 // pp_174546 // pp_174545 // pp_174544 // pp_237898 // pp_88330 // pp_129439 // pp_129438 // pp_80…
GO:0044710	P	single-organism metabolic process	54	227	13476	90812	0.0018	0.029	// pp_85638 // pp_164366 // pp_139786 // pp_173048 // pp_136811 // pp_128521 // pp_134880 // pp_85345 // pp_146610 // pp_235208 // pp_179273 // pp_179270 // pp_197369 // pp_213757 // pp_158701 // pp_88327 // pp_157905 // pp_68484 // pp_144915 // pp_199671 // pp_192004 // pp_179544 // pp_144839 // pp_33185 // pp_93812 // pp_66215 // pp_153568 // pp_92107 // pp_87000 // pp_194247 // pp_153221 // pp…	// pp_218630 // pp_216958 // pp_28707 // pp_218631 // pp_95704 // pp_95705 // pp_78749 // pp_95700 // pp_95701 // pp_95702 // pp_213214 // pp_88848 // pp_73576 // pp_112824 // pp_112825 // pp_137463 // pp_112823 // pp_179526 // pp_179527 // pp_179524 // p
GO:0044265	P	cellular macromolecule catabolic process	12	227	1709	90812	0.0018	0.029	// pp_216831 // pp_76327 // pp_155149 // pp_215443 // pp_215440 // pp_242391 // pp_76615 // pp_155142 // pp_215445 // pp_197055 // pp_11322 // pp_76616	// pp_169306 // pp_169305 // pp_169304 // pp_169303 // pp_164431 // pp_169309 // pp_240019 // pp_240018 // pp_240017 // pp_74058 // pp_179522 // pp_51643 // pp_51645 // pp_51644 // pp_51647 // pp_141685 // pp_141686 // pp_230534 // pp_38662 // pp_197982 // pp_197983 // pp_197984 // pp_197985 // pp_197986 // pp_197988 // pp_197989 // pp_198932 // pp_134467 // pp_134468 // pp_134469 // pp_66951 // …
GO:0006508	P	proteolysis	20	227	3685	90812	0.0018	0.029	// pp_129585 // pp_216831 // pp_167572 // pp_76327 // pp_155149 // pp_215443 // pp_215440 // pp_242391 // pp_76615 // pp_155142 // pp_215445 // pp_203969 // pp_210565 // pp_199988 // pp_197055 // pp_152827 // pp_11322 // pp_152829 // pp_76616 // pp_227575	// pp_169307 // pp_193591 // pp_169305 // pp_1174 // pp_169303 // pp_169306 // pp_60317 // pp_218278 // pp_240346 // pp_169309 // pp_169308 // pp_168748 // pp_169304 // pp_99469 // pp_218281 // pp_66815 // pp_25777 // pp_25772 // pp_60387 // pp_14508 // p
GO:0000226	P	microtubule cytoskeleton organization	5	227	341	90812	0.0019	0.03	// pp_78505 // pp_173048 // pp_66210 // pp_215568 // pp_235208	// pp_166898 // pp_112122 // pp_167470 // pp_142142 // pp_64360 // pp_66630 // pp_197852 // pp_201914 // pp_162591 // pp_162590 // pp_101583 // pp_148750 // pp_64358 // pp_6244 // pp_215582 // pp_215853 // pp_192092 // pp_202367 // pp_202366 // pp_202365 // pp_172515 // pp_202363 // pp_202362 // pp_112310 // pp_58919 // pp_66629 // pp_48415 // pp_141162 // pp_215583 // pp_116050 // pp_75854 // pp…
GO:0016043	P	cellular component organization	32	227	7015	90812	0.0019	0.031	// pp_243174 // pp_173048 // pp_173029 // pp_86758 // pp_235208 // pp_179273 // pp_153131 // pp_210449 // pp_179270 // pp_179277 // pp_110871 // pp_186374 // pp_215568 // pp_135557 // pp_119284 // pp_158033 // pp_233271 // pp_234787 // pp_173119 // pp_218174 // pp_66210 // pp_226490 // pp_66254 // pp_78505 // pp_197437 // pp_124914 // pp_124916 // pp_58760 // pp_66672 // pp_206131 // pp_179514 //…	// pp_188304 // pp_188305 // pp_89968 // pp_188300 // pp_188301 // pp_89965 // pp_3676 // pp_70570 // pp_56495 // pp_56494 // pp_56496 // pp_108485 // pp_209572 // pp_133302 // pp_133303 // pp_184108 // pp_184109 // pp_233539 // pp_86885 // pp_139886 // p
GO:0098869	P	cellular oxidant detoxification	7	227	688	90812	0.0021	0.032	// pp_153568 // pp_85345 // pp_168745 // pp_209535 // pp_209534 // pp_192004 // pp_179544	// pp_86618 // pp_148627 // pp_81903 // pp_81902 // pp_81901 // pp_81900 // pp_81905 // pp_81904 // pp_183667 // pp_92887 // pp_216130 // pp_161283 // pp_138853 // pp_234069 // pp_179527 // pp_179524 // pp_179525 // pp_179523 // pp_142418 // pp_142414 // pp_176752 // pp_142417 // pp_177028 // pp_79464 // pp_92885 // pp_243571 // pp_243570 // pp_134549 // pp_93086 // pp_127402 // pp_64995 // pp_13…
GO:0046128	P	purine ribonucleoside metabolic process	7	227	686	90812	0.0021	0.032	// pp_66215 // pp_139786 // pp_146610 // pp_235208 // pp_152554 // pp_60246 // pp_152552	// pp_8844 // pp_179599 // pp_179598 // pp_179593 // pp_179592 // pp_179591 // pp_179597 // pp_179595 // pp_179594 // pp_144332 // pp_167277 // pp_209030 // pp_107755 // pp_167278 // pp_98395 // pp_98396 // pp_98397 // pp_183895 // pp_160911 // pp_160910 // pp_221292 // pp_45052 // pp_198308 // pp_145084 // pp_51865 // pp_233230 // pp_78716 // pp_78715 // pp_72220 // pp_131086 // pp_131081 // pp_…
GO:0006511	P	ubiquitin-dependent protein catabolic process	9	227	1082	90812	0.0021	0.032	// pp_76327 // pp_155149 // pp_215443 // pp_215440 // pp_242391 // pp_76615 // pp_155142 // pp_215445 // pp_76616	// pp_201173 // pp_201172 // pp_201171 // pp_201170 // pp_253281 // pp_76327 // pp_135325 // pp_76329 // pp_76328 // pp_167370 // pp_193141 // pp_193142 // pp_68409 // pp_151709 // pp_68407 // pp_68406 // pp_68405 // pp_68404 // pp_58260 // pp_154673 // pp_234262 // pp_154671 // pp_154670 // pp_154677 // pp_141291 // pp_154675 // pp_29544 // pp_154679 // pp_154678 // pp_16735 // pp_157841 // pp_1…
GO:1990748	P	cellular detoxification	7	227	691	90812	0.0022	0.033	// pp_153568 // pp_85345 // pp_168745 // pp_209535 // pp_209534 // pp_192004 // pp_179544	// pp_86618 // pp_148627 // pp_81903 // pp_81902 // pp_81901 // pp_81900 // pp_81905 // pp_81904 // pp_183667 // pp_92887 // pp_216130 // pp_161283 // pp_138853 // pp_234069 // pp_179527 // pp_179524 // pp_179525 // pp_179523 // pp_142418 // pp_142414 // pp_176752 // pp_142417 // pp_177028 // pp_79464 // pp_92885 // pp_243571 // pp_243570 // pp_134549 // pp_93086 // pp_127402 // pp_64995 // pp_13…
GO:0010038	P	response to metal ion	7	227	700	90812	0.0023	0.034	// pp_75314 // pp_242391 // pp_117799 // pp_88327 // pp_153221 // pp_201987 // pp_33185	// pp_178459 // pp_178458 // pp_178457 // pp_175769 // pp_206763 // pp_56712 // pp_56710 // pp_56711 // pp_222527 // pp_3839 // pp_194608 // pp_194609 // pp_222529 // pp_72076 // pp_78716 // pp_107764 // pp_17556 // pp_199786 // pp_199787 // pp_49781 // pp_84161 // pp_199788 // pp_199789 // pp_64290 // pp_64291 // pp_142090 // pp_142091 // pp_56898 // pp_153221 // pp_201990 // pp_209342 // pp_883…
GO:0009150	P	purine ribonucleotide metabolic process	7	227	699	90812	0.0023	0.034	// pp_66215 // pp_139786 // pp_146610 // pp_235208 // pp_179273 // pp_179270 // pp_60246	// pp_8844 // pp_179599 // pp_179598 // pp_179593 // pp_179592 // pp_179591 // pp_179597 // pp_26379 // pp_179595 // pp_179594 // pp_220806 // pp_167277 // pp_209409 // pp_107755 // pp_167278 // pp_98395 // pp_98396 // pp_98397 // pp_183895 // pp_45051 // pp_45052 // pp_198308 // pp_145084 // pp_51865 // pp_78716 // pp_78715 // pp_72220 // pp_131086 // pp_131081 // pp_131083 // pp_131082 // pp_17…
GO:0042278	P	purine nucleoside metabolic process	7	227	699	90812	0.0023	0.034	// pp_66215 // pp_139786 // pp_146610 // pp_235208 // pp_152554 // pp_60246 // pp_152552	// pp_8844 // pp_179599 // pp_179598 // pp_179593 // pp_179592 // pp_179591 // pp_179597 // pp_179595 // pp_179594 // pp_144332 // pp_167277 // pp_209030 // pp_107755 // pp_167278 // pp_98395 // pp_98396 // pp_98397 // pp_183895 // pp_160911 // pp_160910 // pp_221292 // pp_45052 // pp_198308 // pp_145084 // pp_51865 // pp_233230 // pp_78716 // pp_78715 // pp_72220 // pp_131086 // pp_131081 // pp_…
GO:0098754	P	detoxification	7	227	704	90812	0.0024	0.035	// pp_153568 // pp_85345 // pp_168745 // pp_209535 // pp_209534 // pp_192004 // pp_179544	// pp_86618 // pp_148627 // pp_81903 // pp_81902 // pp_81901 // pp_81900 // pp_81905 // pp_81904 // pp_183667 // pp_216130 // pp_161283 // pp_138853 // pp_234069 // pp_179527 // pp_179524 // pp_179525 // pp_179523 // pp_142418 // pp_142414 // pp_176752 // pp_142417 // pp_177028 // pp_79464 // pp_92885 // pp_243571 // pp_243570 // pp_134549 // pp_93086 // pp_127402 // pp_64995 // pp_134547 // pp_1…
GO:0006952	P	defense response	12	227	1802	90812	0.0028	0.04	// pp_134778 // pp_216835 // pp_134771 // pp_134772 // pp_173048 // pp_117799 // pp_79642 // pp_252650 // pp_108258 // pp_108259 // pp_58006 // pp_144730	// pp_51902 // pp_99263 // pp_98398 // pp_98399 // pp_71551 // pp_71550 // pp_51643 // pp_51645 // pp_51644 // pp_51647 // pp_51646 // pp_244843 // pp_211958 // pp_211959 // pp_91067 // pp_211956 // pp_211957 // pp_199462 // pp_121113 // pp_135405 // pp_135404 // pp_135406 // pp_87672 // pp_161153 // pp_138559 // pp_244158 // pp_244159 // pp_22347 // pp_183481 // pp_241654 // pp_241653 // pp_5108…
GO:0009636	P	response to toxic substance	7	227	741	90812	0.0032	0.046	// pp_153568 // pp_85345 // pp_168745 // pp_209535 // pp_209534 // pp_192004 // pp_179544	// pp_86618 // pp_148627 // pp_81903 // pp_81902 // pp_81901 // pp_81900 // pp_81905 // pp_81904 // pp_183667 // pp_216130 // pp_161283 // pp_138853 // pp_234069 // pp_179527 // pp_179524 // pp_179525 // pp_179523 // pp_142418 // pp_142414 // pp_176752 // pp_142417 // pp_177028 // pp_79464 // pp_92885 // pp_243571 // pp_243570 // pp_134549 // pp_93086 // pp_127402 // pp_64995 // pp_134547 // pp_1…
GO:0006163	P	purine nucleotide metabolic process	7	227	747	90812	0.0033	0.047	// pp_66215 // pp_139786 // pp_146610 // pp_235208 // pp_179273 // pp_179270 // pp_60246	// pp_8844 // pp_179599 // pp_179598 // pp_179593 // pp_179592 // pp_179591 // pp_179597 // pp_26379 // pp_179595 // pp_179594 // pp_220806 // pp_167277 // pp_209409 // pp_107755 // pp_167278 // pp_98395 // pp_98396 // pp_98397 // pp_183895 // pp_45051 // pp_45052 // pp_198308 // pp_145084 // pp_51865 // pp_78716 // pp_67078 // pp_78715 // pp_72220 // pp_131086 // pp_131081 // pp_131083 // pp_131…
GO:0010035	P	response to inorganic substance	10	227	1384	90812	0.0034	0.048	// pp_93812 // pp_75314 // pp_242391 // pp_117799 // pp_146610 // pp_88327 // pp_153221 // pp_201987 // pp_158033 // pp_33185	// pp_178459 // pp_178458 // pp_178457 // pp_108664 // pp_219170 // pp_211958 // pp_211959 // pp_94547 // pp_94546 // pp_94548 // pp_211956 // pp_211957 // pp_119542 // pp_119543 // pp_237898 // pp_119544 // pp_119545 // pp_167655 // pp_233755 // pp_180939 // pp_180938 // pp_226347 // pp_180934 // pp_180937 // pp_180936 // pp_165879 // pp_180933 // pp_180932 // pp_120229 // pp_121930 // pp_11759 …
GO:1901575	P	organic substance catabolic process	22	227	4471	90812	0.0036	0.05	// pp_76327 // pp_76615 // pp_173048 // pp_117816 // pp_153131 // pp_76616 // pp_155149 // pp_215443 // pp_215440 // pp_155142 // pp_215445 // pp_93812 // pp_216831 // pp_117799 // pp_139786 // pp_117807 // pp_197437 // pp_195691 // pp_242391 // pp_225711 // pp_197055 // pp_11322	// pp_110698 // pp_169306 // pp_169305 // pp_169304 // pp_169303 // pp_179986 // pp_179987 // pp_179988 // pp_179989 // pp_164431 // pp_109438 // pp_169309 // pp_159922 // pp_17386 // pp_201170 // pp_148585 // pp_185222 // pp_250556 // pp_15453 // pp_9839
GO:0009119	P	ribonucleoside metabolic process	7	227	759	90812	0.0036	0.05	// pp_66215 // pp_139786 // pp_146610 // pp_235208 // pp_152554 // pp_60246 // pp_152552	// pp_8844 // pp_179599 // pp_179598 // pp_179593 // pp_179592 // pp_179591 // pp_179597 // pp_179595 // pp_179594 // pp_220712 // pp_167277 // pp_209409 // pp_107755 // pp_167278 // pp_98395 // pp_98396 // pp_98397 // pp_183895 // pp_152667 // pp_160910 // pp_221292 // pp_45052 // pp_54268 // pp_198308 // pp_145084 // pp_51865 // pp_233230 // pp_78716 // pp_78715 // pp_72220 // pp_131086 // pp_1…
GO:0009259	P	ribonucleotide metabolic process	7	227	773	90812	0.004	0.055	// pp_66215 // pp_139786 // pp_146610 // pp_235208 // pp_179273 // pp_179270 // pp_60246	// pp_8844 // pp_179599 // pp_179598 // pp_179593 // pp_179592 // pp_179591 // pp_179597 // pp_26379 // pp_179595 // pp_179594 // pp_220806 // pp_167277 // pp_209409 // pp_107755 // pp_167278 // pp_98395 // pp_98396 // pp_98397 // pp_183895 // pp_152667 // pp_45052 // pp_54268 // pp_198308 // pp_145084 // pp_51865 // pp_78716 // pp_78715 // pp_72220 // pp_131086 // pp_131081 // pp_131083 // pp_13…
GO:0009167	P	purine ribonucleoside monophosphate metabolic process	6	227	584	90812	0.0041	0.055	// pp_66215 // pp_139786 // pp_235208 // pp_179273 // pp_179270 // pp_60246	// pp_8844 // pp_179599 // pp_179598 // pp_179593 // pp_179592 // pp_179591 // pp_179597 // pp_26379 // pp_179595 // pp_179594 // pp_144332 // pp_167277 // pp_209409 // pp_107755 // pp_167278 // pp_98395 // pp_98396 // pp_98397 // pp_183895 // pp_45051 // pp_45052 // pp_198308 // pp_145084 // pp_51865 // pp_78716 // pp_78715 // pp_72220 // pp_131086 // pp_131081 // pp_131083 // pp_131082 // pp_17…
GO:0009126	P	purine nucleoside monophosphate metabolic process	6	227	584	90812	0.0041	0.055	// pp_66215 // pp_139786 // pp_235208 // pp_179273 // pp_179270 // pp_60246	// pp_8844 // pp_179599 // pp_179598 // pp_179593 // pp_179592 // pp_179591 // pp_179597 // pp_26379 // pp_179595 // pp_179594 // pp_144332 // pp_167277 // pp_209409 // pp_107755 // pp_167278 // pp_98395 // pp_98396 // pp_98397 // pp_183895 // pp_45051 // pp_45052 // pp_198308 // pp_145084 // pp_51865 // pp_78716 // pp_78715 // pp_72220 // pp_131086 // pp_131081 // pp_131083 // pp_131082 // pp_17…
GO:0016053	P	organic acid biosynthetic process	10	227	1427	90812	0.0042	0.056	// pp_85638 // pp_68474 // pp_195691 // pp_144915 // pp_159358 // pp_68484 // pp_181280 // pp_148199 // pp_131103 // pp_33185	// pp_71551 // pp_71550 // pp_218171 // pp_218170 // pp_218172 // pp_169013 // pp_169016 // pp_169015 // pp_169014 // pp_125105 // pp_125106 // pp_215245 // pp_215246 // pp_215240 // pp_215241 // pp_215242 // pp_215243 // pp_119542 // pp_119543 // pp_119540 // pp_119541 // pp_119546 // pp_86885 // pp_86884 // pp_11223 // pp_183481 // pp_51082 // pp_51081 // pp_51080 // pp_241017 // pp_164699 // p…
GO:0072593	P	reactive oxygen species metabolic process	6	227	596	90812	0.0045	0.06	// pp_153568 // pp_168745 // pp_209535 // pp_209534 // pp_192004 // pp_179544	// pp_86618 // pp_188712 // pp_188715 // pp_188714 // pp_10733 // pp_183667 // pp_216130 // pp_160911 // pp_160910 // pp_138853 // pp_134685 // pp_134686 // pp_66829 // pp_142418 // pp_183977 // pp_142414 // pp_234283 // pp_142417 // pp_79464 // pp_243571 // pp_243570 // pp_134549 // pp_134548 // pp_127402 // pp_64995 // pp_134547 // pp_134545 // pp_176752 // pp_106649 // pp_198429 // pp_167655 /…
GO:0009161	P	ribonucleoside monophosphate metabolic process	6	227	610	90812	0.005	0.066	// pp_66215 // pp_139786 // pp_235208 // pp_179273 // pp_179270 // pp_60246	// pp_8844 // pp_179599 // pp_179598 // pp_179593 // pp_179592 // pp_179591 // pp_179597 // pp_26379 // pp_179595 // pp_179594 // pp_144332 // pp_167277 // pp_209409 // pp_107755 // pp_167278 // pp_98395 // pp_98396 // pp_98397 // pp_183895 // pp_45051 // pp_45052 // pp_198308 // pp_145084 // pp_51865 // pp_78716 // pp_78715 // pp_72220 // pp_131086 // pp_131081 // pp_131083 // pp_131082 // pp_17…
GO:0006457	P	protein folding	6	227	619	90812	0.0054	0.071	// pp_99710 // pp_96026 // pp_94288 // pp_210136 // pp_117855 // pp_61660	// pp_178459 // pp_178458 // pp_61659 // pp_61658 // pp_104711 // pp_105780 // pp_105783 // pp_105782 // pp_7575 // pp_188097 // pp_203837 // pp_117855 // pp_44988 // pp_234262 // pp_234261 // pp_187493 // pp_193098 // pp_193099 // pp_193096 // pp_104710 // pp_210137 // pp_210136 // pp_178457 // pp_211954 // pp_211955 // pp_79033 // pp_210139 // pp_211951 // pp_211952 // pp_211953 // pp_188096 //…
GO:0009116	P	nucleoside metabolic process	7	227	823	90812	0.0056	0.072	// pp_66215 // pp_139786 // pp_146610 // pp_235208 // pp_152554 // pp_60246 // pp_152552	// pp_8844 // pp_179599 // pp_179598 // pp_179593 // pp_179592 // pp_179591 // pp_179597 // pp_179595 // pp_179594 // pp_220712 // pp_167277 // pp_209409 // pp_107755 // pp_167278 // pp_98395 // pp_98396 // pp_98397 // pp_183895 // pp_152667 // pp_160910 // pp_221292 // pp_45052 // pp_54268 // pp_198308 // pp_145084 // pp_51865 // pp_233230 // pp_78716 // pp_67078 // pp_78715 // pp_72220 // pp_13…
GO:0006979	P	response to oxidative stress	8	227	1037	90812	0.0056	0.072	// pp_153568 // pp_146610 // pp_85345 // pp_168745 // pp_209535 // pp_209534 // pp_192004 // pp_179544	// pp_148627 // pp_57553 // pp_225222 // pp_81903 // pp_148629 // pp_177108 // pp_177109 // pp_81905 // pp_148628 // pp_183667 // pp_216130 // pp_152322 // pp_210388 // pp_83446 // pp_83447 // pp_160911 // pp_160910 // pp_83448 // pp_83449 // pp_188825 // pp_188824 // pp_228263 // pp_138853 // pp_183660 // pp_234069 // pp_134685 // pp_134686 // pp_142331 // pp_142332 // pp_142418 // pp_155795 // …
GO:0006996	P	organelle organization	21	227	4402	90812	0.0059	0.076	// pp_110871 // pp_135557 // pp_173048 // pp_173119 // pp_186374 // pp_158033 // pp_66254 // pp_215568 // pp_86758 // pp_78505 // pp_197437 // pp_119284 // pp_235208 // pp_179273 // pp_78491 // pp_66210 // pp_179270 // pp_233271 // pp_124914 // pp_234787 // pp_124916	// pp_118544 // pp_188304 // pp_188305 // pp_188300 // pp_188301 // pp_225311 // pp_225310 // pp_225313 // pp_216992 // pp_197852 // pp_225314 // pp_225316 // pp_188096 // pp_188097 // pp_224413 // pp_154451 // pp_224412 // pp_115324 // pp_83447 // pp_115
GO:1901657	P	glycosyl compound metabolic process	7	227	834	90812	0.006	0.076	// pp_66215 // pp_139786 // pp_146610 // pp_235208 // pp_152554 // pp_60246 // pp_152552	// pp_8844 // pp_179599 // pp_179598 // pp_179593 // pp_179592 // pp_179591 // pp_179597 // pp_179595 // pp_179594 // pp_220712 // pp_167277 // pp_209409 // pp_107755 // pp_167278 // pp_98395 // pp_98396 // pp_98397 // pp_183895 // pp_152667 // pp_160910 // pp_221292 // pp_45052 // pp_54268 // pp_198308 // pp_145084 // pp_51865 // pp_233230 // pp_78716 // pp_67078 // pp_78715 // pp_72220 // pp_13…
GO:0044237	P	cellular metabolic process	124	227	37129	90812	0.0061	0.076	// pp_85638 // pp_76327 // pp_236318 // pp_136811 // pp_146610 // pp_105359 // pp_153131 // pp_76616 // pp_105352 // pp_213757 // pp_124914 // pp_68484 // pp_93812 // pp_120429 // pp_87052 // pp_197437 // pp_209535 // pp_209534 // pp_215995 // pp_195691 // pp_159358 // pp_163745 // pp_179544 // pp_91863 // pp_225711 // pp_152827 // pp_155119 // pp_152829 // pp_203969 // pp_197348 // pp_243174 // …	// pp_24283 // pp_28707 // pp_14983 // pp_25777 // pp_191027 // pp_25772 // pp_112824 // pp_112825 // pp_52666 // pp_112823 // pp_74051 // pp_105963 // pp_105964 // pp_169789 // pp_169788 // pp_25489 // pp_169783 // pp_169782 // pp_169781 // pp_169780 //
GO:0046496	P	nicotinamide nucleotide metabolic process	5	227	453	90812	0.0063	0.079	// pp_93812 // pp_153221 // pp_139786 // pp_158701 // pp_88327	// pp_144332 // pp_158701 // pp_98395 // pp_98396 // pp_98397 // pp_133390 // pp_109444 // pp_109445 // pp_109442 // pp_109443 // pp_109440 // pp_109441 // pp_93812 // pp_78716 // pp_78715 // pp_72220 // pp_131086 // pp_131081 // pp_131083 // pp_131082 // pp_88332 // pp_79745 // pp_22347 // pp_51865 // pp_120861 // pp_120860 // pp_6506 // pp_188444 // pp_93881 // pp_93880 // pp_93882 // pp_49776 …
GO:0019362	P	pyridine nucleotide metabolic process	5	227	461	90812	0.0068	0.084	// pp_93812 // pp_153221 // pp_139786 // pp_158701 // pp_88327	// pp_144332 // pp_158701 // pp_98395 // pp_98396 // pp_98397 // pp_133390 // pp_109444 // pp_109445 // pp_109442 // pp_109443 // pp_109440 // pp_109441 // pp_93812 // pp_78716 // pp_78715 // pp_72220 // pp_131086 // pp_131081 // pp_131083 // pp_131082 // pp_88332 // pp_79745 // pp_22347 // pp_51865 // pp_120861 // pp_120860 // pp_6506 // pp_188444 // pp_93881 // pp_93880 // pp_93882 // pp_49776 …
GO:0051186	P	cofactor metabolic process	9	227	1312	90812	0.0072	0.089	// pp_93812 // pp_210449 // pp_139786 // pp_92107 // pp_158701 // pp_88327 // pp_181280 // pp_206131 // pp_153221	// pp_54468 // pp_186973 // pp_186972 // pp_215327 // pp_182810 // pp_199076 // pp_54505 // pp_209409 // pp_87077 // pp_196555 // pp_203935 // pp_124537 // pp_179963 // pp_124535 // pp_124534 // pp_98395 // pp_98396 // pp_206764 // pp_206763 // pp_206762 // pp_70570 // pp_133390 // pp_152667 // pp_160910 // pp_221292 // pp_127251 // pp_86979 // pp_109444 // pp_109445 // pp_109442 // pp_109443 // …
GO:0019637	P	organophosphate metabolic process	11	227	1816	90812	0.0078	0.095	// pp_93812 // pp_66215 // pp_139786 // pp_158701 // pp_88327 // pp_153221 // pp_146610 // pp_235208 // pp_179273 // pp_179270 // pp_60246	// pp_119493 // pp_225087 // pp_98395 // pp_98396 // pp_98397 // pp_109444 // pp_109445 // pp_109442 // pp_109443 // pp_109440 // pp_109441 // pp_51865 // pp_141688 // pp_141689 // pp_169547 // pp_131086 // pp_131081 // pp_131083 // pp_131082 // pp_198429 // pp_22347 // pp_179272 // pp_179273 // pp_179270 // pp_179271 // pp_179276 // pp_179274 // pp_179275 // pp_164278 // pp_164279 // pp_164270 /…
GO:0009123	P	nucleoside monophosphate metabolic process	6	227	671	90812	0.0078	0.095	// pp_66215 // pp_139786 // pp_235208 // pp_179273 // pp_179270 // pp_60246	// pp_8844 // pp_179599 // pp_179598 // pp_179593 // pp_179592 // pp_179591 // pp_179597 // pp_26379 // pp_179595 // pp_179594 // pp_144332 // pp_167277 // pp_209030 // pp_107755 // pp_119493 // pp_167278 // pp_98395 // pp_98396 // pp_98397 // pp_183895 // pp_152667 // pp_45052 // pp_198308 // pp_145084 // pp_132035 // pp_51865 // pp_78716 // pp_78715 // pp_72220 // pp_131086 // pp_131081 // pp_1…
GO:1902600	P	hydrogen ion transmembrane transport	5	227	480	90812	0.008	0.096	// pp_66215 // pp_60246 // pp_203272 // pp_235175 // pp_235208	// pp_104654 // pp_104655 // pp_104656 // pp_104657 // pp_104652 // pp_104653 // pp_179593 // pp_179597 // pp_167277 // pp_179598 // pp_107755 // pp_167278 // pp_239996 // pp_183895 // pp_239998 // pp_239999 // pp_138859 // pp_27888 // pp_243378 // pp_243376 // pp_117777 // pp_117776 // pp_117775 // pp_117774 // pp_117773 // pp_117772 // pp_117771 // pp_117770 // pp_36386 // pp_130470 // pp_16951…
GO:0044283	P	small molecule biosynthetic process	11	227	1838	90812	0.0085	0.1	// pp_85638 // pp_68474 // pp_195691 // pp_144915 // pp_159358 // pp_194247 // pp_68484 // pp_181280 // pp_148199 // pp_131103 // pp_33185	// pp_124537 // pp_124536 // pp_124535 // pp_124534 // pp_198733 // pp_71551 // pp_71550 // pp_218171 // pp_218170 // pp_218172 // pp_169013 // pp_169016 // pp_169015 // pp_169014 // pp_87676 // pp_125105 // pp_125106 // pp_87675 // pp_174034 // pp_215245 // pp_215246 // pp_215240 // pp_215241 // pp_215242 // pp_215243 // pp_98486 // pp_119542 // pp_119543 // pp_119540 // pp_119541 // pp_119546 /…
GO:0015992	P	proton transport	5	227	492	90812	0.0088	0.1	// pp_66215 // pp_60246 // pp_203272 // pp_235175 // pp_235208	// pp_104654 // pp_104655 // pp_104656 // pp_104657 // pp_104652 // pp_104653 // pp_179593 // pp_179597 // pp_167277 // pp_179598 // pp_107755 // pp_167278 // pp_239996 // pp_183895 // pp_239998 // pp_239999 // pp_138859 // pp_27888 // pp_243378 // pp_243376 // pp_117777 // pp_117776 // pp_117775 // pp_117774 // pp_117773 // pp_117772 // pp_117771 // pp_117770 // pp_36386 // pp_130470 // pp_16951…
GO:0006818	P	hydrogen transport	5	227	492	90812	0.0088	0.1	// pp_66215 // pp_60246 // pp_203272 // pp_235175 // pp_235208	// pp_104654 // pp_104655 // pp_104656 // pp_104657 // pp_104652 // pp_104653 // pp_179593 // pp_179597 // pp_167277 // pp_179598 // pp_107755 // pp_167278 // pp_239996 // pp_183895 // pp_239998 // pp_239999 // pp_138859 // pp_27888 // pp_243378 // pp_243376 // pp_117777 // pp_117776 // pp_117775 // pp_117774 // pp_117773 // pp_117772 // pp_117771 // pp_117770 // pp_36386 // pp_130470 // pp_16951…
GO:0019752	P	carboxylic acid metabolic process	15	227	2891	90812	0.0087	0.1	// pp_93812 // pp_85638 // pp_68474 // pp_195691 // pp_144915 // pp_159358 // pp_139786 // pp_153221 // pp_68484 // pp_181280 // pp_148199 // pp_179273 // pp_179270 // pp_131103 // pp_33185	// pp_118946 // pp_226567 // pp_174657 // pp_7571 // pp_209649 // pp_98396 // pp_66503 // pp_39131 // pp_210884 // pp_133014 // pp_133015 // pp_71551 // pp_66505 // pp_183327 // pp_183326 // pp_14852 // pp_218171 // pp_218170 // pp_218172 // pp_244840 //
GO:0072524	P	pyridine-containing compound metabolic process	5	227	490	90812	0.0087	0.1	// pp_93812 // pp_153221 // pp_139786 // pp_158701 // pp_88327	// pp_144332 // pp_158701 // pp_98395 // pp_98396 // pp_98397 // pp_133390 // pp_109444 // pp_109445 // pp_109442 // pp_109443 // pp_109440 // pp_109441 // pp_93812 // pp_78716 // pp_78715 // pp_72220 // pp_131086 // pp_131081 // pp_131083 // pp_131082 // pp_200774 // pp_88332 // pp_79745 // pp_22347 // pp_149930 // pp_51865 // pp_120861 // pp_120860 // pp_6506 // pp_188444 // pp_93881 // pp_9388…
GO:0009205	P	purine ribonucleoside triphosphate metabolic process	5	227	503	90812	0.0096	0.11	// pp_66215 // pp_60246 // pp_139786 // pp_146610 // pp_235208	// pp_8844 // pp_179599 // pp_179598 // pp_179593 // pp_179592 // pp_179591 // pp_179597 // pp_179595 // pp_179594 // pp_144332 // pp_167277 // pp_107755 // pp_167278 // pp_98395 // pp_98396 // pp_98397 // pp_183895 // pp_198308 // pp_145084 // pp_51865 // pp_78716 // pp_78715 // pp_72220 // pp_131086 // pp_131081 // pp_131083 // pp_131082 // pp_172527 // pp_36386 // pp_172528 // pp_22347 // pp_2…
GO:0009144	P	purine nucleoside triphosphate metabolic process	5	227	503	90812	0.0096	0.11	// pp_66215 // pp_60246 // pp_139786 // pp_146610 // pp_235208	// pp_8844 // pp_179599 // pp_179598 // pp_179593 // pp_179592 // pp_179591 // pp_179597 // pp_179595 // pp_179594 // pp_144332 // pp_167277 // pp_107755 // pp_167278 // pp_98395 // pp_98396 // pp_98397 // pp_183895 // pp_198308 // pp_145084 // pp_51865 // pp_78716 // pp_78715 // pp_72220 // pp_131086 // pp_131081 // pp_131083 // pp_131082 // pp_172527 // pp_36386 // pp_172528 // pp_22347 // pp_2…
GO:0006733	P	oxidoreduction coenzyme metabolic process	5	227	503	90812	0.0096	0.11	// pp_93812 // pp_153221 // pp_139786 // pp_158701 // pp_88327	// pp_144332 // pp_158701 // pp_98395 // pp_98396 // pp_98397 // pp_133390 // pp_109444 // pp_109445 // pp_109442 // pp_109443 // pp_109440 // pp_109441 // pp_93812 // pp_78716 // pp_78715 // pp_72220 // pp_131086 // pp_131081 // pp_131083 // pp_131082 // pp_72790 // pp_72791 // pp_72792 // pp_72795 // pp_88332 // pp_142197 // pp_79745 // pp_22347 // pp_51865 // pp_120861 // pp_120860 // pp_6506 …
GO:0034641	P	cellular nitrogen compound metabolic process	75	227	21637	90812	0.0098	0.11	// pp_203553 // pp_203969 // pp_235208 // pp_223510 // pp_66215 // pp_96235 // pp_243174 // pp_100384 // pp_197349 // pp_236318 // pp_135385 // pp_173029 // pp_147689 // pp_158701 // pp_197348 // pp_105359 // pp_153131 // pp_197347 // pp_179270 // pp_67823 // pp_105352 // pp_179277 // pp_198200 // pp_98623 // pp_104692 // pp_247496 // pp_132467 // pp_206051 // pp_216182 // pp_67821 // pp_67822 //…	// pp_158845 // pp_24283 // pp_74057 // pp_244616 // pp_89968 // pp_158842 // pp_28707 // pp_89965 // pp_89967 // pp_212550 // pp_158848 // pp_158846 // pp_153601 // pp_28251 // pp_47637 // pp_47636 // pp_14983 // pp_47634 // pp_122007 // pp_102698 // pp_
GO:0009199	P	ribonucleoside triphosphate metabolic process	5	227	523	90812	0.011	0.13	// pp_66215 // pp_60246 // pp_139786 // pp_146610 // pp_235208	// pp_8844 // pp_179599 // pp_179598 // pp_179593 // pp_179592 // pp_179591 // pp_179597 // pp_179595 // pp_179594 // pp_144332 // pp_167277 // pp_107755 // pp_167278 // pp_98395 // pp_98396 // pp_98397 // pp_183895 // pp_198308 // pp_145084 // pp_51865 // pp_78716 // pp_78715 // pp_72220 // pp_131086 // pp_131081 // pp_131083 // pp_131082 // pp_172527 // pp_36386 // pp_172528 // pp_22347 // pp_2…
GO:0043436	P	oxoacid metabolic process	15	227	2997	90812	0.012	0.13	// pp_93812 // pp_85638 // pp_68474 // pp_195691 // pp_144915 // pp_159358 // pp_139786 // pp_153221 // pp_68484 // pp_181280 // pp_148199 // pp_179273 // pp_179270 // pp_131103 // pp_33185	// pp_118946 // pp_226567 // pp_174657 // pp_7571 // pp_209649 // pp_98396 // pp_66503 // pp_39131 // pp_210884 // pp_133014 // pp_133015 // pp_71551 // pp_66505 // pp_183327 // pp_183326 // pp_14852 // pp_134682 // pp_218171 // pp_218170 // pp_218172 //
GO:0090407	P	organophosphate biosynthetic process	6	227	761	90812	0.014	0.15	// pp_66215 // pp_146610 // pp_235208 // pp_179273 // pp_179270 // pp_60246	// pp_26379 // pp_167277 // pp_209409 // pp_84762 // pp_237862 // pp_119493 // pp_237864 // pp_167278 // pp_237866 // pp_237867 // pp_49257 // pp_183895 // pp_133390 // pp_45051 // pp_45052 // pp_145084 // pp_135678 // pp_98855 // pp_174171 // pp_83115 // pp_234283 // pp_234282 // pp_72651 // pp_72650 // pp_72653 // pp_72652 // pp_72655 // pp_72654 // pp_135620 // pp_135622 // pp_199010 // pp_198…
GO:0006732	P	coenzyme metabolic process	7	227	1014	90812	0.016	0.18	// pp_93812 // pp_92107 // pp_139786 // pp_158701 // pp_88327 // pp_181280 // pp_153221	// pp_182810 // pp_144332 // pp_7571 // pp_209409 // pp_196555 // pp_203935 // pp_98395 // pp_98396 // pp_206764 // pp_206763 // pp_206762 // pp_133390 // pp_160911 // pp_160910 // pp_221292 // pp_145084 // pp_109445 // pp_109442 // pp_109443 // pp_109440 // pp_109441 // pp_230766 // pp_230764 // pp_48750 // pp_93812 // pp_218170 // pp_218172 // pp_78716 // pp_78715 // pp_72220 // pp_131086 // pp…
GO:1902589	P	single-organism organelle organization	8	227	1256	90812	0.016	0.18	// pp_110871 // pp_66210 // pp_173048 // pp_215568 // pp_78505 // pp_235208 // pp_179273 // pp_179270	// pp_166898 // pp_66630 // pp_11712 // pp_86612 // pp_247127 // pp_86610 // pp_86611 // pp_197852 // pp_86617 // pp_101583 // pp_101584 // pp_148038 // pp_179266 // pp_205285 // pp_112310 // pp_66629 // pp_118974 // pp_75854 // pp_225620 // pp_160911 // pp_160910 // pp_45358 // pp_66631 // pp_85390 // pp_107995 // pp_173062 // pp_120680 // pp_225150 // pp_178464 // pp_86613 // pp_24195 // pp_388…
GO:0009141	P	nucleoside triphosphate metabolic process	5	227	575	90812	0.016	0.18	// pp_66215 // pp_60246 // pp_139786 // pp_146610 // pp_235208	// pp_8844 // pp_179599 // pp_179598 // pp_179593 // pp_179592 // pp_179591 // pp_179597 // pp_179595 // pp_179594 // pp_144332 // pp_167277 // pp_107755 // pp_167278 // pp_98395 // pp_98396 // pp_98397 // pp_183895 // pp_198308 // pp_145084 // pp_132035 // pp_51865 // pp_141688 // pp_141689 // pp_78715 // pp_72220 // pp_131086 // pp_131081 // pp_131083 // pp_131082 // pp_172527 // pp_36386 // pp…
GO:0008152	P	metabolic process	145	227	45905	90812	0.016	0.18	// pp_85638 // pp_76327 // pp_87052 // pp_136811 // pp_85327 // pp_134880 // pp_146610 // pp_105359 // pp_153131 // pp_76616 // pp_105352 // pp_213757 // pp_223510 // pp_157905 // pp_68484 // pp_93812 // pp_162588 // pp_120429 // pp_236318 // pp_197437 // pp_209535 // pp_209534 // pp_215995 // pp_195691 // pp_159358 // pp_163745 // pp_179544 // pp_91863 // pp_225711 // pp_152827 // pp_155119 // p…	// pp_24283 // pp_28707 // pp_42382 // pp_14983 // pp_122007 // pp_25777 // pp_191027 // pp_25772 // pp_29253 // pp_112824 // pp_112825 // pp_52666 // pp_112823 // pp_74051 // pp_105963 // pp_105964 // pp_169789 // pp_169788 // pp_25489 // pp_169783 // pp
GO:0070271	P	protein complex biogenesis	6	227	806	90812	0.018	0.19	// pp_110871 // pp_173119 // pp_218174 // pp_153131 // pp_158033 // pp_186374	// pp_134557 // pp_112309 // pp_112154 // pp_201773 // pp_134552 // pp_72082 // pp_213085 // pp_134553 // pp_173119 // pp_112310 // pp_154673 // pp_154672 // pp_154671 // pp_154670 // pp_154677 // pp_154675 // pp_29544 // pp_154679 // pp_49258 // pp_198308 // pp_215796 // pp_215797 // pp_62151 // pp_218173 // pp_218174 // pp_166621 // pp_166620 // pp_223395 // pp_66651 // pp_135799 // pp_223396 /…
GO:0006461	P	protein complex assembly	6	227	806	90812	0.018	0.19	// pp_110871 // pp_173119 // pp_218174 // pp_153131 // pp_158033 // pp_186374	// pp_134557 // pp_112309 // pp_112154 // pp_201773 // pp_134552 // pp_72082 // pp_213085 // pp_134553 // pp_173119 // pp_112310 // pp_154673 // pp_154672 // pp_154671 // pp_154670 // pp_154677 // pp_154675 // pp_29544 // pp_154679 // pp_49258 // pp_198308 // pp_215796 // pp_215797 // pp_62151 // pp_218173 // pp_218174 // pp_166621 // pp_166620 // pp_223395 // pp_66651 // pp_135799 // pp_223396 /…
GO:0009987	P	cellular process	148	227	47241	90812	0.019	0.2	// pp_85638 // pp_76327 // pp_65927 // pp_236318 // pp_136811 // pp_86758 // pp_146610 // pp_105359 // pp_153131 // pp_76616 // pp_105352 // pp_110871 // pp_115323 // pp_213757 // pp_223510 // pp_68484 // pp_227308 // pp_93812 // pp_218174 // pp_120429 // pp_87052 // pp_197437 // pp_209535 // pp_209534 // pp_215995 // pp_134778 // pp_195691 // pp_159358 // pp_163745 // pp_179544 // pp_91863 // pp…	// pp_87966 // pp_24283 // pp_28707 // pp_14983 // pp_122007 // pp_25777 // pp_191027 // pp_25772 // pp_112824 // pp_112825 // pp_52666 // pp_112823 // pp_202179 // pp_74051 // pp_105963 // pp_105964 // pp_169789 // pp_169788 // pp_25489 // pp_169783 // p
GO:0007017	P	microtubule-based process	5	227	614	90812	0.021	0.22	// pp_78505 // pp_173048 // pp_66210 // pp_215568 // pp_235208	// pp_166898 // pp_66630 // pp_66631 // pp_197852 // pp_101583 // pp_101584 // pp_112310 // pp_75854 // pp_132547 // pp_132549 // pp_226661 // pp_226663 // pp_226664 // pp_226667 // pp_226668 // pp_142143 // pp_142141 // pp_142144 // pp_142145 // pp_224420 // pp_115258 // pp_115259 // pp_154822 // pp_154823 // pp_175717 // pp_154821 // pp_175719 // pp_175718 // pp_117128 // pp_117129 // pp_115257…
GO:0044238	P	primary metabolic process	118	227	37335	90812	0.023	0.24	// pp_85638 // pp_76327 // pp_236318 // pp_146610 // pp_105359 // pp_153131 // pp_242391 // pp_105352 // pp_124914 // pp_157905 // pp_68484 // pp_93812 // pp_120429 // pp_87052 // pp_197437 // pp_197369 // pp_215995 // pp_195691 // pp_159358 // pp_163745 // pp_91863 // pp_225711 // pp_152827 // pp_11322 // pp_152829 // pp_227575 // pp_108635 // pp_197348 // pp_243174 // pp_100384 // pp_117765 // …	// pp_24283 // pp_28707 // pp_42382 // pp_14983 // pp_25777 // pp_191027 // pp_25772 // pp_29253 // pp_112824 // pp_112825 // pp_52666 // pp_112823 // pp_74051 // pp_105963 // pp_105964 // pp_169789 // pp_169788 // pp_25489 // pp_169783 // pp_169782 // pp
GO:0050896	P	response to stimulus	47	227	13393	90812	0.024	0.25	// pp_173386 // pp_117855 // pp_163685 // pp_65927 // pp_75314 // pp_236230 // pp_236231 // pp_94288 // pp_241471 // pp_85345 // pp_73739 // pp_108258 // pp_108259 // pp_115323 // pp_146610 // pp_88327 // pp_201987 // pp_192004 // pp_233271 // pp_58006 // pp_33185 // pp_93812 // pp_173048 // pp_91891 // pp_216835 // pp_153568 // pp_66254 // pp_79642 // pp_252650 // pp_210136 // pp_153221 // pp_16…	// pp_158845 // pp_158846 // pp_174799 // pp_218630 // pp_158842 // pp_74186 // pp_218631 // pp_158848 // pp_131739 // pp_111489 // pp_14454 // pp_111487 // pp_111486 // pp_111485 // pp_111484 // pp_112824 // pp_112825 // pp_112823 // pp_179526 // pp_1795
GO:0006082	P	organic acid metabolic process	15	227	3311	90812	0.025	0.26	// pp_93812 // pp_85638 // pp_68474 // pp_195691 // pp_144915 // pp_159358 // pp_139786 // pp_153221 // pp_68484 // pp_181280 // pp_148199 // pp_179273 // pp_179270 // pp_131103 // pp_33185	// pp_118946 // pp_226567 // pp_174657 // pp_104108 // pp_7571 // pp_209649 // pp_98396 // pp_66503 // pp_39131 // pp_210884 // pp_133014 // pp_133015 // pp_221292 // pp_71551 // pp_66505 // pp_183327 // pp_183326 // pp_14852 // pp_134682 // pp_218171 //
GO:0071704	P	organic substance metabolic process	123	227	39437	90812	0.028	0.29	// pp_85638 // pp_76327 // pp_236318 // pp_136811 // pp_146610 // pp_105359 // pp_153131 // pp_242391 // pp_105352 // pp_124914 // pp_157905 // pp_68484 // pp_93812 // pp_120429 // pp_87052 // pp_197437 // pp_197369 // pp_215995 // pp_195691 // pp_159358 // pp_163745 // pp_91863 // pp_225711 // pp_152827 // pp_155119 // pp_152829 // pp_227575 // pp_108635 // pp_197348 // pp_243174 // pp_100384 //…	// pp_24283 // pp_28707 // pp_42382 // pp_14983 // pp_25777 // pp_191027 // pp_25772 // pp_29253 // pp_112824 // pp_112825 // pp_52666 // pp_112823 // pp_74051 // pp_105963 // pp_105964 // pp_169789 // pp_169788 // pp_25489 // pp_169783 // pp_169782 // pp
GO:1901565	P	organonitrogen compound catabolic process	5	227	709	90812	0.035	0.36	// pp_117799 // pp_117816 // pp_195691 // pp_225711 // pp_117807	// pp_226567 // pp_133997 // pp_202204 // pp_243052 // pp_243053 // pp_202202 // pp_243051 // pp_242055 // pp_135856 // pp_242056 // pp_4824 // pp_127312 // pp_127313 // pp_127311 // pp_127251 // pp_9669 // pp_79629 // pp_79628 // pp_181053 // pp_116935 // pp_116932 // pp_181054 // pp_116930 // pp_116931 // pp_181059 // pp_181058 // pp_226983 // pp_79965 // pp_183799 // pp_116939 // pp_243050 // …
GO:0015672	P	monovalent inorganic cation transport	5	227	729	90812	0.039	0.4	// pp_66215 // pp_60246 // pp_203272 // pp_235175 // pp_235208	// pp_104654 // pp_104655 // pp_104656 // pp_104657 // pp_104652 // pp_104653 // pp_179593 // pp_179597 // pp_66638 // pp_66639 // pp_167277 // pp_179598 // pp_107755 // pp_167278 // pp_234262 // pp_58613 // pp_58615 // pp_58614 // pp_183895 // pp_239998 // pp_16081 // pp_154944 // pp_138859 // pp_27888 // pp_217357 // pp_243378 // pp_131721 // pp_243376 // pp_97501 // pp_117777 // pp_117776 // p…
GO:0009628	P	response to abiotic stimulus	12	227	2649	90812	0.041	0.41	// pp_93812 // pp_197437 // pp_173048 // pp_163745 // pp_236230 // pp_236231 // pp_173386 // pp_146610 // pp_210136 // pp_158033 // pp_233271 // pp_144730	// pp_178459 // pp_74186 // pp_136379 // pp_178458 // pp_218631 // pp_178457 // pp_112154 // pp_195924 // pp_83446 // pp_83447 // pp_141911 // pp_141913 // pp_83448 // pp_83449 // pp_108664 // pp_219228 // pp_219227 // pp_218171 // pp_218170 // pp_51643 /
GO:0009725	P	response to hormone	10	227	2131	90812	0.048	0.48	// pp_93812 // pp_134778 // pp_163685 // pp_65927 // pp_134771 // pp_134772 // pp_173048 // pp_252650 // pp_73739 // pp_144730	// pp_169307 // pp_169306 // pp_169305 // pp_169304 // pp_169303 // pp_116692 // pp_169309 // pp_65929 // pp_112824 // pp_112825 // pp_112823 // pp_188768 // pp_188769 // pp_51643 // pp_51645 // pp_51644 // pp_219170 // pp_51646 // pp_169547 // pp_169546 // pp_211958 // pp_211959 // pp_211956 // pp_211957 // pp_234164 // pp_234165 // pp_234166 // pp_115251 // pp_234161 // pp_234162 // pp_234163 /…
GO:0044260	P	cellular macromolecule metabolic process	88	227	28393	90812	0.051	0.51	// pp_76327 // pp_236318 // pp_105359 // pp_153131 // pp_242391 // pp_105352 // pp_124914 // pp_66254 // pp_87052 // pp_197437 // pp_215995 // pp_163745 // pp_91863 // pp_225711 // pp_152827 // pp_11322 // pp_152829 // pp_108635 // pp_243174 // pp_100384 // pp_117765 // pp_135385 // pp_173029 // pp_216831 // pp_227967 // pp_179273 // pp_179270 // pp_179277 // pp_215443 // pp_215440 // pp_76615 //…	// pp_24283 // pp_28707 // pp_14983 // pp_25777 // pp_191027 // pp_25772 // pp_125 // pp_52666 // pp_74051 // pp_105963 // pp_105964 // pp_169789 // pp_169788 // pp_25489 // pp_169783 // pp_169782 // pp_169781 // pp_169780 // pp_169787 // pp_198422 // pp_
GO:0033993	P	response to lipid	6	227	1058	90812	0.054	0.53	// pp_93812 // pp_134778 // pp_134771 // pp_134772 // pp_252650 // pp_144730	// pp_178510 // pp_68734 // pp_180350 // pp_31958 // pp_131271 // pp_94794 // pp_94795 // pp_94796 // pp_94797 // pp_201471 // pp_94793 // pp_73274 // pp_94798 // pp_152007 // pp_105828 // pp_105829 // pp_130838 // pp_129921 // pp_160911 // pp_160910 // pp_213693 // pp_213692 // pp_166266 // pp_105825 // pp_105826 // pp_105827 // pp_177869 // pp_147603 // pp_168835 // pp_147606 // pp_147605 // pp…
GO:0009719	P	response to endogenous stimulus	10	227	2208	90812	0.058	0.57	// pp_93812 // pp_134778 // pp_163685 // pp_65927 // pp_134771 // pp_134772 // pp_173048 // pp_252650 // pp_73739 // pp_144730	// pp_169307 // pp_169306 // pp_169305 // pp_169304 // pp_169303 // pp_116692 // pp_169309 // pp_65929 // pp_112824 // pp_112825 // pp_112823 // pp_188768 // pp_188769 // pp_51643 // pp_51645 // pp_51644 // pp_51647 // pp_51646 // pp_169547 // pp_169546 // pp_211958 // pp_211959 // pp_211956 // pp_211957 // pp_234164 // pp_234165 // pp_234166 // pp_115251 // pp_234161 // pp_234162 // pp_234163 //…
GO:0009737	P	response to abscisic acid	5	227	820	90812	0.059	0.57	// pp_93812 // pp_134778 // pp_134772 // pp_252650 // pp_134771	// pp_178510 // pp_180350 // pp_31958 // pp_131271 // pp_94794 // pp_94795 // pp_94796 // pp_94797 // pp_94792 // pp_94793 // pp_94798 // pp_152007 // pp_8997 // pp_130838 // pp_73276 // pp_213691 // pp_213693 // pp_213692 // pp_16735 // pp_147603 // pp_168835 // pp_147606 // pp_147605 // pp_188001 // pp_168833 // pp_93812 // pp_155713 // pp_74624 // pp_74622 // pp_74623 // pp_74620 // pp_74621 /…
GO:0097305	P	response to alcohol	5	227	828	90812	0.061	0.59	// pp_93812 // pp_134778 // pp_134772 // pp_252650 // pp_134771	// pp_178510 // pp_180350 // pp_31958 // pp_131271 // pp_94794 // pp_94795 // pp_94796 // pp_94797 // pp_94792 // pp_94793 // pp_94798 // pp_152007 // pp_8997 // pp_130838 // pp_73276 // pp_213691 // pp_213693 // pp_213692 // pp_16735 // pp_147603 // pp_168835 // pp_147606 // pp_147605 // pp_188001 // pp_168833 // pp_93812 // pp_155713 // pp_74624 // pp_74622 // pp_74623 // pp_74620 // pp_74621 /…
GO:1901700	P	response to oxygen-containing compound	10	227	2233	90812	0.062	0.59	// pp_93812 // pp_134778 // pp_163685 // pp_134771 // pp_134772 // pp_252650 // pp_146610 // pp_158033 // pp_179544 // pp_144730	// pp_169307 // pp_169306 // pp_169305 // pp_169304 // pp_169303 // pp_169309 // pp_138652 // pp_219632 // pp_108664 // pp_142335 // pp_142334 // pp_142336 // pp_188768 // pp_188769 // pp_142333 // pp_218171 // pp_218170 // pp_51643 // pp_218172 // pp_51645 // pp_51644 // pp_51647 // pp_169547 // pp_169546 // pp_206448 // pp_177934 // pp_211958 // pp_211959 // pp_94547 // pp_94546 // pp_94548 // …
GO:0006091	P	generation of precursor metabolites and energy	6	227	1099	90812	0.063	0.6	// pp_66215 // pp_213757 // pp_139786 // pp_87052 // pp_153221 // pp_85345	// pp_179599 // pp_179598 // pp_111207 // pp_179593 // pp_179592 // pp_179591 // pp_179597 // pp_210655 // pp_179595 // pp_179594 // pp_104108 // pp_198196 // pp_39842 // pp_213085 // pp_65799 // pp_213086 // pp_175003 // pp_98395 // pp_98396 // pp_213753 // pp_213754 // pp_213757 // pp_56712 // pp_56710 // pp_56711 // pp_39826 // pp_198309 // pp_198308 // pp_215796 // pp_215797 // pp_145084 // p…
GO:0065008	P	regulation of biological quality	10	227	2277	90812	0.068	0.65	// pp_110871 // pp_134778 // pp_75314 // pp_134772 // pp_66254 // pp_79642 // pp_252650 // pp_227308 // pp_134771 // pp_85345	// pp_71481 // pp_71483 // pp_71485 // pp_40548 // pp_188096 // pp_188097 // pp_3679 // pp_112824 // pp_112825 // pp_235169 // pp_112823 // pp_118307 // pp_118306 // pp_118305 // pp_118304 // pp_188768 // pp_118302 // pp_27888 // pp_51643 // pp_51645 // pp_51647 // pp_226982 // pp_56811 // pp_188235 // pp_169786 // pp_249311 // pp_249310 // pp_116749 // pp_115251 // pp_21108 // pp_161153 // pp_23…
GO:0010033	P	response to organic substance	12	227	2898	90812	0.07	0.66	// pp_93812 // pp_134778 // pp_117855 // pp_163685 // pp_65927 // pp_134771 // pp_134772 // pp_173048 // pp_252650 // pp_94288 // pp_73739 // pp_144730	// pp_178459 // pp_201173 // pp_169305 // pp_169304 // pp_169303 // pp_178458 // pp_178457 // pp_169308 // pp_51902 // pp_117855 // pp_138652 // pp_65929 // pp_78248 // pp_112824 // pp_112825 // pp_112823 // pp_142335 // pp_142334 // pp_142336 // pp_18876
GO:0051128	P	regulation of cellular component organization	5	227	891	90812	0.077	0.73	// pp_110871 // pp_243174 // pp_66672 // pp_153131 // pp_58760	// pp_211491 // pp_161288 // pp_98348 // pp_203727 // pp_75840 // pp_165262 // pp_72082 // pp_165263 // pp_110631 // pp_154673 // pp_8997 // pp_154671 // pp_154670 // pp_154677 // pp_154675 // pp_154679 // pp_154678 // pp_236249 // pp_236248 // pp_235169 // pp_236253 // pp_236247 // pp_236246 // pp_62151 // pp_98157 // pp_166621 // pp_252774 // pp_203577 // pp_142141 // pp_224499 // pp_252770 // …
GO:0043170	P	macromolecule metabolic process	93	227	31088	90812	0.082	0.77	// pp_76327 // pp_236318 // pp_105359 // pp_153131 // pp_242391 // pp_105352 // pp_124914 // pp_66254 // pp_87052 // pp_197437 // pp_215995 // pp_163745 // pp_91863 // pp_225711 // pp_152827 // pp_11322 // pp_152829 // pp_227575 // pp_108635 // pp_243174 // pp_100384 // pp_117765 // pp_135385 // pp_173029 // pp_216831 // pp_227967 // pp_179273 // pp_179270 // pp_179277 // pp_215443 // pp_215440 /…	// pp_24283 // pp_28707 // pp_14983 // pp_25777 // pp_191027 // pp_25772 // pp_125 // pp_52666 // pp_74051 // pp_105963 // pp_105964 // pp_169789 // pp_169788 // pp_25489 // pp_169783 // pp_169782 // pp_169781 // pp_169780 // pp_169787 // pp_198422 // pp_
GO:0044723	P	single-organism carbohydrate metabolic process	9	227	2093	90812	0.088	0.82	// pp_93812 // pp_73187 // pp_173048 // pp_139786 // pp_88327 // pp_157905 // pp_153221 // pp_197369 // pp_144839	// pp_142243 // pp_129729 // pp_129728 // pp_129725 // pp_129724 // pp_129727 // pp_98395 // pp_98396 // pp_98397 // pp_109444 // pp_109445 // pp_109442 // pp_109443 // pp_109440 // pp_109441 // pp_51865 // pp_179677 // pp_187278 // pp_131086 // pp_131081 // pp_131083 // pp_131082 // pp_94547 // pp_94546 // pp_125104 // pp_125107 // pp_88020 // pp_200471 // pp_200470 // pp_200472 // pp_112918 // …
GO:0098662	P	inorganic cation transmembrane transport	5	227	970	90812	0.1	0.94	// pp_66215 // pp_60246 // pp_203272 // pp_235175 // pp_235208	// pp_104654 // pp_104655 // pp_104656 // pp_104657 // pp_104652 // pp_104653 // pp_179593 // pp_179597 // pp_66638 // pp_66639 // pp_167277 // pp_179598 // pp_50887 // pp_193148 // pp_107755 // pp_147357 // pp_167278 // pp_234262 // pp_234261 // pp_124285 // pp_124284 // pp_183895 // pp_173503 // pp_239998 // pp_16081 // pp_173506 // pp_173504 // pp_173505 // pp_228354 // pp_138859 // pp_98990 /…
GO:0001101	P	response to acid chemical	7	227	1559	90812	0.1	0.95	// pp_93812 // pp_134778 // pp_134771 // pp_134772 // pp_252650 // pp_158033 // pp_144730	// pp_169306 // pp_169305 // pp_169304 // pp_169303 // pp_169309 // pp_108664 // pp_188768 // pp_188769 // pp_51643 // pp_51645 // pp_51644 // pp_51647 // pp_169547 // pp_169546 // pp_211958 // pp_211959 // pp_211956 // pp_211957 // pp_234164 // pp_234165 // pp_234166 // pp_115251 // pp_234161 // pp_234162 // pp_234163 // pp_161153 // pp_119542 // pp_119543 // pp_119544 // pp_119545 // pp_128450 …
GO:0008104	P	protein localization	6	227	2013	90812	0.39	1	// pp_110871 // pp_115323 // pp_243219 // pp_73187 // pp_241471 // pp_218174	// pp_188096 // pp_188097 // pp_111489 // pp_111488 // pp_111487 // pp_111486 // pp_37939 // pp_111484 // pp_189543 // pp_202068 // pp_196589 // pp_196588 // pp_115326 // pp_115324 // pp_115325 // pp_115322 // pp_115323 // pp_115321 // pp_184214 // pp_184216 // pp_78248 // pp_78249 // pp_115328 // pp_184213 // pp_202069 // pp_66829 // pp_218173 // pp_218174 // pp_217339 // pp_197980 // pp_196587 …
GO:0080090	P	regulation of primary metabolic process	13	227	6884	90812	0.87	1	// pp_58760 // pp_206119 // pp_211515 // pp_163745 // pp_243174 // pp_197349 // pp_96235 // pp_197348 // pp_152827 // pp_153131 // pp_152829 // pp_197347 // pp_98623	// pp_163049 // pp_89968 // pp_89965 // pp_89967 // pp_89966 // pp_3679 // pp_179528 // pp_179529 // pp_140838 // pp_219170 // pp_140839 // pp_169789 // pp_169788 // pp_25489 // pp_169783 // pp_214078 // pp_169781 // pp_169780 // pp_169787 // pp_205114 //
GO:0019222	P	regulation of metabolic process	14	227	7569	90812	0.89	1	// pp_58760 // pp_206119 // pp_211515 // pp_163745 // pp_243174 // pp_197349 // pp_66672 // pp_96235 // pp_197348 // pp_152827 // pp_153131 // pp_152829 // pp_197347 // pp_98623	// pp_163049 // pp_89968 // pp_89965 // pp_89967 // pp_89966 // pp_3679 // pp_179528 // pp_179529 // pp_140838 // pp_219170 // pp_140839 // pp_169789 // pp_169788 // pp_25489 // pp_169783 // pp_214078 // pp_169781 // pp_169780 // pp_169787 // pp_205114 //
GO:0007165	P	signal transduction	7	227	5859	90812	0.99	1	// pp_117855 // pp_115323 // pp_143734 // pp_65927 // pp_146610 // pp_241471 // pp_91891	// pp_111489 // pp_14454 // pp_111487 // pp_111486 // pp_111485 // pp_111484 // pp_134682 // pp_149693 // pp_51643 // pp_149690 // pp_51645 // pp_51644 // pp_51647 // pp_51646 // pp_25487 // pp_178213 // pp_178212 // pp_178211 // pp_178210 // pp_237942 //
GO:1901362	P	organic cyclic compound biosynthetic process	18	227	7444	90812	0.59	1	// pp_206119 // pp_66215 // pp_195691 // pp_96235 // pp_131103 // pp_163745 // pp_152554 // pp_136811 // pp_66672 // pp_194247 // pp_146610 // pp_235208 // pp_153131 // pp_179273 // pp_179270 // pp_60246 // pp_152552 // pp_98623	// pp_163049 // pp_89968 // pp_89965 // pp_89967 // pp_89966 // pp_3679 // pp_74057 // pp_112824 // pp_112825 // pp_112823 // pp_219170 // pp_169789 // pp_169788 // pp_25489 // pp_169783 // pp_150310 // pp_169781 // pp_169780 // pp_169787 // pp_205114 //
GO:1901360	P	organic cyclic compound metabolic process	37	227	20270	90812	0.97	1	// pp_197348 // pp_66215 // pp_96235 // pp_152554 // pp_136811 // pp_146610 // pp_235208 // pp_197349 // pp_153131 // pp_197347 // pp_179270 // pp_98623 // pp_158701 // pp_88327 // pp_179273 // pp_119284 // pp_93812 // pp_211515 // pp_216182 // pp_226490 // pp_66254 // pp_194247 // pp_197437 // pp_153221 // pp_215995 // pp_60246 // pp_131103 // pp_195691 // pp_206119 // pp_159358 // pp_163745 // …	// pp_158845 // pp_24283 // pp_74057 // pp_89968 // pp_158842 // pp_28707 // pp_89965 // pp_89967 // pp_212550 // pp_158848 // pp_158849 // pp_153601 // pp_89347 // pp_47637 // pp_47636 // pp_14983 // pp_47634 // pp_148585 // pp_3679 // pp_121066 // pp_16
GO:0070727	P	cellular macromolecule localization	5	227	1686	90812	0.42	1	// pp_110871 // pp_73187 // pp_241471 // pp_115323 // pp_218174	// pp_188096 // pp_188097 // pp_111489 // pp_111488 // pp_111487 // pp_111486 // pp_37939 // pp_111484 // pp_189543 // pp_202068 // pp_115326 // pp_115324 // pp_115325 // pp_115322 // pp_115323 // pp_115321 // pp_184214 // pp_184216 // pp_78248 // pp_78249 // pp_115328 // pp_184213 // pp_66829 // pp_218173 // pp_218174 // pp_217339 // pp_115254 // pp_115255 // pp_184108 // pp_184109 // pp_50680 /…
GO:0055085	P	transmembrane transport	14	227	4487	90812	0.25	1	// pp_233432 // pp_136341 // pp_66604 // pp_65927 // pp_203272 // pp_66215 // pp_155039 // pp_235175 // pp_235208 // pp_163610 // pp_198184 // pp_60246 // pp_233271 // pp_163612	// pp_116693 // pp_116692 // pp_116691 // pp_116690 // pp_153609 // pp_153608 // pp_40548 // pp_153605 // pp_153604 // pp_153603 // pp_137467 // pp_137466 // pp_188096 // pp_188097 // pp_237947 // pp_200278 // pp_200277 // pp_200276 // pp_200275 // pp_200
GO:0016310	P	phosphorylation	8	227	6073	90812	0.98	1	// pp_66215 // pp_206119 // pp_143734 // pp_226490 // pp_139786 // pp_117765 // pp_146610 // pp_197437	// pp_74186 // pp_250394 // pp_149693 // pp_149692 // pp_149691 // pp_149690 // pp_149696 // pp_149695 // pp_149694 // pp_198429 // pp_237898 // pp_215084 // pp_161779 // pp_106051 // pp_99033 // pp_161772 // pp_161773 // pp_161770 // pp_161771 // pp_1833
GO:0048518	P	positive regulation of biological process	8	227	2288	90812	0.22	1	// pp_134778 // pp_58760 // pp_206119 // pp_243174 // pp_134772 // pp_252650 // pp_206131 // pp_153131	// pp_118544 // pp_137461 // pp_137460 // pp_137463 // pp_137462 // pp_137464 // pp_3679 // pp_205673 // pp_124537 // pp_124536 // pp_124535 // pp_124534 // pp_58759 // pp_184218 // pp_61479 // pp_184217 // pp_78248 // pp_98399 // pp_108664 // pp_235169 // pp_219170 // pp_169789 // pp_169788 // pp_169783 // pp_169782 // pp_169781 // pp_169780 // pp_169787 // pp_196450 // pp_115251 // pp_21108 // …
GO:0048519	P	negative regulation of biological process	7	227	1871	90812	0.2	1	// pp_110871 // pp_163745 // pp_66672 // pp_152827 // pp_152829 // pp_58006 // pp_98623	// pp_89968 // pp_89965 // pp_46727 // pp_205673 // pp_78248 // pp_98399 // pp_51643 // pp_51645 // pp_51644 // pp_51647 // pp_188235 // pp_211958 // pp_211959 // pp_211956 // pp_211957 // pp_135405 // pp_135404 // pp_107723 // pp_115251 // pp_107725 // pp_107724 // pp_186874 // pp_244158 // pp_244159 // pp_179070 // pp_186210 // pp_226742 // pp_226741 // pp_121931 // pp_121936 // pp_209410 // pp…
GO:0033036	P	macromolecule localization	6	227	2513	90812	0.6	1	// pp_110871 // pp_115323 // pp_243219 // pp_73187 // pp_241471 // pp_218174	// pp_149425 // pp_188096 // pp_188097 // pp_111489 // pp_111488 // pp_111487 // pp_111486 // pp_37939 // pp_111484 // pp_189543 // pp_202068 // pp_196589 // pp_196588 // pp_115326 // pp_115324 // pp_115325 // pp_115322 // pp_115323 // pp_115321 // pp_184214 // pp_184216 // pp_78248 // pp_78249 // pp_115328 // pp_184213 // pp_202069 // pp_66829 // pp_218173 // pp_218174 // pp_217339 // pp_188235 …
GO:0006397	P	mRNA processing	5	227	1085	90812	0.14	1	// pp_197347 // pp_211515 // pp_226490 // pp_197348 // pp_197349	// pp_201176 // pp_201175 // pp_201174 // pp_104715 // pp_226485 // pp_104717 // pp_226487 // pp_104713 // pp_104712 // pp_86591 // pp_6753 // pp_86593 // pp_86595 // pp_86596 // pp_119491 // pp_119492 // pp_175769 // pp_131379 // pp_131378 // pp_169093 // pp_130838 // pp_239996 // pp_96862 // pp_96863 // pp_60173 // pp_239852 // pp_239998 // pp_239850 // pp_60177 // pp_24600 // pp_60175 // pp_23…
GO:0060255	P	regulation of macromolecule metabolic process	13	227	7153	90812	0.9	1	// pp_58760 // pp_206119 // pp_211515 // pp_163745 // pp_243174 // pp_197349 // pp_96235 // pp_197348 // pp_152827 // pp_153131 // pp_152829 // pp_197347 // pp_98623	// pp_163049 // pp_89968 // pp_89965 // pp_89967 // pp_89966 // pp_3679 // pp_179528 // pp_179529 // pp_140838 // pp_219170 // pp_140839 // pp_169789 // pp_169788 // pp_25489 // pp_169783 // pp_214078 // pp_169781 // pp_169780 // pp_169787 // pp_205114 //
GO:0032787	P	monocarboxylic acid metabolic process	5	227	1466	90812	0.31	1	// pp_93812 // pp_139786 // pp_153221 // pp_195691 // pp_181280	// pp_7571 // pp_98395 // pp_98396 // pp_98397 // pp_133014 // pp_133015 // pp_71551 // pp_71550 // pp_14852 // pp_51865 // pp_218170 // pp_218172 // pp_169013 // pp_131086 // pp_131081 // pp_169016 // pp_169015 // pp_169014 // pp_125105 // pp_125106 // pp_215245 // pp_215246 // pp_215240 // pp_215241 // pp_215242 // pp_215243 // pp_119542 // pp_119543 // pp_119540 // pp_119541 // pp_119546 // pp…
GO:2001141	P	regulation of RNA biosynthetic process	5	227	4964	90812	0.99	1	// pp_163745 // pp_153131 // pp_206119 // pp_96235 // pp_98623	// pp_118544 // pp_163049 // pp_89968 // pp_83274 // pp_74186 // pp_89965 // pp_89967 // pp_89966 // pp_125301 // pp_51902 // pp_3679 // pp_205673 // pp_124537 // pp_124536 // pp_124535 // pp_124534 // pp_184218 // pp_117302 // pp_184217 // pp_98398 // pp
GO:0055114	P	oxidation-reduction process	21	227	6269	90812	0.12	1	// pp_153221 // pp_58760 // pp_85345 // pp_164366 // pp_148199 // pp_213757 // pp_66215 // pp_153568 // pp_128521 // pp_136811 // pp_87000 // pp_157905 // pp_134880 // pp_203881 // pp_168745 // pp_209535 // pp_209534 // pp_199671 // pp_192004 // pp_179544 // pp_33185	// pp_148627 // pp_28707 // pp_95704 // pp_95705 // pp_95706 // pp_95700 // pp_95701 // pp_95702 // pp_112824 // pp_112825 // pp_112823 // pp_179526 // pp_179527 // pp_179524 // pp_179525 // pp_179523 // pp_14182 // pp_165478 // pp_233246 // pp_233247 //
GO:0046483	P	heterocycle metabolic process	32	227	19549	90812	0.99	1	// pp_197348 // pp_66215 // pp_96235 // pp_152554 // pp_146610 // pp_235208 // pp_197349 // pp_153131 // pp_197347 // pp_179270 // pp_98623 // pp_158701 // pp_88327 // pp_179273 // pp_119284 // pp_93812 // pp_211515 // pp_216182 // pp_226490 // pp_66254 // pp_194247 // pp_197437 // pp_153221 // pp_215995 // pp_60246 // pp_206119 // pp_163745 // pp_242391 // pp_139786 // pp_206131 // pp_155119 // …	// pp_158845 // pp_24283 // pp_74057 // pp_89968 // pp_158842 // pp_28707 // pp_89965 // pp_89967 // pp_212550 // pp_158848 // pp_158849 // pp_153601 // pp_89347 // pp_47637 // pp_47636 // pp_14983 // pp_47634 // pp_148585 // pp_3679 // pp_121066 // pp_16
GO:0044700	P	single organism signaling	7	227	5863	90812	0.99	1	// pp_117855 // pp_115323 // pp_143734 // pp_65927 // pp_146610 // pp_241471 // pp_91891	// pp_111489 // pp_14454 // pp_111487 // pp_111486 // pp_111485 // pp_111484 // pp_134682 // pp_149693 // pp_51643 // pp_149690 // pp_51645 // pp_51644 // pp_51647 // pp_51646 // pp_25487 // pp_178213 // pp_178212 // pp_178211 // pp_178210 // pp_237942 //
GO:0044707	P	single-multicellular organism process	7	227	3731	90812	0.82	1	// pp_173048 // pp_164176 // pp_153568 // pp_242391 // pp_135557 // pp_206131 // pp_179277	// pp_169306 // pp_169305 // pp_169304 // pp_169303 // pp_89968 // pp_138226 // pp_138224 // pp_138225 // pp_138222 // pp_138223 // pp_138220 // pp_187014 // pp_211312 // pp_211313 // pp_187011 // pp_3679 // pp_220687 // pp_98398 // pp_98399 // pp_140120
GO:0007154	P	cell communication	8	227	6247	90812	0.99	1	// pp_117855 // pp_115323 // pp_143734 // pp_65927 // pp_146610 // pp_241471 // pp_143902 // pp_91891	// pp_111489 // pp_14454 // pp_111487 // pp_111486 // pp_111485 // pp_111484 // pp_134684 // pp_134680 // pp_134681 // pp_134682 // pp_134683 // pp_149693 // pp_51643 // pp_149690 // pp_51645 // pp_51644 // pp_51647 // pp_51646 // pp_25487 // pp_178213 //
GO:0033554	P	cellular response to stress	9	227	2452	90812	0.17	1	// pp_117855 // pp_242391 // pp_66254 // pp_146610 // pp_94288 // pp_85345 // pp_206131 // pp_143902 // pp_179544	// pp_178459 // pp_158845 // pp_158846 // pp_158842 // pp_178458 // pp_158848 // pp_178457 // pp_108868 // pp_177108 // pp_177109 // pp_108916 // pp_142335 // pp_142334 // pp_108919 // pp_142336 // pp_142331 // pp_142333 // pp_142332 // pp_218171 // pp_218170 // pp_218172 // pp_146499 // pp_108869 // pp_94547 // pp_94546 // pp_211954 // pp_211955 // pp_5624 // pp_211951 // pp_211952 // pp_211953 …
GO:0019438	P	aromatic compound biosynthetic process	18	227	7162	90812	0.53	1	// pp_206119 // pp_66215 // pp_195691 // pp_96235 // pp_131103 // pp_163745 // pp_152554 // pp_136811 // pp_66672 // pp_194247 // pp_146610 // pp_235208 // pp_153131 // pp_179273 // pp_179270 // pp_60246 // pp_152552 // pp_98623	// pp_163049 // pp_89968 // pp_89965 // pp_89967 // pp_89966 // pp_3679 // pp_74057 // pp_219170 // pp_169789 // pp_169788 // pp_25489 // pp_169783 // pp_150310 // pp_169781 // pp_169780 // pp_169787 // pp_205114 // pp_205111 // pp_76644 // pp_205112 // p
GO:0050789	P	regulation of biological process	29	227	14557	90812	0.9	1	// pp_117855 // pp_65927 // pp_243174 // pp_241471 // pp_85345 // pp_197348 // pp_197349 // pp_153131 // pp_197347 // pp_98623 // pp_110871 // pp_115323 // pp_146610 // pp_96235 // pp_58006 // pp_211515 // pp_91891 // pp_206131 // pp_252650 // pp_134778 // pp_58760 // pp_206119 // pp_143734 // pp_163745 // pp_134771 // pp_134772 // pp_66672 // pp_152827 // pp_152829	// pp_71481 // pp_188304 // pp_163049 // pp_71485 // pp_89968 // pp_89965 // pp_89967 // pp_89966 // pp_71483 // pp_111489 // pp_3679 // pp_111487 // pp_111486 // pp_111485 // pp_111484 // pp_234261 // pp_179528 // pp_179529 // pp_228399 // pp_134682 // p
GO:0097659	P	nucleic acid-templated transcription	5	227	5324	90812	1	1	// pp_163745 // pp_153131 // pp_206119 // pp_96235 // pp_98623	// pp_225072 // pp_118544 // pp_136379 // pp_89968 // pp_83274 // pp_74186 // pp_85576 // pp_225310 // pp_225313 // pp_225312 // pp_225315 // pp_225314 // pp_125301 // pp_233295 // pp_3679 // pp_224412 // pp_124537 // pp_124536 // pp_124535 // pp_124534 /
GO:0065007	P	biological regulation	33	227	16080	90812	0.88	1	// pp_117855 // pp_65927 // pp_243174 // pp_241471 // pp_85345 // pp_197348 // pp_197349 // pp_153131 // pp_197347 // pp_98623 // pp_110871 // pp_115323 // pp_146610 // pp_96235 // pp_227308 // pp_75314 // pp_58006 // pp_211515 // pp_91891 // pp_206131 // pp_66254 // pp_79642 // pp_252650 // pp_134778 // pp_58760 // pp_206119 // pp_143734 // pp_163745 // pp_134771 // pp_134772 // pp_66672 // pp_1…	// pp_71481 // pp_188304 // pp_163049 // pp_71485 // pp_89968 // pp_89965 // pp_89967 // pp_89966 // pp_71483 // pp_111489 // pp_3679 // pp_111487 // pp_111486 // pp_111485 // pp_111484 // pp_112824 // pp_112825 // pp_234261 // pp_179528 // pp_112823 // p
GO:0098660	P	inorganic ion transmembrane transport	5	227	1134	90812	0.16	1	// pp_66215 // pp_60246 // pp_203272 // pp_235175 // pp_235208	// pp_104654 // pp_104655 // pp_104656 // pp_104657 // pp_193076 // pp_104652 // pp_104653 // pp_179593 // pp_109840 // pp_109841 // pp_179597 // pp_66638 // pp_66639 // pp_102778 // pp_167277 // pp_179598 // pp_50887 // pp_193148 // pp_107755 // pp_102775 // pp_102774 // pp_102777 // pp_102776 // pp_234262 // pp_234261 // pp_124285 // pp_124284 // pp_183895 // pp_173503 // pp_239998 // pp_16081 …
GO:0018130	P	heterocycle biosynthetic process	14	227	6968	90812	0.82	1	// pp_66215 // pp_206119 // pp_163745 // pp_152554 // pp_96235 // pp_194247 // pp_146610 // pp_235208 // pp_153131 // pp_179273 // pp_179270 // pp_60246 // pp_152552 // pp_98623	// pp_163049 // pp_89968 // pp_89965 // pp_89967 // pp_89966 // pp_3679 // pp_74057 // pp_112824 // pp_112825 // pp_112823 // pp_219170 // pp_169789 // pp_169788 // pp_25489 // pp_169783 // pp_150310 // pp_169781 // pp_169780 // pp_169787 // pp_205114 //
GO:0006629	P	lipid metabolic process	5	227	3055	90812	0.88	1	// pp_129585 // pp_73029 // pp_199988 // pp_76667 // pp_181280	// pp_138226 // pp_138224 // pp_138225 // pp_138222 // pp_138223 // pp_138220 // pp_98637 // pp_88848 // pp_15453 // pp_124537 // pp_124536 // pp_124535 // pp_124534 // pp_133014 // pp_133015 // pp_198733 // pp_71551 // pp_71550 // pp_112824 // pp_112825
GO:0006812	P	cation transport	6	227	1844	90812	0.32	1	// pp_66215 // pp_75314 // pp_235175 // pp_235208 // pp_60246 // pp_203272	// pp_137469 // pp_137468 // pp_66637 // pp_137467 // pp_137466 // pp_184219 // pp_126869 // pp_216440 // pp_183972 // pp_183973 // pp_183974 // pp_131721 // pp_188788 // pp_188789 // pp_188782 // pp_188783 // pp_188780 // pp_188781 // pp_188786 // pp_188787 // pp_188784 // pp_120492 // pp_114028 // pp_233247 // pp_230999 // pp_71177 // pp_114026 // pp_114027 // pp_114024 // pp_114025 // pp_13868…
GO:0006811	P	ion transport	6	227	2735	90812	0.68	1	// pp_66215 // pp_75314 // pp_235175 // pp_235208 // pp_60246 // pp_203272	// pp_137469 // pp_137468 // pp_66637 // pp_40548 // pp_109840 // pp_109841 // pp_137467 // pp_223701 // pp_223703 // pp_104104 // pp_184219 // pp_141128 // pp_109842 // pp_219228 // pp_134684 // pp_219227 // pp_134680 // pp_134681 // pp_126869 // pp_2164
GO:0006810	P	transport	20	227	8688	90812	0.67	1	// pp_233432 // pp_115323 // pp_136341 // pp_66604 // pp_65927 // pp_203272 // pp_75314 // pp_243219 // pp_66215 // pp_155039 // pp_73187 // pp_241471 // pp_235175 // pp_235208 // pp_163610 // pp_163612 // pp_198184 // pp_60246 // pp_233271 // pp_218174	// pp_153609 // pp_153608 // pp_153607 // pp_153606 // pp_153605 // pp_153604 // pp_153603 // pp_111489 // pp_3679 // pp_111487 // pp_111486 // pp_111485 // pp_111484 // pp_141128 // pp_112824 // pp_112825 // pp_253604 // pp_118309 // pp_112823 // pp_1183
GO:0009889	P	regulation of biosynthetic process	8	227	5638	90812	0.97	1	// pp_58760 // pp_206119 // pp_163745 // pp_243174 // pp_66672 // pp_96235 // pp_153131 // pp_98623	// pp_163049 // pp_89968 // pp_89965 // pp_89967 // pp_89966 // pp_3679 // pp_219170 // pp_169789 // pp_169788 // pp_25489 // pp_169783 // pp_76646 // pp_169781 // pp_169780 // pp_169787 // pp_205114 // pp_205111 // pp_205110 // pp_205112 // pp_198422 //
GO:0051716	P	cellular response to stimulus	14	227	8296	90812	0.95	1	// pp_117855 // pp_115323 // pp_143734 // pp_65927 // pp_242391 // pp_66254 // pp_146610 // pp_94288 // pp_241471 // pp_85345 // pp_206131 // pp_143902 // pp_179544 // pp_91891	// pp_158845 // pp_158846 // pp_158842 // pp_158848 // pp_111489 // pp_14454 // pp_111487 // pp_111486 // pp_111485 // pp_111484 // pp_134684 // pp_134680 // pp_134681 // pp_134682 // pp_134683 // pp_149693 // pp_51643 // pp_149690 // pp_51645 // pp_51644
GO:0050794	P	regulation of cellular process	28	227	13450	90812	0.84	1	// pp_117855 // pp_65927 // pp_243174 // pp_241471 // pp_85345 // pp_197348 // pp_197349 // pp_153131 // pp_197347 // pp_98623 // pp_110871 // pp_115323 // pp_146610 // pp_96235 // pp_211515 // pp_91891 // pp_206131 // pp_252650 // pp_134778 // pp_58760 // pp_206119 // pp_143734 // pp_163745 // pp_134771 // pp_134772 // pp_66672 // pp_152827 // pp_152829	// pp_71481 // pp_71483 // pp_163049 // pp_71485 // pp_89968 // pp_89965 // pp_89967 // pp_89966 // pp_111489 // pp_3679 // pp_111487 // pp_111486 // pp_111485 // pp_111484 // pp_179528 // pp_179529 // pp_134682 // pp_149693 // pp_209577 // pp_51643 // pp
GO:0043412	P	macromolecule modification	22	227	9368	90812	0.64	1	// pp_155142 // pp_117765 // pp_227967 // pp_73739 // pp_76616 // pp_99710 // pp_155149 // pp_215443 // pp_215440 // pp_76615 // pp_215445 // pp_199671 // pp_216831 // pp_96026 // pp_87052 // pp_61660 // pp_206119 // pp_143734 // pp_242391 // pp_73187 // pp_197055 // pp_11322	// pp_250390 // pp_107611 // pp_107610 // pp_107613 // pp_74058 // pp_245787 // pp_149693 // pp_149692 // pp_149691 // pp_149690 // pp_149696 // pp_149695 // pp_149717 // pp_105963 // pp_105964 // pp_63851 // pp_133305 // pp_198932 // pp_134467 // pp_1344
GO:0036211	P	protein modification process	22	227	8130	90812	0.39	1	// pp_155142 // pp_117765 // pp_227967 // pp_73739 // pp_76616 // pp_99710 // pp_155149 // pp_215443 // pp_215440 // pp_76615 // pp_215445 // pp_199671 // pp_216831 // pp_96026 // pp_87052 // pp_61660 // pp_206119 // pp_143734 // pp_242391 // pp_73187 // pp_197055 // pp_11322	// pp_250390 // pp_107611 // pp_107610 // pp_107613 // pp_74058 // pp_245787 // pp_149693 // pp_149692 // pp_149691 // pp_149690 // pp_149696 // pp_149695 // pp_149717 // pp_209575 // pp_63851 // pp_133305 // pp_198932 // pp_134467 // pp_134468 // pp_1344
GO:0051234	P	establishment of localization	20	227	8779	90812	0.69	1	// pp_233432 // pp_115323 // pp_136341 // pp_66604 // pp_65927 // pp_203272 // pp_75314 // pp_243219 // pp_66215 // pp_155039 // pp_73187 // pp_241471 // pp_235175 // pp_235208 // pp_163610 // pp_163612 // pp_198184 // pp_60246 // pp_233271 // pp_218174	// pp_153609 // pp_153608 // pp_153607 // pp_153606 // pp_153605 // pp_153604 // pp_153603 // pp_111489 // pp_3679 // pp_111487 // pp_111486 // pp_111485 // pp_111484 // pp_141128 // pp_112824 // pp_112825 // pp_253604 // pp_118309 // pp_112823 // pp_1183
GO:0034613	P	cellular protein localization	5	227	1655	90812	0.4	1	// pp_110871 // pp_73187 // pp_241471 // pp_115323 // pp_218174	// pp_188096 // pp_188097 // pp_111489 // pp_111488 // pp_111487 // pp_111486 // pp_37939 // pp_111484 // pp_189543 // pp_202068 // pp_115326 // pp_115324 // pp_115325 // pp_115322 // pp_115323 // pp_115321 // pp_184214 // pp_184216 // pp_78248 // pp_78249 // pp_115328 // pp_184213 // pp_66829 // pp_218173 // pp_218174 // pp_217339 // pp_115254 // pp_115255 // pp_184108 // pp_184109 // pp_50680 /…
GO:0016070	P	RNA metabolic process	14	227	10267	90812	0.99	1	// pp_211515 // pp_206119 // pp_163745 // pp_226490 // pp_216182 // pp_96235 // pp_155119 // pp_197437 // pp_197348 // pp_197349 // pp_153131 // pp_215995 // pp_197347 // pp_98623	// pp_163049 // pp_89968 // pp_89965 // pp_89967 // pp_89966 // pp_158849 // pp_153601 // pp_153600 // pp_48504 // pp_14983 // pp_47634 // pp_3679 // pp_164870 // pp_74057 // pp_74051 // pp_74053 // pp_74052 // pp_142617 // pp_56495 // pp_56494 // pp_1795
GO:0046907	P	intracellular transport	7	227	1866	90812	0.19	1	// pp_66215 // pp_115323 // pp_243219 // pp_73187 // pp_241471 // pp_235208 // pp_218174	// pp_188096 // pp_188097 // pp_111489 // pp_111488 // pp_111487 // pp_111486 // pp_37939 // pp_111484 // pp_189543 // pp_202068 // pp_115326 // pp_115324 // pp_115325 // pp_115322 // pp_115323 // pp_115321 // pp_184214 // pp_184215 // pp_184216 // pp_78248 // pp_78249 // pp_115328 // pp_184213 // pp_66829 // pp_218173 // pp_218174 // pp_217339 // pp_115254 // pp_115255 // pp_184108 // pp_184109 …
GO:0006355	P	regulation of transcription, DNA-templated	5	227	4919	90812	0.99	1	// pp_163745 // pp_153131 // pp_206119 // pp_96235 // pp_98623	// pp_118544 // pp_163049 // pp_89968 // pp_83274 // pp_74186 // pp_89965 // pp_89967 // pp_89966 // pp_125301 // pp_51902 // pp_3679 // pp_205673 // pp_124537 // pp_124536 // pp_124535 // pp_124534 // pp_184218 // pp_117302 // pp_184217 // pp_98398 // pp
GO:0044763	P	single-organism cellular process	57	227	18797	90812	0.11	1	// pp_85638 // pp_117855 // pp_65927 // pp_243174 // pp_173048 // pp_136811 // pp_241471 // pp_85345 // pp_146610 // pp_235208 // pp_173029 // pp_179273 // pp_179270 // pp_179277 // pp_110871 // pp_60246 // pp_115323 // pp_213757 // pp_215568 // pp_158701 // pp_88327 // pp_135557 // pp_68484 // pp_227308 // pp_144915 // pp_75314 // pp_144839 // pp_33185 // pp_93812 // pp_66215 // pp_66210 // pp_9…	// pp_71481 // pp_71483 // pp_71485 // pp_89968 // pp_89965 // pp_218631 // pp_137460 // pp_111489 // pp_14454 // pp_3676 // pp_111486 // pp_111485 // pp_111484 // pp_219723 // pp_112824 // pp_112825 // pp_112823 // pp_134684 // pp_134680 // pp_134681 //
GO:0032774	P	RNA biosynthetic process	5	227	5378	90812	1	1	// pp_163745 // pp_153131 // pp_206119 // pp_96235 // pp_98623	// pp_225072 // pp_118544 // pp_136379 // pp_89968 // pp_83274 // pp_74186 // pp_85576 // pp_225310 // pp_225313 // pp_225312 // pp_225315 // pp_225314 // pp_125301 // pp_233295 // pp_3679 // pp_224412 // pp_124537 // pp_124536 // pp_124535 // pp_124534 /
GO:0034654	P	nucleobase-containing compound biosynthetic process	13	227	6498	90812	0.82	1	// pp_66215 // pp_206119 // pp_163745 // pp_146610 // pp_96235 // pp_152554 // pp_235208 // pp_153131 // pp_179273 // pp_179270 // pp_60246 // pp_152552 // pp_98623	// pp_163049 // pp_89968 // pp_89965 // pp_89967 // pp_89966 // pp_3679 // pp_74057 // pp_219170 // pp_169789 // pp_169788 // pp_25489 // pp_169783 // pp_214078 // pp_169781 // pp_169780 // pp_169787 // pp_205114 // pp_205111 // pp_76644 // pp_205112 // p
GO:0023052	P	signaling	7	227	5895	90812	0.99	1	// pp_117855 // pp_115323 // pp_143734 // pp_65927 // pp_146610 // pp_241471 // pp_91891	// pp_111489 // pp_14454 // pp_111487 // pp_111486 // pp_111485 // pp_111484 // pp_134682 // pp_149693 // pp_51643 // pp_149690 // pp_51645 // pp_51644 // pp_51647 // pp_51646 // pp_25487 // pp_178213 // pp_178212 // pp_178211 // pp_178210 // pp_237942 //
GO:0070887	P	cellular response to chemical stimulus	6	227	1964	90812	0.37	1	// pp_117855 // pp_65927 // pp_146610 // pp_94288 // pp_85345 // pp_179544	// pp_178459 // pp_178458 // pp_178457 // pp_51902 // pp_177108 // pp_177109 // pp_117855 // pp_78248 // pp_142335 // pp_142334 // pp_142336 // pp_142331 // pp_188769 // pp_142333 // pp_142332 // pp_51643 // pp_51645 // pp_51644 // pp_51647 // pp_51646 // pp_169547 // pp_169546 // pp_211954 // pp_211955 // pp_211951 // pp_211952 // pp_211953 // pp_135405 // pp_135404 // pp_135406 // pp_154456 // …
GO:0044699	P	single-organism process	80	227	27314	90812	0.12	1	// pp_85638 // pp_117855 // pp_164366 // pp_66215 // pp_65927 // pp_164176 // pp_173048 // pp_152552 // pp_136811 // pp_128521 // pp_134880 // pp_241471 // pp_85345 // pp_146610 // pp_235208 // pp_76667 // pp_173029 // pp_198184 // pp_179270 // pp_179277 // pp_110871 // pp_60246 // pp_115323 // pp_213757 // pp_215568 // pp_158701 // pp_88327 // pp_135557 // pp_157905 // pp_68484 // pp_227308 // p…	// pp_28707 // pp_112824 // pp_112825 // pp_112823 // pp_202179 // pp_27888 // pp_25489 // pp_25487 // pp_184100 // pp_237891 // pp_237893 // pp_184108 // pp_184109 // pp_198429 // pp_237898 // pp_239677 // pp_239676 // pp_226183 // pp_226185 // pp_226184
GO:0006139	P	nucleobase-containing compound metabolic process	31	227	18904	90812	0.99	1	// pp_197348 // pp_66215 // pp_96235 // pp_146610 // pp_235208 // pp_197349 // pp_153131 // pp_197347 // pp_179270 // pp_98623 // pp_158701 // pp_88327 // pp_179273 // pp_119284 // pp_93812 // pp_211515 // pp_216182 // pp_226490 // pp_66254 // pp_152554 // pp_197437 // pp_153221 // pp_215995 // pp_60246 // pp_206119 // pp_163745 // pp_242391 // pp_139786 // pp_206131 // pp_155119 // pp_152552	// pp_158845 // pp_24283 // pp_74057 // pp_89968 // pp_158842 // pp_28707 // pp_89965 // pp_89967 // pp_212550 // pp_158848 // pp_158849 // pp_153601 // pp_89347 // pp_47637 // pp_47636 // pp_14983 // pp_47634 // pp_148585 // pp_3679 // pp_121066 // pp_16
GO:0016071	P	mRNA metabolic process	5	227	1333	90812	0.25	1	// pp_197347 // pp_211515 // pp_226490 // pp_197348 // pp_197349	// pp_26379 // pp_201176 // pp_201175 // pp_201174 // pp_104715 // pp_226485 // pp_104717 // pp_226487 // pp_104713 // pp_104712 // pp_86591 // pp_6753 // pp_86593 // pp_86595 // pp_194999 // pp_86596 // pp_119491 // pp_119492 // pp_186331 // pp_175769 // pp_131379 // pp_131378 // pp_169093 // pp_130838 // pp_239996 // pp_245708 // pp_96862 // pp_96863 // pp_60173 // pp_239852 // pp_239998 // pp_…
GO:0051179	P	localization	21	227	9056	90812	0.66	1	// pp_110871 // pp_233432 // pp_115323 // pp_136341 // pp_66604 // pp_65927 // pp_203272 // pp_75314 // pp_243219 // pp_66215 // pp_155039 // pp_73187 // pp_241471 // pp_235175 // pp_235208 // pp_163610 // pp_163612 // pp_198184 // pp_60246 // pp_233271 // pp_218174	// pp_153609 // pp_153608 // pp_153607 // pp_153606 // pp_153605 // pp_153604 // pp_153603 // pp_111489 // pp_3679 // pp_111487 // pp_111486 // pp_111485 // pp_111484 // pp_141128 // pp_112824 // pp_112825 // pp_253604 // pp_118309 // pp_112823 // pp_1183
GO:0032502	P	developmental process	7	227	4385	90812	0.92	1	// pp_173048 // pp_164176 // pp_153568 // pp_242391 // pp_135557 // pp_206131 // pp_179277	// pp_211491 // pp_169305 // pp_169304 // pp_169303 // pp_89968 // pp_169306 // pp_138226 // pp_138224 // pp_138225 // pp_138222 // pp_138223 // pp_138220 // pp_203837 // pp_211312 // pp_211313 // pp_187011 // pp_3679 // pp_3676 // pp_98398 // pp_98399 //
GO:0032501	P	multicellular organismal process	8	227	4001	90812	0.78	1	// pp_93812 // pp_173048 // pp_164176 // pp_153568 // pp_242391 // pp_135557 // pp_206131 // pp_179277	// pp_211491 // pp_169305 // pp_169304 // pp_169303 // pp_89968 // pp_169306 // pp_138226 // pp_138224 // pp_138225 // pp_138222 // pp_138223 // pp_138220 // pp_168748 // pp_187014 // pp_211312 // pp_211313 // pp_187011 // pp_3679 // pp_220687 // pp_21963
GO:0045184	P	establishment of protein localization	5	227	1803	90812	0.47	1	// pp_73187 // pp_241471 // pp_243219 // pp_115323 // pp_218174	// pp_188096 // pp_188097 // pp_111489 // pp_111488 // pp_111487 // pp_111486 // pp_37939 // pp_111484 // pp_189543 // pp_202068 // pp_196589 // pp_196588 // pp_115326 // pp_115324 // pp_115325 // pp_115322 // pp_115323 // pp_115321 // pp_184214 // pp_184216 // pp_78248 // pp_78249 // pp_115328 // pp_184213 // pp_202069 // pp_66829 // pp_218173 // pp_218174 // pp_217339 // pp_197980 // pp_196587 …
GO:0005975	P	carbohydrate metabolic process	14	227	4143	90812	0.17	1	// pp_93812 // pp_117799 // pp_73187 // pp_139786 // pp_173048 // pp_225711 // pp_117807 // pp_88327 // pp_157905 // pp_197437 // pp_153221 // pp_197369 // pp_117816 // pp_144839	// pp_142243 // pp_142242 // pp_102284 // pp_129729 // pp_129728 // pp_102287 // pp_250557 // pp_250556 // pp_234111 // pp_129725 // pp_129056 // pp_129727 // pp_129054 // pp_98395 // pp_98396 // pp_98397 // pp_29253 // pp_73210 // pp_109444 // pp_109445
GO:0007049	P	cell cycle	5	227	1731	90812	0.44	1	// pp_206131 // pp_66210 // pp_179277 // pp_143734 // pp_215568	// pp_24195 // pp_14852 // pp_94547 // pp_94546 // pp_94548 // pp_47525 // pp_119548 // pp_133303 // pp_29654 // pp_179279 // pp_209579 // pp_179277 // pp_208415 // pp_70202 // pp_208414 // pp_51087 // pp_141048 // pp_233330 // pp_233331 // pp_233332 // pp_233333 // pp_233334 // pp_74982 // pp_74981 // pp_102421 // pp_102422 // pp_121936 // pp_105434 // pp_73234 // pp_205562 // pp_237522 // pp_85…
GO:0051252	P	regulation of RNA metabolic process	9	227	5318	90812	0.91	1	// pp_211515 // pp_206119 // pp_163745 // pp_96235 // pp_197348 // pp_197349 // pp_153131 // pp_197347 // pp_98623	// pp_118544 // pp_163049 // pp_89968 // pp_83274 // pp_74186 // pp_89965 // pp_89967 // pp_89966 // pp_57839 // pp_125301 // pp_51902 // pp_253288 // pp_241623 // pp_3679 // pp_224412 // pp_124537 // pp_124536 // pp_131379 // pp_131378 // pp_184218 // pp
GO:0048731	P	system development	5	227	2556	90812	0.76	1	// pp_135557 // pp_164176 // pp_242391 // pp_173048 // pp_179277	// pp_169306 // pp_169305 // pp_169304 // pp_169303 // pp_89968 // pp_138226 // pp_138224 // pp_138225 // pp_138222 // pp_138223 // pp_138220 // pp_3679 // pp_140120 // pp_112824 // pp_112825 // pp_143224 // pp_235169 // pp_112823 // pp_14852 // pp_27888 // pp_206488 // pp_206489 // pp_244840 // pp_206487 // pp_206485 // pp_25489 // pp_94547 // pp_94546 // pp_94548 // pp_121113 // pp_234164 // pp…
GO:0031326	P	regulation of cellular biosynthetic process	8	227	5618	90812	0.97	1	// pp_58760 // pp_206119 // pp_163745 // pp_243174 // pp_66672 // pp_96235 // pp_153131 // pp_98623	// pp_163049 // pp_89968 // pp_89965 // pp_89967 // pp_89966 // pp_3679 // pp_219170 // pp_169789 // pp_169788 // pp_25489 // pp_169783 // pp_76646 // pp_169781 // pp_169780 // pp_169787 // pp_205114 // pp_205111 // pp_205110 // pp_205112 // pp_198422 //
GO:0031323	P	regulation of cellular metabolic process	14	227	7038	90812	0.83	1	// pp_58760 // pp_206119 // pp_211515 // pp_163745 // pp_243174 // pp_197349 // pp_66672 // pp_96235 // pp_197348 // pp_152827 // pp_153131 // pp_152829 // pp_197347 // pp_98623	// pp_163049 // pp_89968 // pp_89965 // pp_89967 // pp_89966 // pp_3679 // pp_179528 // pp_179529 // pp_140838 // pp_219170 // pp_140839 // pp_169789 // pp_169788 // pp_25489 // pp_169783 // pp_214078 // pp_169781 // pp_169780 // pp_169787 // pp_205114 //
GO:0090304	P	nucleic acid metabolic process	18	227	17582	90812	1	1	// pp_211515 // pp_226490 // pp_206119 // pp_163745 // pp_216182 // pp_242391 // pp_66254 // pp_96235 // pp_155119 // pp_197437 // pp_119284 // pp_197348 // pp_197349 // pp_153131 // pp_215995 // pp_206131 // pp_197347 // pp_98623	// pp_158845 // pp_24283 // pp_74057 // pp_89968 // pp_158842 // pp_28707 // pp_89965 // pp_89967 // pp_212550 // pp_158848 // pp_158849 // pp_153601 // pp_153600 // pp_47637 // pp_47636 // pp_14983 // pp_47634 // pp_28879 // pp_3679 // pp_164874 // pp_16
GO:0007275	P	multicellular organism development	7	227	3617	90812	0.8	1	// pp_173048 // pp_164176 // pp_153568 // pp_242391 // pp_135557 // pp_206131 // pp_179277	// pp_169306 // pp_169305 // pp_169304 // pp_169303 // pp_89968 // pp_138226 // pp_138224 // pp_138225 // pp_138222 // pp_138223 // pp_138220 // pp_187014 // pp_211312 // pp_211313 // pp_187011 // pp_3679 // pp_98398 // pp_98399 // pp_140120 // pp_112824
GO:0051171	P	regulation of nitrogen compound metabolic process	11	227	5965	90812	0.87	1	// pp_58760 // pp_206119 // pp_211515 // pp_163745 // pp_243174 // pp_96235 // pp_197348 // pp_197349 // pp_153131 // pp_197347 // pp_98623	// pp_163049 // pp_89968 // pp_89965 // pp_89967 // pp_89966 // pp_3679 // pp_179528 // pp_179529 // pp_76642 // pp_219170 // pp_140839 // pp_169789 // pp_169788 // pp_25489 // pp_169783 // pp_76646 // pp_169781 // pp_169780 // pp_169787 // pp_205114 // p
GO:2000112	P	regulation of cellular macromolecule biosynthetic process	7	227	5415	90812	0.98	1	// pp_58760 // pp_206119 // pp_163745 // pp_243174 // pp_96235 // pp_153131 // pp_98623	// pp_118544 // pp_163049 // pp_89968 // pp_83274 // pp_74186 // pp_89965 // pp_89967 // pp_89966 // pp_57839 // pp_125301 // pp_51902 // pp_3679 // pp_224412 // pp_124537 // pp_124536 // pp_124535 // pp_124534 // pp_58759 // pp_184218 // pp_117302 // pp_
GO:0071554	P	cell wall organization or biogenesis	6	227	1363	90812	0.13	1	// pp_225711 // pp_117816 // pp_173048 // pp_117799 // pp_117807 // pp_179514	// pp_134991 // pp_147861 // pp_194734 // pp_194735 // pp_98746 // pp_142148 // pp_149429 // pp_169731 // pp_156346 // pp_135857 // pp_121066 // pp_129052 // pp_129056 // pp_129055 // pp_147512 // pp_128877 // pp_247990 // pp_233506 // pp_128878 // pp_128879 // pp_234060 // pp_186272 // pp_202290 // pp_99970 // pp_14854 // pp_136587 // pp_135097 // pp_138594 // pp_138595 // pp_181053 // pp_66709 …
GO:0010556	P	regulation of macromolecule biosynthetic process	7	227	5463	90812	0.98	1	// pp_58760 // pp_206119 // pp_163745 // pp_243174 // pp_96235 // pp_153131 // pp_98623	// pp_205677 // pp_89968 // pp_89965 // pp_89967 // pp_89966 // pp_3679 // pp_219170 // pp_169789 // pp_169788 // pp_25489 // pp_169783 // pp_76646 // pp_169781 // pp_169780 // pp_169787 // pp_205114 // pp_205111 // pp_205110 // pp_205112 // pp_198422 //
GO:0071702	P	organic substance transport	6	227	3693	90812	0.9	1	// pp_115323 // pp_66604 // pp_243219 // pp_73187 // pp_241471 // pp_218174	// pp_149424 // pp_68902 // pp_216639 // pp_188096 // pp_188097 // pp_237947 // pp_111489 // pp_111488 // pp_111487 // pp_111486 // pp_37939 // pp_111484 // pp_189543 // pp_202068 // pp_196589 // pp_196588 // pp_115326 // pp_115324 // pp_115325 // pp_1153
GO:0010468	P	regulation of gene expression	7	227	5942	90812	0.99	1	// pp_58760 // pp_206119 // pp_163745 // pp_243174 // pp_96235 // pp_153131 // pp_98623	// pp_163049 // pp_89968 // pp_89965 // pp_89967 // pp_89966 // pp_3679 // pp_179528 // pp_179529 // pp_76642 // pp_219170 // pp_76643 // pp_169789 // pp_169788 // pp_25489 // pp_169783 // pp_76646 // pp_169781 // pp_169780 // pp_169787 // pp_205114 // pp
GO:0006351	P	transcription, DNA-templated	5	227	5280	90812	1	1	// pp_163745 // pp_153131 // pp_206119 // pp_96235 // pp_98623	// pp_225072 // pp_118544 // pp_136379 // pp_89968 // pp_83274 // pp_74186 // pp_85576 // pp_225310 // pp_225313 // pp_225312 // pp_225315 // pp_225314 // pp_125301 // pp_233295 // pp_3679 // pp_224412 // pp_124537 // pp_124536 // pp_124535 // pp_124534 /
GO:0019219	P	regulation of nucleobase-containing compound metabolic process	9	227	5519	90812	0.93	1	// pp_211515 // pp_206119 // pp_163745 // pp_96235 // pp_197348 // pp_197349 // pp_153131 // pp_197347 // pp_98623	// pp_205677 // pp_89968 // pp_89965 // pp_89967 // pp_89966 // pp_3679 // pp_179528 // pp_179529 // pp_76642 // pp_219170 // pp_140839 // pp_169789 // pp_169788 // pp_25489 // pp_169783 // pp_76646 // pp_169781 // pp_169780 // pp_169787 // pp_205114 // p
GO:0006725	P	cellular aromatic compound metabolic process	37	227	19995	90812	0.97	1	// pp_197348 // pp_66215 // pp_96235 // pp_152554 // pp_136811 // pp_146610 // pp_235208 // pp_197349 // pp_153131 // pp_197347 // pp_179270 // pp_98623 // pp_158701 // pp_88327 // pp_179273 // pp_119284 // pp_93812 // pp_211515 // pp_216182 // pp_226490 // pp_66254 // pp_194247 // pp_197437 // pp_153221 // pp_215995 // pp_60246 // pp_131103 // pp_195691 // pp_206119 // pp_159358 // pp_163745 // …	// pp_158845 // pp_24283 // pp_74057 // pp_89968 // pp_158842 // pp_28707 // pp_89965 // pp_89967 // pp_212550 // pp_158848 // pp_158849 // pp_153601 // pp_89347 // pp_47637 // pp_47636 // pp_14983 // pp_47634 // pp_148585 // pp_3679 // pp_121066 // pp_16
GO:0006464	P	cellular protein modification process	22	227	8130	90812	0.39	1	// pp_155142 // pp_117765 // pp_227967 // pp_73739 // pp_76616 // pp_99710 // pp_155149 // pp_215443 // pp_215440 // pp_76615 // pp_215445 // pp_199671 // pp_216831 // pp_96026 // pp_87052 // pp_61660 // pp_206119 // pp_143734 // pp_242391 // pp_73187 // pp_197055 // pp_11322	// pp_250390 // pp_107611 // pp_107610 // pp_107613 // pp_74058 // pp_245787 // pp_149693 // pp_149692 // pp_149691 // pp_149690 // pp_149696 // pp_149695 // pp_149717 // pp_209575 // pp_63851 // pp_133305 // pp_198932 // pp_134467 // pp_134468 // pp_1344
GO:0044767	P	single-organism developmental process	7	227	4000	90812	0.87	1	// pp_173048 // pp_164176 // pp_153568 // pp_242391 // pp_135557 // pp_206131 // pp_179277	// pp_211491 // pp_169305 // pp_169304 // pp_169303 // pp_89968 // pp_169306 // pp_138226 // pp_138224 // pp_138225 // pp_138222 // pp_138223 // pp_138220 // pp_187014 // pp_211312 // pp_211313 // pp_187011 // pp_3679 // pp_3676 // pp_98398 // pp_98399 //
GO:0034220	P	ion transmembrane transport	5	227	1489	90812	0.32	1	// pp_66215 // pp_60246 // pp_203272 // pp_235175 // pp_235208	// pp_137469 // pp_137468 // pp_66637 // pp_40548 // pp_109840 // pp_109841 // pp_137467 // pp_137466 // pp_184219 // pp_109842 // pp_219228 // pp_219227 // pp_126869 // pp_216440 // pp_114028 // pp_71177 // pp_74451 // pp_114026 // pp_114027 // pp_114024 // pp_114025 // pp_138689 // pp_233753 // pp_233754 // pp_233755 // pp_219578 // pp_219577 // pp_245797 // pp_245796 // pp_171468 // pp_105433 …
GO:0044765	P	single-organism transport	7	227	3230	90812	0.7	1	// pp_66215 // pp_66604 // pp_235175 // pp_235208 // pp_198184 // pp_60246 // pp_203272	// pp_149424 // pp_153609 // pp_153608 // pp_153607 // pp_153605 // pp_153604 // pp_153603 // pp_216639 // pp_188096 // pp_188097 // pp_237947 // pp_3679 // pp_237949 // pp_237948 // pp_80886 // pp_184214 // pp_184216 // pp_78248 // pp_78249 // pp_184212
GO:1903506	P	regulation of nucleic acid-templated transcription	5	227	4964	90812	0.99	1	// pp_163745 // pp_153131 // pp_206119 // pp_96235 // pp_98623	// pp_118544 // pp_163049 // pp_89968 // pp_83274 // pp_74186 // pp_89965 // pp_89967 // pp_89966 // pp_125301 // pp_51902 // pp_3679 // pp_205673 // pp_124537 // pp_124536 // pp_124535 // pp_124534 // pp_184218 // pp_117302 // pp_184217 // pp_98398 // pp
GO:0051649	P	establishment of localization in cell	7	227	1957	90812	0.23	1	// pp_66215 // pp_115323 // pp_243219 // pp_73187 // pp_241471 // pp_235208 // pp_218174	// pp_188096 // pp_188097 // pp_111489 // pp_111488 // pp_111487 // pp_111486 // pp_37939 // pp_111484 // pp_189543 // pp_202068 // pp_115326 // pp_115324 // pp_115325 // pp_115322 // pp_115323 // pp_115321 // pp_184214 // pp_184215 // pp_184216 // pp_78248 // pp_78249 // pp_115328 // pp_184213 // pp_66829 // pp_218173 // pp_218174 // pp_217339 // pp_115254 // pp_115255 // pp_184108 // pp_184109 …
GO:0044262	P	cellular carbohydrate metabolic process	5	227	1431	90812	0.29	1	// pp_93812 // pp_153221 // pp_197437 // pp_173048 // pp_144839	// pp_129729 // pp_129728 // pp_129725 // pp_129724 // pp_129727 // pp_109444 // pp_109445 // pp_109442 // pp_109443 // pp_109440 // pp_109441 // pp_138594 // pp_138595 // pp_138596 // pp_187278 // pp_138598 // pp_138599 // pp_94547 // pp_94546 // pp_125104 // pp_125107 // pp_88020 // pp_124409 // pp_124408 // pp_40168 // pp_98739 // pp_161486 // pp_161376 // pp_161377 // pp_161375 // pp_161378 /…
GO:1902578	P	single-organism localization	8	227	3372	90812	0.61	1	// pp_110871 // pp_66215 // pp_66604 // pp_235175 // pp_235208 // pp_198184 // pp_60246 // pp_203272	// pp_149424 // pp_153609 // pp_153608 // pp_153607 // pp_153605 // pp_153604 // pp_153603 // pp_216639 // pp_188096 // pp_188097 // pp_137703 // pp_237947 // pp_3679 // pp_237949 // pp_110871 // pp_80886 // pp_184214 // pp_184216 // pp_137707 // pp_78248
GO:0051641	P	cellular localization	8	227	2215	90812	0.2	1	// pp_110871 // pp_66215 // pp_115323 // pp_243219 // pp_73187 // pp_241471 // pp_235208 // pp_218174	// pp_188096 // pp_188097 // pp_111489 // pp_111488 // pp_111487 // pp_111486 // pp_37939 // pp_111484 // pp_189543 // pp_202068 // pp_115326 // pp_115324 // pp_115325 // pp_115322 // pp_115323 // pp_115321 // pp_184214 // pp_184215 // pp_184216 // pp_78248 // pp_78249 // pp_115328 // pp_184213 // pp_66829 // pp_218173 // pp_218174 // pp_217339 // pp_115254 // pp_115255 // pp_184108 // pp_184109 …
GO:0048856	P	anatomical structure development	7	227	4217	90812	0.9	1	// pp_173048 // pp_164176 // pp_153568 // pp_242391 // pp_135557 // pp_206131 // pp_179277	// pp_211491 // pp_169305 // pp_169304 // pp_169303 // pp_89968 // pp_169306 // pp_138226 // pp_138224 // pp_138225 // pp_138222 // pp_138223 // pp_138220 // pp_187014 // pp_211312 // pp_211313 // pp_187011 // pp_3679 // pp_3676 // pp_220687 // pp_98398 /
GO:0006796	P	phosphate-containing compound metabolic process	17	227	8382	90812	0.83	1	// pp_93812 // pp_66215 // pp_206119 // pp_143734 // pp_226490 // pp_139786 // pp_117765 // pp_158701 // pp_88327 // pp_199671 // pp_197437 // pp_153221 // pp_146610 // pp_235208 // pp_179273 // pp_179270 // pp_60246	// pp_250390 // pp_250394 // pp_149693 // pp_149692 // pp_149691 // pp_149690 // pp_149696 // pp_149695 // pp_149694 // pp_169786 // pp_169785 // pp_198429 // pp_237898 // pp_215084 // pp_161779 // pp_106051 // pp_203783 // pp_161772 // pp_161773 // pp_16
GO:0006396	P	RNA processing	9	227	2389	90812	0.15	1	// pp_211515 // pp_226490 // pp_216182 // pp_197437 // pp_197348 // pp_197349 // pp_155119 // pp_215995 // pp_197347	// pp_52209 // pp_110438 // pp_119491 // pp_119492 // pp_131379 // pp_230345 // pp_196330 // pp_201175 // pp_239853 // pp_239852 // pp_211496 // pp_78248 // pp_24600 // pp_161020 // pp_239854 // pp_56495 // pp_56494 // pp_179528 // pp_56496 // pp_142335 // pp_142334 // pp_105295 // pp_142336 // pp_142333 // pp_134264 // pp_134265 // pp_134262 // pp_134263 // pp_183977 // pp_168548 // pp_168549 //…
GO:0006793	P	phosphorus metabolic process	17	227	8442	90812	0.84	1	// pp_93812 // pp_66215 // pp_206119 // pp_143734 // pp_226490 // pp_139786 // pp_117765 // pp_158701 // pp_88327 // pp_199671 // pp_197437 // pp_153221 // pp_146610 // pp_235208 // pp_179273 // pp_179270 // pp_60246	// pp_250390 // pp_250394 // pp_134682 // pp_149693 // pp_149692 // pp_149691 // pp_149690 // pp_149696 // pp_149695 // pp_149694 // pp_169786 // pp_169785 // pp_198429 // pp_237898 // pp_215084 // pp_161779 // pp_106051 // pp_203783 // pp_161772 // pp_16
GO:0015031	P	protein transport	5	227	1780	90812	0.46	1	// pp_73187 // pp_241471 // pp_243219 // pp_115323 // pp_218174	// pp_188096 // pp_188097 // pp_111489 // pp_111488 // pp_111487 // pp_111486 // pp_37939 // pp_111484 // pp_189543 // pp_202068 // pp_196589 // pp_196588 // pp_115326 // pp_115324 // pp_115325 // pp_115322 // pp_115323 // pp_115321 // pp_184214 // pp_184216 // pp_78248 // pp_78249 // pp_115328 // pp_184213 // pp_202069 // pp_66829 // pp_218173 // pp_218174 // pp_217339 // pp_197980 // pp_196587 …
GO:0098655	P	cation transmembrane transport	5	227	1175	90812	0.18	1	// pp_66215 // pp_60246 // pp_203272 // pp_235175 // pp_235208	// pp_104654 // pp_104655 // pp_104656 // pp_104657 // pp_104652 // pp_104653 // pp_179593 // pp_179597 // pp_94103 // pp_66639 // pp_167277 // pp_179598 // pp_164639 // pp_50887 // pp_193148 // pp_107755 // pp_147357 // pp_167278 // pp_234262 // pp_234261 // pp_124285 // pp_124284 // pp_183895 // pp_85018 // pp_173503 // pp_66638 // pp_16081 // pp_173506 // pp_173504 // pp_173505 // pp_168713 //…
GO:0048523	P	negative regulation of cellular process	6	227	1373	90812	0.14	1	// pp_110871 // pp_163745 // pp_66672 // pp_152827 // pp_152829 // pp_98623	// pp_89968 // pp_89965 // pp_78248 // pp_98399 // pp_135405 // pp_135404 // pp_107723 // pp_115251 // pp_107725 // pp_107724 // pp_186874 // pp_121936 // pp_180840 // pp_180844 // pp_138572 // pp_138573 // pp_138574 // pp_208433 // pp_208432 // pp_107590 // pp_208924 // pp_208929 // pp_98398 // pp_223445 // pp_223444 // pp_236272 // pp_231815 // pp_231814 // pp_170833 // pp_231812 // pp_231811 /…
GO:0048522	P	positive regulation of cellular process	8	227	1938	90812	0.12	1	// pp_134778 // pp_58760 // pp_206119 // pp_243174 // pp_134772 // pp_252650 // pp_206131 // pp_153131	// pp_118544 // pp_137461 // pp_137460 // pp_137463 // pp_137462 // pp_137464 // pp_3679 // pp_124537 // pp_124536 // pp_124535 // pp_124534 // pp_58759 // pp_184218 // pp_61479 // pp_184217 // pp_78248 // pp_98399 // pp_219170 // pp_169789 // pp_169788 // pp_169783 // pp_169782 // pp_169781 // pp_169780 // pp_169787 // pp_196450 // pp_115251 // pp_21108 // pp_164305 // pp_133305 // pp_133306 // …
GO:0003735	F	structural constituent of ribosome	37	227	1499	90812	2.4e-23	6.2e-21	// pp_108635 // pp_100384 // pp_236318 // pp_135385 // pp_147689 // pp_85615 // pp_105359 // pp_179273 // pp_179270 // pp_105352 // pp_179277 // pp_198200 // pp_104692 // pp_132467 // pp_135557 // pp_199671 // pp_119284 // pp_236932 // pp_233271 // pp_234787 // pp_216831 // pp_205944 // pp_120429 // pp_155119 // pp_197437 // pp_247496 // pp_215995 // pp_206051 // pp_124914 // pp_124916 // pp_9186…	// pp_28251 // pp_159188 // pp_83446 // pp_83447 // pp_190510 // pp_83448 // pp_83449 // pp_66310 // pp_183977 // pp_203972 // pp_107729 // pp_107728 // pp_107727 // pp_40381 // pp_236124 // pp_74521 // pp_74520 // pp_192130 // pp_192131 // pp_50686 // pp_179278 // pp_179279 // pp_179272 // pp_179273 // pp_179270 // pp_179271 // pp_179276 // pp_179277 // pp_179274 // pp_179275 // pp_237305 // pp_…
GO:0005198	F	structural molecule activity	40	227	1777	90812	1.3e-23	6.2e-21	// pp_108635 // pp_100384 // pp_236318 // pp_135385 // pp_147689 // pp_85615 // pp_105359 // pp_179273 // pp_179270 // pp_105352 // pp_179277 // pp_198200 // pp_104692 // pp_132467 // pp_215568 // pp_135557 // pp_199671 // pp_119284 // pp_236932 // pp_233271 // pp_234787 // pp_216831 // pp_66210 // pp_218174 // pp_205944 // pp_120429 // pp_155119 // pp_197437 // pp_247496 // pp_215995 // pp_20605…	// pp_28251 // pp_159188 // pp_83446 // pp_83447 // pp_70570 // pp_184214 // pp_184215 // pp_184216 // pp_83448 // pp_83449 // pp_184212 // pp_184213 // pp_66310 // pp_218173 // pp_218174 // pp_183977 // pp_203972 // pp_107729 // pp_107728 // pp_107727 // pp_133302 // pp_40381 // pp_236124 // pp_192132 // pp_74520 // pp_192130 // pp_192131 // pp_50686 // pp_179278 // pp_179279 // pp_179272 // pp_…
GO:0003723	F	RNA binding	39	227	4597	90812	7.3e-10	1.3e-07	// pp_108635 // pp_85615 // pp_243174 // pp_76301 // pp_135385 // pp_197348 // pp_197349 // pp_173029 // pp_197347 // pp_67823 // pp_179277 // pp_132467 // pp_123543 // pp_67821 // pp_67822 // pp_223510 // pp_135557 // pp_199671 // pp_119284 // pp_236932 // pp_225253 // pp_233271 // pp_203553 // pp_211515 // pp_173296 // pp_84440 // pp_226490 // pp_216182 // pp_155119 // pp_234787 // pp_215995 //…	// pp_202314 // pp_60317 // pp_155117 // pp_37931 // pp_37930 // pp_223250 // pp_119491 // pp_119492 // pp_6501 // pp_126816 // pp_131379 // pp_131378 // pp_226963 // pp_58759 // pp_83447 // pp_239853 // pp_239852 // pp_239851 // pp_239850 // pp_184210 //
GO:0031386	F	protein tag	7	227	82	90812	2.2e-09	2.9e-07	// pp_216831 // pp_215443 // pp_215440 // pp_215445 // pp_197055 // pp_227967 // pp_11322	// pp_233327 // pp_233326 // pp_233325 // pp_215441 // pp_246217 // pp_210753 // pp_121494 // pp_119741 // pp_54544 // pp_164431 // pp_231700 // pp_253710 // pp_197505 // pp_197506 // pp_153176 // pp_119746 // pp_253204 // pp_227967 // pp_227968 // pp_233323 // pp_227975 // pp_126630 // pp_195751 // pp_231699 // pp_231698 // pp_215442 // pp_119727 // pp_215440 // pp_231696 // pp_215444 // pp_2154…
GO:0004866	F	endopeptidase inhibitor activity	6	227	48	90812	3e-09	3.1e-07	// pp_134778 // pp_134771 // pp_134772 // pp_252650 // pp_152827 // pp_152829	// pp_237128 // pp_89981 // pp_89980 // pp_252648 // pp_68686 // pp_201114 // pp_112235 // pp_112234 // pp_112237 // pp_139282 // pp_28146 // pp_125242 // pp_125243 // pp_125240 // pp_125241 // pp_125246 // pp_125244 // pp_125245 // pp_155209 // pp_155208 // pp_252650 // pp_252651 // pp_141785 // pp_141784 // pp_125239 // pp_125238 // pp_10964 // pp_125237 // pp_125236 // pp_125235 // pp_125234 /…
GO:0030414	F	peptidase inhibitor activity	6	227	50	90812	3.9e-09	3.3e-07	// pp_134778 // pp_134771 // pp_134772 // pp_252650 // pp_152827 // pp_152829	// pp_237128 // pp_89981 // pp_89980 // pp_252648 // pp_68686 // pp_201114 // pp_112235 // pp_112234 // pp_112237 // pp_139282 // pp_28146 // pp_125242 // pp_125243 // pp_125240 // pp_125241 // pp_125246 // pp_125244 // pp_125245 // pp_155209 // pp_155208 // pp_252650 // pp_252651 // pp_141785 // pp_141784 // pp_125239 // pp_125238 // pp_10964 // pp_125237 // pp_125236 // pp_125235 // pp_125234 /…
GO:0061135	F	endopeptidase regulator activity	6	227	55	90812	7e-09	5.2e-07	// pp_134778 // pp_134771 // pp_134772 // pp_252650 // pp_152827 // pp_152829	// pp_237128 // pp_89981 // pp_89980 // pp_252648 // pp_112235 // pp_68686 // pp_201114 // pp_215770 // pp_112234 // pp_112237 // pp_139282 // pp_28146 // pp_125242 // pp_125243 // pp_125240 // pp_125241 // pp_125246 // pp_125244 // pp_125245 // pp_155209 // pp_155208 // pp_134779 // pp_252650 // pp_252651 // pp_141785 // pp_141784 // pp_125239 // pp_125238 // pp_10964 // pp_134778 // pp_125237 /…
GO:0008135	F	translation factor activity, RNA binding	13	227	599	90812	9.4e-09	6.1e-07	// pp_203553 // pp_58760 // pp_225253 // pp_173296 // pp_243174 // pp_76301 // pp_67821 // pp_67822 // pp_223503 // pp_173029 // pp_127696 // pp_67823 // pp_223510	// pp_76449 // pp_212925 // pp_212927 // pp_76443 // pp_76444 // pp_76445 // pp_76446 // pp_76447 // pp_243117 // pp_243116 // pp_243115 // pp_153235 // pp_153232 // pp_153233 // pp_153230 // pp_153231 // pp_58759 // pp_97065 // pp_128975 // pp_128974 // pp_128973 // pp_128972 // pp_128971 // pp_128970 // pp_155191 // pp_147606 // pp_242956 // pp_155190 // pp_155193 // pp_154699 // pp_155192 // p…
GO:0061134	F	peptidase regulator activity	6	227	60	90812	1.2e-08	6.8e-07	// pp_134778 // pp_134771 // pp_134772 // pp_252650 // pp_152827 // pp_152829	// pp_237128 // pp_89981 // pp_89980 // pp_252648 // pp_112235 // pp_68686 // pp_201114 // pp_215770 // pp_112234 // pp_112237 // pp_139282 // pp_28146 // pp_125241 // pp_125242 // pp_125243 // pp_125240 // pp_235498 // pp_125246 // pp_125244 // pp_125245 // pp_155209 // pp_155208 // pp_134779 // pp_235497 // pp_235496 // pp_252650 // pp_252651 // pp_141785 // pp_141784 // pp_125239 // pp_125238 …
GO:0003746	F	translation elongation factor activity	8	227	262	90812	4.9e-07	2.5e-05	// pp_203553 // pp_58760 // pp_243174 // pp_67821 // pp_67822 // pp_67823 // pp_127696 // pp_225253	// pp_166560 // pp_5494 // pp_212925 // pp_212927 // pp_67002 // pp_2245 // pp_67000 // pp_67001 // pp_67004 // pp_14130 // pp_187237 // pp_233773 // pp_189950 // pp_98467 // pp_75113 // pp_75112 // pp_98468 // pp_75115 // pp_75114 // pp_58759 // pp_216038 // pp_134809 // pp_184456 // pp_184457 // pp_216032 // pp_192454 // pp_128975 // pp_184459 // pp_128973 // pp_128972 // pp_128971 // pp_128970…
GO:0044389	F	ubiquitin-like protein ligase binding	7	227	212	90812	1.5e-06	7.1e-05	// pp_216831 // pp_215443 // pp_215440 // pp_215445 // pp_197055 // pp_227967 // pp_11322	// pp_233327 // pp_233326 // pp_233325 // pp_233324 // pp_233323 // pp_153160 // pp_148613 // pp_148614 // pp_148616 // pp_216139 // pp_139457 // pp_231699 // pp_231698 // pp_119727 // pp_231696 // pp_214140 // pp_16735 // pp_139458 // pp_102482 // pp_40536 // pp_77153 // pp_102480 // pp_40539 // pp_40538 // pp_199385 // pp_151357 // pp_246226 // pp_246224 // pp_246225 // pp_246223 // pp_246220 /…
GO:0044822	F	poly(A) RNA binding	13	227	971	90812	2.2e-06	8.6e-05	// pp_211515 // pp_85615 // pp_123543 // pp_155119 // pp_203969 // pp_135385 // pp_199671 // pp_234787 // pp_119284 // pp_197348 // pp_197349 // pp_173029 // pp_197347	// pp_220364 // pp_194325 // pp_194324 // pp_219291 // pp_194326 // pp_86340 // pp_219296 // pp_194323 // pp_194322 // pp_86591 // pp_91364 // pp_91365 // pp_91362 // pp_91363 // pp_91360 // pp_91361 // pp_225258 // pp_130838 // pp_239996 // pp_120503 // pp_113351 // pp_239998 // pp_113352 // pp_120500 // pp_227140 // pp_40827 // pp_40826 // pp_179528 // pp_72959 // pp_72956 // pp_188949 // pp_72…
GO:0003729	F	mRNA binding	13	227	971	90812	2.2e-06	8.6e-05	// pp_211515 // pp_85615 // pp_123543 // pp_155119 // pp_203969 // pp_135385 // pp_199671 // pp_234787 // pp_119284 // pp_197348 // pp_197349 // pp_173029 // pp_197347	// pp_220364 // pp_194325 // pp_194324 // pp_219291 // pp_194326 // pp_86340 // pp_219296 // pp_194323 // pp_194322 // pp_86591 // pp_91364 // pp_91365 // pp_91362 // pp_91363 // pp_91360 // pp_91361 // pp_225258 // pp_130838 // pp_239996 // pp_120503 // pp_113351 // pp_239998 // pp_113352 // pp_120500 // pp_227140 // pp_40827 // pp_40826 // pp_179528 // pp_72959 // pp_72956 // pp_188949 // pp_72…
GO:0032561	F	guanyl ribonucleotide binding	13	227	1061	90812	5.5e-06	0.00017	// pp_203553 // pp_66210 // pp_115323 // pp_215568 // pp_67822 // pp_67821 // pp_73187 // pp_241471 // pp_73179 // pp_206131 // pp_127696 // pp_67823 // pp_243219	// pp_159041 // pp_159040 // pp_160447 // pp_152000 // pp_150320 // pp_101583 // pp_111489 // pp_101584 // pp_111487 // pp_111486 // pp_37939 // pp_111484 // pp_202068 // pp_115326 // pp_115324 // pp_115325 // pp_115322 // pp_4988 // pp_75854 // pp_115321 // pp_86818 // pp_4246 // pp_128975 // pp_128974 // pp_128973 // pp_128972 // pp_128971 // pp_128970 // pp_188940 // pp_188941 // pp_188942 // …
GO:0005525	F	GTP binding	13	227	1058	90812	5.4e-06	0.00017	// pp_203553 // pp_66210 // pp_115323 // pp_215568 // pp_67822 // pp_67821 // pp_73187 // pp_241471 // pp_73179 // pp_206131 // pp_127696 // pp_67823 // pp_243219	// pp_159041 // pp_159040 // pp_160447 // pp_152000 // pp_150320 // pp_101583 // pp_111489 // pp_101584 // pp_111487 // pp_111486 // pp_37939 // pp_111484 // pp_202068 // pp_115326 // pp_115324 // pp_115325 // pp_115322 // pp_4988 // pp_75854 // pp_115321 // pp_86818 // pp_4246 // pp_128975 // pp_128974 // pp_128973 // pp_128972 // pp_128971 // pp_128970 // pp_188940 // pp_188941 // pp_188942 // …
GO:0061650	F	ubiquitin-like protein conjugating enzyme activity	6	227	169	90812	5.5e-06	0.00017	// pp_155149 // pp_76615 // pp_242391 // pp_155142 // pp_76616 // pp_73739	// pp_155145 // pp_193141 // pp_193142 // pp_76617 // pp_130730 // pp_234477 // pp_234470 // pp_215657 // pp_215656 // pp_215655 // pp_89474 // pp_215653 // pp_89472 // pp_215651 // pp_215650 // pp_4703 // pp_74058 // pp_215659 // pp_215658 // pp_19351 // pp_123401 // pp_134309 // pp_134308 // pp_102856 // pp_252775 // pp_252774 // pp_252771 // pp_252770 // pp_252772 // pp_6973 // pp_215649 // pp…
GO:0061631	F	ubiquitin conjugating enzyme activity	6	227	165	90812	4.8e-06	0.00017	// pp_155149 // pp_76615 // pp_242391 // pp_155142 // pp_76616 // pp_73739	// pp_155145 // pp_193141 // pp_193142 // pp_76617 // pp_130730 // pp_234477 // pp_234470 // pp_215657 // pp_215656 // pp_215655 // pp_89474 // pp_215653 // pp_89472 // pp_215651 // pp_215650 // pp_4703 // pp_74058 // pp_215659 // pp_215658 // pp_19351 // pp_123401 // pp_134309 // pp_134308 // pp_102856 // pp_252775 // pp_252774 // pp_252771 // pp_252770 // pp_252772 // pp_6973 // pp_215649 // pp…
GO:0019001	F	guanyl nucleotide binding	13	227	1071	90812	6.1e-06	0.00018	// pp_203553 // pp_66210 // pp_115323 // pp_215568 // pp_67822 // pp_67821 // pp_73187 // pp_241471 // pp_73179 // pp_206131 // pp_127696 // pp_67823 // pp_243219	// pp_159041 // pp_159040 // pp_160447 // pp_152000 // pp_150320 // pp_101583 // pp_111489 // pp_101584 // pp_111487 // pp_111486 // pp_37939 // pp_111484 // pp_202068 // pp_115326 // pp_115324 // pp_115325 // pp_115322 // pp_4988 // pp_75854 // pp_115321 // pp_86818 // pp_4246 // pp_128975 // pp_128974 // pp_128973 // pp_128972 // pp_128971 // pp_128970 // pp_188940 // pp_188941 // pp_188942 // …
GO:0031625	F	ubiquitin protein ligase binding	6	227	196	90812	1.3e-05	0.00034	// pp_216831 // pp_215443 // pp_215440 // pp_215445 // pp_197055 // pp_11322	// pp_233327 // pp_233326 // pp_233325 // pp_233324 // pp_233323 // pp_153160 // pp_148613 // pp_148614 // pp_148616 // pp_216139 // pp_139457 // pp_231699 // pp_231698 // pp_119727 // pp_231696 // pp_214140 // pp_16735 // pp_139458 // pp_102482 // pp_40536 // pp_77153 // pp_102480 // pp_40539 // pp_40538 // pp_199385 // pp_151357 // pp_5380 // pp_225159 // pp_196003 // pp_195752 // pp_196008 // …
GO:0019843	F	rRNA binding	7	227	296	90812	1.3e-05	0.00034	// pp_108635 // pp_135557 // pp_199671 // pp_234787 // pp_68597 // pp_233271 // pp_179277	// pp_147737 // pp_147738 // pp_147739 // pp_221455 // pp_94243 // pp_13999 // pp_167272 // pp_61740 // pp_75787 // pp_160919 // pp_135557 // pp_81826 // pp_89913 // pp_35113 // pp_215096 // pp_108371 // pp_108370 // pp_81291 // pp_74110 // pp_135555 // pp_181033 // pp_181032 // pp_135554 // pp_181036 // pp_181035 // pp_181034 // pp_215091 // pp_138858 // pp_215093 // pp_215092 // pp_215095 // pp…
GO:0003924	F	GTPase activity	11	227	866	90812	2e-05	0.00049	// pp_203553 // pp_66210 // pp_115323 // pp_215568 // pp_67822 // pp_67821 // pp_241471 // pp_206131 // pp_127696 // pp_67823 // pp_243219	// pp_160447 // pp_150320 // pp_111489 // pp_111488 // pp_111487 // pp_111486 // pp_111485 // pp_111484 // pp_202068 // pp_115326 // pp_115324 // pp_115325 // pp_115322 // pp_115323 // pp_75854 // pp_115321 // pp_86818 // pp_4246 // pp_128975 // pp_128974 // pp_128973 // pp_128972 // pp_128971 // pp_128970 // pp_188940 // pp_188941 // pp_188942 // pp_188943 // pp_188944 // pp_188945 // pp_10789 /…
GO:0003779	F	actin binding	7	227	453	90812	0.00019	0.0044	// pp_110871 // pp_134778 // pp_134771 // pp_134772 // pp_252650 // pp_179273 // pp_179270	// pp_152327 // pp_152326 // pp_152325 // pp_2523 // pp_184219 // pp_62151 // pp_166621 // pp_166620 // pp_49500 // pp_197980 // pp_114777 // pp_59000 // pp_163058 // pp_81838 // pp_237413 // pp_122119 // pp_122118 // pp_122117 // pp_122115 // pp_16257 // pp_183279 // pp_201353 // pp_179273 // pp_179270 // pp_179271 // pp_179276 // pp_179274 // pp_179275 // pp_71321 // pp_161509 // pp_110872 // p…
GO:0003743	F	translation initiation factor activity	6	227	326	90812	0.00021	0.0045	// pp_58760 // pp_173296 // pp_243174 // pp_76301 // pp_223503 // pp_223510	// pp_164076 // pp_76449 // pp_164074 // pp_164075 // pp_187239 // pp_164077 // pp_155191 // pp_155190 // pp_155193 // pp_76443 // pp_76444 // pp_76445 // pp_76446 // pp_76447 // pp_153234 // pp_153235 // pp_187242 // pp_187243 // pp_187240 // pp_187241 // pp_75113 // pp_75112 // pp_2799 // pp_75115 // pp_75114 // pp_168911 // pp_168910 // pp_97065 // pp_161787 // pp_155319 // pp_21958 // pp_1714…
GO:0004857	F	enzyme inhibitor activity	6	227	324	90812	0.0002	0.0045	// pp_134778 // pp_134771 // pp_134772 // pp_252650 // pp_152827 // pp_152829	// pp_134772 // pp_194734 // pp_164071 // pp_177621 // pp_177620 // pp_99382 // pp_201848 // pp_210412 // pp_210413 // pp_121730 // pp_121731 // pp_210414 // pp_172825 // pp_236401 // pp_236400 // pp_236403 // pp_236402 // pp_94798 // pp_100546 // pp_27400 // pp_195633 // pp_28146 // pp_189918 // pp_169087 // pp_213691 // pp_85352 // pp_213693 // pp_213692 // pp_85354 // pp_105667 // pp_25107 // …
GO:0035639	F	purine ribonucleoside triphosphate binding	41	227	8513	90812	0.00022	0.0045	// pp_85638 // pp_212082 // pp_155142 // pp_76301 // pp_117765 // pp_67821 // pp_73739 // pp_94288 // pp_241471 // pp_146610 // pp_235208 // pp_153131 // pp_67823 // pp_115323 // pp_155149 // pp_212084 // pp_76615 // pp_215568 // pp_67822 // pp_76616 // pp_68484 // pp_227308 // pp_73029 // pp_228280 // pp_203553 // pp_66210 // pp_92107 // pp_68474 // pp_73179 // pp_243219 // pp_210136 // pp_12821…	// pp_72706 // pp_158842 // pp_111489 // pp_111488 // pp_111487 // pp_111486 // pp_111485 // pp_111484 // pp_115701 // pp_250394 // pp_177292 // pp_177293 // pp_177290 // pp_177291 // pp_74058 // pp_177294 // pp_113424 // pp_115702 // pp_113422 // pp_2788
GO:0016879	F	ligase activity, forming carbon-nitrogen bonds	5	227	264	90812	0.00062	0.012	// pp_85638 // pp_179270 // pp_68484 // pp_68474 // pp_179273	// pp_78797 // pp_85638 // pp_199439 // pp_226489 // pp_85637 // pp_85636 // pp_217127 // pp_217126 // pp_217125 // pp_96272 // pp_129602 // pp_129603 // pp_129600 // pp_159211 // pp_97990 // pp_113973 // pp_217128 // pp_238010 // pp_113972 // pp_249326 // pp_179265 // pp_45052 // pp_159209 // pp_159208 // pp_129598 // pp_179264 // pp_48944 // pp_68486 // pp_68485 // pp_68484 // pp_68483 // pp_17…
GO:0015267	F	channel activity	6	227	548	90812	0.003	0.056	// pp_136341 // pp_66604 // pp_155039 // pp_163612 // pp_163610 // pp_198184	// pp_40548 // pp_216517 // pp_93642 // pp_234262 // pp_58613 // pp_58615 // pp_58614 // pp_58617 // pp_58616 // pp_58619 // pp_173503 // pp_146880 // pp_173506 // pp_146886 // pp_173504 // pp_146884 // pp_219228 // pp_208611 // pp_219227 // pp_208613 // pp_208612 // pp_208614 // pp_142060 // pp_147427 // pp_215846 // pp_215847 // pp_215844 // pp_215845 // pp_173693 // pp_125668 // pp_125669 // p…
GO:0022803	F	passive transmembrane transporter activity	6	227	548	90812	0.003	0.056	// pp_136341 // pp_66604 // pp_155039 // pp_163612 // pp_163610 // pp_198184	// pp_40548 // pp_216517 // pp_93642 // pp_234262 // pp_58613 // pp_58615 // pp_58614 // pp_58617 // pp_58616 // pp_58619 // pp_173503 // pp_146880 // pp_173506 // pp_146886 // pp_173504 // pp_146884 // pp_219228 // pp_208611 // pp_219227 // pp_208613 // pp_208612 // pp_208614 // pp_142060 // pp_147427 // pp_215846 // pp_215847 // pp_215844 // pp_215845 // pp_173693 // pp_125668 // pp_125669 // p…
GO:0008092	F	cytoskeletal protein binding	8	227	945	90812	0.0033	0.058	// pp_110871 // pp_134778 // pp_134771 // pp_134772 // pp_252650 // pp_235208 // pp_179273 // pp_179270	// pp_211475 // pp_142142 // pp_152327 // pp_152326 // pp_152325 // pp_2523 // pp_112310 // pp_196396 // pp_184219 // pp_196398 // pp_196399 // pp_94666 // pp_132547 // pp_137793 // pp_137792 // pp_137791 // pp_137790 // pp_93790 // pp_62151 // pp_226661 // pp_226663 // pp_226664 // pp_42166 // pp_226667 // pp_166621 // pp_166620 // pp_86566 // pp_142141 // pp_142144 // pp_142145 // pp_49500 // p…
GO:0016462	F	pyrophosphatase activity	19	227	3687	90812	0.0039	0.068	// pp_203553 // pp_66210 // pp_115323 // pp_243219 // pp_76301 // pp_206131 // pp_215568 // pp_67822 // pp_67821 // pp_67823 // pp_94288 // pp_241471 // pp_227308 // pp_235175 // pp_235208 // pp_128211 // pp_127696 // pp_60246 // pp_203272	// pp_178459 // pp_118544 // pp_239680 // pp_158842 // pp_178458 // pp_80638 // pp_178457 // pp_42286 // pp_111489 // pp_200278 // pp_200277 // pp_200276 // pp_119492 // pp_119493 // pp_15454 // pp_202068 // pp_115701 // pp_115326 // pp_115324 // pp_11532
GO:0016818	F	hydrolase activity, acting on acid anhydrides, in phosphorus-containing anhydrides	19	227	3722	90812	0.0043	0.07	// pp_203553 // pp_66210 // pp_115323 // pp_243219 // pp_76301 // pp_206131 // pp_215568 // pp_67822 // pp_67821 // pp_67823 // pp_94288 // pp_241471 // pp_227308 // pp_235175 // pp_235208 // pp_128211 // pp_127696 // pp_60246 // pp_203272	// pp_178459 // pp_118544 // pp_239680 // pp_158842 // pp_178458 // pp_80638 // pp_178457 // pp_42286 // pp_111489 // pp_200278 // pp_200277 // pp_200276 // pp_119492 // pp_119493 // pp_15454 // pp_202068 // pp_115701 // pp_115326 // pp_115324 // pp_11532
GO:0016817	F	hydrolase activity, acting on acid anhydrides	19	227	3738	90812	0.0045	0.07	// pp_203553 // pp_66210 // pp_115323 // pp_243219 // pp_76301 // pp_206131 // pp_215568 // pp_67822 // pp_67821 // pp_67823 // pp_94288 // pp_241471 // pp_227308 // pp_235175 // pp_235208 // pp_128211 // pp_127696 // pp_60246 // pp_203272	// pp_178459 // pp_118544 // pp_239680 // pp_158842 // pp_178458 // pp_80638 // pp_178457 // pp_42286 // pp_111489 // pp_200278 // pp_200277 // pp_119491 // pp_119492 // pp_119493 // pp_15454 // pp_202068 // pp_115701 // pp_115326 // pp_115324 // pp_11532
GO:0015078	F	hydrogen ion transmembrane transporter activity	5	227	416	90812	0.0044	0.07	// pp_203272 // pp_60246 // pp_227308 // pp_235208 // pp_66215	// pp_8844 // pp_222708 // pp_167277 // pp_107755 // pp_167278 // pp_239996 // pp_183895 // pp_239998 // pp_239999 // pp_138859 // pp_27888 // pp_117777 // pp_117776 // pp_117775 // pp_117774 // pp_117773 // pp_117772 // pp_117771 // pp_117770 // pp_36386 // pp_130470 // pp_39316 // pp_203272 // pp_179177 // pp_1932 // pp_95738 // pp_246754 // pp_19901 // pp_91719 // pp_23076 // pp_205931 // pp_2…
GO:0016209	F	antioxidant activity	7	227	794	90812	0.0046	0.07	// pp_153568 // pp_85345 // pp_168745 // pp_209535 // pp_209534 // pp_192004 // pp_179544	// pp_86618 // pp_148627 // pp_81903 // pp_81902 // pp_177108 // pp_177109 // pp_81905 // pp_81904 // pp_183667 // pp_216130 // pp_138853 // pp_134688 // pp_234069 // pp_134685 // pp_134686 // pp_134687 // pp_142331 // pp_142332 // pp_142418 // pp_142414 // pp_176752 // pp_142417 // pp_177028 // pp_79464 // pp_92885 // pp_243571 // pp_243570 // pp_84527 // pp_212034 // pp_134548 // pp_212032 // p…
GO:0017111	F	nucleoside-triphosphatase activity	18	227	3512	90812	0.0051	0.075	// pp_203553 // pp_66210 // pp_115323 // pp_243219 // pp_76301 // pp_206131 // pp_215568 // pp_67822 // pp_67821 // pp_67823 // pp_94288 // pp_241471 // pp_227308 // pp_235208 // pp_128211 // pp_127696 // pp_60246 // pp_203272	// pp_178459 // pp_118544 // pp_239680 // pp_158842 // pp_178458 // pp_80638 // pp_178457 // pp_42286 // pp_111489 // pp_200278 // pp_200277 // pp_200276 // pp_119492 // pp_119493 // pp_15454 // pp_115701 // pp_115326 // pp_115324 // pp_115325 // pp_11532
GO:0004601	F	peroxidase activity	6	227	641	90812	0.0063	0.091	// pp_153568 // pp_168745 // pp_209535 // pp_209534 // pp_192004 // pp_179544	// pp_86618 // pp_148627 // pp_81903 // pp_81902 // pp_81901 // pp_81900 // pp_81905 // pp_81904 // pp_183667 // pp_216130 // pp_138853 // pp_134688 // pp_234069 // pp_134685 // pp_134686 // pp_134687 // pp_142418 // pp_142414 // pp_176752 // pp_142417 // pp_177028 // pp_243571 // pp_243570 // pp_212034 // pp_134548 // pp_212032 // pp_212033 // pp_212030 // pp_212031 // pp_127402 // pp_64995 // p…
GO:0016684	F	oxidoreductase activity, acting on peroxide as acceptor	6	227	653	90812	0.0069	0.097	// pp_153568 // pp_168745 // pp_209535 // pp_209534 // pp_192004 // pp_179544	// pp_86618 // pp_148627 // pp_81903 // pp_81902 // pp_81901 // pp_81900 // pp_81905 // pp_81904 // pp_183667 // pp_216130 // pp_138853 // pp_134688 // pp_234069 // pp_134685 // pp_134686 // pp_134687 // pp_142418 // pp_142414 // pp_176752 // pp_142417 // pp_177028 // pp_188235 // pp_243571 // pp_243570 // pp_212034 // pp_134548 // pp_212032 // pp_212033 // pp_212030 // pp_212031 // pp_127402 // …
GO:0016616	F	oxidoreductase activity, acting on the CH-OH group of donors, NAD or NADP as acceptor	6	227	664	90812	0.0075	0.1	// pp_93812 // pp_136811 // pp_88327 // pp_85327 // pp_153221 // pp_33185	// pp_133992 // pp_59907 // pp_179986 // pp_179987 // pp_179988 // pp_179989 // pp_9862 // pp_181257 // pp_111333 // pp_111335 // pp_111334 // pp_111336 // pp_73573 // pp_73572 // pp_73571 // pp_73576 // pp_73575 // pp_95664 // pp_243237 // pp_141910 // pp_130831 // pp_66048 // pp_143224 // pp_188762 // pp_115693 // pp_66047 // pp_93812 // pp_194139 // pp_218172 // pp_252672 // pp_252673 // pp_13…
GO:0046906	F	tetrapyrrole binding	9	227	1367	90812	0.0092	0.12	// pp_153568 // pp_87052 // pp_128521 // pp_203881 // pp_168745 // pp_209535 // pp_209534 // pp_192004 // pp_179544	// pp_134685 // pp_134686 // pp_169019 // pp_169018 // pp_169017 // pp_188235 // pp_187470 // pp_2934 // pp_135401 // pp_135400 // pp_135403 // pp_135402 // pp_219598 // pp_219599 // pp_139884 // pp_139882 // pp_161374 // pp_161372 // pp_161373 // pp_238722 // pp_238723 // pp_192004 // pp_192002 // pp_192000 // pp_238725 // pp_23509 // pp_242271 // pp_242272 // pp_222711 // pp_207993 // pp_53233 …
GO:0016614	F	oxidoreductase activity, acting on CH-OH group of donors	6	227	808	90812	0.018	0.23	// pp_93812 // pp_136811 // pp_88327 // pp_85327 // pp_153221 // pp_33185	// pp_133992 // pp_59907 // pp_179986 // pp_179987 // pp_179988 // pp_179989 // pp_181258 // pp_10733 // pp_181257 // pp_111333 // pp_111335 // pp_111334 // pp_111336 // pp_73573 // pp_73572 // pp_73571 // pp_73576 // pp_73575 // pp_95664 // pp_107998 // pp_107999 // pp_141910 // pp_55844 // pp_122542 // pp_122543 // pp_107997 // pp_33301 // pp_143224 // pp_188762 // pp_115693 // pp_8443 // pp_66…
GO:0019899	F	enzyme binding	7	227	1054	90812	0.019	0.24	// pp_216831 // pp_215443 // pp_215440 // pp_215445 // pp_197055 // pp_227967 // pp_11322	// pp_8844 // pp_151357 // pp_212922 // pp_212923 // pp_212924 // pp_153160 // pp_212926 // pp_212921 // pp_226485 // pp_226487 // pp_49497 // pp_28314 // pp_211705 // pp_56578 // pp_211707 // pp_115076 // pp_155850 // pp_107755 // pp_56579 // pp_124537 // pp_124536 // pp_124535 // pp_124534 // pp_139457 // pp_231699 // pp_231698 // pp_194633 // pp_196398 // pp_231696 // pp_78248 // pp_16735 // p…
GO:0020037	F	heme binding	8	227	1306	90812	0.02	0.24	// pp_153568 // pp_128521 // pp_203881 // pp_168745 // pp_209535 // pp_209534 // pp_192004 // pp_179544	// pp_246725 // pp_188713 // pp_138562 // pp_188715 // pp_148627 // pp_71893 // pp_71894 // pp_167178 // pp_167179 // pp_163020 // pp_163021 // pp_163022 // pp_216130 // pp_126386 // pp_241838 // pp_241839 // pp_205418 // pp_205416 // pp_205417 // pp_252244 // pp_238818 // pp_138853 // pp_173160 // pp_162751 // pp_162750 // pp_155560 // pp_234069 // pp_238811 // pp_134686 // pp_238813 // pp_23881…
GO:0015077	F	monovalent inorganic cation transmembrane transporter activity	5	227	611	90812	0.02	0.25	// pp_203272 // pp_60246 // pp_227308 // pp_235208 // pp_66215	// pp_8844 // pp_66637 // pp_21241 // pp_66638 // pp_66639 // pp_167277 // pp_107755 // pp_167278 // pp_234262 // pp_58613 // pp_58615 // pp_58614 // pp_183895 // pp_239998 // pp_16081 // pp_138859 // pp_27888 // pp_33651 // pp_97501 // pp_117777 // pp_117776 // pp_117775 // pp_117774 // pp_117773 // pp_117772 // pp_117771 // pp_173693 // pp_36386 // pp_130470 // pp_39316 // pp_203272 // pp_17917…
GO:0044877	F	macromolecular complex binding	7	227	1106	90812	0.024	0.28	// pp_203553 // pp_58760 // pp_243174 // pp_179273 // pp_179270 // pp_233271 // pp_198200	// pp_182017 // pp_212920 // pp_212922 // pp_212923 // pp_212924 // pp_212925 // pp_212926 // pp_212921 // pp_226485 // pp_226487 // pp_243117 // pp_200374 // pp_153235 // pp_200372 // pp_200373 // pp_153230 // pp_153231 // pp_179266 // pp_141471 // pp_68742 // pp_8997 // pp_184219 // pp_212927 // pp_115850 // pp_100389 // pp_236249 // pp_236248 // pp_178464 // pp_234067 // pp_234066 // pp_193096…
GO:0005524	F	ATP binding	28	227	7484	90812	0.033	0.38	// pp_85638 // pp_212082 // pp_155142 // pp_76301 // pp_117765 // pp_153131 // pp_94288 // pp_235208 // pp_73739 // pp_155149 // pp_212084 // pp_76615 // pp_146610 // pp_76616 // pp_68484 // pp_227308 // pp_73029 // pp_228280 // pp_92107 // pp_68474 // pp_210136 // pp_128211 // pp_212078 // pp_206119 // pp_143734 // pp_242391 // pp_197437 // pp_181280	// pp_72706 // pp_158842 // pp_115701 // pp_250394 // pp_177292 // pp_177293 // pp_177290 // pp_177291 // pp_74058 // pp_177294 // pp_113424 // pp_115702 // pp_113422 // pp_27888 // pp_149693 // pp_149692 // pp_149691 // pp_149690 // pp_149696 // pp_14969
GO:0005515	F	protein binding	31	227	8590	90812	0.039	0.43	// pp_117855 // pp_75314 // pp_108496 // pp_94288 // pp_235208 // pp_227967 // pp_73739 // pp_179273 // pp_179270 // pp_91891 // pp_110871 // pp_215443 // pp_215440 // pp_215568 // pp_146610 // pp_215445 // pp_197055 // pp_233271 // pp_93812 // pp_216831 // pp_218174 // pp_252650 // pp_210136 // pp_134778 // pp_94098 // pp_163745 // pp_134771 // pp_134772 // pp_66672 // pp_197437 // pp_11322	// pp_188304 // pp_188305 // pp_188303 // pp_188300 // pp_188301 // pp_3679 // pp_85092 // pp_70570 // pp_108489 // pp_108488 // pp_51643 // pp_51645 // pp_51644 // pp_51647 // pp_108480 // pp_108482 // pp_108485 // pp_108484 // pp_108487 // pp_108486 //
GO:0097367	F	carbohydrate derivative binding	44	227	12878	90812	0.038	0.43	// pp_85638 // pp_212082 // pp_155142 // pp_76301 // pp_117816 // pp_117765 // pp_67821 // pp_73739 // pp_94288 // pp_241471 // pp_146610 // pp_235208 // pp_153131 // pp_67823 // pp_115323 // pp_155149 // pp_212084 // pp_76615 // pp_215568 // pp_67822 // pp_76616 // pp_68484 // pp_227308 // pp_73029 // pp_228280 // pp_203553 // pp_66210 // pp_92107 // pp_68474 // pp_117807 // pp_243219 // pp_2101…	// pp_115700 // pp_174799 // pp_158842 // pp_142311 // pp_137460 // pp_111489 // pp_111488 // pp_111487 // pp_111486 // pp_111485 // pp_111484 // pp_115701 // pp_250394 // pp_177292 // pp_177293 // pp_177290 // pp_177291 // pp_40941 // pp_177294 // pp_131
GO:0016874	F	ligase activity	7	227	1261	90812	0.044	0.47	// pp_85638 // pp_68474 // pp_242391 // pp_68484 // pp_73029 // pp_179273 // pp_179270	// pp_148593 // pp_186973 // pp_186972 // pp_181739 // pp_76614 // pp_168748 // pp_243114 // pp_49990 // pp_49991 // pp_49992 // pp_179026 // pp_92815 // pp_23262 // pp_5061 // pp_68354 // pp_226489 // pp_59656 // pp_59657 // pp_75850 // pp_238006 // pp_168837 // pp_45051 // pp_183325 // pp_45052 // pp_222527 // pp_3839 // pp_98456 // pp_186836 // pp_153266 // pp_14852 // pp_222529 // pp_222528 /…
GO:0030234	F	enzyme regulator activity	6	227	1081	90812	0.059	0.62	// pp_134778 // pp_134771 // pp_134772 // pp_252650 // pp_152827 // pp_152829	// pp_28314 // pp_194734 // pp_194735 // pp_246027 // pp_104711 // pp_104710 // pp_10730 // pp_196587 // pp_94795 // pp_94796 // pp_94797 // pp_66397 // pp_110438 // pp_94793 // pp_66396 // pp_94798 // pp_196589 // pp_196588 // pp_196396 // pp_169092 // pp_160911 // pp_160910 // pp_213693 // pp_213692 // pp_58857 // pp_169090 // pp_63577 // pp_155712 // pp_63578 // pp_63579 // pp_229062 // pp_247…
GO:0004842	F	ubiquitin-protein transferase activity	6	227	1093	90812	0.061	0.64	// pp_155149 // pp_76615 // pp_242391 // pp_155142 // pp_76616 // pp_73739	// pp_201173 // pp_201172 // pp_201171 // pp_201170 // pp_97887 // pp_76615 // pp_79031 // pp_162149 // pp_193141 // pp_193142 // pp_81907 // pp_81906 // pp_168749 // pp_81908 // pp_221104 // pp_128872 // pp_16735 // pp_177869 // pp_184751 // pp_160467 // pp_169479 // pp_123401 // pp_221101 // pp_135327 // pp_224491 // pp_230539 // pp_230538 // pp_252775 // pp_252774 // pp_147549 // pp_147548 // …
GO:0032550	F	purine ribonucleoside binding	41	227	12547	90812	0.071	0.66	// pp_85638 // pp_212082 // pp_155142 // pp_76301 // pp_117765 // pp_67821 // pp_73739 // pp_94288 // pp_241471 // pp_146610 // pp_235208 // pp_153131 // pp_67823 // pp_115323 // pp_155149 // pp_212084 // pp_76615 // pp_215568 // pp_67822 // pp_76616 // pp_68484 // pp_227308 // pp_73029 // pp_228280 // pp_203553 // pp_66210 // pp_92107 // pp_68474 // pp_73179 // pp_243219 // pp_210136 // pp_12821…	// pp_115700 // pp_174799 // pp_158842 // pp_137460 // pp_111489 // pp_111488 // pp_111487 // pp_111486 // pp_111485 // pp_111484 // pp_115701 // pp_250394 // pp_177292 // pp_177293 // pp_177290 // pp_177291 // pp_40941 // pp_177294 // pp_131738 // pp_113
GO:0001883	F	purine nucleoside binding	41	227	12547	90812	0.071	0.66	// pp_85638 // pp_212082 // pp_155142 // pp_76301 // pp_117765 // pp_67821 // pp_73739 // pp_94288 // pp_241471 // pp_146610 // pp_235208 // pp_153131 // pp_67823 // pp_115323 // pp_155149 // pp_212084 // pp_76615 // pp_215568 // pp_67822 // pp_76616 // pp_68484 // pp_227308 // pp_73029 // pp_228280 // pp_203553 // pp_66210 // pp_92107 // pp_68474 // pp_73179 // pp_243219 // pp_210136 // pp_12821…	// pp_115700 // pp_174799 // pp_158842 // pp_137460 // pp_111489 // pp_111488 // pp_111487 // pp_111486 // pp_111485 // pp_111484 // pp_115701 // pp_250394 // pp_177292 // pp_177293 // pp_177290 // pp_177291 // pp_40941 // pp_177294 // pp_131738 // pp_113
GO:0001882	F	nucleoside binding	41	227	12568	90812	0.072	0.66	// pp_85638 // pp_212082 // pp_155142 // pp_76301 // pp_117765 // pp_67821 // pp_73739 // pp_94288 // pp_241471 // pp_146610 // pp_235208 // pp_153131 // pp_67823 // pp_115323 // pp_155149 // pp_212084 // pp_76615 // pp_215568 // pp_67822 // pp_76616 // pp_68484 // pp_227308 // pp_73029 // pp_228280 // pp_203553 // pp_66210 // pp_92107 // pp_68474 // pp_73179 // pp_243219 // pp_210136 // pp_12821…	// pp_115700 // pp_174799 // pp_158842 // pp_137460 // pp_111489 // pp_111488 // pp_111487 // pp_111486 // pp_111485 // pp_111484 // pp_115701 // pp_250394 // pp_177292 // pp_177293 // pp_177290 // pp_177291 // pp_40941 // pp_177294 // pp_131738 // pp_113
GO:0016746	F	transferase activity, transferring acyl groups	7	227	1391	90812	0.066	0.66	// pp_134820 // pp_134826 // pp_134827 // pp_134828 // pp_242391 // pp_73029 // pp_181280	// pp_205340 // pp_7571 // pp_128728 // pp_225087 // pp_105299 // pp_105298 // pp_105297 // pp_42472 // pp_66829 // pp_221502 // pp_165279 // pp_165278 // pp_40383 // pp_126485 // pp_126487 // pp_126486 // pp_213035 // pp_213034 // pp_213030 // pp_213033 // pp_138172 // pp_138170 // pp_138171 // pp_30094 // pp_213781 // pp_100782 // pp_135619 // pp_212812 // pp_81760 // pp_209250 // pp_8240 // pp…
GO:0019787	F	ubiquitin-like protein transferase activity	6	227	1129	90812	0.069	0.66	// pp_155149 // pp_76615 // pp_242391 // pp_155142 // pp_76616 // pp_73739	// pp_201173 // pp_201172 // pp_201171 // pp_201170 // pp_97887 // pp_76615 // pp_219290 // pp_79031 // pp_162149 // pp_193141 // pp_193142 // pp_81907 // pp_81906 // pp_168749 // pp_81908 // pp_220626 // pp_220627 // pp_221104 // pp_128872 // pp_16735 // pp_177869 // pp_184751 // pp_160467 // pp_169479 // pp_123401 // pp_221101 // pp_135327 // pp_224491 // pp_230539 // pp_230538 // pp_252775 // …
GO:0036094	F	small molecule binding	49	227	15281	90812	0.07	0.66	// pp_85638 // pp_212082 // pp_155142 // pp_76301 // pp_117765 // pp_67821 // pp_73739 // pp_94288 // pp_241471 // pp_146610 // pp_235208 // pp_153131 // pp_88327 // pp_115323 // pp_155149 // pp_212084 // pp_76615 // pp_215568 // pp_67822 // pp_76616 // pp_157905 // pp_68484 // pp_227308 // pp_73029 // pp_228280 // pp_93812 // pp_66210 // pp_92107 // pp_68474 // pp_252650 // pp_243219 // pp_19743…	// pp_115700 // pp_174799 // pp_158842 // pp_142311 // pp_137460 // pp_111489 // pp_111488 // pp_111487 // pp_111486 // pp_111485 // pp_111484 // pp_115701 // pp_250394 // pp_177292 // pp_177293 // pp_177290 // pp_177291 // pp_40941 // pp_177294 // pp_131
GO:0032549	F	ribonucleoside binding	41	227	12568	90812	0.072	0.66	// pp_85638 // pp_212082 // pp_155142 // pp_76301 // pp_117765 // pp_67821 // pp_73739 // pp_94288 // pp_241471 // pp_146610 // pp_235208 // pp_153131 // pp_67823 // pp_115323 // pp_155149 // pp_212084 // pp_76615 // pp_215568 // pp_67822 // pp_76616 // pp_68484 // pp_227308 // pp_73029 // pp_228280 // pp_203553 // pp_66210 // pp_92107 // pp_68474 // pp_73179 // pp_243219 // pp_210136 // pp_12821…	// pp_115700 // pp_174799 // pp_158842 // pp_137460 // pp_111489 // pp_111488 // pp_111487 // pp_111486 // pp_111485 // pp_111484 // pp_115701 // pp_250394 // pp_177292 // pp_177293 // pp_177290 // pp_177291 // pp_40941 // pp_177294 // pp_131738 // pp_113
GO:0032555	F	purine ribonucleotide binding	41	227	12610	90812	0.075	0.67	// pp_85638 // pp_212082 // pp_155142 // pp_76301 // pp_117765 // pp_67821 // pp_73739 // pp_94288 // pp_241471 // pp_146610 // pp_235208 // pp_153131 // pp_67823 // pp_115323 // pp_155149 // pp_212084 // pp_76615 // pp_215568 // pp_67822 // pp_76616 // pp_68484 // pp_227308 // pp_73029 // pp_228280 // pp_203553 // pp_66210 // pp_92107 // pp_68474 // pp_73179 // pp_243219 // pp_210136 // pp_12821…	// pp_115700 // pp_174799 // pp_158842 // pp_142311 // pp_137460 // pp_111489 // pp_111488 // pp_111487 // pp_111486 // pp_111485 // pp_111484 // pp_115701 // pp_250394 // pp_177292 // pp_177293 // pp_177290 // pp_177291 // pp_40941 // pp_177294 // pp_131
GO:0017076	F	purine nucleotide binding	41	227	12647	90812	0.077	0.68	// pp_85638 // pp_212082 // pp_155142 // pp_76301 // pp_117765 // pp_67821 // pp_73739 // pp_94288 // pp_241471 // pp_146610 // pp_235208 // pp_153131 // pp_67823 // pp_115323 // pp_155149 // pp_212084 // pp_76615 // pp_215568 // pp_67822 // pp_76616 // pp_68484 // pp_227308 // pp_73029 // pp_228280 // pp_203553 // pp_66210 // pp_92107 // pp_68474 // pp_73179 // pp_243219 // pp_210136 // pp_12821…	// pp_115700 // pp_174799 // pp_158842 // pp_142311 // pp_137460 // pp_111489 // pp_111488 // pp_111487 // pp_111486 // pp_111485 // pp_111484 // pp_115701 // pp_250394 // pp_177292 // pp_177293 // pp_177290 // pp_177291 // pp_40941 // pp_177294 // pp_131
GO:0016491	F	oxidoreductase activity	24	227	6894	90812	0.081	0.7	// pp_164366 // pp_136811 // pp_85327 // pp_128521 // pp_134880 // pp_85345 // pp_157905 // pp_88327 // pp_199671 // pp_192004 // pp_179544 // pp_33185 // pp_93812 // pp_66215 // pp_162588 // pp_153568 // pp_87000 // pp_153221 // pp_168745 // pp_209535 // pp_209534 // pp_58760 // pp_203881 // pp_148199	// pp_148627 // pp_28707 // pp_218631 // pp_95704 // pp_95705 // pp_111333 // pp_111335 // pp_111334 // pp_95702 // pp_111336 // pp_112824 // pp_112825 // pp_134688 // pp_134689 // pp_112823 // pp_179526 // pp_179527 // pp_179524 // pp_179525 // pp_179523
GO:0098772	F	molecular function regulator	6	227	1186	90812	0.083	0.7	// pp_134778 // pp_134771 // pp_134772 // pp_252650 // pp_152827 // pp_152829	// pp_28314 // pp_194734 // pp_194735 // pp_246027 // pp_104711 // pp_104710 // pp_10730 // pp_196587 // pp_94795 // pp_94796 // pp_94797 // pp_201698 // pp_110438 // pp_14454 // pp_201699 // pp_94798 // pp_196589 // pp_196588 // pp_104705 // pp_196396 // pp_169092 // pp_160911 // pp_160910 // pp_213693 // pp_213692 // pp_115137 // pp_58857 // pp_169090 // pp_235169 // pp_58856 // pp_29541 // pp_…
GO:0032553	F	ribonucleotide binding	41	227	12744	90812	0.084	0.7	// pp_85638 // pp_212082 // pp_155142 // pp_76301 // pp_117765 // pp_67821 // pp_73739 // pp_94288 // pp_241471 // pp_146610 // pp_235208 // pp_153131 // pp_67823 // pp_115323 // pp_155149 // pp_212084 // pp_76615 // pp_215568 // pp_67822 // pp_76616 // pp_68484 // pp_227308 // pp_73029 // pp_228280 // pp_203553 // pp_66210 // pp_92107 // pp_68474 // pp_73179 // pp_243219 // pp_210136 // pp_12821…	// pp_115700 // pp_174799 // pp_158842 // pp_142311 // pp_137460 // pp_111489 // pp_111488 // pp_111487 // pp_111486 // pp_111485 // pp_111484 // pp_115701 // pp_250394 // pp_177292 // pp_177293 // pp_177290 // pp_177291 // pp_40941 // pp_177294 // pp_131
GO:0005488	F	binding	145	227	50336	90812	0.1	0.83	// pp_85638 // pp_209534 // pp_87052 // pp_136811 // pp_134880 // pp_146610 // pp_153131 // pp_215445 // pp_110871 // pp_100364 // pp_115323 // pp_179696 // pp_223510 // pp_157905 // pp_68484 // pp_227308 // pp_93812 // pp_218174 // pp_162588 // pp_66254 // pp_68474 // pp_243219 // pp_197437 // pp_209535 // pp_128211 // pp_215995 // pp_134778 // pp_94098 // pp_163745 // pp_179544 // pp_134772 // …	// pp_219353 // pp_24283 // pp_219357 // pp_28707 // pp_219358 // pp_219359 // pp_205835 // pp_219350 // pp_42382 // pp_14983 // pp_25777 // pp_191027 // pp_25772 // pp_16636 // pp_112824 // pp_112825 // pp_52666 // pp_112823 // pp_202179 // pp_27888 // p
GO:0022890	F	inorganic cation transmembrane transporter activity	5	227	1016	90812	0.12	0.94	// pp_203272 // pp_60246 // pp_227308 // pp_235208 // pp_66215	// pp_8844 // pp_137469 // pp_21241 // pp_66637 // pp_94103 // pp_66639 // pp_167277 // pp_50887 // pp_193148 // pp_107755 // pp_147357 // pp_167278 // pp_234262 // pp_58613 // pp_124285 // pp_124284 // pp_183895 // pp_188848 // pp_173503 // pp_66638 // pp_16081 // pp_173506 // pp_173504 // pp_173505 // pp_228354 // pp_138859 // pp_98990 // pp_98991 // pp_126869 // pp_33651 // pp_64599 // pp_1235…
GO:0015399	F	primary active transmembrane transporter activity	5	227	1050	90812	0.13	0.98	// pp_203272 // pp_60246 // pp_227308 // pp_235175 // pp_235208	// pp_8844 // pp_68810 // pp_89786 // pp_246013 // pp_52363 // pp_118420 // pp_239681 // pp_49965 // pp_115700 // pp_167277 // pp_211702 // pp_200278 // pp_200277 // pp_107755 // pp_200275 // pp_200274 // pp_15454 // pp_167278 // pp_127018 // pp_195038 // pp_195039 // pp_171893 // pp_183895 // pp_115704 // pp_994 // pp_115705 // pp_84799 // pp_63977 // pp_132428 // pp_132429 // pp_115706 // pp_72…
GO:0005506	F	iron ion binding	5	227	1036	90812	0.12	0.98	// pp_203881 // pp_194247 // pp_210449 // pp_148199 // pp_128521	// pp_166898 // pp_216509 // pp_71893 // pp_71894 // pp_167178 // pp_167179 // pp_163020 // pp_163021 // pp_163022 // pp_123133 // pp_126386 // pp_98395 // pp_241838 // pp_241839 // pp_205418 // pp_205416 // pp_205417 // pp_21900 // pp_238818 // pp_162751 // pp_162750 // pp_234067 // pp_234066 // pp_238811 // pp_238813 // pp_238814 // pp_238815 // pp_216768 // pp_216769 // pp_195953 // pp_169018 …
GO:0015405	F	P-P-bond-hydrolysis-driven transmembrane transporter activity	5	227	1045	90812	0.13	0.98	// pp_203272 // pp_60246 // pp_227308 // pp_235175 // pp_235208	// pp_8844 // pp_68810 // pp_89786 // pp_246013 // pp_52363 // pp_118420 // pp_239681 // pp_49965 // pp_115700 // pp_167277 // pp_211702 // pp_200278 // pp_200277 // pp_107755 // pp_200275 // pp_200274 // pp_15454 // pp_167278 // pp_127018 // pp_195038 // pp_195039 // pp_171893 // pp_183895 // pp_115704 // pp_994 // pp_115705 // pp_84799 // pp_63977 // pp_132428 // pp_132429 // pp_115706 // pp_72…
GO:0050662	F	coenzyme binding	5	227	1051	90812	0.13	0.98	// pp_93812 // pp_157905 // pp_173386 // pp_153221 // pp_88327	// pp_188713 // pp_133992 // pp_188715 // pp_188714 // pp_133997 // pp_173382 // pp_9862 // pp_243052 // pp_243053 // pp_243050 // pp_243051 // pp_188712 // pp_73573 // pp_73572 // pp_73571 // pp_175769 // pp_73575 // pp_59907 // pp_107998 // pp_181939 // pp_141910 // pp_55844 // pp_122542 // pp_122543 // pp_107996 // pp_107997 // pp_227530 // pp_188765 // pp_188766 // pp_188767 // pp_188760 // p…
GO:0000166	F	nucleotide binding	45	227	14988	90812	0.15	1	// pp_85638 // pp_212082 // pp_155142 // pp_76301 // pp_117765 // pp_67821 // pp_73739 // pp_94288 // pp_241471 // pp_146610 // pp_235208 // pp_153131 // pp_88327 // pp_115323 // pp_155149 // pp_212084 // pp_76615 // pp_215568 // pp_67822 // pp_76616 // pp_157905 // pp_68484 // pp_227308 // pp_73029 // pp_228280 // pp_93812 // pp_66210 // pp_92107 // pp_68474 // pp_73179 // pp_243219 // pp_197437…	// pp_115700 // pp_174799 // pp_158842 // pp_142311 // pp_137460 // pp_111489 // pp_111488 // pp_111487 // pp_111486 // pp_111485 // pp_111484 // pp_115701 // pp_250394 // pp_177292 // pp_177293 // pp_177290 // pp_177291 // pp_40941 // pp_177294 // pp_131
GO:1901265	F	nucleoside phosphate binding	45	227	14988	90812	0.15	1	// pp_85638 // pp_212082 // pp_155142 // pp_76301 // pp_117765 // pp_67821 // pp_73739 // pp_94288 // pp_241471 // pp_146610 // pp_235208 // pp_153131 // pp_88327 // pp_115323 // pp_155149 // pp_212084 // pp_76615 // pp_215568 // pp_67822 // pp_76616 // pp_157905 // pp_68484 // pp_227308 // pp_73029 // pp_228280 // pp_93812 // pp_66210 // pp_92107 // pp_68474 // pp_73179 // pp_243219 // pp_197437…	// pp_115700 // pp_174799 // pp_158842 // pp_142311 // pp_137460 // pp_111489 // pp_111488 // pp_111487 // pp_111486 // pp_111485 // pp_111484 // pp_115701 // pp_250394 // pp_177292 // pp_177293 // pp_177290 // pp_177291 // pp_40941 // pp_177294 // pp_131
GO:0016787	F	hydrolase activity	36	227	15116	90812	0.63	1	// pp_76327 // pp_57405 // pp_76301 // pp_173048 // pp_117816 // pp_243219 // pp_67821 // pp_94288 // pp_241471 // pp_235208 // pp_153131 // pp_167572 // pp_115323 // pp_184592 // pp_215568 // pp_67822 // pp_67823 // pp_199671 // pp_227308 // pp_203553 // pp_66210 // pp_117799 // pp_210565 // pp_117807 // pp_128211 // pp_60246 // pp_129585 // pp_223302 // pp_203969 // pp_225711 // pp_199988 // pp…	// pp_115700 // pp_158845 // pp_158846 // pp_158842 // pp_214546 // pp_158848 // pp_158849 // pp_153601 // pp_153600 // pp_48504 // pp_14983 // pp_47634 // pp_111489 // pp_111488 // pp_111487 // pp_111486 // pp_111485 // pp_111484 // pp_95708 // pp_95709
GO:0016772	F	transferase activity, transferring phosphorus-containing groups	7	227	7217	90812	1	1	// pp_206119 // pp_143734 // pp_159358 // pp_226490 // pp_117765 // pp_146610 // pp_197437	// pp_250390 // pp_28879 // pp_250394 // pp_74057 // pp_149693 // pp_149692 // pp_149691 // pp_149690 // pp_149696 // pp_149695 // pp_149694 // pp_14027 // pp_215080 // pp_198429 // pp_237898 // pp_215084 // pp_161779 // pp_106051 // pp_2461 // pp_138680
GO:0015075	F	ion transmembrane transporter activity	5	227	1946	90812	0.54	1	// pp_203272 // pp_60246 // pp_227308 // pp_235208 // pp_66215	// pp_137469 // pp_137468 // pp_66637 // pp_40548 // pp_137467 // pp_137466 // pp_184219 // pp_219228 // pp_219227 // pp_134680 // pp_126869 // pp_216440 // pp_114028 // pp_71177 // pp_74451 // pp_114026 // pp_114027 // pp_114024 // pp_114025 // pp_138689 // pp_233753 // pp_233754 // pp_233755 // pp_219578 // pp_8133 // pp_219577 // pp_245797 // pp_245796 // pp_105433 // pp_192739 // pp_105431 //…
GO:0032559	F	adenyl ribonucleotide binding	28	227	11574	90812	0.59	1	// pp_85638 // pp_212082 // pp_155142 // pp_76301 // pp_117765 // pp_153131 // pp_94288 // pp_235208 // pp_73739 // pp_155149 // pp_212084 // pp_76615 // pp_146610 // pp_76616 // pp_68484 // pp_227308 // pp_73029 // pp_228280 // pp_92107 // pp_68474 // pp_210136 // pp_128211 // pp_212078 // pp_206119 // pp_143734 // pp_242391 // pp_197437 // pp_181280	// pp_115700 // pp_174799 // pp_158842 // pp_142311 // pp_137460 // pp_115701 // pp_250394 // pp_177292 // pp_177293 // pp_177290 // pp_177291 // pp_40941 // pp_177294 // pp_131738 // pp_113424 // pp_115702 // pp_113422 // pp_27888 // pp_149693 // pp_1496
GO:0008324	F	cation transmembrane transporter activity	5	227	1562	90812	0.36	1	// pp_203272 // pp_60246 // pp_227308 // pp_235208 // pp_66215	// pp_137469 // pp_137468 // pp_66637 // pp_137467 // pp_137466 // pp_184219 // pp_126869 // pp_216440 // pp_114028 // pp_71177 // pp_114026 // pp_114027 // pp_114024 // pp_114025 // pp_138689 // pp_233753 // pp_233754 // pp_233755 // pp_245797 // pp_245796 // pp_105433 // pp_105432 // pp_105431 // pp_105430 // pp_234261 // pp_141264 // pp_239996 // pp_91719 // pp_222711 // pp_10354 // pp_246378 …
GO:0070011	F	peptidase activity, acting on L-amino acid peptides	7	227	2712	90812	0.52	1	// pp_129585 // pp_210565 // pp_167572 // pp_76327 // pp_203969 // pp_199988 // pp_227575	// pp_169307 // pp_169306 // pp_169305 // pp_1174 // pp_169303 // pp_60317 // pp_218278 // pp_169309 // pp_169308 // pp_169304 // pp_99469 // pp_218281 // pp_66815 // pp_25777 // pp_25772 // pp_218279 // pp_60387 // pp_84799 // pp_210650 // pp_226983 // p
GO:0016740	F	transferase activity	30	227	15434	90812	0.92	1	// pp_163685 // pp_155142 // pp_117765 // pp_146610 // pp_73739 // pp_197369 // pp_134820 // pp_155149 // pp_134826 // pp_134827 // pp_134828 // pp_76615 // pp_158701 // pp_76616 // pp_201987 // pp_144915 // pp_73029 // pp_144839 // pp_226490 // pp_92107 // pp_153045 // pp_194247 // pp_197437 // pp_228280 // pp_131103 // pp_206119 // pp_143734 // pp_159358 // pp_242391 // pp_181280	// pp_204926 // pp_210227 // pp_210226 // pp_239493 // pp_250393 // pp_133260 // pp_28879 // pp_121066 // pp_164870 // pp_250394 // pp_74057 // pp_239492 // pp_74058 // pp_44922 // pp_56497 // pp_210228 // pp_56499 // pp_56498 // pp_149693 // pp_138499 //
GO:0022891	F	substrate-specific transmembrane transporter activity	7	227	2900	90812	0.59	1	// pp_66215 // pp_66604 // pp_227308 // pp_235208 // pp_198184 // pp_60246 // pp_203272	// pp_137469 // pp_137468 // pp_66637 // pp_40548 // pp_137467 // pp_137466 // pp_225089 // pp_225088 // pp_237947 // pp_237949 // pp_237948 // pp_184219 // pp_219228 // pp_219227 // pp_134680 // pp_126869 // pp_216440 // pp_217339 // pp_93618 // pp_11525
GO:0022892	F	substrate-specific transporter activity	7	227	3104	90812	0.66	1	// pp_66215 // pp_66604 // pp_227308 // pp_235208 // pp_198184 // pp_60246 // pp_203272	// pp_137469 // pp_137468 // pp_66637 // pp_40548 // pp_137467 // pp_137466 // pp_225089 // pp_225088 // pp_237947 // pp_237949 // pp_237948 // pp_184219 // pp_78248 // pp_78249 // pp_219228 // pp_219227 // pp_134680 // pp_126869 // pp_216440 // pp_217339
GO:0016798	F	hydrolase activity, acting on glycosyl bonds	5	227	2006	90812	0.56	1	// pp_117799 // pp_117816 // pp_173048 // pp_225711 // pp_117807	// pp_250557 // pp_250556 // pp_95708 // pp_129056 // pp_129055 // pp_129054 // pp_107610 // pp_107613 // pp_107612 // pp_169231 // pp_105296 // pp_14854 // pp_138594 // pp_138595 // pp_138596 // pp_138597 // pp_141684 // pp_138598 // pp_141681 // pp_141682 // pp_141683 // pp_225880 // pp_225883 // pp_225882 // pp_94547 // pp_94546 // pp_94548 // pp_124409 // pp_124408 // pp_186874 // pp_186872 /…
GO:0005215	F	transporter activity	15	227	4844	90812	0.25	1	// pp_233432 // pp_136341 // pp_66604 // pp_65927 // pp_203272 // pp_66215 // pp_155039 // pp_227308 // pp_235175 // pp_235208 // pp_163610 // pp_198184 // pp_60246 // pp_233271 // pp_163612	// pp_137469 // pp_137468 // pp_153609 // pp_153608 // pp_40548 // pp_153606 // pp_153605 // pp_153604 // pp_153603 // pp_137467 // pp_137466 // pp_225089 // pp_225088 // pp_237947 // pp_135277 // pp_200278 // pp_200277 // pp_200276 // pp_200275 // pp_200
GO:0016301	F	kinase activity	6	227	6003	90812	1	1	// pp_206119 // pp_143734 // pp_226490 // pp_117765 // pp_146610 // pp_197437	// pp_74186 // pp_250394 // pp_149693 // pp_149692 // pp_149691 // pp_149690 // pp_149696 // pp_149695 // pp_149694 // pp_215080 // pp_198429 // pp_237898 // pp_215084 // pp_161779 // pp_106051 // pp_2461 // pp_138680 // pp_161773 // pp_161770 // pp_16177
GO:0016887	F	ATPase activity	5	227	1895	90812	0.51	1	// pp_203272 // pp_94288 // pp_60246 // pp_227308 // pp_235208	// pp_178459 // pp_118544 // pp_158842 // pp_178458 // pp_178457 // pp_200278 // pp_200277 // pp_200276 // pp_200275 // pp_200274 // pp_15454 // pp_115701 // pp_195038 // pp_195039 // pp_195037 // pp_84799 // pp_132547 // pp_142335 // pp_142334 // pp_142336 // pp_132549 // pp_27888 // pp_230534 // pp_211954 // pp_211955 // pp_211951 // pp_211952 // pp_211953 // pp_56929 // pp_56928 // pp_114028 /…
GO:0022857	F	transmembrane transporter activity	15	227	4657	90812	0.21	1	// pp_233432 // pp_136341 // pp_66604 // pp_65927 // pp_203272 // pp_66215 // pp_155039 // pp_227308 // pp_235175 // pp_235208 // pp_163610 // pp_198184 // pp_60246 // pp_233271 // pp_163612	// pp_137469 // pp_137468 // pp_153609 // pp_153608 // pp_40548 // pp_153606 // pp_153605 // pp_153604 // pp_153603 // pp_137467 // pp_137466 // pp_225089 // pp_225088 // pp_237947 // pp_135277 // pp_200278 // pp_200277 // pp_200276 // pp_200275 // pp_200
GO:1901363	F	heterocyclic compound binding	97	227	34176	90812	0.16	1	// pp_85638 // pp_128211 // pp_87052 // pp_67822 // pp_153131 // pp_115323 // pp_124914 // pp_157905 // pp_68484 // pp_227308 // pp_93812 // pp_66254 // pp_212078 // pp_243219 // pp_210136 // pp_209535 // pp_209534 // pp_215995 // pp_94098 // pp_163745 // pp_179544 // pp_155119 // pp_212082 // pp_242391 // pp_165917 // pp_197348 // pp_212084 // pp_243174 // pp_108496 // pp_117765 // pp_135385 // …	// pp_24283 // pp_28707 // pp_14983 // pp_25777 // pp_191027 // pp_25772 // pp_125 // pp_52666 // pp_27888 // pp_25489 // pp_9404 // pp_198422 // pp_198423 // pp_237891 // pp_198427 // pp_198424 // pp_198425 // pp_198429 // pp_192644 // pp_214077 // pp_54
GO:0046872	F	metal ion binding	41	227	14141	90812	0.21	1	// pp_117855 // pp_164366 // pp_75314 // pp_136811 // pp_128521 // pp_134880 // pp_146610 // pp_179273 // pp_148398 // pp_179270 // pp_165917 // pp_100364 // pp_108445 // pp_179696 // pp_80897 // pp_199671 // pp_201987 // pp_144915 // pp_181111 // pp_192004 // pp_119284 // pp_217050 // pp_210449 // pp_66254 // pp_153568 // pp_206131 // pp_92107 // pp_194247 // pp_210136 // pp_153221 // pp_168745 …	// pp_219353 // pp_24283 // pp_188305 // pp_244616 // pp_219357 // pp_188300 // pp_188301 // pp_219358 // pp_219359 // pp_188304 // pp_47637 // pp_47636 // pp_43994 // pp_95700 // pp_95701 // pp_95702 // pp_148628 // pp_3676 // pp_164872 // pp_47638 // pp
GO:0004553	F	hydrolase activity, hydrolyzing O-glycosyl compounds	5	227	1746	90812	0.45	1	// pp_117799 // pp_117816 // pp_173048 // pp_225711 // pp_117807	// pp_250557 // pp_250556 // pp_95708 // pp_129056 // pp_129055 // pp_129054 // pp_107610 // pp_107613 // pp_107612 // pp_169231 // pp_105296 // pp_14854 // pp_138594 // pp_138595 // pp_138596 // pp_138597 // pp_141684 // pp_138598 // pp_141681 // pp_141682 // pp_141683 // pp_225880 // pp_225883 // pp_225882 // pp_94547 // pp_94546 // pp_94548 // pp_124409 // pp_124408 // pp_186874 // pp_186872 /…
GO:0003676	F	nucleic acid binding	51	227	18822	90812	0.32	1	// pp_108635 // pp_80897 // pp_85615 // pp_223510 // pp_96235 // pp_243174 // pp_76301 // pp_108496 // pp_135385 // pp_197348 // pp_197349 // pp_173029 // pp_197347 // pp_67823 // pp_179277 // pp_186374 // pp_132467 // pp_123543 // pp_216182 // pp_67821 // pp_67822 // pp_165917 // pp_135557 // pp_199671 // pp_119284 // pp_236932 // pp_158033 // pp_225253 // pp_233271 // pp_203553 // pp_211515 // …	// pp_204651 // pp_158845 // pp_24283 // pp_74057 // pp_244616 // pp_89968 // pp_158842 // pp_28707 // pp_89965 // pp_89967 // pp_212550 // pp_158848 // pp_153602 // pp_153601 // pp_153600 // pp_47637 // pp_47636 // pp_14983 // pp_47634 // pp_14456 // pp_
GO:0003677	F	DNA binding	10	227	5848	90812	0.91	1	// pp_94098 // pp_173119 // pp_186374 // pp_163745 // pp_66254 // pp_108496 // pp_96235 // pp_158033 // pp_165917 // pp_206119	// pp_158845 // pp_158846 // pp_89968 // pp_158842 // pp_89965 // pp_89967 // pp_89966 // pp_158848 // pp_14456 // pp_3679 // pp_108489 // pp_108488 // pp_51642 // pp_219170 // pp_108480 // pp_108482 // pp_108485 // pp_108484 // pp_108487 // pp_108486 //
GO:0003824	F	catalytic activity	104	227	39855	90812	0.38	1	// pp_85638 // pp_76327 // pp_128211 // pp_243219 // pp_136811 // pp_85327 // pp_134880 // pp_146610 // pp_153131 // pp_115323 // pp_184592 // pp_157905 // pp_68484 // pp_227308 // pp_93812 // pp_162588 // pp_142258 // pp_153045 // pp_197437 // pp_209535 // pp_209534 // pp_195691 // pp_159358 // pp_225711 // pp_235175 // pp_203272 // pp_227575 // pp_242391 // pp_164366 // pp_163685 // pp_117765 /…	// pp_28707 // pp_111333 // pp_111335 // pp_111334 // pp_111336 // pp_25777 // pp_25772 // pp_210227 // pp_29253 // pp_16636 // pp_112824 // pp_112825 // pp_112823 // pp_202179 // pp_27888 // pp_105963 // pp_105965 // pp_105964 // pp_148587 // pp_169786 /
GO:0097159	F	organic cyclic compound binding	98	227	34221	90812	0.14	1	// pp_85638 // pp_128211 // pp_87052 // pp_67822 // pp_153131 // pp_115323 // pp_124914 // pp_157905 // pp_68484 // pp_227308 // pp_93812 // pp_66254 // pp_212078 // pp_243219 // pp_210136 // pp_209535 // pp_209534 // pp_215995 // pp_94098 // pp_163745 // pp_179544 // pp_155119 // pp_212082 // pp_242391 // pp_165917 // pp_197348 // pp_212084 // pp_243174 // pp_108496 // pp_117765 // pp_135385 // …	// pp_24283 // pp_28707 // pp_14983 // pp_25777 // pp_191027 // pp_25772 // pp_125 // pp_52666 // pp_27888 // pp_25489 // pp_9404 // pp_198422 // pp_198423 // pp_237891 // pp_198427 // pp_198424 // pp_198425 // pp_198429 // pp_192644 // pp_214077 // pp_54
GO:0008233	F	peptidase activity	7	227	3016	90812	0.63	1	// pp_129585 // pp_210565 // pp_167572 // pp_76327 // pp_203969 // pp_199988 // pp_227575	// pp_169307 // pp_169306 // pp_169305 // pp_1174 // pp_169303 // pp_60317 // pp_218278 // pp_240346 // pp_169309 // pp_169308 // pp_169304 // pp_99469 // pp_218281 // pp_66815 // pp_25777 // pp_25772 // pp_218279 // pp_60387 // pp_84799 // pp_210650 // p
GO:0043169	F	cation binding	42	227	14212	90812	0.18	1	// pp_173386 // pp_117855 // pp_164366 // pp_75314 // pp_136811 // pp_128521 // pp_134880 // pp_146610 // pp_179273 // pp_148398 // pp_179270 // pp_165917 // pp_100364 // pp_108445 // pp_179696 // pp_80897 // pp_199671 // pp_201987 // pp_144915 // pp_181111 // pp_192004 // pp_119284 // pp_217050 // pp_210449 // pp_66254 // pp_153568 // pp_206131 // pp_92107 // pp_194247 // pp_210136 // pp_153221 …	// pp_219353 // pp_24283 // pp_188305 // pp_244616 // pp_219357 // pp_188300 // pp_188301 // pp_219358 // pp_219359 // pp_188304 // pp_47637 // pp_47636 // pp_43994 // pp_95700 // pp_95701 // pp_95702 // pp_148628 // pp_3676 // pp_164872 // pp_47638 // pp
GO:0043167	F	ion binding	45	227	15047	90812	0.16	1	// pp_173386 // pp_117855 // pp_164366 // pp_75314 // pp_136811 // pp_128521 // pp_134880 // pp_146610 // pp_179273 // pp_148398 // pp_179270 // pp_108258 // pp_165917 // pp_108259 // pp_100364 // pp_108445 // pp_179696 // pp_80897 // pp_199671 // pp_201987 // pp_144915 // pp_181111 // pp_192004 // pp_119284 // pp_217050 // pp_210449 // pp_162588 // pp_66254 // pp_153568 // pp_206131 // pp_92107 …	// pp_219353 // pp_24283 // pp_188305 // pp_244616 // pp_219357 // pp_188300 // pp_188301 // pp_219358 // pp_219359 // pp_188304 // pp_47637 // pp_47636 // pp_43994 // pp_95700 // pp_95701 // pp_95702 // pp_148628 // pp_3676 // pp_164872 // pp_47638 // pp
GO:0030554	F	adenyl nucleotide binding	28	227	11597	90812	0.6	1	// pp_85638 // pp_212082 // pp_155142 // pp_76301 // pp_117765 // pp_153131 // pp_94288 // pp_235208 // pp_73739 // pp_155149 // pp_212084 // pp_76615 // pp_146610 // pp_76616 // pp_68484 // pp_227308 // pp_73029 // pp_228280 // pp_92107 // pp_68474 // pp_210136 // pp_128211 // pp_212078 // pp_206119 // pp_143734 // pp_242391 // pp_197437 // pp_181280	// pp_115700 // pp_174799 // pp_158842 // pp_142311 // pp_137460 // pp_115701 // pp_250394 // pp_177292 // pp_177293 // pp_177290 // pp_177291 // pp_40941 // pp_177294 // pp_131738 // pp_113424 // pp_115702 // pp_113422 // pp_27888 // pp_149693 // pp_1496
GO:0008270	F	zinc ion binding	8	227	6570	90812	0.99	1	// pp_66254 // pp_136811 // pp_165917 // pp_119284 // pp_144915 // pp_60246 // pp_80897 // pp_201987	// pp_219353 // pp_24283 // pp_244616 // pp_219357 // pp_219358 // pp_219359 // pp_219350 // pp_47637 // pp_47636 // pp_43994 // pp_95700 // pp_95701 // pp_95702 // pp_164872 // pp_47638 // pp_156079 // pp_52666 // pp_179528 // pp_179529 // pp_55365 // pp
GO:0022804	F	active transmembrane transporter activity	6	227	2013	90812	0.39	1	// pp_233432 // pp_227308 // pp_235175 // pp_235208 // pp_60246 // pp_203272	// pp_153609 // pp_153608 // pp_153607 // pp_109840 // pp_109841 // pp_153603 // pp_200278 // pp_200277 // pp_200276 // pp_200275 // pp_200274 // pp_15454 // pp_195038 // pp_195039 // pp_195037 // pp_115705 // pp_84799 // pp_109842 // pp_49965 // pp_153605 // pp_27888 // pp_153604 // pp_143822 // pp_143823 // pp_143820 // pp_143821 // pp_143824 // pp_114028 // pp_114026 // pp_114027 // pp_114024 …
GO:0016829	F	lyase activity	6	227	1695	90812	0.26	1	// pp_195691 // pp_139786 // pp_73029 // pp_152554 // pp_181280 // pp_152552	// pp_226567 // pp_104108 // pp_3676 // pp_98395 // pp_98396 // pp_98397 // pp_132547 // pp_174555 // pp_149459 // pp_91068 // pp_107102 // pp_86883 // pp_86885 // pp_86884 // pp_183488 // pp_183489 // pp_245312 // pp_245311 // pp_245310 // pp_183481 // pp_183487 // pp_217021 // pp_232597 // pp_232596 // pp_232595 // pp_232206 // pp_241017 // pp_61923 // pp_61922 // pp_61921 // pp_61920 // pp_619…
GO:0046914	F	transition metal ion binding	15	227	8253	90812	0.91	1	// pp_210449 // pp_144915 // pp_128521 // pp_75314 // pp_66254 // pp_136811 // pp_80897 // pp_194247 // pp_33185 // pp_203881 // pp_201987 // pp_148199 // pp_60246 // pp_165917 // pp_119284	// pp_219353 // pp_24283 // pp_244616 // pp_219357 // pp_219358 // pp_219359 // pp_219350 // pp_47637 // pp_47636 // pp_43994 // pp_95700 // pp_95701 // pp_95702 // pp_164872 // pp_47638 // pp_156079 // pp_52666 // pp_179528 // pp_179529 // pp_55365 // pp
GO:0048037	F	cofactor binding	6	227	1609	90812	0.22	1	// pp_93812 // pp_173386 // pp_88327 // pp_157905 // pp_153221 // pp_201987	// pp_188712 // pp_141910 // pp_16636 // pp_188764 // pp_188765 // pp_188766 // pp_188767 // pp_188760 // pp_188761 // pp_188762 // pp_188763 // pp_179526 // pp_179527 // pp_179524 // pp_179525 // pp_69332 // pp_69333 // pp_66047 // pp_69331 // pp_131086 // pp_131081 // pp_123606 // pp_131083 // pp_131082 // pp_91061 // pp_84000 // pp_165279 // pp_165278 // pp_237891 // pp_108000 // pp_237893 // …
GO:0005840	C	ribosome	38	227	1734	90812	3.7e-22	1.3e-19	// pp_108635 // pp_100384 // pp_236318 // pp_135385 // pp_147689 // pp_85615 // pp_105359 // pp_179273 // pp_179270 // pp_105352 // pp_179277 // pp_198200 // pp_104692 // pp_132467 // pp_135557 // pp_199671 // pp_119284 // pp_236932 // pp_233271 // pp_234787 // pp_216831 // pp_205944 // pp_216182 // pp_120429 // pp_155119 // pp_197437 // pp_247496 // pp_215995 // pp_206051 // pp_124914 // pp_1249…	// pp_28251 // pp_129059 // pp_129058 // pp_159188 // pp_129057 // pp_83446 // pp_83447 // pp_190510 // pp_83448 // pp_83449 // pp_66310 // pp_183977 // pp_203972 // pp_147739 // pp_107729 // pp_107728 // pp_107727 // pp_40381 // pp_236124 // pp_192132 // pp_74520 // pp_192130 // pp_192131 // pp_80838 // pp_80839 // pp_50686 // pp_80837 // pp_179278 // pp_179279 // pp_179272 // pp_179273 // pp_17…
GO:0022626	C	cytosolic ribosome	30	227	1037	90812	2.9e-21	3.5e-19	// pp_108635 // pp_135385 // pp_85615 // pp_105359 // pp_179273 // pp_179270 // pp_105352 // pp_179277 // pp_198200 // pp_199671 // pp_135557 // pp_132467 // pp_119284 // pp_236932 // pp_233271 // pp_147689 // pp_216182 // pp_120429 // pp_155119 // pp_197437 // pp_247496 // pp_215995 // pp_124914 // pp_124916 // pp_91863 // pp_203969 // pp_116909 // pp_234787 // pp_68597 // pp_78491	// pp_113600 // pp_112169 // pp_127786 // pp_147738 // pp_28251 // pp_140123 // pp_215989 // pp_215988 // pp_44980 // pp_94243 // pp_13999 // pp_220807 // pp_15999 // pp_14590 // pp_215987 // pp_215986 // pp_215985 // pp_160919 // pp_160918 // pp_83446 // pp_83447 // pp_236934 // pp_113351 // pp_124915 // pp_190510 // pp_113352 // pp_74110 // pp_83449 // pp_124914 // pp_135554 // pp_190509 // pp_…
GO:0044391	C	ribosomal subunit	31	227	1116	90812	2.1e-21	3.5e-19	// pp_108635 // pp_236318 // pp_135385 // pp_85615 // pp_105359 // pp_179273 // pp_179270 // pp_105352 // pp_179277 // pp_198200 // pp_199671 // pp_135557 // pp_132467 // pp_119284 // pp_236932 // pp_233271 // pp_147689 // pp_216182 // pp_120429 // pp_155119 // pp_197437 // pp_247496 // pp_215995 // pp_124914 // pp_124916 // pp_91863 // pp_203969 // pp_116909 // pp_234787 // pp_68597 // pp_78491	// pp_113600 // pp_8841 // pp_127786 // pp_147738 // pp_28251 // pp_140123 // pp_215989 // pp_50883 // pp_44980 // pp_94243 // pp_13999 // pp_220807 // pp_15999 // pp_14590 // pp_215987 // pp_215986 // pp_215985 // pp_160919 // pp_160918 // pp_83446 // pp_83447 // pp_236934 // pp_113351 // pp_124915 // pp_190510 // pp_113352 // pp_74110 // pp_83449 // pp_124914 // pp_135554 // pp_148407 // pp_190…
GO:0022625	C	cytosolic large ribosomal subunit	24	227	603	90812	1.5e-20	1.3e-18	// pp_108635 // pp_135385 // pp_85615 // pp_105359 // pp_179273 // pp_179270 // pp_105352 // pp_198200 // pp_199671 // pp_135557 // pp_132467 // pp_236932 // pp_233271 // pp_147689 // pp_216182 // pp_120429 // pp_247496 // pp_215995 // pp_124914 // pp_124916 // pp_91863 // pp_203969 // pp_116909 // pp_155119	// pp_113600 // pp_147738 // pp_147739 // pp_215989 // pp_215988 // pp_44980 // pp_94243 // pp_13999 // pp_179266 // pp_215987 // pp_215986 // pp_215985 // pp_160919 // pp_160918 // pp_83446 // pp_83447 // pp_236934 // pp_124915 // pp_83448 // pp_83449 // pp_124914 // pp_138857 // pp_24211 // pp_138858 // pp_243614 // pp_66310 // pp_28959 // pp_190040 // pp_82424 // pp_166627 // pp_209641 // pp_2…
GO:0015934	C	large ribosomal subunit	24	227	653	90812	9e-20	6.5e-18	// pp_108635 // pp_135385 // pp_85615 // pp_105359 // pp_179273 // pp_179270 // pp_105352 // pp_198200 // pp_199671 // pp_135557 // pp_132467 // pp_236932 // pp_233271 // pp_147689 // pp_216182 // pp_120429 // pp_247496 // pp_215995 // pp_124914 // pp_124916 // pp_91863 // pp_203969 // pp_116909 // pp_155119	// pp_113600 // pp_147738 // pp_147739 // pp_215989 // pp_215988 // pp_44980 // pp_94243 // pp_13999 // pp_179266 // pp_215987 // pp_215986 // pp_215985 // pp_160919 // pp_160918 // pp_83446 // pp_83447 // pp_236934 // pp_124915 // pp_83448 // pp_83449 // pp_124914 // pp_138857 // pp_24211 // pp_138858 // pp_243614 // pp_66310 // pp_28959 // pp_190040 // pp_82424 // pp_166627 // pp_47444 // pp_20…
GO:0044445	C	cytosolic part	30	227	1204	90812	1.7e-19	1e-17	// pp_108635 // pp_135385 // pp_85615 // pp_105359 // pp_179273 // pp_179270 // pp_105352 // pp_179277 // pp_198200 // pp_199671 // pp_135557 // pp_132467 // pp_119284 // pp_236932 // pp_233271 // pp_147689 // pp_216182 // pp_120429 // pp_155119 // pp_197437 // pp_247496 // pp_215995 // pp_124914 // pp_124916 // pp_91863 // pp_203969 // pp_116909 // pp_234787 // pp_68597 // pp_78491	// pp_89287 // pp_113600 // pp_2551 // pp_112169 // pp_247499 // pp_127786 // pp_147738 // pp_28251 // pp_140123 // pp_154679 // pp_215989 // pp_215988 // pp_44980 // pp_94243 // pp_72082 // pp_220807 // pp_15999 // pp_14590 // pp_151849 // pp_215986 // pp_215985 // pp_154673 // pp_184196 // pp_154671 // pp_83447 // pp_154677 // pp_169145 // pp_154675 // pp_236934 // pp_113351 // pp_124915 // pp_…
GO:1990904	C	ribonucleoprotein complex	44	227	2985	90812	8.7e-19	4.5e-17	// pp_108635 // pp_85615 // pp_100384 // pp_197349 // pp_236318 // pp_135385 // pp_147689 // pp_197348 // pp_105359 // pp_197347 // pp_179270 // pp_105352 // pp_179277 // pp_198200 // pp_104692 // pp_132467 // pp_135557 // pp_199671 // pp_119284 // pp_236932 // pp_233271 // pp_76301 // pp_234787 // pp_203553 // pp_211515 // pp_216831 // pp_205944 // pp_216182 // pp_120429 // pp_155119 // pp_19743…	// pp_52209 // pp_28251 // pp_129059 // pp_129058 // pp_159188 // pp_119491 // pp_119492 // pp_129057 // pp_83446 // pp_83447 // pp_190510 // pp_161022 // pp_24600 // pp_188946 // pp_188947 // pp_142335 // pp_142334 // pp_142336 // pp_142333 // pp_222650
GO:0030529	C	intracellular ribonucleoprotein complex	39	227	2779	90812	2.9e-16	1.3e-14	// pp_108635 // pp_100384 // pp_236318 // pp_135385 // pp_147689 // pp_85615 // pp_105359 // pp_179273 // pp_179270 // pp_105352 // pp_179277 // pp_198200 // pp_104692 // pp_132467 // pp_135557 // pp_199671 // pp_119284 // pp_236932 // pp_233271 // pp_76301 // pp_234787 // pp_216831 // pp_205944 // pp_216182 // pp_120429 // pp_155119 // pp_197437 // pp_247496 // pp_215995 // pp_206051 // pp_12491…	// pp_52209 // pp_28251 // pp_129059 // pp_129058 // pp_159188 // pp_119491 // pp_119492 // pp_129057 // pp_83446 // pp_83447 // pp_190510 // pp_161022 // pp_24600 // pp_188946 // pp_188947 // pp_142335 // pp_142334 // pp_142336 // pp_142333 // pp_222650
GO:0043232	C	intracellular non-membrane-bounded organelle	53	227	5121	90812	9.5e-16	3.4e-14	// pp_212082 // pp_108635 // pp_212084 // pp_100384 // pp_108496 // pp_236318 // pp_135385 // pp_147689 // pp_85615 // pp_105359 // pp_66210 // pp_179270 // pp_105352 // pp_179277 // pp_198200 // pp_110871 // pp_104692 // pp_186374 // pp_132467 // pp_216182 // pp_215568 // pp_135557 // pp_199671 // pp_119284 // pp_236932 // pp_158033 // pp_233271 // pp_76301 // pp_234787 // pp_216831 // pp_173119…	// pp_158842 // pp_236940 // pp_197852 // pp_155117 // pp_28251 // pp_140123 // pp_129059 // pp_129058 // pp_211312 // pp_159188 // pp_224412 // pp_129057 // pp_203970 // pp_108989 // pp_83446 // pp_83447 // pp_68348 // pp_81827 // pp_190510 // pp_66631 /
GO:0043228	C	non-membrane-bounded organelle	53	227	5121	90812	9.5e-16	3.4e-14	// pp_212082 // pp_108635 // pp_212084 // pp_100384 // pp_108496 // pp_236318 // pp_135385 // pp_147689 // pp_85615 // pp_105359 // pp_66210 // pp_179270 // pp_105352 // pp_179277 // pp_198200 // pp_110871 // pp_104692 // pp_186374 // pp_132467 // pp_216182 // pp_215568 // pp_135557 // pp_199671 // pp_119284 // pp_236932 // pp_158033 // pp_233271 // pp_76301 // pp_234787 // pp_216831 // pp_173119…	// pp_158842 // pp_236940 // pp_197852 // pp_155117 // pp_28251 // pp_140123 // pp_129059 // pp_129058 // pp_211312 // pp_159188 // pp_224412 // pp_129057 // pp_203970 // pp_108989 // pp_83446 // pp_83447 // pp_68348 // pp_81827 // pp_190510 // pp_66631 /
GO:0005829	C	cytosol	47	227	4999	90812	7.3e-13	2.4e-11	// pp_85638 // pp_173386 // pp_108635 // pp_75314 // pp_135385 // pp_152554 // pp_85615 // pp_105359 // pp_173029 // pp_179273 // pp_179270 // pp_105352 // pp_179277 // pp_198200 // pp_132467 // pp_216182 // pp_158701 // pp_88327 // pp_135557 // pp_199671 // pp_119284 // pp_236932 // pp_73029 // pp_233271 // pp_234787 // pp_93812 // pp_147689 // pp_167572 // pp_218174 // pp_155119 // pp_120429 //…	// pp_118946 // pp_179986 // pp_179987 // pp_138226 // pp_236940 // pp_138225 // pp_138222 // pp_138223 // pp_28251 // pp_140123 // pp_188712 // pp_29750 // pp_211313 // pp_111489 // pp_111488 // pp_121066 // pp_111486 // pp_111485 // pp_111484 // pp_2039
GO:0032991	C	macromolecular complex	62	227	8652	90812	2.7e-11	8.1e-10	// pp_203969 // pp_235208 // pp_76327 // pp_100384 // pp_197349 // pp_108496 // pp_236318 // pp_135385 // pp_153131 // pp_147689 // pp_197348 // pp_105359 // pp_173029 // pp_197347 // pp_179270 // pp_105352 // pp_179277 // pp_198200 // pp_104692 // pp_186374 // pp_132467 // pp_215568 // pp_135557 // pp_199671 // pp_119284 // pp_236932 // pp_158033 // pp_225253 // pp_233271 // pp_76301 // pp_23478…	// pp_158842 // pp_28251 // pp_196060 // pp_108489 // pp_108488 // pp_51643 // pp_51645 // pp_51647 // pp_108480 // pp_108482 // pp_108485 // pp_108484 // pp_108487 // pp_108486 // pp_198422 // pp_198423 // pp_198426 // pp_198427 // pp_198424 // pp_198425
GO:0005737	C	cytoplasm	106	227	23135	90812	4.9e-07	1.4e-05	// pp_85638 // pp_76327 // pp_65927 // pp_236318 // pp_86758 // pp_105359 // pp_153131 // pp_105352 // pp_110871 // pp_143902 // pp_115323 // pp_124914 // pp_157905 // pp_93812 // pp_218174 // pp_120429 // pp_87052 // pp_197437 // pp_215995 // pp_233432 // pp_195691 // pp_179544 // pp_91863 // pp_179514 // pp_155119 // pp_203272 // pp_212082 // pp_117855 // pp_163685 // pp_212084 // pp_100384 // …	// pp_14983 // pp_96254 // pp_29258 // pp_112824 // pp_56322 // pp_56321 // pp_112823 // pp_27888 // pp_253453 // pp_253452 // pp_253451 // pp_253450 // pp_169786 // pp_169785 // pp_90522 // pp_184108 // pp_184109 // pp_198429 // pp_237898 // pp_226185 //
GO:0042788	C	polysomal ribosome	7	227	231	90812	2.6e-06	6.8e-05	// pp_91863 // pp_203969 // pp_135385 // pp_135557 // pp_119284 // pp_85615 // pp_236932	// pp_236317 // pp_31288 // pp_3269 // pp_60317 // pp_212470 // pp_212620 // pp_94243 // pp_251174 // pp_106170 // pp_7404 // pp_46528 // pp_232642 // pp_214758 // pp_83446 // pp_83447 // pp_214901 // pp_135379 // pp_83448 // pp_83449 // pp_214757 // pp_236316 // pp_135554 // pp_12458 // pp_232639 // pp_243614 // pp_232641 // pp_187008 // pp_31333 // pp_64442 // pp_64441 // pp_33817 // pp_135391 …
GO:0044446	C	intracellular organelle part	58	227	11344	90812	4e-06	9.6e-05	// pp_117855 // pp_85615 // pp_75314 // pp_173048 // pp_108496 // pp_236318 // pp_135385 // pp_235208 // pp_105359 // pp_198184 // pp_179270 // pp_105352 // pp_179277 // pp_198200 // pp_186374 // pp_132467 // pp_216182 // pp_215568 // pp_135557 // pp_199671 // pp_201987 // pp_236932 // pp_158033 // pp_233271 // pp_119284 // pp_93812 // pp_66215 // pp_147689 // pp_173119 // pp_218174 // pp_66604 /…	// pp_158842 // pp_153604 // pp_153603 // pp_28251 // pp_14454 // pp_3676 // pp_111484 // pp_70570 // pp_196060 // pp_112824 // pp_112825 // pp_118309 // pp_112823 // pp_118307 // pp_118306 // pp_118305 // pp_137704 // pp_27888 // pp_108489 // pp_108488 /
GO:0005844	C	polysome	7	227	249	90812	4.3e-06	9.8e-05	// pp_91863 // pp_203969 // pp_135385 // pp_135557 // pp_119284 // pp_85615 // pp_236932	// pp_204174 // pp_236317 // pp_31288 // pp_3269 // pp_204171 // pp_204172 // pp_204173 // pp_60317 // pp_212470 // pp_212620 // pp_94243 // pp_251174 // pp_106170 // pp_7404 // pp_46528 // pp_232642 // pp_203580 // pp_214758 // pp_203582 // pp_83447 // pp_214901 // pp_135379 // pp_83448 // pp_83449 // pp_214757 // pp_236316 // pp_135554 // pp_12458 // pp_232639 // pp_243614 // pp_232641 // pp_18…
GO:0044422	C	organelle part	58	227	11423	90812	4.8e-06	0.0001	// pp_117855 // pp_85615 // pp_75314 // pp_173048 // pp_108496 // pp_236318 // pp_135385 // pp_235208 // pp_105359 // pp_198184 // pp_179270 // pp_105352 // pp_179277 // pp_198200 // pp_186374 // pp_132467 // pp_216182 // pp_215568 // pp_135557 // pp_199671 // pp_201987 // pp_236932 // pp_158033 // pp_233271 // pp_119284 // pp_93812 // pp_66215 // pp_147689 // pp_173119 // pp_218174 // pp_66604 /…	// pp_158842 // pp_153604 // pp_153603 // pp_28251 // pp_14454 // pp_3676 // pp_111484 // pp_70570 // pp_196060 // pp_112824 // pp_112825 // pp_118309 // pp_112823 // pp_118307 // pp_118306 // pp_118305 // pp_137704 // pp_27888 // pp_108489 // pp_108488 /
GO:0044444	C	cytoplasmic part	83	227	19088	90812	2.3e-05	0.00046	// pp_85638 // pp_173386 // pp_117855 // pp_85615 // pp_65927 // pp_75314 // pp_100384 // pp_173048 // pp_236318 // pp_135385 // pp_86758 // pp_85345 // pp_146610 // pp_235208 // pp_105359 // pp_173029 // pp_198184 // pp_179270 // pp_105352 // pp_179277 // pp_198200 // pp_110871 // pp_104692 // pp_132467 // pp_115323 // pp_199671 // pp_206051 // pp_215568 // pp_158701 // pp_88327 // pp_135557 // …	// pp_169307 // pp_169306 // pp_153604 // pp_153603 // pp_28251 // pp_218503 // pp_14983 // pp_214426 // pp_111489 // pp_14454 // pp_3676 // pp_111486 // pp_111485 // pp_89265 // pp_70570 // pp_29258 // pp_177506 // pp_112824 // pp_56322 // pp_56321 // pp
GO:0005576	C	extracellular region	17	227	2021	90812	3.1e-05	0.00058	// pp_134778 // pp_217050 // pp_216835 // pp_110704 // pp_134771 // pp_134772 // pp_196207 // pp_79642 // pp_252650 // pp_153221 // pp_168745 // pp_179514 // pp_181111 // pp_192004 // pp_153568 // pp_58006 // pp_33185	// pp_99263 // pp_14854 // pp_188769 // pp_138594 // pp_138595 // pp_138596 // pp_138597 // pp_179672 // pp_179673 // pp_179670 // pp_179671 // pp_138598 // pp_138599 // pp_149450 // pp_125105 // pp_125106 // pp_124409 // pp_124408 // pp_233245 // pp_233246 // pp_233247 // pp_87877 // pp_40168 // pp_244159 // pp_128450 // pp_128451 // pp_128452 // pp_128454 // pp_128455 // pp_183697 // pp_226347 …
GO:0015935	C	small ribosomal subunit	7	227	463	90812	0.00021	0.0039	// pp_236318 // pp_197437 // pp_119284 // pp_68597 // pp_78491 // pp_179277 // pp_234787	// pp_8841 // pp_28251 // pp_50883 // pp_167272 // pp_15999 // pp_14590 // pp_113351 // pp_190510 // pp_113352 // pp_74110 // pp_148407 // pp_94428 // pp_94429 // pp_49195 // pp_214902 // pp_214903 // pp_94426 // pp_94427 // pp_94425 // pp_29956 // pp_107729 // pp_107728 // pp_125060 // pp_125061 // pp_125067 // pp_125064 // pp_125065 // pp_216007 // pp_198436 // pp_216005 // pp_107727 // pp_8931…
GO:0044424	C	intracellular part	122	227	32660	90812	0.00028	0.0048	// pp_85638 // pp_76327 // pp_65927 // pp_236318 // pp_86758 // pp_105359 // pp_153131 // pp_105352 // pp_110871 // pp_143902 // pp_115323 // pp_223510 // pp_157905 // pp_167572 // pp_93812 // pp_218174 // pp_120429 // pp_87052 // pp_197437 // pp_215995 // pp_233432 // pp_195691 // pp_163745 // pp_179544 // pp_91863 // pp_94098 // pp_179514 // pp_155119 // pp_197347 // pp_212082 // pp_117855 // p…	// pp_14983 // pp_29258 // pp_112824 // pp_112825 // pp_56321 // pp_112823 // pp_27888 // pp_152942 // pp_105963 // pp_105964 // pp_169789 // pp_169788 // pp_253453 // pp_253452 // pp_253451 // pp_253450 // pp_169783 // pp_169782 // pp_169781 // pp_169780
GO:0022627	C	cytosolic small ribosomal subunit	6	227	359	90812	0.00035	0.0058	// pp_197437 // pp_234787 // pp_119284 // pp_68597 // pp_78491 // pp_179277	// pp_28251 // pp_167272 // pp_15999 // pp_14590 // pp_113351 // pp_190510 // pp_113352 // pp_74110 // pp_49195 // pp_214902 // pp_214903 // pp_29956 // pp_107729 // pp_125063 // pp_125060 // pp_125061 // pp_125067 // pp_125064 // pp_125065 // pp_107727 // pp_50686 // pp_251175 // pp_190779 // pp_24040 // pp_179278 // pp_179279 // pp_179277 // pp_18849 // pp_102184 // pp_20703 // pp_188990 // pp_…
GO:0005622	C	intracellular	122	227	33091	90812	0.00042	0.0065	// pp_85638 // pp_76327 // pp_65927 // pp_236318 // pp_86758 // pp_105359 // pp_153131 // pp_105352 // pp_110871 // pp_143902 // pp_115323 // pp_223510 // pp_157905 // pp_167572 // pp_93812 // pp_218174 // pp_120429 // pp_87052 // pp_197437 // pp_215995 // pp_233432 // pp_195691 // pp_163745 // pp_179544 // pp_91863 // pp_94098 // pp_179514 // pp_155119 // pp_197347 // pp_212082 // pp_117855 // p…	// pp_14983 // pp_29258 // pp_112824 // pp_112825 // pp_56321 // pp_112823 // pp_27888 // pp_152942 // pp_105963 // pp_105964 // pp_169789 // pp_169788 // pp_253453 // pp_253452 // pp_253451 // pp_253450 // pp_169783 // pp_169782 // pp_169781 // pp_169780
GO:0044464	C	cell part	130	227	36844	90812	0.0012	0.017	// pp_85638 // pp_76327 // pp_65927 // pp_236318 // pp_86758 // pp_105359 // pp_153131 // pp_105352 // pp_110871 // pp_143902 // pp_115323 // pp_223510 // pp_157905 // pp_227308 // pp_167572 // pp_93812 // pp_218174 // pp_120429 // pp_87052 // pp_197437 // pp_215995 // pp_233432 // pp_195691 // pp_163745 // pp_179544 // pp_91863 // pp_94098 // pp_179514 // pp_155119 // pp_197347 // pp_212082 // p…	// pp_14983 // pp_29258 // pp_112824 // pp_112825 // pp_56321 // pp_112823 // pp_27888 // pp_105963 // pp_105964 // pp_169789 // pp_169788 // pp_253453 // pp_253452 // pp_253451 // pp_253450 // pp_169783 // pp_169782 // pp_169781 // pp_169780 // pp_169787
GO:0005623	C	cell	130	227	36844	90812	0.0012	0.017	// pp_85638 // pp_76327 // pp_65927 // pp_236318 // pp_86758 // pp_105359 // pp_153131 // pp_105352 // pp_110871 // pp_143902 // pp_115323 // pp_223510 // pp_157905 // pp_227308 // pp_167572 // pp_93812 // pp_218174 // pp_120429 // pp_87052 // pp_197437 // pp_215995 // pp_233432 // pp_195691 // pp_163745 // pp_179544 // pp_91863 // pp_94098 // pp_179514 // pp_155119 // pp_197347 // pp_212082 // p…	// pp_14983 // pp_29258 // pp_112824 // pp_112825 // pp_56321 // pp_112823 // pp_27888 // pp_105963 // pp_105964 // pp_169789 // pp_169788 // pp_253453 // pp_253452 // pp_253451 // pp_253450 // pp_169783 // pp_169782 // pp_169781 // pp_169780 // pp_169787
GO:0000786	C	nucleosome	5	227	355	90812	0.0023	0.03	// pp_173119 // pp_158033 // pp_94098 // pp_108496 // pp_186374	// pp_148822 // pp_49258 // pp_87605 // pp_108489 // pp_108488 // pp_244921 // pp_244920 // pp_108480 // pp_108482 // pp_108485 // pp_108484 // pp_108487 // pp_108486 // pp_205669 // pp_205668 // pp_205663 // pp_205662 // pp_205661 // pp_205660 // pp_205667 // pp_205666 // pp_205665 // pp_205664 // pp_100388 // pp_100389 // pp_247277 // pp_247278 // pp_247279 // pp_194996 // pp_142377 // pp_19499…
GO:0043229	C	intracellular organelle	100	227	28043	90812	0.0023	0.03	// pp_76327 // pp_236318 // pp_86758 // pp_105359 // pp_153131 // pp_242391 // pp_105352 // pp_110871 // pp_115323 // pp_157905 // pp_93812 // pp_218174 // pp_120429 // pp_87052 // pp_197437 // pp_215995 // pp_233432 // pp_94098 // pp_163745 // pp_179544 // pp_91863 // pp_179514 // pp_155119 // pp_197347 // pp_212082 // pp_117855 // pp_197348 // pp_212084 // pp_100384 // pp_108496 // pp_135385 //…	// pp_14983 // pp_96254 // pp_29258 // pp_112824 // pp_112825 // pp_56321 // pp_112823 // pp_27888 // pp_152942 // pp_105963 // pp_105964 // pp_169789 // pp_169788 // pp_253453 // pp_253452 // pp_253451 // pp_253450 // pp_169783 // pp_169782 // pp_169781
GO:0043226	C	organelle	100	227	28141	90812	0.0025	0.032	// pp_76327 // pp_236318 // pp_86758 // pp_105359 // pp_153131 // pp_242391 // pp_105352 // pp_110871 // pp_115323 // pp_157905 // pp_93812 // pp_218174 // pp_120429 // pp_87052 // pp_197437 // pp_215995 // pp_233432 // pp_94098 // pp_163745 // pp_179544 // pp_91863 // pp_179514 // pp_155119 // pp_197347 // pp_212082 // pp_117855 // pp_197348 // pp_212084 // pp_100384 // pp_108496 // pp_135385 //…	// pp_14983 // pp_96254 // pp_29258 // pp_112824 // pp_112825 // pp_56321 // pp_112823 // pp_27888 // pp_152942 // pp_105963 // pp_105964 // pp_169789 // pp_169788 // pp_253453 // pp_253452 // pp_253451 // pp_253450 // pp_169783 // pp_169782 // pp_169781
GO:0044815	C	DNA packaging complex	5	227	371	90812	0.0027	0.034	// pp_173119 // pp_158033 // pp_94098 // pp_108496 // pp_186374	// pp_148822 // pp_228365 // pp_49258 // pp_87605 // pp_108489 // pp_108488 // pp_244921 // pp_244920 // pp_108480 // pp_108482 // pp_108485 // pp_108484 // pp_108487 // pp_108486 // pp_205669 // pp_205668 // pp_205663 // pp_205662 // pp_205661 // pp_205660 // pp_205667 // pp_205666 // pp_205665 // pp_205664 // pp_174542 // pp_174541 // pp_174540 // pp_100388 // pp_100389 // pp_247277 // pp_24727…
GO:0005856	C	cytoskeleton	9	227	1176	90812	0.0036	0.044	// pp_110871 // pp_212082 // pp_212078 // pp_66210 // pp_212084 // pp_215568 // pp_78505 // pp_179273 // pp_179270	// pp_182017 // pp_166898 // pp_211475 // pp_66631 // pp_64360 // pp_197852 // pp_95062 // pp_101583 // pp_101584 // pp_179266 // pp_112310 // pp_242454 // pp_213750 // pp_66629 // pp_61480 // pp_66630 // pp_75854 // pp_85393 // pp_45358 // pp_85390 // pp_94666 // pp_247848 // pp_132547 // pp_137793 // pp_137792 // pp_137791 // pp_137790 // pp_132549 // pp_132548 // pp_62151 // pp_218173 // pp_22…
GO:0005730	C	nucleolus	9	227	1210	90812	0.0044	0.051	// pp_206119 // pp_203969 // pp_108496 // pp_135385 // pp_135557 // pp_119284 // pp_85615 // pp_105352 // pp_179277	// pp_211082 // pp_204174 // pp_227290 // pp_112856 // pp_194325 // pp_194324 // pp_200215 // pp_194326 // pp_169732 // pp_169733 // pp_194323 // pp_194322 // pp_61714 // pp_61715 // pp_210384 // pp_153235 // pp_153232 // pp_94243 // pp_153230 // pp_167272 // pp_135160 // pp_61718 // pp_61719 // pp_32896 // pp_154673 // pp_154672 // pp_154671 // pp_154670 // pp_154677 // pp_4988 // pp_154675 // p…
GO:0032993	C	protein-DNA complex	5	227	450	90812	0.0061	0.069	// pp_173119 // pp_158033 // pp_94098 // pp_108496 // pp_186374	// pp_148822 // pp_49258 // pp_228364 // pp_87605 // pp_108489 // pp_108488 // pp_244921 // pp_244920 // pp_108480 // pp_108482 // pp_108485 // pp_108484 // pp_108487 // pp_108486 // pp_205669 // pp_205668 // pp_205663 // pp_205662 // pp_205661 // pp_205660 // pp_205667 // pp_205666 // pp_205665 // pp_205664 // pp_135568 // pp_135569 // pp_66220 // pp_100388 // pp_100389 // pp_191726 // pp_191727…
GO:0030312	C	external encapsulating structure	9	227	1348	90812	0.0085	0.09	// pp_153568 // pp_179514 // pp_135385 // pp_119284 // pp_196207 // pp_181111 // pp_192004 // pp_58006 // pp_33185	// pp_8844 // pp_178459 // pp_159046 // pp_159045 // pp_178458 // pp_230619 // pp_178457 // pp_112168 // pp_111725 // pp_167272 // pp_192943 // pp_107755 // pp_58205 // pp_192947 // pp_129056 // pp_192945 // pp_192944 // pp_154673 // pp_86811 // pp_154671 // pp_86813 // pp_86814 // pp_86815 // pp_86816 // pp_212196 // pp_132277 // pp_154679 // pp_159044 // pp_78248 // pp_132272 // pp_132270 // pp…
GO:0005618	C	cell wall	9	227	1348	90812	0.0085	0.09	// pp_153568 // pp_179514 // pp_135385 // pp_119284 // pp_196207 // pp_181111 // pp_192004 // pp_58006 // pp_33185	// pp_8844 // pp_178459 // pp_159046 // pp_159045 // pp_178458 // pp_230619 // pp_178457 // pp_112168 // pp_111725 // pp_167272 // pp_192943 // pp_107755 // pp_58205 // pp_192947 // pp_129056 // pp_192945 // pp_192944 // pp_154673 // pp_86811 // pp_154671 // pp_86813 // pp_86814 // pp_86815 // pp_86816 // pp_212196 // pp_132277 // pp_154679 // pp_159044 // pp_78248 // pp_132272 // pp_132270 // pp…
GO:0071944	C	cell periphery	26	227	6384	90812	0.016	0.17	// pp_65927 // pp_173048 // pp_135385 // pp_85615 // pp_179273 // pp_179270 // pp_110871 // pp_115323 // pp_135557 // pp_227308 // pp_119284 // pp_181111 // pp_192004 // pp_58006 // pp_33185 // pp_218174 // pp_153568 // pp_179514 // pp_78505 // pp_210136 // pp_153221 // pp_74687 // pp_203969 // pp_66672 // pp_181280 // pp_196207	// pp_95708 // pp_95709 // pp_134688 // pp_134687 // pp_134680 // pp_134682 // pp_134683 // pp_149693 // pp_149692 // pp_149691 // pp_149690 // pp_149696 // pp_149695 // pp_149694 // pp_226983 // pp_226982 // pp_233247 // pp_233539 // pp_161779 // pp_9903
GO:0005774	C	vacuolar membrane	8	227	1365	90812	0.025	0.25	// pp_66604 // pp_203272 // pp_117799 // pp_135385 // pp_201987 // pp_85615 // pp_198184 // pp_105352	// pp_8844 // pp_178459 // pp_28314 // pp_137704 // pp_137706 // pp_178458 // pp_41950 // pp_100470 // pp_188199 // pp_153604 // pp_153603 // pp_112050 // pp_178457 // pp_216139 // pp_34975 // pp_209409 // pp_19888 // pp_107755 // pp_110634 // pp_110633 // pp_152322 // pp_72342 // pp_194611 // pp_145653 // pp_8997 // pp_115324 // pp_115322 // pp_145655 // pp_145654 // pp_145659 // pp_145658 // pp…
GO:0044437	C	vacuolar part	8	227	1385	90812	0.027	0.26	// pp_66604 // pp_203272 // pp_117799 // pp_135385 // pp_201987 // pp_85615 // pp_198184 // pp_105352	// pp_178459 // pp_178458 // pp_153604 // pp_153603 // pp_178457 // pp_115324 // pp_115322 // pp_118309 // pp_118308 // pp_118307 // pp_118306 // pp_118305 // pp_27888 // pp_169549 // pp_169548 // pp_169547 // pp_169546 // pp_135405 // pp_135404 // pp_135406 // pp_115254 // pp_115255 // pp_184108 // pp_184109 // pp_66951 // pp_66950 // pp_22347 // pp_160689 // pp_50680 // pp_60656 // pp_60657 // …
GO:0000785	C	chromatin	5	227	743	90812	0.042	0.4	// pp_173119 // pp_158033 // pp_94098 // pp_108496 // pp_186374	// pp_247127 // pp_98401 // pp_148822 // pp_228365 // pp_224412 // pp_118974 // pp_169867 // pp_49258 // pp_98398 // pp_98399 // pp_107995 // pp_154071 // pp_98856 // pp_242956 // pp_24195 // pp_119035 // pp_108489 // pp_108488 // pp_244921 // pp_244920 // pp_108480 // pp_108482 // pp_108485 // pp_108484 // pp_108487 // pp_108486 // pp_209825 // pp_209826 // pp_143940 // pp_209829 // pp_121113 //…
GO:0005773	C	vacuole	12	227	2713	90812	0.048	0.44	// pp_115323 // pp_66604 // pp_203272 // pp_173048 // pp_117799 // pp_135385 // pp_135557 // pp_201987 // pp_85615 // pp_198184 // pp_105352 // pp_119284	// pp_178459 // pp_178458 // pp_169305 // pp_169304 // pp_169303 // pp_169306 // pp_138226 // pp_138224 // pp_138225 // pp_138222 // pp_138223 // pp_138220 // pp_169308 // pp_202068 // pp_115326 // pp_115324 // pp_115325 // pp_115322 // pp_115323 // pp_11
GO:0098805	C	whole membrane	9	227	1872	90812	0.052	0.47	// pp_218174 // pp_66604 // pp_203272 // pp_117799 // pp_135385 // pp_201987 // pp_85615 // pp_198184 // pp_105352	// pp_178459 // pp_178458 // pp_153604 // pp_153603 // pp_178457 // pp_115324 // pp_115322 // pp_118309 // pp_118308 // pp_118307 // pp_118306 // pp_118305 // pp_27888 // pp_218173 // pp_169549 // pp_218174 // pp_169547 // pp_169546 // pp_135405 // pp_135404 // pp_135406 // pp_115254 // pp_115255 // pp_184108 // pp_184109 // pp_66951 // pp_66950 // pp_22347 // pp_160689 // pp_50680 // pp_60656 //…
GO:0005634	C	nucleus	37	227	11274	90812	0.078	0.69	// pp_203969 // pp_85615 // pp_76327 // pp_96235 // pp_227967 // pp_108496 // pp_243219 // pp_135385 // pp_86758 // pp_197348 // pp_197349 // pp_153131 // pp_197347 // pp_105352 // pp_179277 // pp_186374 // pp_123543 // pp_215443 // pp_215440 // pp_146610 // pp_215445 // pp_135557 // pp_199671 // pp_119284 // pp_158033 // pp_211515 // pp_216831 // pp_173119 // pp_66254 // pp_94098 // pp_206119 //…	// pp_188304 // pp_188305 // pp_89968 // pp_158842 // pp_188301 // pp_89965 // pp_89967 // pp_89966 // pp_14456 // pp_3679 // pp_188303 // pp_188300 // pp_196060 // pp_179528 // pp_179529 // pp_108489 // pp_108488 // pp_51643 // pp_51642 // pp_51645 // pp
GO:0030054	C	cell junction	7	227	1516	90812	0.093	0.75	// pp_153568 // pp_203969 // pp_135385 // pp_119284 // pp_85615 // pp_192004 // pp_105352	// pp_138226 // pp_138224 // pp_138225 // pp_138222 // pp_138223 // pp_138220 // pp_183021 // pp_121066 // pp_83446 // pp_83447 // pp_83448 // pp_83449 // pp_143224 // pp_134687 // pp_183025 // pp_52514 // pp_210427 // pp_50686 // pp_233755 // pp_77504 // pp_192004 // pp_192002 // pp_192000 // pp_20703 // pp_116119 // pp_20125 // pp_26459 // pp_202653 // pp_202652 // pp_202651 // pp_202657 // pp_…
GO:0005911	C	cell-cell junction	7	227	1516	90812	0.093	0.75	// pp_153568 // pp_203969 // pp_135385 // pp_119284 // pp_85615 // pp_192004 // pp_105352	// pp_138226 // pp_138224 // pp_138225 // pp_138222 // pp_138223 // pp_138220 // pp_183021 // pp_121066 // pp_83446 // pp_83447 // pp_83448 // pp_83449 // pp_143224 // pp_134687 // pp_183025 // pp_52514 // pp_210427 // pp_50686 // pp_233755 // pp_77504 // pp_192004 // pp_192002 // pp_192000 // pp_20703 // pp_116119 // pp_20125 // pp_26459 // pp_202653 // pp_202652 // pp_202651 // pp_202657 // pp_…
GO:0055044	C	symplast	7	227	1507	90812	0.091	0.75	// pp_153568 // pp_203969 // pp_135385 // pp_119284 // pp_85615 // pp_192004 // pp_105352	// pp_138226 // pp_138224 // pp_138225 // pp_138222 // pp_138223 // pp_138220 // pp_183021 // pp_121066 // pp_83446 // pp_83447 // pp_83448 // pp_83449 // pp_143224 // pp_134687 // pp_183025 // pp_52514 // pp_210427 // pp_50686 // pp_233755 // pp_77504 // pp_192004 // pp_192002 // pp_192000 // pp_20703 // pp_116119 // pp_20125 // pp_26459 // pp_202653 // pp_202652 // pp_202651 // pp_202657 // pp_…
GO:0009506	C	plasmodesma	7	227	1507	90812	0.091	0.75	// pp_153568 // pp_203969 // pp_135385 // pp_119284 // pp_85615 // pp_192004 // pp_105352	// pp_138226 // pp_138224 // pp_138225 // pp_138222 // pp_138223 // pp_138220 // pp_183021 // pp_121066 // pp_83446 // pp_83447 // pp_83448 // pp_83449 // pp_143224 // pp_134687 // pp_183025 // pp_52514 // pp_210427 // pp_50686 // pp_233755 // pp_77504 // pp_192004 // pp_192002 // pp_192000 // pp_20703 // pp_116119 // pp_20125 // pp_26459 // pp_202653 // pp_202652 // pp_202651 // pp_202657 // pp_…
GO:0005694	C	chromosome	6	227	1272	90812	0.11	0.83	// pp_94098 // pp_173119 // pp_186374 // pp_108496 // pp_66254 // pp_158033	// pp_234522 // pp_158842 // pp_235708 // pp_247127 // pp_98401 // pp_148822 // pp_228365 // pp_60748 // pp_155289 // pp_154451 // pp_154453 // pp_224412 // pp_173119 // pp_112310 // pp_78942 // pp_67860 // pp_240501 // pp_69000 // pp_118974 // pp_169867 // pp_125321 // pp_125320 // pp_49258 // pp_98398 // pp_205446 // pp_107995 // pp_154071 // pp_225150 // pp_154450 // pp_242956 // pp_95517 // p…
GO:0005794	C	Golgi apparatus	10	227	2547	90812	0.12	0.9	// pp_233432 // pp_218174 // pp_73187 // pp_173048 // pp_215568 // pp_135385 // pp_135557 // pp_66672 // pp_233271 // pp_179277	// pp_183025 // pp_183021 // pp_138121 // pp_111489 // pp_14454 // pp_121066 // pp_111486 // pp_111485 // pp_111484 // pp_83447 // pp_134679 // pp_83448 // pp_83449 // pp_134684 // pp_162053 // pp_142331 // pp_14852 // pp_162054 // pp_142332 // pp_66310 // pp_218173 // pp_218174 // pp_155344 // pp_230533 // pp_230532 // pp_125105 // pp_125106 // pp_155345 // pp_107725 // pp_161153 // pp_164300 //…
GO:0098588	C	bounding membrane of organelle	9	227	2272	90812	0.13	0.95	// pp_218174 // pp_66604 // pp_203272 // pp_117799 // pp_135385 // pp_201987 // pp_85615 // pp_198184 // pp_105352	// pp_178459 // pp_178458 // pp_153604 // pp_153603 // pp_178457 // pp_138121 // pp_111484 // pp_115324 // pp_115322 // pp_118309 // pp_118308 // pp_118307 // pp_118306 // pp_118305 // pp_27888 // pp_218173 // pp_169549 // pp_218174 // pp_131721 // pp_169547 // pp_169546 // pp_131722 // pp_135405 // pp_135404 // pp_135406 // pp_115254 // pp_115255 // pp_164300 // pp_164301 // pp_184108 // pp_1841…
GO:0044428	C	nuclear part	10	227	3677	90812	0.44	1	// pp_206119 // pp_66254 // pp_203969 // pp_108496 // pp_135385 // pp_135557 // pp_119284 // pp_85615 // pp_105352 // pp_179277	// pp_232921 // pp_225311 // pp_225310 // pp_225313 // pp_182105 // pp_225315 // pp_225314 // pp_225316 // pp_217462 // pp_224256 // pp_211312 // pp_110438 // pp_217463 // pp_119491 // pp_119492 // pp_131379 // pp_131378 // pp_196330 // pp_184214 // pp_18
GO:0044425	C	membrane part	41	227	18604	90812	0.79	1	// pp_117855 // pp_155039 // pp_65927 // pp_173048 // pp_108496 // pp_117765 // pp_194533 // pp_128521 // pp_235208 // pp_76667 // pp_153131 // pp_198184 // pp_198200 // pp_199671 // pp_227308 // pp_163612 // pp_163610 // pp_74687 // pp_233271 // pp_144730 // pp_218174 // pp_66604 // pp_173296 // pp_79642 // pp_87052 // pp_168745 // pp_60246 // pp_107252 // pp_233432 // pp_234425 // pp_234424 // …	// pp_204926 // pp_153609 // pp_153608 // pp_153607 // pp_210228 // pp_153605 // pp_153604 // pp_153603 // pp_42382 // pp_115701 // pp_74057 // pp_250397 // pp_177292 // pp_177293 // pp_177290 // pp_177291 // pp_177294 // pp_246939 // pp_89641 // pp_11830
GO:0044427	C	chromosomal part	5	227	1090	90812	0.14	1	// pp_173119 // pp_158033 // pp_94098 // pp_108496 // pp_186374	// pp_228364 // pp_158842 // pp_247127 // pp_98401 // pp_148822 // pp_228365 // pp_155289 // pp_154451 // pp_224412 // pp_173119 // pp_112310 // pp_67860 // pp_240501 // pp_69000 // pp_118974 // pp_169867 // pp_125321 // pp_125320 // pp_49258 // pp_98398 // pp_98399 // pp_107995 // pp_154071 // pp_225150 // pp_154450 // pp_242956 // pp_95517 // pp_24195 // pp_119035 // pp_201145 // pp_108489 // p…
GO:0031224	C	intrinsic component of membrane	37	227	17652	90812	0.86	1	// pp_76667 // pp_65927 // pp_173048 // pp_108496 // pp_117765 // pp_194533 // pp_128521 // pp_153131 // pp_198184 // pp_198200 // pp_199671 // pp_227308 // pp_163612 // pp_163610 // pp_74687 // pp_233271 // pp_144730 // pp_66604 // pp_173296 // pp_79642 // pp_87052 // pp_168745 // pp_155039 // pp_107252 // pp_233432 // pp_234425 // pp_234424 // pp_136341 // pp_203969 // pp_242391 // pp_66672 // …	// pp_204926 // pp_153609 // pp_153608 // pp_153607 // pp_210228 // pp_153605 // pp_153604 // pp_153603 // pp_42382 // pp_115701 // pp_74057 // pp_250397 // pp_177292 // pp_177293 // pp_177290 // pp_177291 // pp_177294 // pp_246939 // pp_89641 // pp_11830
GO:0070013	C	intracellular organelle lumen	11	227	3050	90812	0.15	1	// pp_117855 // pp_206119 // pp_66254 // pp_203969 // pp_108496 // pp_135385 // pp_135557 // pp_119284 // pp_85615 // pp_105352 // pp_179277	// pp_225311 // pp_225310 // pp_225313 // pp_225312 // pp_225315 // pp_225314 // pp_225316 // pp_217462 // pp_7571 // pp_60749 // pp_131379 // pp_131378 // pp_236129 // pp_98398 // pp_98399 // pp_14508 // pp_142335 // pp_142334 // pp_142336 // pp_142333 /
GO:0016021	C	integral component of membrane	37	227	17425	90812	0.84	1	// pp_76667 // pp_65927 // pp_173048 // pp_108496 // pp_117765 // pp_194533 // pp_128521 // pp_153131 // pp_198184 // pp_198200 // pp_199671 // pp_227308 // pp_163612 // pp_163610 // pp_74687 // pp_233271 // pp_144730 // pp_66604 // pp_173296 // pp_79642 // pp_87052 // pp_168745 // pp_155039 // pp_107252 // pp_233432 // pp_234425 // pp_234424 // pp_136341 // pp_203969 // pp_242391 // pp_66672 // …	// pp_204926 // pp_153609 // pp_153608 // pp_153607 // pp_210228 // pp_153605 // pp_153604 // pp_153603 // pp_42382 // pp_115701 // pp_74057 // pp_250397 // pp_177292 // pp_177293 // pp_177290 // pp_177291 // pp_177294 // pp_89641 // pp_118309 // pp_11830
GO:0016020	C	membrane	56	227	27443	90812	0.93	1	// pp_206119 // pp_117855 // pp_85615 // pp_65927 // pp_75314 // pp_173048 // pp_108496 // pp_117765 // pp_155039 // pp_128521 // pp_235208 // pp_76667 // pp_153131 // pp_198184 // pp_179270 // pp_105352 // pp_198200 // pp_60246 // pp_115323 // pp_135557 // pp_199671 // pp_227308 // pp_201987 // pp_163610 // pp_203881 // pp_74687 // pp_233271 // pp_163612 // pp_218174 // pp_66604 // pp_173296 // …	// pp_27888 // pp_93618 // pp_130370 // pp_130371 // pp_11007 // pp_184108 // pp_184109 // pp_198429 // pp_237898 // pp_54893 // pp_160175 // pp_219680 // pp_90392 // pp_90393 // pp_97622 // pp_10354 // pp_127654 // pp_193511 // pp_193510 // pp_222404 //
GO:0043234	C	protein complex	18	227	5846	90812	0.23	1	// pp_225253 // pp_226490 // pp_173119 // pp_218174 // pp_76327 // pp_242391 // pp_108496 // pp_87052 // pp_215568 // pp_153131 // pp_94098 // pp_181280 // pp_235208 // pp_173029 // pp_158033 // pp_60246 // pp_203272 // pp_186374	// pp_158842 // pp_108489 // pp_108488 // pp_51643 // pp_51645 // pp_51647 // pp_108480 // pp_108482 // pp_108485 // pp_108484 // pp_108487 // pp_108486 // pp_198422 // pp_198423 // pp_198426 // pp_198427 // pp_198424 // pp_198425 // pp_184108 // pp_18410
GO:0043233	C	organelle lumen	11	227	3050	90812	0.15	1	// pp_117855 // pp_206119 // pp_66254 // pp_203969 // pp_108496 // pp_135385 // pp_135557 // pp_119284 // pp_85615 // pp_105352 // pp_179277	// pp_225311 // pp_225310 // pp_225313 // pp_225312 // pp_225315 // pp_225314 // pp_225316 // pp_217462 // pp_7571 // pp_60749 // pp_131379 // pp_131378 // pp_236129 // pp_98398 // pp_98399 // pp_14508 // pp_142335 // pp_142334 // pp_142336 // pp_142333 /
GO:0009570	C	chloroplast stroma	5	227	1278	90812	0.22	1	// pp_93812 // pp_194247 // pp_33185 // pp_197437 // pp_75314	// pp_236481 // pp_186973 // pp_186972 // pp_83274 // pp_85441 // pp_104711 // pp_104710 // pp_115484 // pp_168904 // pp_243114 // pp_26201 // pp_185222 // pp_3676 // pp_17423 // pp_213152 // pp_220621 // pp_175769 // pp_73575 // pp_202618 // pp_202623 // pp_127312 // pp_127313 // pp_70570 // pp_127311 // pp_105069 // pp_71551 // pp_69979 // pp_112824 // pp_112825 // pp_33302 // pp_185229 // pp_1…
GO:0044435	C	plastid part	8	227	2346	90812	0.24	1	// pp_93812 // pp_66604 // pp_75314 // pp_87052 // pp_66672 // pp_194247 // pp_197437 // pp_33185	// pp_85441 // pp_225089 // pp_225088 // pp_200279 // pp_200278 // pp_3676 // pp_200276 // pp_200275 // pp_200274 // pp_124537 // pp_124536 // pp_124535 // pp_124534 // pp_70570 // pp_39826 // pp_71551 // pp_71550 // pp_112824 // pp_112825 // pp_112823 // pp_218173 // pp_217339 // pp_169013 // pp_56814 // pp_230534 // pp_169016 // pp_169015 // pp_169014 // pp_173882 // pp_198935 // pp_237898 // p…
GO:0044434	C	chloroplast part	8	227	2302	90812	0.23	1	// pp_93812 // pp_66604 // pp_75314 // pp_87052 // pp_66672 // pp_194247 // pp_197437 // pp_33185	// pp_85441 // pp_225089 // pp_225088 // pp_200279 // pp_200278 // pp_3676 // pp_200276 // pp_200275 // pp_200274 // pp_124537 // pp_124536 // pp_124535 // pp_124534 // pp_70570 // pp_39826 // pp_71551 // pp_71550 // pp_112824 // pp_112825 // pp_112823 // pp_218173 // pp_217339 // pp_169013 // pp_56814 // pp_230534 // pp_169015 // pp_169014 // pp_173882 // pp_198935 // pp_237898 // pp_86884 // pp…
GO:0031090	C	organelle membrane	11	227	3151	90812	0.18	1	// pp_218174 // pp_85615 // pp_66604 // pp_203272 // pp_117799 // pp_135385 // pp_201987 // pp_235208 // pp_198184 // pp_60246 // pp_105352	// pp_178459 // pp_178458 // pp_109842 // pp_109840 // pp_153604 // pp_153603 // pp_178457 // pp_225089 // pp_138121 // pp_28314 // pp_200277 // pp_200274 // pp_115324 // pp_115322 // pp_205344 // pp_140120 // pp_137708 // pp_218303 // pp_118309 // pp_118
GO:0009507	C	chloroplast	13	227	4185	90812	0.26	1	// pp_93812 // pp_66672 // pp_66604 // pp_75314 // pp_87052 // pp_88327 // pp_135557 // pp_157905 // pp_197437 // pp_194247 // pp_131103 // pp_179544 // pp_33185	// pp_85441 // pp_109568 // pp_225089 // pp_225088 // pp_57272 // pp_200279 // pp_200278 // pp_3676 // pp_200276 // pp_200275 // pp_200274 // pp_124537 // pp_124536 // pp_124535 // pp_124534 // pp_70570 // pp_96147 // pp_39826 // pp_71551 // pp_71550 // p
GO:0009536	C	plastid	14	227	4490	90812	0.25	1	// pp_93812 // pp_66672 // pp_66604 // pp_75314 // pp_87052 // pp_88327 // pp_135557 // pp_157905 // pp_197437 // pp_85345 // pp_194247 // pp_131103 // pp_179544 // pp_33185	// pp_118946 // pp_83274 // pp_85441 // pp_109568 // pp_225089 // pp_246938 // pp_57272 // pp_200279 // pp_200278 // pp_3676 // pp_200276 // pp_200275 // pp_200274 // pp_124537 // pp_124536 // pp_124535 // pp_124534 // pp_70570 // pp_96147 // pp_39826 //
GO:0009532	C	plastid stroma	5	227	1297	90812	0.23	1	// pp_93812 // pp_194247 // pp_33185 // pp_197437 // pp_75314	// pp_236481 // pp_186973 // pp_186972 // pp_83274 // pp_85441 // pp_104711 // pp_104710 // pp_115484 // pp_168904 // pp_243114 // pp_26201 // pp_185222 // pp_3676 // pp_17423 // pp_213152 // pp_220621 // pp_175769 // pp_26868 // pp_202618 // pp_202623 // pp_127312 // pp_127313 // pp_70570 // pp_127311 // pp_105069 // pp_71551 // pp_69979 // pp_112824 // pp_112825 // pp_33302 // pp_185229 // pp_1…
GO:0031974	C	membrane-enclosed lumen	11	227	3050	90812	0.15	1	// pp_117855 // pp_206119 // pp_66254 // pp_203969 // pp_108496 // pp_135385 // pp_135557 // pp_119284 // pp_85615 // pp_105352 // pp_179277	// pp_225311 // pp_225310 // pp_225313 // pp_225312 // pp_225315 // pp_225314 // pp_225316 // pp_217462 // pp_7571 // pp_60749 // pp_131379 // pp_131378 // pp_236129 // pp_98398 // pp_98399 // pp_14508 // pp_142335 // pp_142334 // pp_142336 // pp_142333 /
GO:0031975	C	envelope	6	227	1957	90812	0.37	1	// pp_66215 // pp_66604 // pp_197437 // pp_235208 // pp_60246 // pp_33185	// pp_109842 // pp_109840 // pp_109841 // pp_225089 // pp_225088 // pp_200279 // pp_200278 // pp_200277 // pp_200276 // pp_200275 // pp_200274 // pp_154610 // pp_184214 // pp_184215 // pp_184216 // pp_184210 // pp_184212 // pp_184213 // pp_215796 // pp_215797 // pp_218303 // pp_205345 // pp_218173 // pp_217339 // pp_169013 // pp_56814 // pp_230534 // pp_169016 // pp_169015 // pp_169014 // pp_1979…
GO:0043227	C	membrane-bounded organelle	66	227	25845	90812	0.46	1	// pp_206119 // pp_117855 // pp_235208 // pp_76327 // pp_66215 // pp_96235 // pp_75314 // pp_197349 // pp_108496 // pp_87052 // pp_135385 // pp_86758 // pp_85345 // pp_197348 // pp_227967 // pp_153131 // pp_198184 // pp_88327 // pp_105352 // pp_179277 // pp_115323 // pp_199671 // pp_123543 // pp_215443 // pp_215440 // pp_215568 // pp_146610 // pp_215445 // pp_135557 // pp_157905 // pp_201987 // p…	// pp_14983 // pp_96254 // pp_29258 // pp_112824 // pp_112825 // pp_56321 // pp_112823 // pp_27888 // pp_105963 // pp_105964 // pp_169789 // pp_169788 // pp_253453 // pp_253452 // pp_253451 // pp_253450 // pp_169783 // pp_169782 // pp_169781 // pp_169780
GO:0012505	C	endomembrane system	13	227	4761	90812	0.42	1	// pp_233432 // pp_117855 // pp_115323 // pp_73187 // pp_173048 // pp_215568 // pp_135385 // pp_135557 // pp_66672 // pp_241471 // pp_233271 // pp_179277 // pp_218174	// pp_142241 // pp_142240 // pp_201172 // pp_138226 // pp_138224 // pp_138225 // pp_138222 // pp_138223 // pp_138220 // pp_216639 // pp_138121 // pp_201170 // pp_237947 // pp_111489 // pp_14454 // pp_121066 // pp_111486 // pp_111485 // pp_111484 // pp_202
GO:0005739	C	mitochondrion	8	227	5266	90812	0.95	1	// pp_66215 // pp_86758 // pp_197437 // pp_153221 // pp_201987 // pp_235208 // pp_60246 // pp_33185	// pp_178459 // pp_178458 // pp_118540 // pp_138229 // pp_109842 // pp_147866 // pp_109840 // pp_109841 // pp_91443 // pp_178457 // pp_188096 // pp_188097 // pp_14983 // pp_84648 // pp_7571 // pp_214426 // pp_121491 // pp_55964 // pp_108988 // pp_111485 /
GO:0031981	C	nuclear lumen	10	227	2673	90812	0.14	1	// pp_206119 // pp_66254 // pp_203969 // pp_108496 // pp_135385 // pp_135557 // pp_119284 // pp_85615 // pp_105352 // pp_179277	// pp_225311 // pp_225310 // pp_225313 // pp_225312 // pp_225315 // pp_225314 // pp_225316 // pp_217462 // pp_211312 // pp_60749 // pp_131379 // pp_131378 // pp_98398 // pp_98399 // pp_14508 // pp_142335 // pp_142334 // pp_142336 // pp_142333 // pp_206488
GO:0031967	C	organelle envelope	6	227	1957	90812	0.37	1	// pp_66215 // pp_66604 // pp_197437 // pp_235208 // pp_60246 // pp_33185	// pp_109842 // pp_109840 // pp_109841 // pp_225089 // pp_225088 // pp_200279 // pp_200278 // pp_200277 // pp_200276 // pp_200275 // pp_200274 // pp_154610 // pp_184214 // pp_184215 // pp_184216 // pp_184210 // pp_184212 // pp_184213 // pp_215796 // pp_215797 // pp_218303 // pp_205345 // pp_218173 // pp_217339 // pp_169013 // pp_56814 // pp_230534 // pp_169016 // pp_169015 // pp_169014 // pp_1979…
GO:0043231	C	intracellular membrane-bounded organelle	66	227	25664	90812	0.44	1	// pp_206119 // pp_117855 // pp_235208 // pp_76327 // pp_66215 // pp_96235 // pp_75314 // pp_197349 // pp_108496 // pp_87052 // pp_135385 // pp_86758 // pp_85345 // pp_197348 // pp_227967 // pp_153131 // pp_198184 // pp_88327 // pp_105352 // pp_179277 // pp_115323 // pp_199671 // pp_123543 // pp_215443 // pp_215440 // pp_215568 // pp_146610 // pp_215445 // pp_135557 // pp_157905 // pp_201987 // p…	// pp_14983 // pp_96254 // pp_29258 // pp_112824 // pp_112825 // pp_56321 // pp_112823 // pp_27888 // pp_105963 // pp_105964 // pp_169789 // pp_169788 // pp_253453 // pp_253452 // pp_253451 // pp_253450 // pp_169783 // pp_169782 // pp_169781 // pp_169780
GO:0005886	C	plasma membrane	16	227	5049	90812	0.21	1	// pp_66672 // pp_173048 // pp_115323 // pp_65927 // pp_203969 // pp_153221 // pp_135385 // pp_135557 // pp_210136 // pp_227308 // pp_85615 // pp_179273 // pp_181280 // pp_179270 // pp_74687 // pp_218174	// pp_82576 // pp_201173 // pp_137461 // pp_137460 // pp_137463 // pp_239681 // pp_137464 // pp_129729 // pp_129728 // pp_34975 // pp_237947 // pp_237949 // pp_237948 // pp_129725 // pp_95709 // pp_129727 // pp_115326 // pp_111825 // pp_115324 // pp_11532
GO:0098796	C	membrane protein complex	5	227	1221	90812	0.2	1	// pp_60246 // pp_203272 // pp_218174 // pp_235208 // pp_87052	// pp_8844 // pp_251550 // pp_179598 // pp_246182 // pp_246181 // pp_246180 // pp_179593 // pp_86613 // pp_86610 // pp_20862 // pp_179597 // pp_86617 // pp_41324 // pp_129729 // pp_129728 // pp_167277 // pp_243303 // pp_206048 // pp_206049 // pp_155850 // pp_107755 // pp_129725 // pp_167278 // pp_129727 // pp_8997 // pp_183895 // pp_188848 // pp_173503 // pp_173506 // pp_98220 // pp_173504 // pp_…
