# Supplementary material for: Epitranscriptome changes triggered by ammonium nutrition regulate the proteome response of maritime pine roots
Source: Front Plant Sci. 2022 Dec 22;13:1102044. doi: 10.3389/fpls.2022.1102044 (PMC9815506; doi:10.3389/fpls.2022.1102044)
Supplement: Supplementary file 4 [file DataSheet_4.zip › Supp_Dataset_14.xlsx]

## Sheet: Supp Dataset 14
Supplementary Dataset 14. Whole root differential proteomics results. DE proteins upregulated are in highlighted red. DE proteins downregulated are in highlighted blue.
1Canales et al. (2014) Plant Biotechnology Journal 12:286. 2Cañas et al. (2017) Plant Journal 91:1064.
Peptide	Transcript	Protein fragment	Description	SP3_id1	Procogen_id2	Arabidopsis id	Arabidopsis description	logFC	logCPM	PValue	FDR
pp_226578_4_1	pp_226578	C-ter	CO(2)-response secreted protease CRSP	sp_v3.0_unigene40549	unigene40549	AT1G20160.1	Subtilisin-like serine endopeptidase family protein	4.42447	8.71411	9.4773e-06	0.0226034
pp_149838_1_4	pp_149838	N-ter	Methionine synthase	sp_v3.0_unigene37603	isotig13575	AT3G03780.1	methionine synthase 2	-5.78034	9.38628	0.000421321	0.502426
pp_134138_1_2	pp_134138	Full	late embryogenesis abundant protein LEA1-2	sp_v3.0_unigene11209	unigene11209	#N/A	#N/A	5.77192	9.08407	0.000951518	0.587048
pp_215307_6_1	pp_215307	Full	succinate dehydrogenase subunit 6	sp_v3.0_unigene20616	isotig23490	AT1G08480.1	succinate dehydrogenase subunit	3.10431	8.84068	0.000984567	0.587048
pp_214903_1_4	pp_214903	Full	40S ribosomal protein S16-1			AT2G09990.1	Ribosomal protein S5 domain 2-like superfamily protein	1.73432	8.78009	0.00150931	0.719941
pp_202505_3_1	pp_202505	N-ter	betaine aldehyde dehydrogenase	sp_v3.0_unigene184072	unigene184072	AT1G74920.1	aldehyde dehydrogenase 10A8	-3.16591	8.91822	0.00245855	0.760931
pp_163288_3_2	pp_163288	Full	aluminum-induced protein	sp_v3.0_unigene30072	unigene30072	AT5G19140.1	aluminum induced protein with YGL and LRDR motifs	-3.80461	9.30398	0.00286529	0.760931
pp_24274_5_2	pp_24274	Full	DNA damage-repair/toleration protein DRT102	sp_v3.0_unigene17223	isotig46441	AT3G04880.1	DNA-damage-repair/toleration protein (DRT102)	-3.82246	9.14783	0.00295908	0.760931
pp_194661_2_7	pp_194661	Full	60S acidic ribosomal protein P1	sp_v3.0_unigene16970	unigene16970	AT5G24510.1	60S acidic ribosomal protein family	2.59293	8.77155	0.00318058	0.760931
pp_153216_5_39	pp_153216	C-ter	Isocitrate dehydrogenase	sp_v3.0_unigene17303	isotig10045	AT1G65930.1	cytosolic NADP+-dependent isocitrate dehydrogenase	-2.67681	9.03376	0.00319049	0.760931
pp_105401_2_4	pp_105401	Full	Tim17/Tim22/Tim23/Pmp24 family-domain-containing protein / outer envelope pore protein 16	sp_v3.0_unigene3849	unigene3849	AT2G28900.1	outer plastid envelope protein 16-1	2.58138	8.80159	0.00424493	0.872142
pp_197390_5_45	pp_197390	C-ter	Bifunctional 3-dehydroquinate dehydratase/shikimate dehydrogenase	sp_v3.0_unigene27599	isotig42769	AT3G06350.1	dehydroquinate dehydratase%2C putative / shikimate dehydrogenase	-2.87577	9.11459	0.00438814	0.872142
pp_202504_2_7	pp_202504	Full	betaine aldehyde dehydrogenase. Related with GABA metabolism	sp_v3.0_unigene10244	isotig28066	AT3G48170.1	aldehyde dehydrogenase 10A9	-1.39956	8.77303	0.00545659	0.928197
pp_124915_4_1	pp_124915	C-ter	60S ribosomal protein L3-2			AT1G43170.1	ribosomal protein 1	-2.16027	8.95816	0.00769993	0.928197
pp_104902_3_4	pp_104902	Full	basic 7S globulin / TAXi-C xylanase inhibitor			AT1G03220.1	Eukaryotic aspartyl protease family protein	-3.21496	9.26711	0.00822192	0.928197
pp_82600_5_4	pp_82600	Full	PhosphatidylEthanolamine-Binding Protein (PEBP)	sp_v3.0_unigene261	unigene261	#N/A	#N/A	3.97468	9.04529	0.00844639	0.928197
pp_124913_4_1	pp_124913	C-ter	60S ribosomal protein L3-2			AT1G61580.1	R-protein L3 B	-2.11855	8.95406	0.0084487	0.928197
pp_234065_6_8	pp_234065	Full	ABC transporter E family member 2 / ribosome biogenesis/translation initiation ATPase RLI;	sp_v3.0_unigene3818		AT4G19210.1	RNAse l inhibitor protein 2	-3.02179	9.15716	0.00871534	0.928197
pp_236316_4_16	pp_236316	C-ter	40S ribosomal protein S23	sp_v3.0_unigene18246	unigene18246	AT3G09680.1	Ribosomal protein S12/S23 family protein	1.31099	8.78456	0.0093652	0.928197
pp_43165_6_3	pp_43165	Full	40S ribosomal protein S18	sp_v3.0_unigene29536	unigene29536	AT1G22780.1	Ribosomal protein S13/S18 family	1.39368	8.75271	0.009936	0.928197
pp_107624_5_6	pp_107624	Internal	Ribulose bisphosphate carboxylase large chain	sp_v3.0_unigene14043	isotig63064	ATCG00490.1	ribulose-bisphosphate carboxylase	-1.29822	8.81147	0.0101639	0.928197
pp_236318_6_7	pp_236318	Full	40S ribosomal protein S23			AT5G02960.1	Ribosomal protein S12/S23 family protein	1.37796	8.77211	0.0103833	0.928197
pp_105402_1_6	pp_105402	C-ter	Tim17/Tim22/Tim23/Pmp24 family-domain-containing protein / outer envelope pore protein 16	sp_v3.0_unigene3849	unigene3849	AT2G28900.1	outer plastid envelope protein 16-1	2.46666	8.81138	0.010511	0.928197
pp_58815_2_18	pp_58815	C-ter	plasma membrane-associated cation-binding protein / DREPP /Ca binding and Calmodulin interaction	sp_v3.0_unigene3916	unigene3916	AT4G20260.1	plasma-membrane associated cation-binding protein 1	1.70174	8.77715	0.0105659	0.928197
pp_252648_1_1	pp_252648	C-ter	Antifungal protein ginkbilobin-2			#N/A	#N/A	1.89772	8.74127	0.0112906	0.928197
pp_58927_5_2	pp_58927	Full	60S acidic ribosomal protein	sp_v3.0_unigene17459	unigene17459	AT4G25890.1	60S acidic ribosomal protein family	2.47168	8.73886	0.0113341	0.928197
pp_245657_3_3	pp_245657	N-ter	probable aldo-keto reductase			AT1G60710.1	NAD(P)-linked oxidoreductase superfamily protein	-3.51205	9.22869	0.0114941	0.928197
pp_142377_6_1	pp_142377	N-ter	Histone H4	sp_v3.0_unigene33106	isotig09403	AT3G45980.1	Histone superfamily protein	1.5837	8.81556	0.011513	0.928197
pp_211715_2_12	pp_211715	Full	ATP-dependent 6-phosphofructokinase 2	sp_v3.0_unigene888	unigene888	AT5G47810.1	phosphofructokinase 2	-2.18539	8.96163	0.0116494	0.928197
pp_166621_6_3	pp_166621	Full	profilin	sp_v3.0_unigene29644	unigene29644	AT5G56600.1	profilin	1.29577	8.80637	0.0123619	0.928197
pp_234014_2_7	pp_234014	Full	polyadenylate-binding protein RBP47B'	sp_v3.0_unigene18232	isotig41777	AT5G19350.1	RNA-binding (RRM/RBD/RNP motifs) family protein	-2.61248	9.16272	0.0129595	0.928197
pp_227218_5_12	pp_227218	Full	40S ribosomal protein SA	sp_v3.0_unigene3895	unigene3895	AT3G04770.2	40s ribosomal protein SA B	-2.84234	9.22513	0.0131058	0.928197
pp_214938_4_5	pp_214938	Full	enolase	sp_v3.0_unigene83		AT2G36530.1	Enolase	-1.46478	8.85445	0.0140314	0.928197
pp_104906_1_1	pp_104906	Full	basic 7S globulin / TAXi-C xylanase inhibitor	sp_v3.0_unigene10332	unigene10332	AT1G03230.1	Eukaryotic aspartyl protease family protein	-2.86081	9.23686	0.0143072	0.928197
pp_203818_4_1	pp_203818	C-ter	alcohol dehydrogenase Class III - Zinc-binding dehydrogenase			AT1G77120.1	alcohol dehydrogenase 1	-2.25372	8.97529	0.0144398	0.928197
pp_125224_5_7	pp_125224	Full	peroxiredoxin-2E-1	sp_v3.0_unigene12193	isotig33712	AT3G52960.1	Thioredoxin superfamily protein	2.27728	8.76719	0.0145583	0.928197
pp_221956_3_4	pp_221956	Full?	glycine-rich RNA-binding protein			AT2G21660.1	cold%2C circadian rhythm%2C and rna binding 2	2.29594	8.78714	0.0147357	0.928197
pp_72437_5_3	pp_72437	N-ter	Histone H4	sp_v3.0_unigene17451	isotig70168	AT3G45980.1	Histone superfamily protein	1.55684	8.82153	0.0153989	0.928197
pp_162587_6_54	pp_162587	C-ter	acc oxidase	sp_v3.0_unigene16967	isotig31206	AT1G77330.1	2-oxoglutarate (2OG) and Fe(II)-dependent oxygenase superfamily protein	-2.69294	9.20667	0.0154944	0.928197
pp_135094_6_5	pp_135094	Full	probable beta-D-xylosidase			AT5G10560.1	Glycosyl hydrolase family protein	-2.4727	9.13971	0.0161081	0.928197
pp_57702_5_3	pp_57702	Full	Glyceraldehyde-3-phosphate dehydrogenase B, chloroplastic			AT1G42970.1	glyceraldehyde-3-phosphate dehydrogenase B subunit	-2.27282	9.08571	0.0163356	0.928197
pp_179647_6_2	pp_179647	Full	histone H2A.2	sp_v3.0_unigene18015	unigene18015	AT4G27230.1	histone H2A 2	-2.86776	9.24482	0.0163456	0.928197
pp_89273_4_1	pp_89273	N-ter	threonine--tRNA ligase, mitochondrial	sp_v3.0_unigene5788	isotig27370	AT5G26830.1	Threonyl-tRNA synthetase	-1.41251	8.8393	0.0168438	0.931606
pp_116289_6_5	pp_116289	C-ter (splicing, full)	Citrate synthase	sp_v3.0_unigene2978	isotig42190	AT2G42790.1	citrate synthase 3	-2.33061	9.09971	0.0180654	0.931606
pp_124916_5_5	pp_124916	Full	60S ribosomal protein L3	sp_v3.0_unigene11424		AT1G43170.1	ribosomal protein 1	-1.82887	8.93272	0.0181297	0.931606
pp_124914_5_3	pp_124914	Full	60S ribosomal protein L3	sp_v3.0_unigene17236	isotig00605	AT1G43170.1	ribosomal protein 1	-1.81366	8.93108	0.0188177	0.931606
pp_57706_4_1	pp_57706	Full	Glyceraldehyde-3-phosphate dehydrogenase B, chloroplastic	sp_v3.0_unigene35649		AT1G42970.1	glyceraldehyde-3-phosphate dehydrogenase B subunit	-2.25159	9.09403	0.0190647	0.931606
pp_215121_5_6	pp_215121	Full	11-S seed storage protein	sp_v3.0_unigene1266	isotig46021	AT2G28680.1	RmlC-like cupins superfamily protein	-2.17744	9.07835	0.0190951	0.931606
pp_72739_2_44	pp_72739	C-ter?	aldehyde dehydrogenase 2C4	sp_v3.0_unigene17252		AT3G24503.1	aldehyde dehydrogenase 2C4	-1.16367	8.80554	0.0191399	0.931606
pp_215354_3_19	pp_215354	Full	phosphoribosylamine--glycine ligase	sp_v3.0_unigene35193		AT1G09830.1	Glycinamide ribonucleotide (GAR) synthetase	-2.23787	9.04748	0.0195687	0.933427
pp_237071_2_1	pp_237071	Full	Polyubiquitin		isotig61249	AT1G65350.1	ubiquitin 13	-1.82095	8.94256	0.0216331	0.944215
pp_211516_6_2	pp_211516	N-ter	glycine-rich RNA-binding protein GRP1A-like	sp_v3.0_unigene208468	unigene146180	AT2G21660.1	cold%2C circadian rhythm%2C and rna binding 2	2.10658	8.76934	0.0223035	0.944215
pp_201848_1_3	pp_201848	Full	RaaA-like protein - regulator of ribonuclease E activity A (RraA) and 4-hydroxy-4-methyl-2-oxoglutarate (HMG)/4-carboxy- 4-hydroxy-2-oxoadipate (CHA) aldolase	sp_v3.0_unigene8814	isotig28708	AT5G56260.1	Ribonuclease E inhibitor RraA/Dimethylmenaquinone methyltransferase	2.21451	8.82687	0.0230533	0.944215
pp_67822_5_3	pp_67822	N-ter (splicing, full)	Elongation factor 1-alpha	sp_v3.0_unigene21427	unigene21427	AT1G07920.1	GTP binding Elongation factor Tu family protein	-1.59375	8.86864	0.0239636	0.944215
pp_119746_3_2	pp_119746	N-ter	polyubiquitin	sp_v3.0_unigene17377	unigene17377	AT1G65350.1	ubiquitin 13	-1.90803	8.9779	0.0240797	0.944215
pp_41646_1_1	pp_41646	Internal	S-adenosyl-L-homocysteine hydrolase			AT4G13940.1	S-adenosyl-L-homocysteine hydrolase	-1.41923	8.85959	0.0242901	0.944215
pp_153168_6_1	pp_153168	Full	polyubiquitin			AT4G02890.1	Ubiquitin family protein	-1.04802	8.80383	0.0244152	0.944215
pp_183462_2_4	pp_183462	Full	small heat shock protein, mitochondrial	sp_v3.0_unigene19808	unigene19808	AT4G27670.1	heat shock protein 21	-2.73256	9.20342	0.0245582	0.944215
pp_43167_4_14	pp_43167	Full	40S ribosomal protein S18	sp_v3.0_unigene29536	unigene29536	AT1G22780.1	Ribosomal protein S13/S18 family	1.6022	8.72817	0.0249875	0.944215
pp_219379_3_7	pp_219379	Full	heat shock 22 kDa protein, mitochondrial isoform	sp_v3.0_unigene18130	isotig13773	AT4G25200.1	mitochondrion-localized small heat shock protein 23.6	-2.8827	9.26796	0.0254369	0.944215
pp_153217_6_36	pp_153217	C-ter (splicing, full)	Isocitrate dehydrogenase	sp_v3.0_unigene17303	isotig10045	AT1G65930.1	cytosolic NADP+-dependent isocitrate dehydrogenase	-1.84105	8.9568	0.0259414	0.944215
pp_153175_4_2	pp_153175	Full?	ubiquitin			AT1G65350.1	ubiquitin 13	-1.06115	8.80733	0.0276525	0.944215
pp_56745_5_8	pp_56745	Full	tubulin alpha-3 chain	sp_v3.0_unigene2955	unigene2955	AT5G19770.1	tubulin alpha-3	-1.70547	8.93173	0.0277574	0.944215
pp_185834_1_1	pp_185834	Full?	polyubiqutin			AT4G05320.2	polyubiquitin 10	-1.01971	8.80358	0.0282276	0.944215
pp_127695_3_6	pp_127695	N-ter (splicing, full)	Elongation factor 1-alpha	sp_v3.0_unigene1012	unigene1012	AT1G07920.1	GTP binding Elongation factor Tu family protein	-1.65167	8.8998	0.0285227	0.944215
pp_49198_2_1	pp_49198	C-term	dirigent protein	sp_v3.0_unigene141684		AT1G64160.1	Disease resistance-responsive (dirigent-like protein) family protein	-3.35815	9.2967	0.0285257	0.944215
pp_84968_2_1	pp_84968	Internal	polyubiquitin 11			AT4G02890.1	Ubiquitin family protein	-1.02665	8.80615	0.0289038	0.944215
pp_138443_4_5	pp_138443	Full	Tautomerase/MIF superfamily protein	sp_v3.0_unigene29416	unigene29416	AT5G01650.1	Tautomerase/MIF superfamily protein	2.01324	8.76911	0.0295734	0.944215
pp_58606_5_8	pp_58606	Full	haloacid dehalogenase-like hydrolase domain-containing protein	sp_v3.0_unigene5604	isotig29716	AT5G44730.1	Haloacid dehalogenase-like hydrolase (HAD) superfamily protein	-2.39423	9.18544	0.0296086	0.944215
pp_155295_4_2	pp_155295	Full	Histone H2B			AT2G28720.1	Histone superfamily protein	2.19682	8.76522	0.0296523	0.944215
pp_231699_1_9	pp_231699	Full	ubiquitin-40S ribosomal protein S27a	sp_v3.0_unigene2135	isotig02495	AT1G23410.1	Ribosomal protein S27a / Ubiquitin family protein	-1.00754	8.8052	0.0302512	0.944215
pp_225685_2_2	pp_225685	Full	60S ribosomal protein L30	sp_v3.0_unigene18520	unigene18520	AT1G77940.1	Ribosomal protein L7Ae/L30e/S12e/Gadd45 family protein	2.01701	8.79405	0.0306863	0.944215
pp_86998_6_1	pp_86998	C-ter	aldehyde dehydrogenase 2B7	sp_v3.0_unigene2242	isotig21896	AT1G23800.1	aldehyde dehydrogenase 2B7	-1.19652	8.83996	0.0308901	0.944215
pp_78941_6_2	pp_78941	Full	replication protein A 32 kDa subunit A			AT2G24490.1	replicon protein A2	-2.18079	9.13693	0.0310411	0.944215
pp_57703_5_3	pp_57703	Full	Glyceraldehyde-3-phosphate dehydrogenase B, chloroplastic	sp_v3.0_unigene22613	unigene22613	AT1G42970.1	glyceraldehyde-3-phosphate dehydrogenase B subunit	-1.96169	9.03418	0.0311796	0.944215
pp_138444_5_4	pp_138444	Full	Tautomerase/MIF superfamily protein	sp_v3.0_unigene29416	unigene29416	AT5G01650.1	Tautomerase/MIF superfamily protein	1.97791	8.77011	0.0312904	0.944215
pp_134771_5_1	pp_134771	C-ter	Antifungal protein ginkbilobin-like protein	sp_v3.0_unigene35452	unigene35452	#N/A	#N/A	2.3902	8.73811	0.0313323	0.944215
pp_46059_2_1	pp_46059	C-ter	succinate dehydrogenase flavo protein subunit 1			AT2G18450.1	succinate dehydrogenase 1-2	-1.85187	8.9377	0.0314519	0.944215
pp_97223_3_1	pp_97223	Internal	polyubiquitin			AT4G02890.1	Ubiquitin family protein	-1.0374	8.80959	0.0316596	0.944215
pp_219120_4_1	pp_219120	Full	Putative pyridoxal phosphate-dependent enzyme (aa synthesis)	sp_v3.0_unigene22151	isotig29564	AT1G11930.2	Putative pyridoxal phosphate-dependent enzyme%2C YBL036C type	-2.26528	9.17588	0.0316718	0.944215
pp_87002_6_1	pp_87002	C-ter	Aldehyde dehydrogenase family 2 member B4		isotig21896	AT1G23800.1	aldehyde dehydrogenase 2B7	-1.18464	8.83999	0.0333512	0.945583
pp_197054_6_1	pp_197054	C-ter	polyubiquitin	sp_v3.0_unigene32131	isotig18153	AT4G02890.1	Ubiquitin family protein	-1.02833	8.81176	0.0335879	0.945583
pp_138442_4_2	pp_138442	Full	Tautomerase/MIF superfamily protein	sp_v3.0_unigene29416	unigene29416	AT5G01650.4	Tautomerase/MIF superfamily protein	1.95603	8.76986	0.0341248	0.945583
pp_158140_3_2	pp_158140	Full	putative peptidyl-prolyl cis-trans isomerase B	sp_v3.0_unigene20670	isotig49366	AT5G13120.1	cyclophilin 20-2	1.98111	8.77227	0.0344345	0.945583
pp_231700_2_11	pp_231700	Full	ubiquitin-40S ribosomal protein S27a	sp_v3.0_unigene2135	isotig02495	AT1G23410.1	Ribosomal protein S27a / Ubiquitin family protein	-1.01462	8.80776	0.0345798	0.945583
pp_27700_1_17	pp_27700	C-ter (splicing, full)	CBS domain-containing protein CBSX3	sp_v3.0_unigene11544	unigene11544	AT5G10860.1	Cystathionine beta-synthase (CBS) family protein	2.00122	8.79516	0.0345868	0.945583
pp_153172_6_8	pp_153172	Full	polyubiquitin			AT4G02890.1	Ubiquitin family protein	-1.02084	8.80969	0.0347825	0.945583
pp_98570_1_1	pp_98570	Full	oxygen-evolving enhancer protein 2 / PsbP	sp_v3.0_unigene25453	unigene25453	AT1G06680.1	photosystem II subunit P-1	-1.85851	8.92935	0.0348894	0.945583
pp_153165_4_3	pp_153165	N-ter	polyubiquitin	sp_v3.0_unigene146595		AT4G02890.1	Ubiquitin family protein	-1.08526	8.82703	0.0358053	0.959502
pp_144272_5_12	pp_144272	Full	ATP-dependent 6-phosphofructokinase 2	sp_v3.0_unigene1032	isotig43514	AT5G47810.1	phosphofructokinase 2	-1.75804	8.92793	0.0365024	0.964275
pp_192974_3_1	pp_192974	Full	60S ribosomal protein L3	sp_v3.0_unigene23294	unigene23294	AT1G61580.1	R-protein L3 B	-1.61093	8.92835	0.0369131	0.964275
pp_119731_4_18	pp_119731	Full	polyubiquitin	sp_v3.0_unigene1140	unigene142285	AT1G31340.1	related to ubiquitin 1	-0.978385	8.80422	0.0371964	0.964275
pp_85345_2_2	pp_85345	Full	glutaredoxin	sp_v3.0_unigene2124	unigene17671	AT5G40370.1	Glutaredoxin family protein	1.95674	8.79065	0.0379682	0.973702
pp_134773_6_1	pp_134773	Full	Antifungal protein ginkbilobin-2			#N/A	#N/A	2.41696	8.72484	0.038584	0.978967
pp_85340_1_5	pp_85340	Full	glutaredoxin	sp_v3.0_unigene17671	unigene17671	AT5G40370.2	Glutaredoxin family protein	1.93526	8.78087	0.0391963	0.984033
pp_237600_3_6	pp_237600	Full	peptidyl-prolyl cis-trans isomerase FKBP15-1	sp_v3.0_unigene16502	isotig53033	AT5G48580.1	FK506- and rapamycin-binding protein 15 kD-2	1.26997	8.75364	0.0407498	1
pp_136239_4_2	pp_136239	Full	Peroxidase	sp_v3.0_unigene3127	isotig32280	AT5G17820.1	Peroxidase superfamily protein	-2.67694	9.25675	0.0410081	1
pp_72737_2_34	pp_72737	N-ter	aldehyde dehydrogenase 2C4	sp_v3.0_unigene4263	isotig09458	AT3G48000.1	aldehyde dehydrogenase 2B4	-1.06128	8.82081	0.0423443	1
pp_78939_6_2	pp_78939	Full	replication protein A 32 kDa subunit A			AT2G24490.1	replicon protein A2	-2.01791	9.11117	0.0426138	1
pp_119737_3_2	pp_119737	N-ter	polyubiquitin		unigene17377	AT4G02890.1	Ubiquitin family protein	-1.00763	8.82134	0.0430946	1
pp_246181_2_4	pp_246181	Full	Coatomer subunit delta-1	sp_v3.0_unigene17655	isotig43679	AT5G05010.1	clathrin adaptor complexes medium subunit family protein	-1.00634	8.82047	0.0436731	1
pp_228506_4_3	pp_228506	Full	Glycine cleavage system H protein	sp_v3.0_unigene30488	isotig12400	AT1G32470.1	Single hybrid motif superfamily protein	2.01339	8.75689	0.0438065	1
pp_128974_1_3	pp_128974	Full	elongation factor Tu, chloroplastic			AT4G20360.1	RAB GTPase homolog E1B	-1.14336	8.807	0.0441656	1
pp_227650_3_13	pp_227650	Full	omega-hydroxypalmitate O-feruloyl transferase	sp_v3.0_unigene18689	isotig45155	AT5G41040.1	HXXXD-type acyl-transferase family protein	-1.10278	8.74892	0.0444657	1
pp_66210_2_4	pp_66210	Full	tubulin alpha chain	sp_v3.0_unigene16904	isotig00150	AT1G04820.1	tubulin alpha-4 chain	-1.45468	8.89749	0.0451248	1
pp_72436_6_4	pp_72436	Full	Histone H4			AT2G28720.1	Histone superfamily protein	2.04479	8.75582	0.0454048	1
pp_153175_5_18	pp_153175	Full	Polyubiquitin			AT1G23410.1	Ribosomal protein S27a / Ubiquitin family protein	-1.01741	8.82424	0.0455271	1
pp_204103_5_3	pp_204103	Full	Peroxiredoxin	sp_v3.0_unigene29553		AT1G65980.1	thioredoxin-dependent peroxidase 1	1.02341	8.80164	0.0456676	1
pp_124759_1_52	pp_124759	Internal	Serine hydroxymethyltransferase	sp_v3.0_unigene11837		AT4G13930.1	serine hydroxymethyltransferase 4	-1.57493	8.87771	0.0462926	1
pp_199208_2_7	pp_199208	N-ter (splicing, full)	NADP-dependent glyceraldehyde-3-phosphate dehydrogenase	sp_v3.0_unigene41574	isotig44183	AT2G24270.2	aldehyde dehydrogenase 11A3	-0.986259	8.80362	0.04638	1
pp_95740_3_1	pp_95740	C-ter	ATP synthase CF1 alpha subunit	sp_v3.0_unigene11666	PUT-1319	ATCG00120.1	ATP synthase subunit alpha	-1.0599	8.82949	0.0478313	1
pp_237599_1_1	pp_237599	C-ter	peptidyl-prolyl cis-trans isomerase FKBP15	sp_v3.0_unigene16502	isotig53033	AT5G48580.1	FK506- and rapamycin-binding protein 15 kD-2	1.94165	8.75217	0.0486595	1
pp_131111_4_11	pp_131111	Full	Phospho-2-dehydro-3-deoxyheptonate aldolase	sp_v3.0_unigene8634	unigene8634	AT4G33510.1	3-deoxy-d-arabino-heptulosonate 7-phosphate synthase	-1.49845	8.89897	0.0492704	1
pp_153174_5_2	pp_153174	Partial	Polyubiquitin			AT1G55060.1	ubiquitin 12	-0.981036	8.8179	0.049334	1
pp_224947_5_1	pp_224947		---NA---			AT5G58290.1	regulatory particle triple-A ATPase 3	-0.963117	8.76672	0.0506643	1
pp_233455_2_1	pp_233455		Q9LL41tr=Phenylcoumaran benzylic ether reductase PT1 Pinus taeda (Loblolly pine)			AT4G39230.1	NmrA-like negative transcriptional regulator family protein	-1.85008	9.08721	0.0509589	1
pp_153172_5_2	pp_153172		K4CH96tr=Uncharacterized protein Solanum lycopersicum (Tomato) (Lycopersicon esculentum)			AT4G02890.1	Ubiquitin family protein	-1.30895	8.86878	0.051606	1
pp_84487_5_1	pp_84487		P19023sp=ATP synthase subunit "beta," mitochondrial Zea mays (Maize)	sp_v3.0_unigene203093	unigene203093	AT5G08670.1	ATP synthase alpha/beta family protein	-1.36509	8.88082	0.0523954	1
pp_243801_5_1	pp_243801		M8A3W3tr=Aldehyde dehydrogenase family 2 member C4 Triticum urartu (Red wild einkorn) (Crithodium urartu)	sp_v3.0_unigene386		AT3G48000.1	aldehyde dehydrogenase 2B4	-1.50345	8.70773	0.0524924	1
pp_107621_5_3	pp_107621		P24678sp=Ribulose bisphosphate carboxylase large chain Pinus pinea (Italian stone pine) Plastid Chloroplast		isotig116582	ATCG00490.1	ribulose-bisphosphate carboxylase	-0.958169	8.75907	0.0526381	1
pp_22800_6_1	pp_22800		EnsemblPlants:Si035634m} Setaria italica (Foxtail millet) (Panicum italicum)			#N/A	#N/A	2.06766	8.85489	0.0528025	1
pp_136341_5_1	pp_136341		A9NPE3tr=Putative uncharacterized protein Picea sitchensis (Sitka spruce) (Pinus sitchensis)			AT2G16850.1	plasma membrane intrinsic protein 2%3B8	-1.05265	8.81401	0.0528129	1
pp_57405_2_1	pp_57405		A0A0C9RQC5sp=Adenosylhomocysteinase Wollemia nobilis	sp_v3.0_unigene19530	unigene19530	AT4G13940.1	S-adenosyl-L-homocysteine hydrolase	-0.98473	8.76319	0.0528571	1
pp_136720_5_35	pp_136720		Q8LAH8sp=Nucleoside diphosphate kinase "IV," chloroplastic/mitochondrial Arabidopsis thaliana (Mouse-ear cress)	sp_v3.0_unigene16626	unigene16626	AT4G11010.1	nucleoside diphosphate kinase 3	1.86576	8.75002	0.0538503	1
pp_139327_2_4	pp_139327		Q6ZC69sp=Probable adenylate kinase "2," chloroplastic Oryza sativa subsp. japonica (Rice)	sp_v3.0_unigene11656	isotig49658	AT5G47840.1	adenosine monophosphate kinase	2.14804	8.8764	0.0568223	1
pp_73888_6_3	pp_73888		B8LNI5sp=Beta-adaptin-like protein Picea sitchensis (Sitka spruce) (Pinus sitchensis)	sp_v3.0_unigene2371	isotig27058	AT4G11380.1	Adaptin family protein	-1.05195	8.84177	0.0598868	1
pp_192003_1_11	pp_192003		A0A061E2H9sp=Peroxidase Theobroma cacao (Cacao) (Cocoa)	sp_v3.0_unigene32580	isotig50383	AT5G39580.1	Peroxidase superfamily protein	1.81898	8.79481	0.0599697	1
pp_136343_5_1	pp_136343		A9NPE3tr=Putative uncharacterized protein Picea sitchensis (Sitka spruce) (Pinus sitchensis)			AT2G16850.1	plasma membrane intrinsic protein 2%3B8	-1.08692	8.82611	0.0603372	1
pp_211713_3_9	pp_211713		A0A061DTX8tr=Proline "iminopeptidase," putative Theobroma cacao (Cacao) (Cocoa)		isotig45618	AT3G61540.1	alpha/beta-Hydrolases superfamily protein	2.2218	8.89517	0.0614524	1
pp_57707_4_1	pp_57707		P12859sp=Glyceraldehyde-3-phosphate dehydrogenase "B," chloroplastic Pisum sativum (Garden pea)	sp_v3.0_unigene19155	isotig16440	AT1G42970.1	glyceraldehyde-3-phosphate dehydrogenase B subunit	-1.61745	8.98776	0.0624076	1
pp_108982_1_3	pp_108982		B8LQH6tr=Putative uncharacterized protein Picea sitchensis (Sitka spruce) (Pinus sitchensis)	sp_v3.0_unigene34839	unigene126789	AT2G36620.1	ribosomal protein L24	-1.50352	8.93788	0.0624833	1
pp_85356_2_17	pp_85356		A0A0C9RWN2tr=TSA: Wollemia nobilis Ref_Wollemi_Transcript_8250_1211 transcribed RNA sequence Wollemia nobilis	sp_v3.0_unigene30791	unigene30791	#N/A	#N/A	1.89104	8.73709	0.0625158	1
pp_108977_1_3	pp_108977		B8LQH6tr=Putative uncharacterized protein Picea sitchensis (Sitka spruce) (Pinus sitchensis)	sp_v3.0_unigene11522	unigene11522	AT2G36620.1	ribosomal protein L24	-1.48922	8.93344	0.0627606	1
pp_154794_5_12	pp_154794		I3XMK6tr=Caffeoyl-CoA-O-methyltransferase Pinus pinaster (Maritime pine)			AT4G34050.1	S-adenosyl-L-methionine-dependent methyltransferases superfamily protein	-1.16591	8.83433	0.0629735	1
pp_129509_3_3	pp_129509		C0PT65sp=Dirigent protein Picea sitchensis (Sitka spruce) (Pinus sitchensis)			AT1G64160.1	Disease resistance-responsive (dirigent-like protein) family protein	-1.9674	9.11649	0.0632209	1
pp_234424_5_3	pp_234424		D3IZ08tr=Thaumatin-like protein L4 Pinus monticola (Western white pine) (Strobus monticola)			AT4G11650.1	osmotin 34	1.1706	8.78056	0.0669061	1
pp_245195_5_28	pp_245195		A0A088BGK7tr=Auxin-repressed protein Pinus radiata (Monterey pine) (Pinus insignis)	sp_v3.0_unigene17237		AT2G33830.1	Dormancy/auxin associated family protein	1.95091	8.72551	0.0700907	1
pp_183463_2_4	pp_183463		A0A0C9S596tr=TSA: Wollemia nobilis Ref_Wollemi_Transcript_20205_992 transcribed RNA sequence Wollemia nobilis	sp_v3.0_unigene19808	unigene19808	AT4G27670.1	heat shock protein 21	-1.88071	9.1195	0.0705771	1
pp_100088_3_1	pp_100088		A0A164UYT4sp=Malic enzyme Daucus carota subsp. sativus	sp_v3.0_unigene126579		AT1G79750.1	NADP-malic enzyme 4	-1.09246	8.85065	0.0709672	1
pp_64483_2_3	pp_64483		P11796sp=Superoxide dismutase	sp_v3.0_unigene18017	isotig31829	AT3G10920.1	manganese superoxide dismutase 1	1.87667	8.73662	0.0714041	1
pp_131717_5_9	pp_131717		---NA---			#N/A	#N/A	1.97523	8.73333	0.0738885	1
pp_190637_6_1	pp_190637		A0A1D1ZHY2tr=Adenosylhomocysteinase A Anthurium amnicola			AT4G13940.1	S-adenosyl-L-homocysteine hydrolase	-1.21487	8.87226	0.0744745	1
pp_203553_3_8	pp_203553		B9SD38tr=Eukaryotic translation elongation "factor," putative Ricinus communis (Castor bean)	sp_v3.0_unigene11466	unigene19609	AT1G56070.1	Ribosomal protein S5/Elongation factor G/III/V family protein	1.10756	8.81314	0.0747709	1
pp_153221_4_1	pp_153221		Q06197sp=Isocitrate dehydrogenase	sp_v3.0_unigene17303	unigene209603	AT1G65930.1	cytosolic NADP+-dependent isocitrate dehydrogenase	-0.969532	8.82553	0.0752382	1
pp_117805_2_1	pp_117805		Q596H9tr=Class IV chitinase A Pinus monticola (Western white pine) (Strobus monticola)			#N/A	#N/A	1.87202	8.75138	0.0758009	1
pp_227621_4_2	pp_227621		A0A199W7S4tr=Universal stress protein A-like protein Ananas comosus (Pineapple) (Ananas ananas)	sp_v3.0_unigene17198	isotig13297	AT3G53990.1	Adenine nucleotide alpha hydrolases-like superfamily protein	1.17146	8.74665	0.0776741	1
pp_209088_5_1	pp_209088		A0A0K0M797tr=BSU5 Pinus tabuliformis (Chinese pine) (Pinus leucosperma)	sp_v3.0_unigene30573	unigene94962	AT3G51680.1	NAD(P)-binding Rossmann-fold superfamily protein	-1.44236	8.94368	0.0778643	1
pp_117815_3_1	pp_117815		G9B4E9tr=Class I chitinase Pinus contorta (Shore pine) (Lodgepole pine)			AT2G43590.1	Chitinase family protein	1.89347	8.73865	0.078113	1
pp_116288_6_3	pp_116288		A0A078CA83tr=BnaC08g29460D protein Brassica napus (Rape)	sp_v3.0_unigene2978	isotig42190	AT2G42790.1	citrate synthase 3	-1.55811	9.01218	0.0801749	1
pp_147438_1_5	pp_147438		Q5NAY4sp=Histidinol "dehydrogenase," chloroplastic Oryza sativa subsp. japonica (Rice)	sp_v3.0_unigene11024	isotig45620	AT5G63890.1	histidinol dehydrogenase	-0.937349	8.8227	0.0806536	1
pp_95738_5_1	pp_95738		P41602sp=ATP synthase subunit "alpha," chloroplastic Pinus thunbergii (Japanese black pine) (Pinus thunbergiana) Plastid Chloroplast	sp_v3.0_unigene11666	PUT-1319	#N/A	#N/A	-1.30106	8.90303	0.0816586	1
pp_233456_3_5	pp_233456		Q9LL41tr=Phenylcoumaran benzylic ether reductase PT1 Pinus taeda (Loblolly pine)	sp_v3.0_unigene16997	isotig47051	AT4G39230.1	NmrA-like negative transcriptional regulator family protein	-1.60412	9.05885	0.0818133	1
pp_116286_6_3	pp_116286		A0A078CA83tr=BnaC08g29460D protein Brassica napus (Rape)	sp_v3.0_unigene2978	isotig42190	AT2G42790.1	citrate synthase 3	-1.53448	9.00574	0.08278	1
pp_61746_5_6	pp_61746		A0A0C9RTS4tr=TSA: Wollemia nobilis Ref_Wollemi_Transcript_13519_796 transcribed RNA sequence Wollemia nobilis	sp_v3.0_unigene3271	unigene3271	AT3G11510.1	Ribosomal protein S11 family protein	1.02987	8.83637	0.084797	1
pp_201974_3_2	pp_201974		Q02028sp=Stromal 70 kDa heat shock-related "protein," chloroplastic Pisum sativum (Garden pea)	sp_v3.0_unigene17250	isotig27319	AT4G24280.1	chloroplast heat shock protein 70-1	-1.54667	9.01685	0.0852209	1
pp_86721_6_6	pp_86721		A0A199V367tr=Nitrile-specifier protein 5 Ananas comosus (Pineapple) (Ananas ananas)	sp_v3.0_unigene209141	unigene209141	AT3G07720.1	Galactose oxidase/kelch repeat superfamily protein	-1.26024	8.89183	0.0855392	1
pp_197233_2_17	pp_197233		O48845sp=Cytochrome b5 isoform B Arabidopsis thaliana (Mouse-ear cress)	sp_v3.0_unigene29819	isotig18832	AT2G32720.1	cytochrome B5 isoform B	1.62731	8.78277	0.086921	1
pp_185329_6_1	pp_185329		P50256sp=Elongation factor 1-alpha C Porphyra purpurea (Red seaweed) (Ulva purpurea)			AT1G07920.1	GTP binding Elongation factor Tu family protein	-1.19216	8.87873	0.0872194	1
pp_86999_4_11	pp_86999		A9NUF6tr=Putative uncharacterized protein Picea sitchensis (Sitka spruce) (Pinus sitchensis)	sp_v3.0_unigene17659	unigene96277	AT3G48000.1	aldehyde dehydrogenase 2B4	-0.89693	8.82669	0.0875676	1
pp_57407_2_25	pp_57407		A0A0C9RQC5sp=Adenosylhomocysteinase Wollemia nobilis	sp_v3.0_unigene8461	unigene8461	AT3G23810.1	S-adenosyl-l-homocysteine (SAH) hydrolase 2	-1.14551	8.87055	0.0900916	1
pp_172534_1_1	pp_172534		D3IZ10tr=Thaumatin-like protein L6 Pinus monticola (Western white pine) (Strobus monticola)	sp_v3.0_unigene30400	isotig57379	AT4G11650.1	osmotin 34	2.20278	8.70249	0.0908949	1
pp_117807_3_3	pp_117807		G9B4E9tr=Class I chitinase Pinus contorta (Shore pine) (Lodgepole pine)			AT2G43590.1	Chitinase family protein	1.84453	8.73445	0.0915066	1
pp_134781_4_1	pp_134781		EnsemblPlants:Si021520m} Setaria italica (Foxtail millet) (Panicum italicum)	sp_v3.0_unigene3363	unigene3363	AT5G62530.1	aldehyde dehydrogenase 12A1	-0.774057	8.78156	0.0918542	1
pp_110674_1_3	pp_110674		A0A0C9RJV0tr=TSA: Wollemia nobilis Ref_Wollemi_Transcript_14220_2430 transcribed RNA sequence Wollemia nobilis	sp_v3.0_unigene20771	unigene20771	AT5G48385.1	FRIGIDA-like protein	-1.02729	8.83368	0.0923095	1
pp_163775_2_1	pp_163775		A0A0C9S5D8tr=TSA: Wollemia nobilis Ref_Wollemi_Transcript_12900_1840 transcribed RNA sequence Wollemia nobilis	sp_v3.0_unigene13661	unigene13661	AT5G09810.1	actin 7	-1.62703	8.94588	0.0933587	1
pp_238858_4_2	pp_238858		Q9C6I6sp=Electron transfer flavoprotein subunit "alpha," mitochondrial Arabidopsis thaliana (Mouse-ear cress)	sp_v3.0_unigene6091	isotig46442	AT1G50940.1	electron transfer flavoprotein alpha	0.818476	8.76887	0.0938978	1
pp_107625_5_3	pp_107625		P24678sp=Ribulose bisphosphate carboxylase large chain Pinus pinea (Italian stone pine) Plastid Chloroplast		isotig116582	ATCG00490.1	ribulose-bisphosphate carboxylase	-0.894047	8.74793	0.0944993	1
pp_93813_4_41	pp_93813		A0A0G7ZNR5tr=Putative acetyl-CoA C-acetyltransferase Picea glauca (White spruce) (Pinus glauca)	sp_v3.0_unigene26955	isotig01061	AT5G48230.1	acetoacetyl-CoA thiolase 2	-1.17805	8.86338	0.0947865	1
pp_138169_6_7	pp_138169		A0A103XRF1tr=Hydroxymethylglutaryl-coenzyme A "synthase," active site-containing protein Cynara cardunculus var. scolymus (Artichoke) (Cynara scolymus)	sp_v3.0_unigene7897	isotig27354	#N/A	#N/A	-1.47554	8.99041	0.0949861	1
pp_227620_4_3	pp_227620		A0A199W7S4tr=Universal stress protein A-like protein Ananas comosus (Pineapple) (Ananas ananas)	sp_v3.0_unigene17198	isotig13297	AT3G03270.2	Adenine nucleotide alpha hydrolases-like superfamily protein	1.21113	8.73492	0.095451	1
pp_229549_1_1	pp_229549		Q9SL67sp=26S proteasome regulatory subunit 4 homolog B Arabidopsis thaliana (Mouse-ear cress)			AT4G29040.1	regulatory particle AAA-ATPase 2A	-0.797476	8.77172	0.0955656	1
pp_172288_6_3	pp_172288		P24794sp=Cytochrome c oxidase subunit 1 Beta vulgaris (Sugar beet) Mitochondrion	sp_v3.0_unigene19010	unigene19010	ATMG01190.1	ATP synthase subunit 1	-0.915959	8.83844	0.0957408	1
pp_134137_3_1	pp_134137		A0A0A7RK39tr=Late embryogenesis abundant protein LEA1-2 Pinus tabuliformis (Chinese pine) (Pinus leucosperma)	sp_v3.0_unigene11209	unigene11209	AT5G06760.1	Late Embryogenesis Abundant 4-5	2.53353	9.11747	0.0957499	1
pp_233308_3_1	pp_233308		---NA---	sp_v3.0_unigene18205	isotig32482	AT1G31330.1	photosystem I subunit F	1.76739	8.7546	0.0958853	1
pp_153465_5_1	pp_153465		P25469sp=Histone H2A.1 Solanum lycopersicum (Tomato) (Lycopersicon esculentum)		isotig51559	AT1G51060.1	histone H2A 10	1.73327	8.73125	0.0975352	1
pp_51425_5_3	pp_51425		V9VGU0tr=Vicilin Pinus koraiensis (Korean pine)	sp_v3.0_unigene42436	unigene42436	#N/A	#N/A	1.92302	8.88012	0.0977586	1
pp_209373_1_4	pp_209373		A0A078CUT7tr=BnaC03g01750D protein Brassica napus (Rape)	sp_v3.0_unigene3842	isotig06349	AT5G04800.1	Ribosomal S17 family protein	1.10677	8.72762	0.0979756	1
pp_124186_2_3	pp_124186		A0A0C9RTS4tr=TSA: Wollemia nobilis Ref_Wollemi_Transcript_13519_796 transcribed RNA sequence Wollemia nobilis	sp_v3.0_unigene46880	isotig02025	AT3G52580.1	Ribosomal protein S11 family protein	1.02161	8.84197	0.0981914	1
pp_86994_4_11	pp_86994		G9HQG0tr=Aldehyde dehydrogenase ALDH2B4_V2 Vitis vinifera (Grape)	sp_v3.0_unigene96277	unigene96277	AT1G23800.1	aldehyde dehydrogenase 2B7	-1.0062	8.85848	0.0990646	1
pp_73576_6_1	pp_73576		A9NXI5sp=D-3-phosphoglycerate dehydrogenase Picea sitchensis (Sitka spruce) (Pinus sitchensis)	sp_v3.0_unigene10686	unigene10686	AT4G34200.1	D-3-phosphoglycerate dehydrogenase	-1.21002	8.89206	0.099245	1
pp_14111_1_4	pp_14111		P0DH91sp=ADP-ribosylation factor 2-B Arabidopsis thaliana (Mouse-ear cress)			AT1G23490.1	ADP-ribosylation factor 1	1.6706	8.75297	0.0995839	1
pp_136734_6_2	pp_136734		Q8LAH8sp=Nucleoside diphosphate kinase "IV," chloroplastic/mitochondrial Arabidopsis thaliana (Mouse-ear cress)	sp_v3.0_unigene16626	unigene16626	AT4G11010.1	nucleoside diphosphate kinase 3	1.64509	8.74593	0.10064	1
pp_107765_1_9	pp_107765		A6N839tr=UDP-glucose pyrophosphorylase Pinus taeda (Loblolly pine)	sp_v3.0_unigene11864	isotig21909	AT5G17310.2	UDP-glucose pyrophosphorylase 2	-0.808003	8.80045	0.100911	1
pp_107763_1_8	pp_107763		P19595sp=UTP--glucose-1-phosphate uridylyltransferase Solanum tuberosum (Potato)	sp_v3.0_unigene11864	isotig21909	AT5G17310.2	UDP-glucose pyrophosphorylase 2	-0.796896	8.79252	0.101135	1
pp_107762_3_31	pp_107762		Q9LKG7sp=UTP--glucose-1-phosphate uridylyltransferase Astragalus penduliflorus (Mountain lentil)	sp_v3.0_unigene11864	isotig21909	AT5G17310.1	UDP-glucose pyrophosphorylase 2	-0.820699	8.8032	0.102468	1
pp_124757_4_24	pp_124757		W1PQW2sp=Serine hydroxymethyltransferase Amborella trichopoda	sp_v3.0_unigene17057	isotig18033	AT4G13930.1	serine hydroxymethyltransferase 4	-0.861496	8.82109	0.102507	1
pp_242474_4_5	pp_242474		Q40924tr=Luminal binding protein Pseudotsuga menziesii (Douglas-fir) (Abies menziesii)	sp_v3.0_unigene30099	unigene30099	AT5G28540.1	heat shock protein 70 (Hsp 70) family protein	-0.871505	8.82362	0.103871	1
pp_215122_6_19	pp_215122		A0A0C9RGQ2tr=TSA: Wollemia nobilis Ref_Wollemi_Transcript_26035_1627 transcribed RNA sequence Wollemia nobilis	sp_v3.0_unigene1266	isotig46021	AT2G28680.1	RmlC-like cupins superfamily protein	-1.28377	8.94096	0.10399	1
pp_181104_6_2	pp_181104		A0A0C9RPU0tr=TSA: Wollemia nobilis Ref_Wollemi_Transcript_4572_1358 transcribed RNA sequence Wollemia nobilis	sp_v3.0_unigene18134	isotig13653	AT2G33040.1	gamma subunit of Mt ATP synthase	-0.847247	8.7843	0.104169	1
pp_164207_5_17	pp_164207		A0A103YHB5tr=Heme peroxidase Cynara cardunculus var. scolymus (Artichoke) (Cynara scolymus)	sp_v3.0_unigene6717	isotig43831	AT3G01420.1	Peroxidase superfamily protein	-1.13712	8.86411	0.104982	1
pp_224425_4_7	pp_224425		B8LLJ4sp=Dihydrolipoyl dehydrogenase Picea sitchensis (Sitka spruce) (Pinus sitchensis)	sp_v3.0_unigene3137	isotig43313	AT1G48030.1	mitochondrial lipoamide dehydrogenase 1	-0.753693	8.78823	0.105755	1
pp_78627_4_9	pp_78627		Q8GYX8sp=Chaperone protein dnaJ 10 Arabidopsis thaliana (Mouse-ear cress)	sp_v3.0_unigene17031	isotig47256	AT2G32670.1	vesicle-associated membrane protein 725	-0.906534	8.84252	0.105928	1
pp_187317_2_1	pp_187317		M7YTL8tr=5-methyltetrahydropteroyltriglutamate--homocysteine methyltransferase Triticum urartu (Red wild einkorn) (Crithodium urartu)			AT5G17920.1	Cobalamin-independent synthase family protein	-0.887294	8.83201	0.106179	1
pp_97980_3_2	pp_97980		B8LLF5tr=Putative uncharacterized protein Picea sitchensis (Sitka spruce) (Pinus sitchensis)	sp_v3.0_unigene154634	unigene154634	AT3G48000.1	aldehyde dehydrogenase 2B4	-0.768385	8.79728	0.106806	1
pp_80710_4_5	pp_80710		A0A176VTT0tr=Uncharacterized protein Marchantia polymorpha subsp. polymorpha	sp_v3.0_unigene1811	isotig49285	AT1G45170.1	outer envelope pore 24B-like protein	-1.46564	9.02887	0.107021	1
pp_73119_4_1	pp_73119		A0A0C9QR38tr=TSA: Wollemia nobilis Ref_Wollemi_Transcript_13270_2450 transcribed RNA sequence Wollemia nobilis			AT1G20160.1	Subtilisin-like serine endopeptidase family protein	1.84361	8.70151	0.107073	1
pp_217667_6_3	pp_217667		A0A1D1ZK97tr=Vicilin-like antimicrobial peptides 2-Feb Anthurium amnicola			AT2G28490.1	RmlC-like cupins superfamily protein	1.11942	8.79535	0.107369	1
pp_228364_2_5	pp_228364		Q9C681sp=Probable histone H2A.1 Arabidopsis thaliana (Mouse-ear cress)	sp_v3.0_unigene508	unigene508	AT1G51060.1	histone H2A 10	1.86393	8.69835	0.108499	1
pp_172289_6_3	pp_172289		P0C522sp=ATP synthase subunit "alpha," mitochondrial Oryza sativa subsp. japonica (Rice) Mitochondrion	sp_v3.0_unigene19010	unigene19010	ATMG01190.1	ATP synthase subunit 1	-0.924814	8.84691	0.108873	1
pp_227724_3_4	pp_227724		Q9FFC0sp=Histone H2B.10 Arabidopsis thaliana (Mouse-ear cress)	sp_v3.0_unigene4872	isotig55260	AT5G22880.1	histone B2	1.91814	8.7061	0.109099	1
pp_94591_1_14	pp_94591		A0A199VZS6tr=ATP-dependent 6-phosphofructokinase 3 Ananas comosus (Pineapple) (Ananas ananas)	sp_v3.0_unigene5737	isotig27526	AT4G26270.1	phosphofructokinase 3	-0.975329	8.84576	0.109099	1
pp_159180_6_4	pp_159180		Q42262sp=40S ribosomal protein S3a-2 Arabidopsis thaliana (Mouse-ear cress)	sp_v3.0_unigene37277	unigene37277	AT4G34670.1	Ribosomal protein S3Ae	-1.54255	9.09296	0.109412	1
pp_116287_6_3	pp_116287		A0A078CA83tr=BnaC08g29460D protein Brassica napus (Rape)	sp_v3.0_unigene2978	isotig42190	AT2G42790.1	citrate synthase 3	-1.34324	8.96672	0.109543	1
pp_227322_1_6	pp_227322		A9NRC8sp=NADH-cytochrome b5 reductase Picea sitchensis (Sitka spruce) (Pinus sitchensis)	sp_v3.0_unigene3545	isotig30870	AT5G17770.1	NADH:cytochrome B5 reductase 1	-1.38784	8.96057	0.109861	1
pp_22948_4_4	pp_22948		Q9LKG7sp=UTP--glucose-1-phosphate uridylyltransferase Astragalus penduliflorus (Mountain lentil)	sp_v3.0_unigene11864	isotig119194	AT3G03250.1	UDP-GLUCOSE PYROPHOSPHORYLASE 1	-0.776729	8.77273	0.110122	1
pp_144730_2_7	pp_144730		A5HIY3tr=Thaumatin-like protein Pinus taeda (Loblolly pine)	sp_v3.0_unigene32826	unigene32826	AT4G11650.1	osmotin 34	1.81944	8.72408	0.1105	1
pp_224243_6_3	pp_224243		B1PYP2sp=Catalase Pinus sylvestris (Scots pine)	sp_v3.0_unigene17595	unigene17595	AT4G35090.1	catalase 2	-0.797686	8.8051	0.110804	1
pp_73575_2_2	pp_73575		A9NXI5sp=D-3-phosphoglycerate dehydrogenase Picea sitchensis (Sitka spruce) (Pinus sitchensis)	sp_v3.0_unigene10686	unigene10686	AT4G34200.1	D-3-phosphoglycerate dehydrogenase	-0.797232	8.79997	0.110827	1
pp_209546_4_2	pp_209546		A9NUR2sp=Beta-galactosidase Picea sitchensis (Sitka spruce) (Pinus sitchensis)	sp_v3.0_unigene37263		AT4G35090.1	catalase 2	-1.18953	8.91468	0.111308	1
pp_107762_1_8	pp_107762		Q9LKG7sp=UTP--glucose-1-phosphate uridylyltransferase Astragalus penduliflorus (Mountain lentil)	sp_v3.0_unigene11864	isotig21909	AT5G17310.2	UDP-glucose pyrophosphorylase 2	-0.753059	8.77277	0.111399	1
pp_153044_2_1	pp_153044		A0A0K0M6X6tr=BSU2 Pinus tabuliformis (Chinese pine) (Pinus leucosperma)	sp_v3.0_unigene145429	unigene145429	#N/A	#N/A	-1.28283	8.955	0.111457	1
pp_181058_4_2	pp_181058		B8QVL4tr=Chitinase Zea mays subsp. parviglumis (Balsas teosinte)			AT3G12500.1	basic chitinase	1.76815	8.72414	0.11165	1
pp_162588_6_17	pp_162588		Q9FR99sp=1-aminocyclopropane-1-carboxylate oxidase Musa acuminata (Banana) (Musa cavendishii)	sp_v3.0_unigene16967	isotig31206	AT1G77330.1	2-oxoglutarate (2OG) and Fe(II)-dependent oxygenase superfamily protein	-1.40657	9.00066	0.112162	1
pp_241879_4_2	pp_241879		F8V7E6tr=MFT1-like protein Picea abies (Norway spruce) (Picea excelsa)	sp_v3.0_unigene18329	unigene18329	AT1G18100.1	PEBP (phosphatidylethanolamine-binding protein) family protein	0.878315	8.81864	0.112953	1
pp_61929_6_4	pp_61929		---NA---	sp_v3.0_unigene15893	isotig53093	AT5G06480.1	Immunoglobulin E-set superfamily protein	1.28903	8.90593	0.113028	1
pp_107626_4_4	pp_107626		P41621sp=Ribulose bisphosphate carboxylase large chain Pinus thunbergii (Japanese black pine) (Pinus thunbergiana) Plastid Chloroplast	sp_v3.0_unigene64491	isotig116582	ATCG00490.1	ribulose-bisphosphate carboxylase	-0.809951	8.7526	0.113713	1
pp_92112_6_1	pp_92112		A9NYY0sp=S-adenosylmethionine synthase 2 Picea sitchensis (Sitka spruce) (Pinus sitchensis)	sp_v3.0_unigene127199	unigene882	AT3G17390.1	S-adenosylmethionine synthetase family protein	-0.815536	8.79428	0.114319	1
pp_215659_5_1	pp_215659		F4I6V2tr=Zinc finger (Ran-binding) domain-containing protein Arabidopsis thaliana (Mouse-ear cress)	sp_v3.0_unigene29667	isotig18272	AT3G52560.1	ubiquitin E2 variant 1D-4	1.79106	8.70123	0.11497	1
pp_224244_6_3	pp_224244		B1PYP2sp=Catalase Pinus sylvestris (Scots pine)	sp_v3.0_unigene17595	unigene17595	AT4G35090.1	catalase 2	-0.77891	8.7995	0.115122	1
pp_253421_1_6	pp_253421		V9VGU0tr=Vicilin Pinus koraiensis (Korean pine)	sp_v3.0_unigene19390	unigene19390	#N/A	#N/A	1.42673	8.84553	0.115175	1
pp_201976_3_2	pp_201976		Q02028sp=Stromal 70 kDa heat shock-related "protein," chloroplastic Pisum sativum (Garden pea)	sp_v3.0_unigene17250	isotig27319	AT4G24280.1	chloroplast heat shock protein 70-1	-1.35176	8.98294	0.116011	1
pp_217665_5_4	pp_217665		Q6L3H2tr=Putative "vicilin," identical Solanum demissum (Wild potato)			AT2G28490.1	RmlC-like cupins superfamily protein	0.967894	8.78886	0.117186	1
pp_242963_5_7	pp_242963		A0A078GP93tr=BnaA05g18500D protein Brassica napus (Rape)		isotig54850	AT1G22780.1	Ribosomal protein S13/S18 family	2.07233	8.67084	0.117237	1
pp_228372_1_3	pp_228372		Q84NJ4sp=Probable histone H2A.3 Oryza sativa subsp. japonica (Rice)	sp_v3.0_unigene508	unigene508	AT5G54640.1	Histone superfamily protein	1.73575	8.7097	0.11739	1
pp_93812_6_5	pp_93812		Q94KU1sp=6-phosphogluconate "dehydrogenase," decarboxylating 1 Spinacia oleracea (Spinach)	sp_v3.0_unigene9092	isotig44154	AT3G02360.1	6-phosphogluconate dehydrogenase family protein	-0.755317	8.79826	0.117972	1
pp_86995_4_11	pp_86995		G9HQG0tr=Aldehyde dehydrogenase ALDH2B4_V2 Vitis vinifera (Grape)			AT1G23800.1	aldehyde dehydrogenase 2B7	-0.924245	8.85331	0.118267	1
pp_253420_2_1	pp_253420		V9VGU0tr=Vicilin Pinus koraiensis (Korean pine)			#N/A	#N/A	1.20111	8.85588	0.118548	1
pp_11556_1_1	pp_11556		P17614sp=ATP synthase subunit "beta," mitochondrial Nicotiana plumbaginifolia (Leadwort-leaved tobacco) (Tex-Mex tobacco)			AT5G08670.1	ATP synthase alpha/beta family protein	-1.09458	8.87694	0.118655	1
pp_214934_4_1	pp_214934		Q9LEJ0sp=Enolase 1 Hevea brasiliensis (Para rubber tree) (Siphonia brasiliensis)			AT2G36530.1	Enolase	-1.16174	8.90107	0.118848	1
pp_205877_4_8	pp_205877		A0A0C9S9Q7tr=TSA: Wollemia nobilis Ref_Wollemi_Transcript_7033_2031 transcribed RNA sequence Wollemia nobilis	sp_v3.0_unigene9505	unigene9505	AT1G62290.1	Saposin-like aspartyl protease family protein	-0.89732	8.73965	0.122248	1
pp_151145_2_2	pp_151145		A9NTB5tr=Putative uncharacterized protein Picea sitchensis (Sitka spruce) (Pinus sitchensis)	sp_v3.0_unigene30132	unigene30132	#N/A	#N/A	1.73923	8.7166	0.122691	1
pp_217666_6_3	pp_217666		A1E0W1tr=7S globulin Ficus pumila var. awkeotsang (Jelly fig) (Ficus awkeotsang)	sp_v3.0_unigene1003	unigene1003	AT2G28490.1	RmlC-like cupins superfamily protein	1.11348	8.79792	0.12279	1
pp_61994_2_6	pp_61994		A0A199V0R0tr=Presequence protease "2," chloroplastic/mitochondrial Ananas comosus (Pineapple) (Ananas ananas)	sp_v3.0_unigene6463	isotig41865	AT3G19170.1	presequence protease 1	-0.699499	8.77306	0.123566	1
pp_235210_3_24	pp_235210		P17614sp=ATP synthase subunit "beta," mitochondrial Nicotiana plumbaginifolia (Leadwort-leaved tobacco) (Tex-Mex tobacco)	sp_v3.0_unigene1494	isotig43030	AT5G08670.1	ATP synthase alpha/beta family protein	-0.927423	8.85	0.123587	1
pp_108984_3_4	pp_108984		P50888sp=60S ribosomal protein L24 Hordeum vulgare (Barley)	sp_v3.0_unigene11522	unigene11522	AT2G36620.1	ribosomal protein L24	-1.14388	8.89401	0.124226	1
pp_108989_3_4	pp_108989		P50888sp=60S ribosomal protein L24 Hordeum vulgare (Barley)			AT2G36620.1	ribosomal protein L24	-1.15104	8.89735	0.124648	1
pp_236431_2_43	pp_236431		A0A0C9S9Q0tr=TSA: Wollemia nobilis Ref_Wollemi_Transcript_7190_2425 transcribed RNA sequence Wollemia nobilis	sp_v3.0_unigene27097	isotig22351	AT2G28000.1	chaperonin-60alpha	-0.73765	8.7859	0.125623	1
pp_188697_2_52	pp_188697		P49608sp=Aconitate "hydratase," cytoplasmic Cucurbita maxima (Pumpkin) (Winter squash)	sp_v3.0_unigene9530	unigene9530	AT2G05710.1	aconitase 3	-0.710331	8.77502	0.126888	1
pp_97979_3_2	pp_97979		Q9LRE9tr=Cytosolic aldehyde dehydrogenase Oryza sativa subsp. japonica (Rice)	sp_v3.0_unigene128417	unigene128417	AT3G48000.1	aldehyde dehydrogenase 2B4	-0.800714	8.74955	0.128898	1
pp_223535_4_6	pp_223535		Q9FNP8sp=40S ribosomal protein S19-3 Arabidopsis thaliana (Mouse-ear cress)	sp_v3.0_unigene17213	isotig53289	AT5G61170.1	Ribosomal protein S19e family protein	1.60267	8.73207	0.129075	1
pp_102909_3_1	pp_102909		P46295sp=40S ribosomal protein S14 Chlamydomonas reinhardtii (Chlamydomonas smithii)	sp_v3.0_unigene154943	unigene154943	AT3G52580.1	Ribosomal protein S11 family protein	0.941463	8.84426	0.129406	1
pp_168381_1_6	pp_168381		A0A0C9RKZ0tr=TSA: Wollemia nobilis Ref_Wollemi_Transcript_12987_3685 transcribed RNA sequence Wollemia nobilis	sp_v3.0_unigene11194	isotig27364	AT2G32730.1	26S proteasome regulatory complex%2C non-ATPase subcomplex%2C Rpn2/Psmd1 subunit	-0.880752	8.84565	0.129802	1
pp_227248_6_2	pp_227248		A0EJ89sp=Glutamate decarboxylase Pinus pinaster (Maritime pine)		isotig44653	AT2G02010.1	glutamate decarboxylase 4	-1.24903	8.95064	0.130151	1
pp_127299_6_1	pp_127299		A0A0C9RSS0tr=TSA: Wollemia nobilis Ref_Wollemi_Transcript_14638_3428 transcribed RNA sequence Wollemia nobilis			AT1G74310.1	heat shock protein 101	-1.12863	8.89556	0.131318	1
pp_79024_5_9	pp_79024		A0A061GIQ2tr=Uncharacterized protein isoform 2 Theobroma cacao (Cacao) (Cocoa)	sp_v3.0_unigene18772	isotig26193	AT2G25310.1	ER membrane protein complex subunit-like protein (DUF2012)	0.787418	8.81101	0.131532	1
pp_217664_6_3	pp_217664		A1E0W1tr=7S globulin Ficus pumila var. awkeotsang (Jelly fig) (Ficus awkeotsang)	sp_v3.0_unigene1003	unigene1003	AT2G28490.1	RmlC-like cupins superfamily protein	1.04986	8.80183	0.131638	1
pp_129788_6_9	pp_129788		B9U4V0tr=Putative 1-hydroxy-2-methyl-2-(E)-butenyl 4-diphosphate reductase type 2 Pinus densiflora (Japanese red pine)	sp_v3.0_unigene18630	unigene18630	AT4G34350.1	4-hydroxy-3-methylbut-2-enyl diphosphate reductase	-0.879054	8.83383	0.13231	1
pp_194956_1_1	pp_194956		A9NMK0tr=Putative uncharacterized protein Picea sitchensis (Sitka spruce) (Pinus sitchensis)			#N/A	#N/A	1.54189	8.75455	0.132496	1
pp_67564_1_3	pp_67564		A0A061FXZ6tr=SPFH/Band 7/PHB domain-containing membrane-associated protein family isoform 2 Theobroma cacao (Cacao) (Cocoa)	sp_v3.0_unigene130439	unigene130439	AT1G69840.1	SPFH/Band 7/PHB domain-containing membrane-associated protein family	-0.912974	8.84548	0.133826	1
pp_61925_5_4	pp_61925		W9RVJ5tr=Uncharacterized protein Morus notabilis	sp_v3.0_unigene15893	isotig53093	AT5G06480.1	Immunoglobulin E-set superfamily protein	1.18085	8.89688	0.13628	1
pp_129581_2_6	pp_129581		A0A0C9S9Q7tr=TSA: Wollemia nobilis Ref_Wollemi_Transcript_7033_2031 transcribed RNA sequence Wollemia nobilis	sp_v3.0_unigene209715	unigene17433	AT1G62290.1	Saposin-like aspartyl protease family protein	1.6543	8.71235	0.137153	1
pp_164208_5_17	pp_164208		A0A103YHB5tr=Heme peroxidase Cynara cardunculus var. scolymus (Artichoke) (Cynara scolymus)		isotig43831	AT3G01420.1	Peroxidase superfamily protein	-1.25199	8.90232	0.137319	1
pp_194962_2_4	pp_194962		A9NU54tr=Putative uncharacterized protein Picea sitchensis (Sitka spruce) (Pinus sitchensis)	sp_v3.0_unigene17113	isotig26732	AT1G24020.1	MLP-like protein 423	1.50864	8.73918	0.137625	1
pp_83346_6_1	pp_83346		A0A0C9S8B7tr=TSA: Wollemia nobilis Ref_Wollemi_Transcript_11742_1335 transcribed RNA sequence Wollemia nobilis	sp_v3.0_unigene4176	unigene4176	AT5G53140.1	Protein phosphatase 2C family protein	-1.31155	9.02358	0.138311	1
pp_227519_2_1	pp_227519		A9NUD1tr=Putative uncharacterized protein Picea sitchensis (Sitka spruce) (Pinus sitchensis)			AT5G04885.1	Glycosyl hydrolase family protein	-0.785339	8.80606	0.139095	1
pp_246327_5_12	pp_246327		P42027sp=NADH dehydrogenase	sp_v3.0_unigene29893	isotig20425	AT5G11770.1	NADH-ubiquinone oxidoreductase 20 kDa subunit	1.62543	8.71694	0.13957	1
pp_205156_3_12	pp_205156		Q9TLT0sp=Acetylglutamate kinase Cyanidium caldarium (Red alga) Plastid Chloroplast	sp_v3.0_unigene15977	isotig26055	AT3G57560.1	N-acetyl-l-glutamate kinase	-1.19451	8.95368	0.140071	1
pp_129785_6_9	pp_129785		B9U4V0tr=Putative 1-hydroxy-2-methyl-2-(E)-butenyl 4-diphosphate reductase type 2 Pinus densiflora (Japanese red pine)	sp_v3.0_unigene18630	unigene18630	AT4G34350.1	4-hydroxy-3-methylbut-2-enyl diphosphate reductase	-0.822543	8.81091	0.140774	1
pp_57411_3_5	pp_57411		A0A0C9RQC5sp=Adenosylhomocysteinase Wollemia nobilis	sp_v3.0_unigene17097	unigene11777	AT4G13940.1	S-adenosyl-L-homocysteine hydrolase	-0.725887	8.76385	0.141961	1
pp_66386_5_1	pp_66386		B8LRT5tr=Putative uncharacterized protein Picea sitchensis (Sitka spruce) (Pinus sitchensis)	sp_v3.0_unigene34105	unigene34105	AT5G42800.1	dihydroflavonol 4-reductase	-0.793978	8.83737	0.14228	1
pp_152983_3_2	pp_152983		R0FYJ3tr=Uncharacterized protein Capsella rubella	sp_v3.0_unigene29678		AT2G30410.1	tubulin folding cofactor A (KIESEL)	1.60002	8.71867	0.142662	1
pp_153039_2_66	pp_153039		A0A0K0M6X6tr=BSU2 Pinus tabuliformis (Chinese pine) (Pinus leucosperma)	sp_v3.0_unigene127208	unigene127208	#N/A	#N/A	-1.24033	8.98505	0.142732	1
pp_111521_3_8	pp_111521		A0A0C9SB29tr=TSA: Wollemia nobilis Ref_Wollemi_Transcript_969_757 transcribed RNA sequence Wollemia nobilis	sp_v3.0_unigene29445	unigene29445	AT5G42850.1	Thioredoxin superfamily protein	1.53172	8.75818	0.142776	1
pp_119177_5_3	pp_119177		EnsemblPlants:GLYMA03G36460.1} Glycine max (Soybean) (Glycine hispida)	sp_v3.0_unigene519	isotig45167	AT3G58460.1	RHOMBOID-like protein 15	-0.698598	8.80102	0.142962	1
pp_93086_1_1	pp_93086		Q43497sp=Monodehydroascorbate reductase Solanum lycopersicum (Tomato) (Lycopersicon esculentum)	sp_v3.0_unigene77448	unigene77448	AT3G52880.1	monodehydroascorbate reductase 1	-0.948937	8.85247	0.144154	1
pp_158702_4_5	pp_158702		A0A0C9RTG0tr=TSA: Wollemia nobilis Ref_Wollemi_Transcript_13872_2845 transcribed RNA sequence Wollemia nobilis	sp_v3.0_unigene4464	unigene4464	AT3G60750.1	Transketolase	-0.711273	8.80321	0.144378	1
pp_214935_4_5	pp_214935		Q9LEJ0sp=Enolase 1 Hevea brasiliensis (Para rubber tree) (Siphonia brasiliensis)	sp_v3.0_unigene126671		AT2G36530.1	Enolase	-0.764634	8.81711	0.145887	1
pp_165592_3_3	pp_165592		A9NRF6sp=S-(hydroxymethyl)glutathione dehydrogenase Picea sitchensis (Sitka spruce) (Pinus sitchensis)	sp_v3.0_unigene34086	isotig22475	AT5G43940.1	GroES-like zinc-binding dehydrogenase family protein	-1.1728	8.91577	0.146271	1
pp_66253_4_13	pp_66253		A0A1D1XHA3tr=Replication protein A DNA-binding subunit Anthurium amnicola	sp_v3.0_unigene19342	isotig42242	AT5G13490.1	ADP/ATP carrier 2	0.756873	8.75746	0.146389	1
pp_92106_5_4	pp_92106		A9P2P4sp=S-adenosylmethionine synthase 3 Picea sitchensis (Sitka spruce) (Pinus sitchensis)			AT4G01850.1	S-adenosylmethionine synthetase 2	-0.751655	8.80208	0.146505	1
pp_110677_2_9	pp_110677		A0A0C9RJV0tr=TSA: Wollemia nobilis Ref_Wollemi_Transcript_14220_2430 transcribed RNA sequence Wollemia nobilis	sp_v3.0_unigene20771	unigene20771	AT3G22440.1	FRIGIDA-like protein	-0.941144	8.84781	0.147809	1
pp_96240_2_7	pp_96240		A0A0D2MXA4sp=40S ribosomal protein S24 Monoraphidium neglectum	sp_v3.0_unigene35690	isotig53771	AT3G04920.1	Ribosomal protein S24e family protein	1.62596	8.70897	0.148216	1
pp_115807_4_4	pp_115807		A0A0C9RVJ1tr=TSA: Wollemia nobilis Ref_Wollemi_Transcript_10871_1986 transcribed RNA sequence Wollemia nobilis	sp_v3.0_unigene37895	unigene37895	AT4G36960.1	RNA-binding (RRM/RBD/RNP motifs) family protein	-1.08269	8.70238	0.14939	1
pp_141722_2_5	pp_141722		Q9SX77sp=Succinate dehydrogenase subunit "5," mitochondrial Arabidopsis thaliana (Mouse-ear cress)	sp_v3.0_unigene3672	isotig48786	AT1G47420.1	succinate dehydrogenase 5	1.80708	8.69178	0.149424	1
pp_197382_4_12	pp_197382		A0A1D1Z502tr=Bifunctional 3-dehydroquinate dehydratase/shikimate "dehydrogenase," chloroplastic Anthurium amnicola	sp_v3.0_unigene36670	isotig09156	AT3G06350.1	dehydroquinate dehydratase%2C putative / shikimate dehydrogenase	-0.738727	8.80706	0.149932	1
pp_120343_4_1	pp_120343		U5U2R8tr=Fiber polyubiquitin Phaseolus vulgaris (Kidney bean) (French bean)	sp_v3.0_unigene147626	unigene147626	AT4G02890.1	Ubiquitin family protein	-0.756651	8.74787	0.150661	1
pp_92174_6_6	pp_92174		A9NMQ3tr=Putative uncharacterized protein Picea sitchensis (Sitka spruce) (Pinus sitchensis)		isotig33860	AT5G13450.1	delta subunit of Mt ATP synthase	-0.959999	8.86656	0.151916	1
pp_152180_1_4	pp_152180		A0A1D1XY13tr=Malate "dehydrogenase," chloroplastic Anthurium amnicola	sp_v3.0_unigene17207		AT3G47520.1	malate dehydrogenase	-1.22991	9.00004	0.153385	1
pp_144731_3_4	pp_144731		A5HIY3tr=Thaumatin-like protein Pinus taeda (Loblolly pine)	sp_v3.0_unigene30352	isotig57101	AT4G11650.1	osmotin 34	1.73704	8.70582	0.15444	1
pp_120345_4_1	pp_120345		V7CB45tr=Uncharacterized protein Phaseolus vulgaris (Kidney bean) (French bean)			AT4G02890.3	Ubiquitin family protein	-0.739736	8.7493	0.154604	1
pp_215329_4_4	pp_215329		P34105sp=NADP-dependent malic enzyme Populus trichocarpa (Western balsam poplar) (Populus balsamifera subsp. trichocarpa)			AT1G79750.1	NADP-malic enzyme 4	-0.792511	8.83884	0.155725	1
pp_132466_1_60	pp_132466		W9R6V6tr=60S ribosomal protein L18-2 Morus notabilis	sp_v3.0_unigene1532	unigene1532	AT5G27850.1	Ribosomal protein L18e/L15 superfamily protein	0.908344	8.73114	0.15576	1
pp_227623_6_9	pp_227623		A0A199W7S4tr=Universal stress protein A-like protein Ananas comosus (Pineapple) (Ananas ananas)	sp_v3.0_unigene17198	isotig13297	AT3G03270.1	Adenine nucleotide alpha hydrolases-like superfamily protein	1.54022	8.73289	0.155885	1
pp_77781_6_10	pp_77781		A0A103XDJ0tr=Ribosomal protein S19A/S15e Cynara cardunculus var. scolymus (Artichoke) (Cynara scolymus)	sp_v3.0_unigene1672	unigene1672	AT5G09510.1	Ribosomal protein S19 family protein	-1.41183	9.07439	0.156551	1
pp_184764_2_1	pp_184764		EnsemblPlants:GLYMA11G31380.1} Glycine max (Soybean) (Glycine hispida)	sp_v3.0_unigene8279	unigene8279	AT1G20920.1	P-loop containing nucleoside triphosphate hydrolases superfamily protein	-0.69951	8.77793	0.157046	1
pp_92107_5_4	pp_92107		A9NYY0sp=S-adenosylmethionine synthase 2 Picea sitchensis (Sitka spruce) (Pinus sitchensis)		unigene882	AT3G17390.1	S-adenosylmethionine synthetase family protein	-0.729831	8.80089	0.157306	1
pp_118282_6_5	pp_118282		A0A0K0M6V7tr=APRN Pinus tabuliformis (Chinese pine) (Pinus leucosperma)		isotig54078	AT2G02850.1	plantacyanin	0.877595	8.74827	0.157655	1
pp_109023_2_9	pp_109023		A0A061E8D8tr=Ribosomal protein L18e/L15 superfamily protein Theobroma cacao (Cacao) (Cocoa)	sp_v3.0_unigene16965	unigene16965	AT1G70600.1	Ribosomal protein L18e/L15 superfamily protein	0.803323	8.819	0.158312	1
pp_197782_2_9	pp_197782		A0A199V5P9tr=Aldehyde dehydrogenase family 2 member C4 Ananas comosus (Pineapple) (Ananas ananas)	sp_v3.0_unigene386	isotig26108	AT3G24503.1	aldehyde dehydrogenase 2C4	-0.721966	8.75441	0.15838	1
pp_215692_6_8	pp_215692		Q41202tr=NADPH-protochlorophyllide-oxidoreductase Pinus mugo (Dwarf mountain pine)	sp_v3.0_unigene11374	unigene11374	AT5G54190.1	protochlorophyllide oxidoreductase A	-1.14635	8.94382	0.158751	1
pp_215688_6_62	pp_215688		Q41202tr=NADPH-protochlorophyllide-oxidoreductase Pinus mugo (Dwarf mountain pine)			AT5G54190.1	protochlorophyllide oxidoreductase A	-1.15486	8.95132	0.159159	1
pp_86997_4_32	pp_86997		W9RCW9tr=Aldehyde dehydrogenase family 2 member Morus notabilis	sp_v3.0_unigene96277		AT1G23800.1	aldehyde dehydrogenase 2B7	-1.00724	8.89075	0.159419	1
pp_172988_6_10	pp_172988		A0A0E0QSI2sp=Glucose-6-phosphate isomerase Oryza rufipogon (Brownbeard rice) (Asian wild rice)	sp_v3.0_unigene18227	unigene18227	AT4G24620.1	phosphoglucose isomerase 1	-0.682983	8.80232	0.159513	1
pp_133405_3_1	pp_133405		B9RKT3tr=Aldehyde "dehydrogenase," putative Ricinus communis (Castor bean)			AT1G23800.1	aldehyde dehydrogenase 2B7	-0.68379	8.79846	0.159552	1
pp_61928_5_4	pp_61928		W9RVJ5tr=Uncharacterized protein Morus notabilis	sp_v3.0_unigene15893	isotig81182	AT3G11780.2	MD-2-related lipid recognition domain-containing protein / ML domain-containing protein	1.14754	8.91235	0.160988	1
pp_197389_4_17	pp_197389		Q9SQT8sp=Bifunctional 3-dehydroquinate dehydratase/shikimate "dehydrogenase," chloroplastic Arabidopsis thaliana (Mouse-ear cress)	sp_v3.0_unigene27599	isotig42769	AT3G06350.1	dehydroquinate dehydratase%2C putative / shikimate dehydrogenase	-0.707282	8.80792	0.161152	1
pp_246314_1_4	pp_246314		A0A0C9RN19sp=Pyrophosphate--fructose 6-phosphate 1-phosphotransferase subunit beta Wollemia nobilis	sp_v3.0_unigene18249	unigene18249	AT1G12000.1	Phosphofructokinase family protein	-1.02028	8.88291	0.16238	1
pp_160060_3_11	pp_160060		A0A0C9RZD6tr=TSA: Wollemia nobilis Ref_Wollemi_Transcript_778_1460 transcribed RNA sequence Wollemia nobilis	sp_v3.0_unigene99967	isotig49812	AT5G14040.1	phosphate transporter 3%3B1	-1.25793	9.03423	0.163183	1
pp_235208_2_7	pp_235208		P17614sp=ATP synthase subunit "beta," mitochondrial Nicotiana plumbaginifolia (Leadwort-leaved tobacco) (Tex-Mex tobacco)	sp_v3.0_unigene1494	isotig43030	AT5G08680.1	ATP synthase alpha/beta family protein	-0.825374	8.84629	0.164724	1
pp_181056_6_1	pp_181056		A0A023SGB5tr=Putative chitodextrinase Eucommia ulmoides (Hardy rubber tree)	sp_v3.0_unigene18847		AT3G12500.1	basic chitinase	1.63294	8.70261	0.165205	1
pp_223522_2_5	pp_223522		A9NRT0sp=NADH dehydrogenase	sp_v3.0_unigene26883	isotig33496	AT3G03100.1	NADH:ubiquinone oxidoreductase%2C 17.2kDa subunit	1.63998	8.70067	0.165582	1
pp_225253_4_6	pp_225253		Q1XG58tr=Putative elongation factor Cryptomeria japonica (Japanese cedar) (Cupressus japonica)	sp_v3.0_unigene29456	unigene29456	AT1G30230.1	translation elongation factor EF1B/ribosomal protein S6 family protein	-0.833229	8.8324	0.165717	1
pp_228368_3_3	pp_228368		Q6ZL42sp=Probable histone H2A.2 Oryza sativa subsp. japonica (Rice)	sp_v3.0_unigene34859	isotig24357	AT4G27230.1	histone H2A 2	0.713708	8.7961	0.165772	1
pp_86996_6_6	pp_86996		A0A0B0N6J0tr=Aldehyde dehydrogenase family 2 member "B4," mitochondrial Gossypium arboreum (Tree cotton) (Gossypium nanking)	sp_v3.0_unigene96277	unigene96277	AT1G23800.1	aldehyde dehydrogenase 2B7	-0.741267	8.82972	0.166512	1
pp_235209_2_7	pp_235209		P17614sp=ATP synthase subunit "beta," mitochondrial Nicotiana plumbaginifolia (Leadwort-leaved tobacco) (Tex-Mex tobacco)	sp_v3.0_unigene1494	isotig43030	AT5G08680.1	ATP synthase alpha/beta family protein	-0.837442	8.85492	0.166868	1
pp_233463_2_4	pp_233463		Q9LL41tr=Phenylcoumaran benzylic ether reductase PT1 Pinus taeda (Loblolly pine)			AT4G39230.1	NmrA-like negative transcriptional regulator family protein	-1.179	8.99223	0.167344	1
pp_138168_5_57	pp_138168		A0A0B2SMM0tr=Hydroxymethylglutaryl-CoA synthase Glycine soja (Wild soybean)	sp_v3.0_unigene7897	isotig27354	AT4G11820.1	hydroxymethylglutaryl-CoA synthase / HMG-CoA synthase / 3-hydroxy-3-methylglutaryl coenzyme A synthase	-1.01863	8.88669	0.16784	1
pp_29683_3_1	pp_29683		A0A1D1XXX3tr=40S ribosomal protein S18 Anthurium amnicola			AT1G22780.1	Ribosomal protein S13/S18 family	1.67565	8.68641	0.168732	1
pp_39656_1_3	pp_39656		Q5KTS5sp=Glucose and ribitol dehydrogenase Daucus carota (Wild carrot)	sp_v3.0_unigene7525	unigene7525	AT1G54870.1	NAD(P)-binding Rossmann-fold superfamily protein	0.801334	8.83318	0.16936	1
pp_217664_5_23	pp_217664		A1E0W1tr=7S globulin Ficus pumila var. awkeotsang (Jelly fig) (Ficus awkeotsang)	sp_v3.0_unigene1003	unigene1003	#N/A	#N/A	1.3417	8.78443	0.169421	1
pp_52950_5_1	pp_52950		Q9SLK0sp=Peroxisomal isocitrate dehydrogenase			AT1G54340.1	isocitrate dehydrogenase	-0.98115	8.8865	0.169511	1
pp_138173_1_1	pp_138173		A9NUH8sp=S-adenosylmethionine synthase 1 Picea sitchensis (Sitka spruce) (Pinus sitchensis)			AT2G36880.1	methionine adenosyltransferase 3	-0.860668	8.85089	0.169529	1
pp_153048_1_34	pp_153048		Q9XGP7sp=Tricin synthase 1 Oryza sativa subsp. japonica (Rice)	sp_v3.0_unigene34681	unigene34681	AT4G34050.1	S-adenosyl-L-methionine-dependent methyltransferases superfamily protein	-1.08061	8.93707	0.170027	1
pp_78715_3_6	pp_78715		Q42908sp=2,3-bisphosphoglycerate-independent phosphoglycerate mutase Mesembryanthemum crystallinum (Common ice plant) (Cryophytum crystallinum)	sp_v3.0_unigene13187	unigene13187	AT1G09780.1	Phosphoglycerate mutase%2C 2%2C3-bisphosphoglycerate-independent	0.846218	8.81106	0.170561	1
pp_245088_4_5	pp_245088		Q93WX6sp=Cysteine desulfurase "1," chloroplastic Arabidopsis thaliana (Mouse-ear cress)	sp_v3.0_unigene16854	unigene16854	AT1G08490.1	chloroplastic NIFS-like cysteine desulfurase	-0.796173	8.81534	0.171694	1
pp_135551_1_5	pp_135551		Q6UNT2sp=60S ribosomal protein L5 Cucumis sativus (Cucumber)	sp_v3.0_unigene8389	unigene8389	AT5G39740.1	ribosomal protein L5 B	-1.21686	9.01523	0.17181	1
pp_191913_2_6	pp_191913		O22642sp=Cytochrome c Fritillaria agrestis (Stinkbells)	sp_v3.0_unigene29544	unigene29544	AT1G22840.1	CYTOCHROME C-1	1.44725	8.73468	0.173773	1
pp_225249_5_5	pp_225249		Q1XG58tr=Putative elongation factor Cryptomeria japonica (Japanese cedar) (Cupressus japonica)			AT1G30230.1	translation elongation factor EF1B/ribosomal protein S6 family protein	-1.14979	8.88161	0.176133	1
pp_209376_1_2	pp_209376		A0A078CUT7tr=BnaC03g01750D protein Brassica napus (Rape)	sp_v3.0_unigene127333	isotig06349	AT5G04800.1	Ribosomal S17 family protein	0.696549	8.76378	0.177428	1
pp_242475_4_5	pp_242475		Q40924tr=Luminal binding protein Pseudotsuga menziesii (Douglas-fir) (Abies menziesii)	sp_v3.0_unigene30099	unigene30099	AT5G28540.1	heat shock protein 70 (Hsp 70) family protein	-0.658137	8.80034	0.178103	1
pp_98355_4_4	pp_98355		A0A0B0MVG3tr=Importin subunit beta-1 Gossypium arboreum (Tree cotton) (Gossypium nanking)	sp_v3.0_unigene12459	isotig24863	AT5G53480.1	ARM repeat superfamily protein	-0.905997	8.85378	0.178511	1
pp_243170_5_8	pp_243170		U5TRI1sp=Eukaryotic translation initiation factor 5A Pinus contorta (Shore pine) (Lodgepole pine)	sp_v3.0_unigene17355	PUT-10013	AT1G69410.1	eukaryotic elongation factor 5A-3	1.45509	8.71856	0.179826	1
pp_228370_3_6	pp_228370		Q9LD28sp=Histone H2A.6 Arabidopsis thaliana (Mouse-ear cress)	sp_v3.0_unigene508	unigene508	AT5G54640.1	Histone superfamily protein	1.36452	8.74642	0.180772	1
pp_27697_3_5	pp_27697		Q9LEV3sp=CBS domain-containing protein "CBSX3," mitochondrial Arabidopsis thaliana (Mouse-ear cress)	sp_v3.0_unigene11544	unigene11544	AT5G10860.1	Cystathionine beta-synthase (CBS) family protein	1.37949	8.75562	0.181567	1
pp_147690_6_5	pp_147690		A0A0B0NLV0tr=60S ribosomal L17-1-like protein Gossypium arboreum (Tree cotton) (Gossypium nanking)	sp_v3.0_unigene2765	unigene2765	AT1G67430.1	Ribosomal protein L22p/L17e family protein	-0.702823	8.82733	0.18235	1
pp_246317_1_4	pp_246317		A0A0B0NA11tr=Pyrophosphate--fructose 6-phosphate 1-phosphotransferase subunit beta Gossypium arboreum (Tree cotton) (Gossypium nanking)	sp_v3.0_unigene18249	unigene18249	AT4G04040.1	Phosphofructokinase family protein	-1.00767	8.8979	0.182739	1
pp_87001_5_18	pp_87001		G9HQG0tr=Aldehyde dehydrogenase ALDH2B4_V2 Vitis vinifera (Grape)	sp_v3.0_unigene96277	isotig21896	AT1G23800.1	aldehyde dehydrogenase 2B7	-0.715127	8.83089	0.183716	1
pp_201565_6_20	pp_201565		A0A199UPI2tr=Alanine aminotransferase "2," mitochondrial Ananas comosus (Pineapple) (Ananas ananas)	sp_v3.0_unigene1013	unigene1013	AT1G72330.1	alanine aminotransferase 2	-0.907674	8.87149	0.183924	1
pp_155519_5_5	pp_155519		P42056sp=Mitochondrial outer membrane protein porin of 36 kDa Solanum tuberosum (Potato)	sp_v3.0_unigene13033	unigene13033	AT3G01280.1	voltage dependent anion channel 1	-1.06815	8.94826	0.183926	1
pp_203881_4_7	pp_203881		A0A0G7ZNU2tr=Cytochrome P450 CYP75B13 Picea glauca (White spruce) (Pinus glauca)	sp_v3.0_unigene9722	unigene9722	AT5G07990.1	Cytochrome P450 superfamily protein	-0.649061	8.78409	0.186185	1
pp_201568_5_7	pp_201568		A0A199UPI2tr=Alanine aminotransferase "2," mitochondrial Ananas comosus (Pineapple) (Ananas ananas)	sp_v3.0_unigene1013	unigene1013	AT1G17290.1	alanine aminotransferas	-0.629247	8.78888	0.18664	1
pp_203880_5_71	pp_203880		A0A0G7ZNU2tr=Cytochrome P450 CYP75B13 Picea glauca (White spruce) (Pinus glauca)	sp_v3.0_unigene9722	unigene9722	AT5G07990.1	Cytochrome P450 superfamily protein	-0.707885	8.81573	0.187036	1
pp_247729_5_2	pp_247729		A0A061GD54tr=Double-stranded DNA-binding family protein Theobroma cacao (Cacao) (Cocoa)			AT1G29850.2	double-stranded DNA-binding family protein	1.74202	8.67792	0.187474	1
pp_227518_2_1	pp_227518		A9NUD1tr=Putative uncharacterized protein Picea sitchensis (Sitka spruce) (Pinus sitchensis)			AT5G04885.1	Glycosyl hydrolase family protein	-1.38182	8.67643	0.1877	1
pp_78531_3_1	pp_78531		Q9LL41tr=Phenylcoumaran benzylic ether reductase PT1 Pinus taeda (Loblolly pine)			AT4G39230.1	NmrA-like negative transcriptional regulator family protein	-1.13817	8.99425	0.188152	1
pp_144917_5_5	pp_144917		A0A0C9RGG8tr=TSA: Wollemia nobilis Ref_Wollemi_Transcript_28271_2814 transcribed RNA sequence Wollemia nobilis	sp_v3.0_unigene17494	unigene145865	AT5G17920.1	Cobalamin-independent synthase family protein	-0.626249	8.77009	0.188493	1
pp_163686_6_2	pp_163686		Q9FX56sp=Cytosolic sulfotransferase 8 Arabidopsis thaliana (Mouse-ear cress)			AT1G13420.1	sulfotransferase 4B	-2.50303	8.54816	0.188512	1
pp_215542_4_8	pp_215542		A0A151S7P2tr=Putative voltage-gated potassium channel subunit beta Cajanus cajan (Pigeon pea) (Cajanus indicus)	sp_v3.0_unigene34862	unigene34862	AT1G04690.1	potassium channel beta subunit 1	-1.051	8.94819	0.188636	1
pp_246318_1_4	pp_246318		A0A0C9RN19sp=Pyrophosphate--fructose 6-phosphate 1-phosphotransferase subunit beta Wollemia nobilis	sp_v3.0_unigene18249	unigene18249	AT1G12000.1	Phosphofructokinase family protein	-0.899049	8.86719	0.189471	1
pp_204124_5_3	pp_204124		Q05046sp=Chaperonin "CPN60-2," mitochondrial Cucurbita maxima (Pumpkin) (Winter squash)	sp_v3.0_unigene3604	isotig27654	AT3G23990.1	heat shock protein 60	-0.633485	8.80235	0.189904	1
pp_78500_3_3	pp_78500		A9NWA0tr=Putative uncharacterized protein Picea sitchensis (Sitka spruce) (Pinus sitchensis)	sp_v3.0_unigene9786	isotig44517	AT3G19130.1	RNA-binding protein 47B	-0.690678	8.78293	0.190747	1
pp_210890_6_1	pp_210890		A9RZJ0tr=Predicted protein Physcomitrella patens subsp. patens (Moss)			AT2G47610.1	Ribosomal protein L7Ae/L30e/S12e/Gadd45 family protein	-0.995413	8.91638	0.191014	1
pp_94708_1_1	pp_94708		---NA---	sp_v3.0_unigene37912	isotig105515	AT1G70730.3	Phosphoglucomutase/phosphomannomutase family protein	-0.639558	8.80434	0.191373	1
pp_201571_5_7	pp_201571		A0A199UPI2tr=Alanine aminotransferase "2," mitochondrial Ananas comosus (Pineapple) (Ananas ananas)		isotig29148	AT1G17290.1	alanine aminotransferas	-0.764873	8.84609	0.191943	1
pp_164234_1_23	pp_164234		O65049sp=Thioredoxin H-type Picea mariana (Black spruce) (Abies mariana)	sp_v3.0_unigene202329	unigene29847	AT3G51030.1	thioredoxin H-type 1	1.31593	8.74859	0.192355	1
pp_198514_5_7	pp_198514		P35063sp=Histone H2AX Picea abies (Norway spruce) (Picea excelsa)	sp_v3.0_unigene17378	unigene17378	AT5G27670.1	histone H2A 7	0.644657	8.79547	0.192799	1
pp_183213_2_7	pp_183213		A9TSS9tr=Predicted protein Physcomitrella patens subsp. patens (Moss)	sp_v3.0_unigene1300	isotig11883	AT1G60680.1	NAD(P)-linked oxidoreductase superfamily protein	1.46351	8.70558	0.193636	1
pp_135557_1_5	pp_135557		Q6UNT2sp=60S ribosomal protein L5 Cucumis sativus (Cucumber)	sp_v3.0_unigene8389	unigene8389	AT5G39740.1	ribosomal protein L5 B	-1.14931	9.007	0.193851	1
pp_155515_5_3	pp_155515		P42056sp=Mitochondrial outer membrane protein porin of 36 kDa Solanum tuberosum (Potato)	sp_v3.0_unigene18399	unigene18399	AT3G01280.1	voltage dependent anion channel 1	0.699323	8.75272	0.193974	1
pp_104672_3_4	pp_104672		Q9M3V8sp=40S ribosomal protein S6 Asparagus officinalis (Garden asparagus)	sp_v3.0_unigene17539	isotig05001	AT4G31700.1	ribosomal protein S6	-1.01856	8.9275	0.194014	1
pp_157907_3_28	pp_157907		A0A0A7MAK9sp=Glyceraldehyde-3-phosphate dehydrogenase Pinus massoniana	sp_v3.0_unigene16901	isotig06684	AT1G16300.1	glyceraldehyde-3-phosphate dehydrogenase of plastid 2	-0.985795	8.90449	0.194051	1
pp_123498_3_1	pp_123498		A0A0C9RJG3tr=TSA: Wollemia nobilis Ref_Wollemi_Transcript_14624_1525 transcribed RNA sequence Wollemia nobilis			AT5G61510.1	GroES-like zinc-binding alcohol dehydrogenase family protein	-1.09266	8.97419	0.19479	1
pp_163612_5_6	pp_163612		A9NNZ4tr=Putative uncharacterized protein Picea sitchensis (Sitka spruce) (Pinus sitchensis)	sp_v3.0_unigene38053	unigene38053	AT4G23400.1	plasma membrane intrinsic protein 1%3B5	-0.730197	8.82676	0.195606	1
pp_134877_3_11	pp_134877		Q9SNX7tr=Putative intracellular pathogenesis-related protein Picea glauca (White spruce) (Pinus glauca)	sp_v3.0_unigene33574	unigene33574	#N/A	#N/A	0.715416	8.82391	0.196711	1
pp_145579_6_5	pp_145579		A0A0C9QSL3tr=TSA: Wollemia nobilis Ref_Wollemi_Transcript_11636_2320 transcribed RNA sequence Wollemia nobilis	sp_v3.0_unigene8771	isotig43661	AT3G25800.1	protein phosphatase 2A subunit A2	1.3201	8.80819	0.19675	1
pp_103736_5_1	pp_103736		A0A1B4XVI7tr=Actin 1 Marchantia polymorpha (Liverwort) (Marchantia aquatica)			AT2G37620.1	actin 1	-1.00096	8.90345	0.197013	1
pp_152172_4_11	pp_152172		P0DKK0sp=26S protease regulatory subunit 7B Oryza sativa subsp. japonica (Rice)	sp_v3.0_unigene3115	unigene3115	AT1G53750.1	regulatory particle triple-A 1A	-0.617422	8.79405	0.197429	1
pp_178073_6_4	pp_178073		A0A0C9S489tr=TSA: Wollemia nobilis Ref_Wollemi_Transcript_25702_1101 transcribed RNA sequence Wollemia nobilis	sp_v3.0_unigene34145	unigene34145	AT4G00680.1	actin depolymerizing factor 8	1.40824	8.71871	0.197735	1
pp_155039_4_2	pp_155039		A9NNG2tr=Putative uncharacterized protein Picea sitchensis (Sitka spruce) (Pinus sitchensis)	sp_v3.0_unigene617	unigene617	AT2G16850.1	plasma membrane intrinsic protein 2%3B8	-0.59797	8.7873	0.198001	1
pp_216182_3_4	pp_216182		P0DKK7sp=60S ribosomal protein L7a-2 Oryza sativa subsp. japonica (Rice)			AT3G62870.1	Ribosomal protein L7Ae/L30e/S12e/Gadd45 family protein	-0.940241	8.89884	0.198636	1
pp_245670_6_1	pp_245670		A0A0C9RGZ6tr=TSA: Wollemia nobilis Ref_Wollemi_Transcript_25128_2959 transcribed RNA sequence Wollemia nobilis	sp_v3.0_unigene11804	unigene11804	AT3G53230.1	ATPase%2C AAA-type%2C CDC48 protein	-0.59497	8.77888	0.198733	1
pp_118421_4_9	pp_118421		A0A0C9S8E6tr=TSA: Wollemia nobilis Ref_Wollemi_Transcript_4783_1627 transcribed RNA sequence Wollemia nobilis	sp_v3.0_unigene49576	unigene49576	AT5G66280.1	GDP-D-mannose 4%2C6-dehydratase 1	2.40328	8.58362	0.199339	1
pp_207070_4_6	pp_207070		A0A078CUT7tr=BnaC03g01750D protein Brassica napus (Rape)	sp_v3.0_unigene30126	unigene30126	AT5G04800.1	Ribosomal S17 family protein	0.652682	8.78633	0.200233	1
pp_104674_1_5	pp_104674		A9NNX7sp=40S ribosomal protein S6 Picea sitchensis (Sitka spruce) (Pinus sitchensis)	sp_v3.0_unigene17539	isotig05001	AT4G31700.1	ribosomal protein S6	-1.01295	8.94295	0.201725	1
pp_25616_2_4	pp_25616		A9NN41tr=Putative uncharacterized protein Picea sitchensis (Sitka spruce) (Pinus sitchensis)	sp_v3.0_unigene11051	unigene11051	AT5G41970.1	Metal-dependent protein hydrolase	-0.753758	8.85342	0.201851	1
pp_104671_2_2	pp_104671		A9NNX7sp=40S ribosomal protein S6 Picea sitchensis (Sitka spruce) (Pinus sitchensis)	sp_v3.0_unigene17539	isotig05001	AT4G31700.1	ribosomal protein S6	-1.00121	8.93712	0.201981	1
pp_81900_1_8	pp_81900		A9NQB1sp=Glutathione peroxidase Picea sitchensis (Sitka spruce) (Pinus sitchensis)			AT4G11600.1	glutathione peroxidase 6	1.47043	8.70038	0.202267	1
pp_197776_2_9	pp_197776		A0A0B0MZZ1tr=Aldehyde dehydrogenase family 2 member C4 Gossypium arboreum (Tree cotton) (Gossypium nanking)			AT3G24503.1	aldehyde dehydrogenase 2C4	-0.664198	8.756	0.202789	1
pp_163614_5_6	pp_163614		V5NQQ0tr=Aquaporin Pinus massoniana	sp_v3.0_unigene38053	unigene38053	AT4G23400.1	plasma membrane intrinsic protein 1%3B5	-0.791452	8.8516	0.202824	1
pp_67001_5_3	pp_67001		Q1XG58tr=Putative elongation factor Cryptomeria japonica (Japanese cedar) (Cupressus japonica)	sp_v3.0_unigene17029	unigene17029	AT5G12110.1	elongation factor 1-beta 1	-1.14687	9.00749	0.203799	1
pp_87003_6_4	pp_87003		W9RCW9tr=Aldehyde dehydrogenase family 2 member Morus notabilis	sp_v3.0_unigene96277		AT3G48000.1	aldehyde dehydrogenase 2B4	-1.25981	8.6713	0.20466	1
pp_138170_6_1	pp_138170		A0A0B2SMM0tr=Hydroxymethylglutaryl-CoA synthase Glycine soja (Wild soybean)	sp_v3.0_unigene7897	isotig27354	AT4G11820.2	hydroxymethylglutaryl-CoA synthase / HMG-CoA synthase / 3-hydroxy-3-methylglutaryl coenzyme A synthase	-0.811638	8.85928	0.204695	1
pp_182164_3_2	pp_182164		A0A196SEJ8tr=Phosphoribosylaminoimidazolecarboxamide formyltransferase/IMP cyclohydrolase Blastocystis sp. subtype 1 (strain ATCC 50177 / NandII)	sp_v3.0_unigene7698	isotig19309	AT2G35040.1	AICARFT/IMPCHase bienzyme family protein	-0.65614	8.75663	0.205202	1
pp_188698_3_2	pp_188698		P49608sp=Aconitate "hydratase," cytoplasmic Cucurbita maxima (Pumpkin) (Winter squash)	sp_v3.0_unigene9530	unigene9530	AT2G05710.1	aconitase 3	-0.612349	8.76556	0.207165	1
pp_79744_6_7	pp_79744		P54235sp=Glucose-6-phosphate "isomerase," cytosolic 1 Clarkia concinna (Red ribbons) (Eucharidium concinnum)	sp_v3.0_unigene18273	unigene18273	AT5G42740.1	Sugar isomerase (SIS) family protein	-0.602969	8.79491	0.207387	1
pp_104667_3_4	pp_104667		A9NNX7sp=40S ribosomal protein S6 Picea sitchensis (Sitka spruce) (Pinus sitchensis)	sp_v3.0_unigene17539	isotig05001	AT4G31700.1	ribosomal protein S6	-0.995236	8.93832	0.207576	1
pp_80873_6_1	pp_80873		P20904sp=Actin Volvox carteri (Green alga)			AT3G12110.1	actin-11	-0.767174	8.84014	0.208339	1
pp_104243_5_1	pp_104243		---NA---	sp_v3.0_unigene9092	isotig44154	#N/A	#N/A	-0.830972	8.72425	0.209739	1
pp_64442_3_3	pp_64442		A9S086tr=Predicted protein Physcomitrella patens subsp. patens (Moss)	sp_v3.0_unigene540	unigene540	AT3G05560.1	Ribosomal L22e protein family	1.30894	8.73604	0.209897	1
pp_200951_4_15	pp_200951		A0A103Y6K5sp=Nascent polypeptide-associated complex subunit beta Cynara cardunculus var. scolymus (Artichoke) (Cynara scolymus)	sp_v3.0_unigene33216	isotig07341	AT1G17880.1	basic transcription factor 3	1.46442	8.70167	0.210791	1
pp_201567_5_7	pp_201567		A0A199UPI2tr=Alanine aminotransferase "2," mitochondrial Ananas comosus (Pineapple) (Ananas ananas)	sp_v3.0_unigene1013	unigene1013	AT1G17290.1	alanine aminotransferas	-0.608821	8.76919	0.210943	1
pp_86460_5_8	pp_86460		B5M6R6tr=RAD23 Pinus sylvestris var. mongolica	sp_v3.0_unigene44876	unigene44876	AT3G02540.3	Rad23 UV excision repair protein family	-0.729184	8.83718	0.213721	1
pp_227725_2_3	pp_227725		Q9LGH8sp=Histone H2B.8 Oryza sativa subsp. japonica (Rice)	sp_v3.0_unigene15624	isotig26611	AT5G22880.1	histone B2	1.73178	8.67305	0.213846	1
pp_185332_4_1	pp_185332		Q9ZSW2sp=Elongation factor 1-alpha Cyanophora paradoxa			AT1G07920.1	GTP binding Elongation factor Tu family protein	-0.853168	8.87208	0.21395	1
pp_67823_5_3	pp_67823		A9NWR1sp=Elongation factor 1-alpha Picea sitchensis (Sitka spruce) (Pinus sitchensis)	sp_v3.0_unigene21427	unigene21427	AT1G07920.1	GTP binding Elongation factor Tu family protein	-0.723924	8.8436	0.21409	1
pp_58211_3_12	pp_58211		A9NK69sp=Acyl carrier protein Picea sitchensis (Sitka spruce) (Pinus sitchensis)	sp_v3.0_unigene34833	unigene34833	AT4G25050.1	acyl carrier protein 4	1.57303	8.68063	0.21496	1
pp_94589_3_11	pp_94589		A0A199VZS6tr=ATP-dependent 6-phosphofructokinase 3 Ananas comosus (Pineapple) (Ananas ananas)	sp_v3.0_unigene6511	unigene6511	AT5G61580.1	phosphofructokinase 4	-0.616859	8.76847	0.21595	1
pp_125218_1_4	pp_125218		A0A0C9S8X8tr=TSA: Wollemia nobilis Ref_Wollemi_Transcript_10199_1024 transcribed RNA sequence Wollemia nobilis	sp_v3.0_unigene17592		AT5G61030.1	glycine-rich RNA-binding protein 3	1.55604	8.68425	0.218065	1
pp_241471_1_6	pp_241471		B3TLR9tr=Ras-related protein RIC1 Elaeis guineensis var. tenera (Oil palm)	sp_v3.0_unigene2814	isotig08760	AT1G02130.1	RAS 5	1.48781	8.69606	0.218066	1
pp_155879_6_4	pp_155879		A9NLP0tr=Putative uncharacterized protein Picea sitchensis (Sitka spruce) (Pinus sitchensis)	sp_v3.0_unigene16960	unigene16960	#N/A	#N/A	1.43309	8.71663	0.21834	1
pp_152169_4_11	pp_152169		P0DKK0sp=26S protease regulatory subunit 7B Oryza sativa subsp. japonica (Rice)			AT1G53750.1	regulatory particle triple-A 1A	-0.575601	8.78375	0.21863	1
pp_135553_1_11	pp_135553		Q6UNT2sp=60S ribosomal protein L5 Cucumis sativus (Cucumber)	sp_v3.0_unigene8389	unigene8389	AT5G39740.1	ribosomal protein L5 B	-1.07246	8.99739	0.218994	1
pp_227597_1_1	pp_227597		F2DZG9tr=Predicted protein Hordeum vulgare var. distichum (Domesticated barley)	sp_v3.0_unigene12961	isotig49290	AT1G49240.1	actin 8	-0.959053	8.9078	0.219049	1
pp_57403_3_5	pp_57403		A0A0C9RQC5sp=Adenosylhomocysteinase Wollemia nobilis	sp_v3.0_unigene31739	unigene31739	AT4G13940.1	S-adenosyl-L-homocysteine hydrolase	-0.674753	8.74731	0.2197	1
pp_227220_4_4	pp_227220		A9NV56sp=40S ribosomal protein SA Picea sitchensis (Sitka spruce) (Pinus sitchensis)	sp_v3.0_unigene3895	unigene3895	AT3G04770.2	40s ribosomal protein SA B	-0.784175	8.83296	0.22104	1
pp_134823_4_1	pp_134823		A8E1V8tr=Chalcone synthase Pinus pinaster (Maritime pine)			AT5G13930.1	Chalcone and stilbene synthase family protein	-0.91452	8.85633	0.221646	1
pp_66416_5_10	pp_66416		A0A0C9RKQ4tr=TSA: Wollemia nobilis Ref_Wollemi_Transcript_13378_2192 transcribed RNA sequence Wollemia nobilis		isotig44122	AT5G36210.1	alpha/beta-Hydrolases superfamily protein	-0.589646	8.79449	0.221726	1
pp_92175_6_6	pp_92175		A9NMQ3tr=Putative uncharacterized protein Picea sitchensis (Sitka spruce) (Pinus sitchensis)	sp_v3.0_unigene1792	isotig06250	AT5G13450.1	delta subunit of Mt ATP synthase	-0.606905	8.78373	0.221736	1
pp_212248_1_8	pp_212248		A0A0D6QSN2sp=Malate dehydrogenase Araucaria cunninghamii (Hoop pine) (Moreton Bay pine)	sp_v3.0_unigene21563	unigene21563	AT1G53240.1	Lactate/malate dehydrogenase family protein	-1.01332	8.96466	0.221986	1
pp_79745_6_4	pp_79745		A0A0E0E036sp=Glucose-6-phosphate isomerase Oryza meridionalis	sp_v3.0_unigene18273	unigene18273	AT5G42740.1	Sugar isomerase (SIS) family protein	-0.575933	8.79191	0.222062	1
pp_185328_4_1	pp_185328		F2DLW6sp=Elongation factor 1-alpha Hordeum vulgare var. distichum (Domesticated barley)			AT1G07920.1	GTP binding Elongation factor Tu family protein	-0.821202	8.86743	0.222109	1
pp_108763_2_13	pp_108763		A0A0L9U5X2tr=Uncharacterized protein Phaseolus angularis (Azuki bean) (Vigna angularis)	sp_v3.0_unigene2101	isotig44722	AT5G40810.1	Cytochrome C1 family	1.05148	8.69009	0.22266	1
pp_173234_5_5	pp_173234		A0A067JNE6sp=Histone H2A Jatropha curcas (Barbados nut)	sp_v3.0_unigene23768	isotig53414	AT1G08880.1	Histone superfamily protein	-1.1302	9.05228	0.223167	1
pp_124800_1_1	pp_124800		P24669sp=Superoxide dismutase	sp_v3.0_unigene110931	unigene110931	#N/A	#N/A	1.54851	8.67904	0.224223	1
pp_197388_4_17	pp_197388		A0A0C9QS28tr=TSA: Wollemia nobilis Ref_Wollemi_Transcript_12344_2169 transcribed RNA sequence Wollemia nobilis	sp_v3.0_unigene27599	isotig49659	AT3G06350.1	dehydroquinate dehydratase%2C putative / shikimate dehydrogenase	-0.568322	8.77957	0.224632	1
pp_73028_2_4	pp_73028		Q2QNG7sp=ATP-citrate synthase alpha chain protein 3 Oryza sativa subsp. japonica (Rice)	sp_v3.0_unigene2226	unigene2226	AT1G10670.1	ATP-citrate lyase A-1	-0.622697	8.81239	0.224899	1
pp_86997_6_1	pp_86997		W9RCW9tr=Aldehyde dehydrogenase family 2 member Morus notabilis	sp_v3.0_unigene96277		AT1G23800.1	aldehyde dehydrogenase 2B7	-0.661596	8.83611	0.225072	1
pp_163610_2_2	pp_163610		V5NQQ0tr=Aquaporin Pinus massoniana	sp_v3.0_unigene126701	unigene126701	AT4G00430.1	plasma membrane intrinsic protein 1%3B4	-0.588013	8.79533	0.225075	1
pp_236428_1_6	pp_236428		A0A0C9S9Q0tr=TSA: Wollemia nobilis Ref_Wollemi_Transcript_7190_2425 transcribed RNA sequence Wollemia nobilis	sp_v3.0_unigene21245	isotig03584	AT2G28000.1	chaperonin-60alpha	-0.563337	8.78157	0.22614	1
pp_216183_3_3	pp_216183		P0DKK7sp=60S ribosomal protein L7a-2 Oryza sativa subsp. japonica (Rice)	sp_v3.0_unigene2461		AT3G62870.1	Ribosomal protein L7Ae/L30e/S12e/Gadd45 family protein	-0.857913	8.88585	0.226245	1
pp_58596_1_4	pp_58596		A0A0E0L6J6tr=Uncharacterized protein Oryza punctata (Red rice)	sp_v3.0_unigene1670	unigene1670	AT1G12840.1	vacuolar ATP synthase subunit C (VATC) / V-ATPase C subunit / vacuolar proton pump C subunit (DET3)	1.93494	8.62506	0.22646	1
pp_164233_3_6	pp_164233		O65049sp=Thioredoxin H-type Picea mariana (Black spruce) (Abies mariana)	sp_v3.0_unigene29847	unigene29847	AT3G51030.1	thioredoxin H-type 1	1.23663	8.74471	0.227183	1
pp_95332_4_5	pp_95332		A0A0C9RUN5tr=TSA: Wollemia nobilis Ref_Wollemi_Transcript_12382_1994 transcribed RNA sequence Wollemia nobilis	sp_v3.0_unigene23664	unigene23664	AT5G11170.1	DEAD/DEAH box RNA helicase family protein	-0.592044	8.76916	0.228444	1
pp_124761_5_5	pp_124761		G3C904sp=Serine hydroxymethyltransferase Pinus pinaster (Maritime pine)	sp_v3.0_unigene11837	isotig18033	AT4G13930.1	serine hydroxymethyltransferase 4	-0.619902	8.76248	0.22879	1
pp_211901_3_1	pp_211901		A6N837sp=Sucrose synthase Pinus taeda (Loblolly pine)			AT4G02280.1	sucrose synthase 3	-0.778559	8.865	0.228927	1
pp_96132_3_5	pp_96132		A0A0C9QL51tr=TSA: Wollemia nobilis Ref_Wollemi_Transcript_28772_2502 transcribed RNA sequence Wollemia nobilis		isotig02639	AT3G13470.1	TCP-1/cpn60 chaperonin family protein	-0.551	8.7798	0.229384	1
pp_208959_4_2	pp_208959		A9NUA2tr=Putative uncharacterized protein Picea sitchensis (Sitka spruce) (Pinus sitchensis)			AT4G39230.1	NmrA-like negative transcriptional regulator family protein	-1.01654	8.97603	0.229826	1
pp_157902_1_3	pp_157902		A0A0A7MAK9sp=Glyceraldehyde-3-phosphate dehydrogenase Pinus massoniana	sp_v3.0_unigene16901	isotig06684	AT1G13440.1	glyceraldehyde-3-phosphate dehydrogenase C2	-0.947835	8.92354	0.231213	1
pp_200952_4_4	pp_200952		A9NYY8sp=Nascent polypeptide-associated complex subunit beta Picea sitchensis (Sitka spruce) (Pinus sitchensis)	sp_v3.0_unigene33216	isotig07341	AT1G17880.1	basic transcription factor 3	1.41894	8.70047	0.231519	1
pp_203668_3_8	pp_203668		A0A078GCK7tr=BnaC09g18600D protein Brassica napus (Rape)	sp_v3.0_unigene1818	isotig30386	AT1G53400.1	Ubiquitin domain-containing protein	1.25457	8.73669	0.231997	1
pp_208956_4_1	pp_208956		A9NUA2tr=Putative uncharacterized protein Picea sitchensis (Sitka spruce) (Pinus sitchensis)			AT4G39230.1	NmrA-like negative transcriptional regulator family protein	-1.00668	8.97004	0.232065	1
pp_215330_6_9	pp_215330		A0A164UYT4sp=Malic enzyme Daucus carota subsp. sativus	sp_v3.0_unigene7640	unigene7640	AT5G11670.1	NADP-malic enzyme 2	-0.856788	8.88561	0.232417	1
pp_73183_4_1	pp_73183		A0A0D2R8Q6tr=Uncharacterized protein Gossypium raimondii (New World cotton)	sp_v3.0_unigene16902	isotig75688	AT5G14670.1	ADP-ribosylation factor A1B	1.35415	8.71389	0.232456	1
pp_227302_2_3	pp_227302		A0A0C9S3K8sp=Plasma membrane ATPase Wollemia nobilis	sp_v3.0_unigene12964	isotig27238	AT4G30190.1	H[+]-ATPase 2	-0.681379	8.7395	0.23308	1
pp_134828_4_1	pp_134828		A8E1V8tr=Chalcone synthase Pinus pinaster (Maritime pine)			AT5G13930.1	Chalcone and stilbene synthase family protein	-0.85088	8.84122	0.233261	1
pp_146518_2_1	pp_146518		A0A0B0PVC6sp=Elongation factor 1-alpha Gossypium arboreum (Tree cotton) (Gossypium nanking)			AT1G07920.1	GTP binding Elongation factor Tu family protein	-0.817778	8.86973	0.233678	1
pp_247868_5_2	pp_247868		A9NYV8sp=Proteasome subunit beta type Picea sitchensis (Sitka spruce) (Pinus sitchensis)	sp_v3.0_unigene2228	unigene21605	AT5G40580.1	20S proteasome beta subunit PBB2	-0.622216	8.80689	0.234059	1
pp_208157_5_5	pp_208157		O82564tr=Actin 2 Anemia phyllitidis (Fern) (Osmunda phyllitidis)	sp_v3.0_unigene17110	unigene17110	AT2G37620.1	actin 1	-0.86024	8.88593	0.234108	1
pp_195130_4_6	pp_195130		A0A118JSM4tr=NAD(P)-binding domain-containing protein Cynara cardunculus var. scolymus (Artichoke) (Cynara scolymus)	sp_v3.0_unigene22679	unigene22679	AT1G32220.1	NAD(P)-binding Rossmann-fold superfamily protein	1.37875	8.6996	0.234545	1
pp_73117_6_3	pp_73117		A0A0C9QR38tr=TSA: Wollemia nobilis Ref_Wollemi_Transcript_13270_2450 transcribed RNA sequence Wollemia nobilis			AT1G20160.1	Subtilisin-like serine endopeptidase family protein	0.635538	8.81433	0.234765	1
pp_117668_1_4	pp_117668		B9SW02tr=Short chain alcohol "dehydrogenase," putative Ricinus communis (Castor bean)			AT3G29250.3	NAD(P)-binding Rossmann-fold superfamily protein	-0.82361	8.88057	0.234879	1
pp_180514_2_7	pp_180514		Q6ZL94sp=Succinate--CoA ligase	sp_v3.0_unigene7764	unigene7764	AT5G23250.1	Succinyl-CoA ligase%2C alpha subunit	-0.971316	8.96281	0.235299	1
pp_235207_2_7	pp_235207		P17614sp=ATP synthase subunit "beta," mitochondrial Nicotiana plumbaginifolia (Leadwort-leaved tobacco) (Tex-Mex tobacco)	sp_v3.0_unigene1494	isotig43030	AT5G08680.1	ATP synthase alpha/beta family protein	-0.65315	8.83161	0.236228	1
pp_209534_4_2	pp_209534		A9NUY8sp=Catalase Picea sitchensis (Sitka spruce) (Pinus sitchensis)	sp_v3.0_unigene23356	isotig11537	AT1G20620.1	catalase 3	-0.561308	8.80578	0.236744	1
pp_120348_5_1	pp_120348		Q4U4U4tr=Polyubiquitin Euphorbia characias (Albanian spurge)	sp_v3.0_unigene147195	unigene147195	AT4G02890.3	Ubiquitin family protein	-0.765603	8.72768	0.2379	1
pp_223538_4_6	pp_223538		Q10JD1tr=Retrotransposon "protein," "putative," Ty1-copia subclass Oryza sativa subsp. japonica (Rice)	sp_v3.0_unigene17213	isotig53289	AT3G02080.1	Ribosomal protein S19e family protein	0.637013	8.8217	0.237965	1
pp_67002_4_7	pp_67002		A0A077DCL2tr=Elongation factor 1-delta-like isoform 2 Nicotiana tabacum (Common tobacco)			AT1G30230.1	translation elongation factor EF1B/ribosomal protein S6 family protein	-1.09255	9.01882	0.238074	1
pp_105035_2_3	pp_105035		A0A061E425tr=GRAM domain family protein Theobroma cacao (Cacao) (Cocoa)	sp_v3.0_unigene3904	isotig11280	AT5G13200.1	GRAM domain family protein	1.49468	8.68088	0.239682	1
pp_152011_1_5	pp_152011		A0A151T1P5tr=Flavoprotein wrbA Cajanus cajan (Pigeon pea) (Cajanus indicus)			AT4G27270.1	Quinone reductase family protein	1.48903	8.69616	0.240237	1
pp_109840_6_9	pp_109840		A0A0C9RYQ3tr=TSA: Wollemia nobilis Ref_Wollemi_Transcript_2572_1824 transcribed RNA sequence Wollemia nobilis	sp_v3.0_unigene17033	unigene17033	AT5G14040.1	phosphate transporter 3%3B1	-1.00485	8.9884	0.240461	1
pp_165593_3_3	pp_165593		A9NRF6sp=S-(hydroxymethyl)glutathione dehydrogenase Picea sitchensis (Sitka spruce) (Pinus sitchensis)	sp_v3.0_unigene34086	isotig22475	AT5G43940.1	GroES-like zinc-binding dehydrogenase family protein	-0.737335	8.84833	0.241213	1
pp_172987_6_10	pp_172987		A0A0E0QSI2sp=Glucose-6-phosphate isomerase Oryza rufipogon (Brownbeard rice) (Asian wild rice)	sp_v3.0_unigene18227	unigene18227	AT4G24620.1	phosphoglucose isomerase 1	-0.55542	8.77667	0.241517	1
pp_204108_4_3	pp_204108		O23714sp=Proteasome subunit beta type-2-A Arabidopsis thaliana (Mouse-ear cress)	sp_v3.0_unigene17204	isotig50411	AT4G14800.1	20S proteasome beta subunit D2	0.60568	8.81341	0.243226	1
pp_185331_5_1	pp_185331		Q9ZSW2sp=Elongation factor 1-alpha Cyanophora paradoxa			AT1G07920.1	GTP binding Elongation factor Tu family protein	-0.756089	8.86487	0.243875	1
pp_25615_1_2	pp_25615		A9NN41tr=Putative uncharacterized protein Picea sitchensis (Sitka spruce) (Pinus sitchensis)	sp_v3.0_unigene11051	unigene11051	AT5G41970.1	Metal-dependent protein hydrolase	-0.726919	8.85989	0.243909	1
pp_105033_3_4	pp_105033		A0A061E425tr=GRAM domain family protein Theobroma cacao (Cacao) (Cocoa)	sp_v3.0_unigene3904	unigene3904	AT5G13200.1	GRAM domain family protein	1.4078	8.69194	0.24479	1
pp_195750_5_1	pp_195750		Q39926tr=Polyubiquitin Gracilaria gracilis (Red alga)			AT4G02890.1	Ubiquitin family protein	-0.737184	8.73067	0.244905	1
pp_177963_1_1	pp_177963		B8LKD4tr=Putative uncharacterized protein Picea sitchensis (Sitka spruce) (Pinus sitchensis)	sp_v3.0_unigene19668		AT4G39230.1	NmrA-like negative transcriptional regulator family protein	0.651931	8.81101	0.245037	1
pp_158702_5_17	pp_158702		A0A0C9RTG0tr=TSA: Wollemia nobilis Ref_Wollemi_Transcript_13872_2845 transcribed RNA sequence Wollemia nobilis	sp_v3.0_unigene4464	unigene4464	AT2G45290.1	Transketolase	-0.736602	8.72828	0.245131	1
pp_181106_5_3	pp_181106		P26360sp=ATP synthase subunit "gamma," mitochondrial Ipomoea batatas (Sweet potato) (Convolvulus batatas)	sp_v3.0_unigene21157	isotig13653	AT2G33040.1	gamma subunit of Mt ATP synthase	-0.940469	8.95094	0.245274	1
pp_83446_4_3	pp_83446		Q9AT35sp=60S ribosomal protein L23a Daucus carota (Wild carrot)	sp_v3.0_unigene29660	isotig08808	AT3G55280.3	ribosomal protein L23AB	1.35199	8.70578	0.24536	1
pp_194960_1_1	pp_194960		A9NMK0tr=Putative uncharacterized protein Picea sitchensis (Sitka spruce) (Pinus sitchensis)	sp_v3.0_unigene32889		#N/A	#N/A	1.40098	8.6998	0.245608	1
pp_213313_3_6	pp_213313		M7ZY00sp=Ferredoxin--NADP reductase Triticum urartu (Red wild einkorn) (Crithodium urartu)	sp_v3.0_unigene10137	unigene10137	AT4G05390.1	root FNR 1	-0.882599	8.92253	0.245678	1
pp_76302_1_7	pp_76302		A0A0C9QL64tr=TSA: Wollemia nobilis Ref_Wollemi_Transcript_28717_1902 transcribed RNA sequence Wollemia nobilis	sp_v3.0_unigene16921	unigene16921	AT1G54270.1	eif4a-2	-0.637371	8.83095	0.245957	1
pp_67824_5_6	pp_67824		A9NWR1sp=Elongation factor 1-alpha Picea sitchensis (Sitka spruce) (Pinus sitchensis)	sp_v3.0_unigene21427	unigene21427	AT1G07920.1	GTP binding Elongation factor Tu family protein	-0.653179	8.83862	0.246396	1
pp_159179_4_2	pp_159179		P49397sp=40S ribosomal protein S3a Oryza sativa subsp. japonica (Rice)	sp_v3.0_unigene37277	unigene37277	AT4G34670.1	Ribosomal protein S3Ae	-0.999476	8.99692	0.246528	1
pp_95132_6_5	pp_95132		V5NQQ0tr=Aquaporin Pinus massoniana			AT2G45960.1	plasma membrane intrinsic protein 1B	-0.6366	8.83227	0.246671	1
pp_66999_4_7	pp_66999		A0A0C9RPY0tr=TSA: Wollemia nobilis Ref_Wollemi_Transcript_28222_1172 transcribed RNA sequence Wollemia nobilis	sp_v3.0_unigene17029	unigene17029	AT5G12110.1	elongation factor 1-beta 1	-1.02958	8.99039	0.247299	1
pp_132034_4_8	pp_132034		Q9LEJ0sp=Enolase 1 Hevea brasiliensis (Para rubber tree) (Siphonia brasiliensis)	sp_v3.0_unigene84		AT2G36530.1	Enolase	-0.627836	8.81512	0.248422	1
pp_202979_5_7	pp_202979		A9P1N7tr=Putative uncharacterized protein Picea sitchensis (Sitka spruce) (Pinus sitchensis)			AT1G48630.1	receptor for activated C kinase 1B	-0.901818	8.93489	0.24911	1
pp_152827_1_5	pp_152827		B8LMW5sp=Cysteine proteinase inhibitor Picea sitchensis (Sitka spruce) (Pinus sitchensis)	sp_v3.0_unigene17034	unigene17034	AT3G12490.2	cystatin B	1.29738	8.72078	0.249421	1
pp_179523_2_3	pp_179523		Q42711sp=Monodehydroascorbate "reductase," seedling isozyme Cucumis sativus (Cucumber)			AT3G52880.1	monodehydroascorbate reductase 1	-0.754008	8.85579	0.249685	1
pp_67000_4_7	pp_67000		Q1XG58tr=Putative elongation factor Cryptomeria japonica (Japanese cedar) (Cupressus japonica)			AT1G30230.1	translation elongation factor EF1B/ribosomal protein S6 family protein	-1.03246	8.99312	0.250396	1
pp_162978_6_4	pp_162978		P21357sp=Phospho-2-dehydro-3-deoxyheptonate aldolase "1," chloroplastic Solanum tuberosum (Potato)	sp_v3.0_unigene7594	unigene7594	AT4G33510.1	3-deoxy-d-arabino-heptulosonate 7-phosphate synthase	-0.72799	8.74129	0.252353	1
pp_218589_6_5	pp_218589		B8LLJ9tr=Putative uncharacterized protein Picea sitchensis (Sitka spruce) (Pinus sitchensis)	sp_v3.0_unigene27704	unigene27704	AT4G04950.1	thioredoxin family protein	-0.841444	8.71323	0.252855	1
pp_251341_5_1	pp_251341		Isoform2 of Fumarate hydratase "2," chloroplastic OS=Arabidopsis thaliana GN=FUM2			AT2G47510.1	fumarase 1	-0.622403	8.75199	0.253082	1
pp_35903_1_2	pp_35903		A0A0C9RIN9tr=TSA: Wollemia nobilis Ref_Wollemi_Transcript_15748_1392 transcribed RNA sequence Wollemia nobilis	sp_v3.0_unigene16918	unigene94003	AT5G38480.1	general regulatory factor 3	1.06102	8.68078	0.253526	1
pp_183832_6_2	pp_183832		A9T7Y9tr=Predicted protein Physcomitrella patens subsp. patens (Moss)			AT5G42020.1	Heat shock protein 70 (Hsp 70) family protein	-0.547957	8.77837	0.254056	1
pp_129588_1_8	pp_129588		A0A0C9S9Q7tr=TSA: Wollemia nobilis Ref_Wollemi_Transcript_7033_2031 transcribed RNA sequence Wollemia nobilis	sp_v3.0_unigene17433	unigene17433	AT1G62290.1	Saposin-like aspartyl protease family protein	-0.96982	8.972	0.254209	1
pp_178041_2_2	pp_178041		A0A061F8R8tr=Serine-threonine protein "kinase," putative Theobroma cacao (Cacao) (Cocoa)	sp_v3.0_unigene19561	isotig30096	AT1G78660.1	gamma-glutamyl hydrolase 1	1.30198	8.70284	0.25491	1
pp_133435_1_5	pp_133435		A0A0G7ZNV4tr=Putative 4-(Cytidine 5'-diphospho)-2-C-methyl-D-erythritol kinase Picea glauca (White spruce) (Pinus glauca)	sp_v3.0_unigene7211	isotig18693	AT2G26930.1	4-(cytidine 5'-phospho)-2-C-methyl-D-erithritol kinase	-0.847924	8.83436	0.257651	1
pp_67822_4_23	pp_67822		A9NWR1sp=Elongation factor 1-alpha Picea sitchensis (Sitka spruce) (Pinus sitchensis)	sp_v3.0_unigene21427	unigene21427	AT1G07920.1	GTP binding Elongation factor Tu family protein	-0.650193	8.8418	0.258609	1
pp_181308_5_7	pp_181308		SAAS:SAAS00003572} Picea sitchensis (Sitka spruce) (Pinus sitchensis)	sp_v3.0_unigene17383	isotig19802	AT2G46290.1	Transducin/WD40 repeat-like superfamily protein	0.613302	8.75245	0.258799	1
pp_96241_2_2	pp_96241		A0A0D2MXA4sp=40S ribosomal protein S24 Monoraphidium neglectum	sp_v3.0_unigene29642	unigene29642	AT3G04920.1	Ribosomal protein S24e family protein	0.555682	8.79462	0.258955	1
pp_157909_1_4	pp_157909		A0A0A7MAK9sp=Glyceraldehyde-3-phosphate dehydrogenase Pinus massoniana	sp_v3.0_unigene16901	isotig06684	AT1G79530.1	glyceraldehyde-3-phosphate dehydrogenase of plastid 1	-0.824627	8.8916	0.259525	1
pp_209081_6_1	pp_209081		A9NKJ0tr=Putative uncharacterized protein Picea sitchensis (Sitka spruce) (Pinus sitchensis)			AT3G51680.1	NAD(P)-binding Rossmann-fold superfamily protein	-1.07679	9.03747	0.26026	1
pp_236973_5_5	pp_236973		Q43814sp=Ornithine "carbamoyltransferase," chloroplastic Pisum sativum (Garden pea)	sp_v3.0_unigene6197	isotig45093	AT1G75330.1	ornithine carbamoyltransferase	-0.60573	8.80949	0.260601	1
pp_181197_4_4	pp_181197		C0PRV0sp=Lactoylglutathione lyase Picea sitchensis (Sitka spruce) (Pinus sitchensis)	sp_v3.0_unigene1976	isotig15422	AT1G67280.1	Glyoxalase/Bleomycin resistance protein/Dioxygenase superfamily protein	1.48311	8.6708	0.262112	1
pp_19205_5_1	pp_19205		A0A0M0J3Z4tr=Transitional endoplasmic reticulum ATPase Chrysochromulina sp. CCMP291			AT5G03340.1	ATPase%2C AAA-type%2C CDC48 protein	-0.530424	8.76931	0.262634	1
pp_58519_2_4	pp_58519		P42056sp=Mitochondrial outer membrane protein porin of 36 kDa Solanum tuberosum (Potato)	sp_v3.0_unigene18453	isotig26236	AT5G15090.1	voltage dependent anion channel 3	-0.875522	8.93302	0.262685	1
pp_239791_6_3	pp_239791		Q852S5sp=Nucleoside diphosphate kinase "2," chloroplastic Nicotiana tabacum (Common tobacco)	sp_v3.0_unigene2821	isotig49177	AT5G63310.1	nucleoside diphosphate kinase 2	1.32732	8.69757	0.264316	1
pp_166954_6_9	pp_166954		Q9SN95sp=UDP-glucuronic acid decarboxylase 5 Arabidopsis thaliana (Mouse-ear cress)	sp_v3.0_unigene2908	isotig45551	AT3G46440.1	UDP-XYL synthase 5	-0.636736	8.82563	0.264926	1
pp_155040_4_2	pp_155040		A9NU62tr=Putative uncharacterized protein Picea sitchensis (Sitka spruce) (Pinus sitchensis)	sp_v3.0_unigene617	unigene617	AT2G16850.1	plasma membrane intrinsic protein 2%3B8	-0.530159	8.79849	0.265726	1
pp_88743_3_8	pp_88743		A0A068CA72tr=Putative universal stress protein Catharanthus roseus (Madagascar periwinkle) (Vinca rosea)	sp_v3.0_unigene8982	isotig52384	AT3G17020.1	Adenine nucleotide alpha hydrolases-like superfamily protein	1.26923	8.70947	0.265956	1
pp_238701_5_8	pp_238701		A9NK61tr=Putative uncharacterized protein Picea sitchensis (Sitka spruce) (Pinus sitchensis)	sp_v3.0_unigene17228	isotig54498	AT1G14980.1	chaperonin 10	1.26828	8.70852	0.266359	1
pp_147689_6_5	pp_147689		A0A0C9S926tr=TSA: Wollemia nobilis Ref_Wollemi_Transcript_2277_1285 transcribed RNA sequence Wollemia nobilis	sp_v3.0_unigene2765	unigene2765	AT1G67430.1	Ribosomal protein L22p/L17e family protein	-0.688666	8.86012	0.2664	1
pp_66390_5_1	pp_66390		B8LRT5tr=Putative uncharacterized protein Picea sitchensis (Sitka spruce) (Pinus sitchensis)	sp_v3.0_unigene34105	unigene34105	AT1G61720.1	NAD(P)-binding Rossmann-fold superfamily protein	-0.552219	8.8159	0.267114	1
pp_104674_1_3	pp_104674		A9NNX7sp=40S ribosomal protein S6 Picea sitchensis (Sitka spruce) (Pinus sitchensis)	sp_v3.0_unigene17539	isotig05001	AT5G10360.1	Ribosomal protein S6e	-0.86164	8.92499	0.269058	1
pp_85617_5_6	pp_85617		Q9XF97sp=60S ribosomal protein L4 Prunus armeniaca (Apricot) (Armeniaca vulgaris)	sp_v3.0_unigene454	unigene454	AT3G09630.2	Ribosomal protein L4/L1 family	-0.556323	8.81733	0.269983	1
pp_120627_4_2	pp_120627		Q9FSF0sp=Malate dehydrogenase Nicotiana tabacum (Common tobacco)	sp_v3.0_unigene34886	isotig47574	AT1G04410.1	Lactate/malate dehydrogenase family protein	-0.529576	8.80646	0.271101	1
pp_197390_4_17	pp_197390		Q9SQT8sp=Bifunctional 3-dehydroquinate dehydratase/shikimate "dehydrogenase," chloroplastic Arabidopsis thaliana (Mouse-ear cress)	sp_v3.0_unigene27599	isotig42769	AT3G06350.1	dehydroquinate dehydratase%2C putative / shikimate dehydrogenase	-0.516085	8.77499	0.27135	1
pp_237092_6_7	pp_237092		---NA---	sp_v3.0_unigene18445	isotig50782	AT2G27730.1	copper ion binding protein	0.637221	8.75671	0.272088	1
pp_237485_3_1	pp_237485		F2DLW6sp=Elongation factor 1-alpha Hordeum vulgare var. distichum (Domesticated barley)			AT1G07920.1	GTP binding Elongation factor Tu family protein	-0.751946	8.86813	0.272254	1
pp_85614_5_6	pp_85614		Q9XF97sp=60S ribosomal protein L4 Prunus armeniaca (Apricot) (Armeniaca vulgaris)	sp_v3.0_unigene127151	unigene127151	AT3G09630.2	Ribosomal protein L4/L1 family	-0.548357	8.80971	0.272411	1
pp_212087_5_13	pp_212087		Q9SPI7tr=Actin Picea rubens (Red spruce) (Picea australis)	sp_v3.0_unigene18113	unigene18113	AT5G09810.1	actin 7	-0.616307	8.82515	0.27302	1
pp_119444_5_9	pp_119444		O22644sp=60S ribosomal protein L23A Fritillaria agrestis (Stinkbells)	sp_v3.0_unigene29567	isotig08808	AT3G55280.1	ribosomal protein L23AB	1.28189	8.70606	0.273113	1
pp_239593_4_1	pp_239593		C3VP99tr=Class IV chitinase Pseudotsuga menziesii (Douglas-fir) (Abies menziesii)	sp_v3.0_unigene4500		AT2G43590.1	Chitinase family protein	1.47381	8.6752	0.273273	1
pp_83450_3_57	pp_83450		Q07761sp=60S ribosomal protein L23a Nicotiana tabacum (Common tobacco)	sp_v3.0_unigene29660		AT3G55280.3	ribosomal protein L23AB	0.672408	8.83332	0.274514	1
pp_212353_2_12	pp_212353		B8LLZ7sp=Pyruvate kinase Picea sitchensis (Sitka spruce) (Pinus sitchensis)			AT3G52990.1	Pyruvate kinase family protein	-0.579293	8.74979	0.275832	1
pp_159178_4_2	pp_159178		Q42262sp=40S ribosomal protein S3a-2 Arabidopsis thaliana (Mouse-ear cress)	sp_v3.0_unigene17396		AT4G34670.1	Ribosomal protein S3Ae	-0.930989	8.98759	0.277479	1
pp_79612_5_2	pp_79612		G4YGT3sp=Pentafunctional AROM polypeptide Phytophthora sojae (strain P6497) (Soybean stem and root rot agent) (Phytophthora megasperma f. sp. glycines)	sp_v3.0_unigene7844	unigene7844	AT5G66120.2	3-dehydroquinate synthase	-0.573313	8.80603	0.277731	1
pp_58517_1_9	pp_58517		P42056sp=Mitochondrial outer membrane protein porin of 36 kDa Solanum tuberosum (Potato)	sp_v3.0_unigene18453	isotig26236	AT5G15090.1	voltage dependent anion channel 3	-0.848741	8.93368	0.27806	1
pp_179525_2_3	pp_179525		A0A0C9S2J3tr=TSA: Wollemia nobilis Ref_Wollemi_Transcript_19134_1579 transcribed RNA sequence Wollemia nobilis	sp_v3.0_unigene445	unigene445	AT3G52880.1	monodehydroascorbate reductase 1	-0.666002	8.83892	0.278774	1
pp_134886_6_4	pp_134886		A0A088BGJ0tr=Flavanone 3-hydroxylase Pinus radiata (Monterey pine) (Pinus insignis)	sp_v3.0_unigene34814	isotig30029	AT3G51240.1	flavanone 3-hydroxylase	-0.841809	8.9055	0.278838	1
pp_228366_3_2	pp_228366		Q9LD28sp=Histone H2A.6 Arabidopsis thaliana (Mouse-ear cress)			AT4G27230.1	histone H2A 2	-0.989513	9.03745	0.280438	1
pp_236947_3_3	pp_236947		Q9STY6sp=40S ribosomal protein S20-2 Arabidopsis thaliana (Mouse-ear cress)	sp_v3.0_unigene3521	isotig01338	AT3G47370.1	Ribosomal protein S10p/S20e family protein	0.77237	8.87271	0.283991	1
pp_237290_4_11	pp_237290		W9S1K2tr=Argininosuccinate synthase Morus notabilis	sp_v3.0_unigene6320	isotig43010	AT4G24830.1	arginosuccinate synthase family	-0.527054	8.76224	0.284077	1
pp_93814_5_6	pp_93814		A0A0G7ZNR5tr=Putative acetyl-CoA C-acetyltransferase Picea glauca (White spruce) (Pinus glauca)	sp_v3.0_unigene26955	isotig01061	AT5G47720.1	Thiolase family protein	-0.889084	8.94764	0.284753	1
pp_80773_1_3	pp_80773		B2MW33tr=Heat-shock protein 70 Hevea brasiliensis (Para rubber tree) (Siphonia brasiliensis)	sp_v3.0_unigene46319	unigene46319	AT3G12580.1	heat shock protein 70	-0.524189	8.80268	0.286992	1
pp_205701_4_1	pp_205701		B8LPT8tr=Putative uncharacterized protein Picea sitchensis (Sitka spruce) (Pinus sitchensis)	sp_v3.0_unigene34895	isotig35276	AT3G13224.2	RNA-binding (RRM/RBD/RNP motifs) family protein	1.64112	8.63489	0.287213	1
pp_236940_2_3	pp_236940		Q9STY6sp=40S ribosomal protein S20-2 Arabidopsis thaliana (Mouse-ear cress)	sp_v3.0_unigene32300	unigene32300	AT3G47370.1	Ribosomal protein S10p/S20e family protein	0.727429	8.86506	0.288009	1
pp_152786_4_5	pp_152786		B8LRL9tr=Putative uncharacterized protein Picea sitchensis (Sitka spruce) (Pinus sitchensis)			AT2G39050.1	hydroxyproline-rich glycoprotein family protein	0.608179	8.73995	0.288823	1
pp_134875_1_12	pp_134875		Q7X9V7tr=PR10 protein Pinus monticola (Western white pine) (Strobus monticola)			#N/A	#N/A	0.619325	8.83553	0.290391	1
pp_92390_6_2	pp_92390		Q9SL67sp=26S proteasome regulatory subunit 4 homolog B Arabidopsis thaliana (Mouse-ear cress)	sp_v3.0_unigene17491	isotig43641	AT4G29040.1	regulatory particle AAA-ATPase 2A	-0.680157	8.72603	0.291046	1
pp_105235_5_68	pp_105235		D5A839tr=Putative uncharacterized protein Picea sitchensis (Sitka spruce) (Pinus sitchensis)	sp_v3.0_unigene20041	isotig13983	AT3G07810.1	RNA-binding (RRM/RBD/RNP motifs) family protein	1.19752	8.65507	0.291647	1
pp_188697_3_2	pp_188697		P49608sp=Aconitate "hydratase," cytoplasmic Cucurbita maxima (Pumpkin) (Winter squash)	sp_v3.0_unigene9530	unigene9530	AT2G05710.1	aconitase 3	-0.535085	8.75845	0.292179	1
pp_181057_6_1	pp_181057		Q42993sp=Chitinase 1 Oryza sativa subsp. japonica (Rice)			AT3G12500.1	basic chitinase	1.44006	8.67097	0.29277	1
pp_192250_4_38	pp_192250		Q9AVU0tr=40S ribosomal protein S2 Picea abies (Norway spruce) (Picea excelsa)	sp_v3.0_unigene17142	isotig13745	AT2G41840.1	Ribosomal protein S5 family protein	-0.809031	8.92301	0.293051	1
pp_95025_2_11	pp_95025		Q05046sp=Chaperonin "CPN60-2," mitochondrial Cucurbita maxima (Pumpkin) (Winter squash)			AT2G33210.1	heat shock protein 60-2	-0.749452	8.88261	0.296034	1
pp_67406_2_1	pp_67406		P0CG89sp=Histone H4 Glycine max (Soybean) (Glycine hispida)	sp_v3.0_unigene57663	unigene57663	AT1G07660.1	Histone superfamily protein	0.55369	8.78468	0.297731	1
pp_243799_5_1	pp_243799		Q69XE0tr=Putative cytosolic aldehyde dehydrogenase Oryza sativa subsp. japonica (Rice)			AT3G48000.1	aldehyde dehydrogenase 2B4	-1.01434	8.67483	0.297836	1
pp_68477_1_12	pp_68477		K8FDV3sp=Glutamine synthetase Pinus pinaster (Maritime pine)	sp_v3.0_unigene10503	unigene10503	AT3G17820.1	glutamine synthetase 1.3	-0.726363	8.87194	0.298092	1
pp_134545_6_1	pp_134545		T1PZ39sp=Peroxidase Ginkgo biloba (Ginkgo) (Maidenhair tree)	sp_v3.0_unigene14240	isotig52899	AT5G05340.1	Peroxidase superfamily protein	-0.791418	8.87887	0.298107	1
pp_159182_5_22	pp_159182		Q8GTE3sp=40S ribosomal protein S3a Cicer arietinum (Chickpea) (Garbanzo)	sp_v3.0_unigene37277	unigene37277	AT4G34670.1	Ribosomal protein S3Ae	-0.88032	8.97957	0.299107	1
pp_215649_5_5	pp_215649		F4I6V2tr=Zinc finger (Ran-binding) domain-containing protein Arabidopsis thaliana (Mouse-ear cress)	sp_v3.0_unigene20138	unigene126762	AT3G52560.1	ubiquitin E2 variant 1D-4	1.16354	8.71464	0.299154	1
pp_186068_2_1	pp_186068		A9NUX0sp=Serine hydroxymethyltransferase Picea sitchensis (Sitka spruce) (Pinus sitchensis)	sp_v3.0_unigene439	unigene439	AT4G37930.1	serine transhydroxymethyltransferase 1	-0.636376	8.73402	0.299709	1
pp_92384_6_25	pp_92384		Q9SL67sp=26S proteasome regulatory subunit 4 homolog B Arabidopsis thaliana (Mouse-ear cress)	sp_v3.0_unigene11704	unigene11704	AT4G29040.1	regulatory particle AAA-ATPase 2A	-0.662643	8.72733	0.299767	1
pp_58597_1_4	pp_58597		A0A0E0L6J5tr=Uncharacterized protein Oryza punctata (Red rice)	sp_v3.0_unigene1670	unigene1670	AT1G12840.1	vacuolar ATP synthase subunit C (VATC) / V-ATPase C subunit / vacuolar proton pump C subunit (DET3)	1.64642	8.62498	0.299771	1
pp_235141_4_21	pp_235141		A0A164UYT4sp=Malic enzyme Daucus carota subsp. sativus	sp_v3.0_unigene855	unigene855	AT5G25880.1	NADP-malic enzyme 3	-0.522729	8.7554	0.300486	1
pp_206050_1_2	pp_206050		O65071sp=60S ribosomal protein L31 Picea mariana (Black spruce) (Abies mariana)	sp_v3.0_unigene30058	unigene30058	AT2G19740.1	Ribosomal protein L31e family protein	1.2372	8.69926	0.300488	1
pp_205545_1_21	pp_205545		M7ZZM5tr=Adenosine kinase 2 Triticum urartu (Red wild einkorn) (Crithodium urartu)	sp_v3.0_unigene126769	unigene17175	AT3G09820.1	adenosine kinase 1	1.66119	8.62583	0.300558	1
pp_219372_3_6	pp_219372		A9NK35sp=Ribokinase Picea sitchensis (Sitka spruce) (Pinus sitchensis)	sp_v3.0_unigene22927	unigene22927	AT1G17160.1	pfkB-like carbohydrate kinase family protein	1.36822	8.67241	0.300593	1
pp_129490_5_2	pp_129490		Q9SN95sp=UDP-glucuronic acid decarboxylase 5 Arabidopsis thaliana (Mouse-ear cress)	sp_v3.0_unigene20588	isotig28930	AT3G46440.1	UDP-XYL synthase 5	-0.564152	8.81598	0.300703	1
pp_68481_1_12	pp_68481		K8FDV3sp=Glutamine synthetase Pinus pinaster (Maritime pine)			AT3G17820.1	glutamine synthetase 1.3	-0.654176	8.85908	0.301017	1
pp_163616_5_2	pp_163616		V5NQQ0tr=Aquaporin Pinus massoniana	sp_v3.0_unigene7321	unigene7321	AT4G00430.1	plasma membrane intrinsic protein 1%3B4	-0.483536	8.78486	0.301585	1
pp_118746_2_2	pp_118746		W2Y7X3tr=ATP-dependent RNA helicase eIF4A Phytophthora parasitica P10297			AT3G13920.1	eukaryotic translation initiation factor 4A1	-0.62844	8.85164	0.302211	1
pp_245659_3_3	pp_245659		A9NPE7tr=Putative uncharacterized protein Picea sitchensis (Sitka spruce) (Pinus sitchensis)			AT1G60710.1	NAD(P)-linked oxidoreductase superfamily protein	-0.591132	8.84553	0.303379	1
pp_185206_2_1	pp_185206		Q944B7sp=Superoxide dismutase	sp_v3.0_unigene16930	isotig50148	AT2G28190.1	copper/zinc superoxide dismutase 2	0.857191	8.70106	0.304081	1
pp_189343_1_6	pp_189343		Q84LB6sp=Succinate--CoA ligase	sp_v3.0_unigene12895	unigene12895	AT2G20420.1	ATP citrate lyase (ACL) family protein	-0.5742	8.82803	0.304858	1
pp_96239_2_2	pp_96239		A0A0D2MXA4sp=40S ribosomal protein S24 Monoraphidium neglectum			AT3G04920.1	Ribosomal protein S24e family protein	1.28007	8.68399	0.305139	1
pp_58134_4_6	pp_58134		EnsemblPlants:EMT18318} Aegilops tauschii (Tausch's goatgrass) (Aegilops squarrosa)			AT5G62740.1	SPFH/Band 7/PHB domain-containing membrane-associated protein family	-0.812433	8.93826	0.305687	1
pp_133048_3_7	pp_133048		A0A087SPE1tr=26S proteasome non-ATPase regulatory subunit 1 Auxenochlorella protothecoides (Green microalga) (Chlorella protothecoides)	sp_v3.0_unigene13541	unigene13541	AT5G60600.1	4-hydroxy-3-methylbut-2-enyl diphosphate synthase	-0.515877	8.7843	0.307232	1
pp_85615_4_6	pp_85615		Q9XF97sp=60S ribosomal protein L4 Prunus armeniaca (Apricot) (Armeniaca vulgaris)	sp_v3.0_unigene16907	unigene16907	AT3G09630.2	Ribosomal protein L4/L1 family	-0.473782	8.7931	0.308165	1
pp_73185_4_3	pp_73185		I1HSQ2tr=Uncharacterized protein Brachypodium distachyon (Purple false brome) (Trachynia distachya)	sp_v3.0_unigene17065	isotig23189	AT5G14670.2	ADP-ribosylation factor A1B	1.25615	8.69552	0.309056	1
pp_134887_5_17	pp_134887		A0A088BGJ0tr=Flavanone 3-hydroxylase Pinus radiata (Monterey pine) (Pinus insignis)	sp_v3.0_unigene18497	contig06978	AT3G51240.1	flavanone 3-hydroxylase	-0.785308	8.89488	0.309314	1
pp_198518_4_10	pp_198518		P19177sp=Histone H2A Petroselinum crispum (Parsley) (Petroselinum hortense)	sp_v3.0_unigene17378	unigene17378	AT5G02560.1	histone H2A 12	0.513723	8.805	0.310478	1
pp_158701_4_5	pp_158701		A0A0C9RTG0tr=TSA: Wollemia nobilis Ref_Wollemi_Transcript_13872_2845 transcribed RNA sequence Wollemia nobilis	sp_v3.0_unigene4464	unigene4464	AT3G60750.1	Transketolase	-0.527482	8.75477	0.311499	1
pp_73028_2_30	pp_73028		Q2QNG7sp=ATP-citrate synthase alpha chain protein 3 Oryza sativa subsp. japonica (Rice)	sp_v3.0_unigene2226	unigene2226	AT1G09430.1	ATP-citrate lyase A-3	-0.591325	8.84395	0.311715	1
pp_217055_5_1	pp_217055		A0A176VTR0tr=Uncharacterized protein Marchantia polymorpha subsp. polymorpha			AT3G05950.1	RmlC-like cupins superfamily protein	-0.847338	8.96635	0.312057	1
pp_205328_2_8	pp_205328		A9NMS2sp=40S ribosomal protein S8 Picea sitchensis (Sitka spruce) (Pinus sitchensis)	sp_v3.0_unigene17503	isotig04246	AT5G59240.1	Ribosomal protein S8e family protein	0.59416	8.74719	0.312682	1
pp_153045_3_1	pp_153045		A0A0K0M6X6tr=BSU2 Pinus tabuliformis (Chinese pine) (Pinus leucosperma)	sp_v3.0_unigene17163	unigene17163	AT4G34050.1	S-adenosyl-L-methionine-dependent methyltransferases superfamily protein	-0.737648	8.89747	0.313171	1
pp_120626_4_1	pp_120626		Q9FSF0sp=Malate dehydrogenase Nicotiana tabacum (Common tobacco)	sp_v3.0_unigene34886	isotig47574	AT1G04410.1	Lactate/malate dehydrogenase family protein	-0.62154	8.85766	0.313447	1
pp_152182_1_4	pp_152182		A0A1D1XY13tr=Malate "dehydrogenase," chloroplastic Anthurium amnicola	sp_v3.0_unigene1290		AT3G47520.1	malate dehydrogenase	-0.81608	8.95285	0.315472	1
pp_206136_1_8	pp_206136		Q40857tr=EMB34 protein Picea glauca (White spruce) (Pinus glauca)	sp_v3.0_unigene95715	isotig51298	AT2G41380.1	S-adenosyl-L-methionine-dependent methyltransferases superfamily protein	0.524613	8.75684	0.316018	1
pp_95062_2_7	pp_95062		A0A103YG66tr=Actin/actin-like conserved site-containing protein Cynara cardunculus var. scolymus (Artichoke) (Cynara scolymus)	sp_v3.0_unigene127774	unigene127774	AT5G09810.1	actin 7	-0.737396	8.89188	0.317245	1
pp_76597_3_1	pp_76597		A6N837sp=Sucrose synthase Pinus taeda (Loblolly pine)			AT5G49190.1	sucrose synthase 2	-0.738479	8.70833	0.318926	1
pp_108495_5_8	pp_108495		Q71H73sp=Histone H3.3 Vitis vinifera (Grape)	sp_v3.0_unigene127221	unigene1183	AT4G40030.1	Histone superfamily protein	-0.909398	9.01615	0.321687	1
pp_76203_1_22	pp_76203		A9NNG6sp=S-formylglutathione hydrolase Picea sitchensis (Sitka spruce) (Pinus sitchensis)	sp_v3.0_unigene30722	unigene30722	AT2G41530.1	S-formylglutathione hydrolase	-0.787434	8.94153	0.322627	1
pp_68503_4_14	pp_68503		A0A1D1XJX3tr=Endoglucanase 19 Anthurium amnicola	sp_v3.0_unigene20246	unigene20246	AT1G64390.1	glycosyl hydrolase 9C2	1.54667	8.64132	0.32307	1
pp_196592_3_9	pp_196592		A0A0C9RNH5tr=TSA: Wollemia nobilis Ref_Wollemi_Transcript_8339_2067 transcribed RNA sequence Wollemia nobilis	sp_v3.0_unigene17910	isotig04477	AT2G44100.1	guanosine nucleotide diphosphate dissociation inhibitor 1	-0.521771	8.75019	0.324432	1
pp_247259_4_2	pp_247259		A0A199VA14tr=Acyl-coenzyme A thioesterase "9," mitochondrial Ananas comosus (Pineapple) (Ananas ananas)	sp_v3.0_unigene8968	unigene8968	AT5G48370.2	Thioesterase/thiol ester dehydrase-isomerase superfamily protein	1.75533	8.58549	0.325026	1
pp_64790_5_3	pp_64790		Q2Q9T4tr=Beta-hydroxyacyl-ACP dehydratase Picea mariana (Black spruce) (Abies mariana)	sp_v3.0_unigene25548	isotig19889	AT5G10160.1	Thioesterase superfamily protein	1.31335	8.67217	0.325095	1
pp_228369_2_5	pp_228369		Q9LD28sp=Histone H2A.6 Arabidopsis thaliana (Mouse-ear cress)			AT5G54640.1	Histone superfamily protein	-0.857498	8.99267	0.325276	1
pp_137807_3_4	pp_137807		A0A0D6QYN4sp=Malic enzyme Araucaria cunninghamii (Hoop pine) (Moreton Bay pine)	sp_v3.0_unigene7259	isotig43024	AT4G00570.1	NAD-dependent malic enzyme 2	-0.649784	8.72342	0.325337	1
pp_58137_6_9	pp_58137		EnsemblPlants:EMT18318} Aegilops tauschii (Tausch's goatgrass) (Aegilops squarrosa)	sp_v3.0_unigene18250	unigene18250	AT5G62740.1	SPFH/Band 7/PHB domain-containing membrane-associated protein family	1.07322	8.72567	0.327864	1
pp_152365_4_1	pp_152365		B9RNM4tr=Coatomer subunit "beta," putative Ricinus communis (Castor bean)			AT4G31480.1	Coatomer%2C beta subunit	-0.572022	8.73877	0.327934	1
pp_139787_1_5	pp_139787		SAAS:SAAS00312565} Picea sitchensis (Sitka spruce) (Pinus sitchensis)	sp_v3.0_unigene17100	unigene17100	AT2G01140.1	Aldolase superfamily protein	-0.767336	8.93568	0.328365	1
pp_172461_3_6	pp_172461		Q9SH69sp=6-phosphogluconate "dehydrogenase," decarboxylating "1," chloroplastic Arabidopsis thaliana (Mouse-ear cress)	sp_v3.0_unigene8942	unigene8942	AT1G64190.1	6-phosphogluconate dehydrogenase family protein	-0.500624	8.75223	0.32863	1
pp_212247_3_1	pp_212247		A0A0C9S551sp=Malate dehydrogenase Wollemia nobilis	sp_v3.0_unigene21563	unigene21563	AT1G53240.1	Lactate/malate dehydrogenase family protein	-0.745984	8.91646	0.329552	1
pp_202357_4_3	pp_202357		M8BJR2tr=Geranylgeranyl pyrophosphate "synthetase," chloroplastic Aegilops tauschii (Tausch's goatgrass) (Aegilops squarrosa)	sp_v3.0_unigene2333	unigene2333	AT4G36810.1	geranylgeranyl pyrophosphate synthase 1	-0.782088	8.9426	0.329732	1
pp_178074_6_4	pp_178074		A0A0C9S489tr=TSA: Wollemia nobilis Ref_Wollemi_Transcript_25702_1101 transcribed RNA sequence Wollemia nobilis	sp_v3.0_unigene34145	unigene34145	AT4G00680.1	actin depolymerizing factor 8	1.22101	8.6823	0.330731	1
pp_199252_6_8	pp_199252		A0A0C9RQA2tr=TSA: Wollemia nobilis Ref_Wollemi_Transcript_2561_949 transcribed RNA sequence Wollemia nobilis	sp_v3.0_unigene17845	isotig31546	#N/A	#N/A	1.10844	8.71382	0.330882	1
pp_98349_4_4	pp_98349		A0A151S3B7tr=Ras-related protein RABH1B Cajanus cajan (Pigeon pea) (Cajanus indicus)	sp_v3.0_unigene17801	isotig22556	AT5G10260.1	RAB GTPase homolog H1E	1.02862	8.7418	0.331309	1
pp_198944_5_3	pp_198944		A0A0K0M797tr=BSU5 Pinus tabuliformis (Chinese pine) (Pinus leucosperma)			AT4G03140.1	NAD(P)-binding Rossmann-fold superfamily protein	-0.804472	8.96379	0.332515	1
pp_116917_5_8	pp_116917		B7FJ07tr=NADPH-dependent quinone oxidoreductase Medicago truncatula (Barrel medic) (Medicago tribuloides)	sp_v3.0_unigene17126	isotig46235	AT4G21580.1	oxidoreductase%2C zinc-binding dehydrogenase family protein	-0.623749	8.86573	0.332655	1
pp_119445_5_9	pp_119445		O22644sp=60S ribosomal protein L23A Fritillaria agrestis (Stinkbells)	sp_v3.0_unigene29567		AT3G55280.1	ribosomal protein L23AB	0.619928	8.84118	0.332944	1
pp_197783_3_1	pp_197783		B8LLF5tr=Putative uncharacterized protein Picea sitchensis (Sitka spruce) (Pinus sitchensis)			AT3G48000.1	aldehyde dehydrogenase 2B4	-0.478278	8.81725	0.333324	1
pp_235360_2_20	pp_235360		P24669sp=Superoxide dismutase			AT1G08830.1	copper/zinc superoxide dismutase 1	0.625446	8.84754	0.334149	1
pp_193339_1_1	pp_193339		A0A199V5P9tr=Aldehyde dehydrogenase family 2 member C4 Ananas comosus (Pineapple) (Ananas ananas)			AT3G24503.1	aldehyde dehydrogenase 2C4	-0.461234	8.79034	0.336	1
pp_188348_5_10	pp_188348		Q9LQ55sp=Dynamin-2B Arabidopsis thaliana (Mouse-ear cress)	sp_v3.0_unigene5835	unigene5835	AT1G59610.1	dynamin-like 3	1.81549	8.55137	0.336578	1
pp_127057_3_6	pp_127057		A0A078E0T0tr=BnaC04g47280D protein Brassica napus (Rape)	sp_v3.0_unigene41013		AT3G56340.1	Ribosomal protein S26e family protein	1.28722	8.67487	0.337466	1
pp_99708_1_8	pp_99708		A5HIY2sp=Peptidyl-prolyl cis-trans isomerase Pinus taeda (Loblolly pine)	sp_v3.0_unigene15320		AT2G16600.1	rotamase CYP 3	-0.75714	8.9306	0.337943	1
pp_117767_6_5	pp_117767		A0A0C9QPK0tr=TSA: Wollemia nobilis Ref_Wollemi_Transcript_14653_2213 transcribed RNA sequence Wollemia nobilis			AT4G28670.1	cysteine-rich RECEPTOR-like kinase%2C putative (DUF26)	-0.794366	8.96491	0.338903	1
pp_124756_6_1	pp_124756		Q3L2Q3tr=Cinnamic acid 4-hydroxylase Ginkgo biloba (Ginkgo) (Maidenhair tree)	sp_v3.0_unigene17141	isotig43651	AT2G30490.1	cinnamate-4-hydroxylase	-0.476251	8.75855	0.340787	1
pp_208962_6_1	pp_208962		A9NZG3tr=Putative uncharacterized protein Picea sitchensis (Sitka spruce) (Pinus sitchensis)	sp_v3.0_unigene11515	isotig31344	AT4G39230.1	NmrA-like negative transcriptional regulator family protein	-0.577455	8.85189	0.341171	1
pp_144693_6_8	pp_144693		A0A0C9S9B7tr=TSA: Wollemia nobilis Ref_Wollemi_Transcript_1411_2648 transcribed RNA sequence Wollemia nobilis	sp_v3.0_unigene1031	unigene1031	AT1G30690.1	Sec14p-like phosphatidylinositol transfer family protein	1.26777	8.67022	0.341773	1
pp_144138_1_1	pp_144138		---NA---			AT2G34470.1	urease accessory protein G	-0.728951	8.9235	0.341934	1
pp_93815_6_8	pp_93815		A0A0G7ZNR5tr=Putative acetyl-CoA C-acetyltransferase Picea glauca (White spruce) (Pinus glauca)	sp_v3.0_unigene76	isotig01061	AT5G47720.1	Thiolase family protein	-0.575981	8.84675	0.342119	1
pp_232573_6_1	pp_232573		A6N837sp=Sucrose synthase Pinus taeda (Loblolly pine)			AT5G49190.1	sucrose synthase 2	-0.496505	8.75021	0.342452	1
pp_159179_5_8	pp_159179		P49397sp=40S ribosomal protein S3a Oryza sativa subsp. japonica (Rice)	sp_v3.0_unigene37277	unigene37277	AT3G04840.1	Ribosomal protein S3Ae	-0.793525	8.96878	0.34259	1
pp_142089_2_9	pp_142089		Q9M888sp=T-complex protein 1 subunit zeta 1 Arabidopsis thaliana (Mouse-ear cress)			AT3G02530.1	TCP-1/cpn60 chaperonin family protein	-0.489652	8.75715	0.34371	1
pp_213898_1_16	pp_213898		A0A199VBA5tr=L-ascorbate "peroxidase," cytosolic Ananas comosus (Pineapple) (Ananas ananas)	sp_v3.0_unigene16919		AT3G09640.1	ascorbate peroxidase 2	-0.422526	8.78366	0.343841	1
pp_151284_4_1	pp_151284		EnsemblPlants:Si000619m} Setaria italica (Foxtail millet) (Panicum italicum)			AT5G02490.1	Heat shock protein 70 (Hsp 70) family protein	-0.448789	8.78927	0.344688	1
pp_215648_6_1	pp_215648		F4I6V2tr=Zinc finger (Ran-binding) domain-containing protein Arabidopsis thaliana (Mouse-ear cress)	sp_v3.0_unigene20138	unigene29648	AT2G36060.1	MMS ZWEI homologue 3	1.05111	8.71782	0.344832	1
pp_128699_5_5	pp_128699		A0A078IQW6tr=BnaA09g38910D protein Brassica napus (Rape)	sp_v3.0_unigene18086		AT2G45440.1	dihydrodipicolinate synthase	1.21937	8.67816	0.345302	1
pp_155136_1_1	pp_155136		Q08480sp=Adenylate kinase 4 Oryza sativa subsp. japonica (Rice)	sp_v3.0_unigene29622	isotig49373	AT5G63400.1	adenylate kinase 1	0.530435	8.79918	0.345904	1
pp_234429_5_5	pp_234429		D3IZ08tr=Thaumatin-like protein L4 Pinus monticola (Western white pine) (Strobus monticola)	sp_v3.0_unigene33109	isotig57546	AT4G11650.1	osmotin 34	1.42682	8.65278	0.346032	1
pp_94288_6_3	pp_94288		EnsemblPlants:Si021434m} Setaria italica (Foxtail millet) (Panicum italicum)	sp_v3.0_unigene370	unigene370	AT3G12580.1	heat shock protein 70	-0.453304	8.79192	0.347159	1
pp_120627_4_1	pp_120627		Q9FSF0sp=Malate dehydrogenase Nicotiana tabacum (Common tobacco)	sp_v3.0_unigene34886	isotig47574	AT1G04410.1	Lactate/malate dehydrogenase family protein	-0.642351	8.86796	0.34721	1
pp_210566_6_3	pp_210566		A9NKS7tr=Putative uncharacterized protein Picea sitchensis (Sitka spruce) (Pinus sitchensis)	sp_v3.0_unigene17115	isotig32782	AT4G39090.1	Papain family cysteine protease	1.24079	8.67233	0.347982	1
pp_217056_4_2	pp_217056		A0A176VW85tr=Uncharacterized protein Marchantia polymorpha subsp. polymorpha			AT3G05950.1	RmlC-like cupins superfamily protein	-0.780625	8.96021	0.349144	1
pp_184109_3_14	pp_184109		A0A0D9VNT8sp=Peroxidase Leersia perrieri	sp_v3.0_unigene17857	isotig51550	AT1G79590.3	syntaxin of plants 52	1.14716	8.68978	0.349271	1
pp_66048_4_2	pp_66048		A0A103XY26tr=Uncharacterized protein Cynara cardunculus var. scolymus (Artichoke) (Cynara scolymus)	sp_v3.0_unigene12014	isotig45091	AT5G62790.1	1-deoxy-D-xylulose 5-phosphate reductoisomerase	1.48111	8.62659	0.349832	1
pp_192004_1_1	pp_192004		A0A061E2H9sp=Peroxidase Theobroma cacao (Cacao) (Cocoa)	sp_v3.0_unigene26714	isotig50383	AT5G39580.1	Peroxidase superfamily protein	0.702589	8.87712	0.350278	1
pp_83214_1_5	pp_83214		B8LQ29tr=Putative uncharacterized protein Picea sitchensis (Sitka spruce) (Pinus sitchensis)	sp_v3.0_unigene142446	isotig07148	AT3G14750.1	structural maintenance of chromosomes domain protein	-0.750242	8.92668	0.35099	1
pp_129584_3_3	pp_129584		A0A0C9S9Q7tr=TSA: Wollemia nobilis Ref_Wollemi_Transcript_7033_2031 transcribed RNA sequence Wollemia nobilis	sp_v3.0_unigene17433	unigene17433	AT1G62290.4	Saposin-like aspartyl protease family protein	-0.770953	8.95111	0.351201	1
pp_204125_6_6	pp_204125		Q05046sp=Chaperonin "CPN60-2," mitochondrial Cucurbita maxima (Pumpkin) (Winter squash)	sp_v3.0_unigene10398	isotig43306	AT3G23990.1	heat shock protein 60	-0.504897	8.74689	0.352099	1
pp_205707_2_1	pp_205707		A0A0C9S7R0tr=TSA: Wollemia nobilis Ref_Wollemi_Transcript_12942_1780 transcribed RNA sequence Wollemia nobilis	sp_v3.0_unigene17351	isotig46927	AT3G13224.2	RNA-binding (RRM/RBD/RNP motifs) family protein	0.749185	8.69846	0.353735	1
pp_235365_1_22	pp_235365		P24669sp=Superoxide dismutase	sp_v3.0_unigene33589	unigene127389	AT1G08830.1	copper/zinc superoxide dismutase 1	0.607241	8.84734	0.354007	1
pp_235368_2_20	pp_235368		P24669sp=Superoxide dismutase	sp_v3.0_unigene30396	unigene30396	AT1G08830.1	copper/zinc superoxide dismutase 1	0.592284	8.84751	0.35435	1
pp_85618_4_1	pp_85618		Q9XF97sp=60S ribosomal protein L4 Prunus armeniaca (Apricot) (Armeniaca vulgaris)			AT3G09630.2	Ribosomal protein L4/L1 family	-0.444084	8.8015	0.354808	1
pp_33185_5_5	pp_33185		A0A0C9RJK5tr=TSA: Wollemia nobilis Ref_Wollemi_Transcript_14490_2660 transcribed RNA sequence Wollemia nobilis	sp_v3.0_unigene11216	isotig18589	AT3G58610.1	ketol-acid reductoisomerase	-0.533172	8.73942	0.35651	1
pp_199248_6_6	pp_199248		A0A0C9RQA2tr=TSA: Wollemia nobilis Ref_Wollemi_Transcript_2561_949 transcribed RNA sequence Wollemia nobilis	sp_v3.0_unigene17845	isotig31546	#N/A	#N/A	1.05157	8.71242	0.356665	1
pp_611_6_22	pp_611		O23207sp=Probable NAD(P)H dehydrogenase (quinone) FQR1-like 2 Arabidopsis thaliana (Mouse-ear cress)	sp_v3.0_unigene8530	isotig14699	AT4G36750.1	Quinone reductase family protein	-0.481448	8.769	0.357233	1
pp_235189_2_20	pp_235189		A0A023SF71tr=Caffeoyl-CoA O-methyltransferase Pinus taeda (Loblolly pine)	sp_v3.0_unigene15787		AT4G34050.1	S-adenosyl-L-methionine-dependent methyltransferases superfamily protein	0.475093	8.79654	0.357242	1
pp_188370_2_8	pp_188370		A0A164VMB9tr=Uncharacterized protein Daucus carota subsp. sativus	sp_v3.0_unigene5400	unigene5400	AT2G19940.1	Putative N-acetyl-gamma-glutamyl-phosphate reductase	1.20759	8.67271	0.35798	1
pp_157884_4_2	pp_157884		M2Y3C0tr=T-complex protein 1 subunit Galdieria sulphuraria (Red alga)	sp_v3.0_unigene268	isotig43066	AT3G11830.1	TCP-1/cpn60 chaperonin family protein	-0.667847	8.71067	0.358069	1
pp_58757_5_9	pp_58757		B9RGZ3tr=Short chain alcohol "dehydrogenase," putative Ricinus communis (Castor bean)	sp_v3.0_unigene29295	unigene29295	AT3G26770.1	NAD(P)-binding Rossmann-fold superfamily protein	-0.752295	8.95607	0.358762	1
pp_123500_3_1	pp_123500		A0A0C9RJG3tr=TSA: Wollemia nobilis Ref_Wollemi_Transcript_14624_1525 transcribed RNA sequence Wollemia nobilis	sp_v3.0_unigene17753		AT5G61510.1	GroES-like zinc-binding alcohol dehydrogenase family protein	-0.733209	8.93731	0.35889	1
pp_212084_4_3	pp_212084		Q9SPI7tr=Actin Picea rubens (Red spruce) (Picea australis)	sp_v3.0_unigene18113	unigene18113	AT5G09810.1	actin 7	-0.517452	8.82603	0.359102	1
pp_112006_4_27	pp_112006		A0A0C9S7L3tr=TSA: Wollemia nobilis Ref_Wollemi_Transcript_13292_1794 transcribed RNA sequence Wollemia nobilis	sp_v3.0_unigene11434	unigene11434	AT1G51710.1	ubiquitin-specific protease 6	-0.691993	8.71713	0.359453	1
pp_164208_4_3	pp_164208		A0A103YHB5tr=Heme peroxidase Cynara cardunculus var. scolymus (Artichoke) (Cynara scolymus)		isotig43831	AT3G01420.1	Peroxidase superfamily protein	0.983737	8.66207	0.359948	1
pp_234353_1_1	pp_234353		Q9S7E4sp=Formate "dehydrogenase," chloroplastic/mitochondrial Arabidopsis thaliana (Mouse-ear cress)	sp_v3.0_unigene27054	isotig17819	AT5G14780.1	formate dehydrogenase	-0.590112	8.85585	0.360108	1
pp_205704_3_1	pp_205704		B8LPT8tr=Putative uncharacterized protein Picea sitchensis (Sitka spruce) (Pinus sitchensis)			AT3G13224.2	RNA-binding (RRM/RBD/RNP motifs) family protein	0.534352	8.73593	0.360148	1
pp_188944_4_8	pp_188944		I1IXH9tr=Uncharacterized protein Brachypodium distachyon (Purple false brome) (Trachynia distachya)	sp_v3.0_unigene22053	isotig18617	AT1G04170.1	eukaryotic translation initiation factor 2 gamma subunit	-0.950908	8.66849	0.36023	1
pp_105236_5_6	pp_105236		D5A839tr=Putative uncharacterized protein Picea sitchensis (Sitka spruce) (Pinus sitchensis)	sp_v3.0_unigene20041	isotig13983	AT3G07810.1	RNA-binding (RRM/RBD/RNP motifs) family protein	1.13811	8.63576	0.361634	1
pp_116729_4_9	pp_116729		Q9SV68sp=Putative quinone-oxidoreductase "homolog," chloroplastic Arabidopsis thaliana (Mouse-ear cress)	sp_v3.0_unigene8450	unigene8450	AT4G13010.1	Oxidoreductase%2C zinc-binding dehydrogenase family protein	1.05645	8.7009	0.363123	1
pp_227520_1_2	pp_227520		A9NUD1tr=Putative uncharacterized protein Picea sitchensis (Sitka spruce) (Pinus sitchensis)			AT5G04885.1	Glycosyl hydrolase family protein	-1.74489	8.57951	0.363597	1
pp_101639_6_1	pp_101639		B9GJ14tr=Heat shock protein 70 Populus trichocarpa (Western balsam poplar) (Populus balsamifera subsp. trichocarpa)	sp_v3.0_unigene6274	isotig42748	AT5G09590.1	mitochondrial HSO70 2	1.31974	8.6506	0.363984	1
pp_66248_4_13	pp_66248		A0A1D1XHA3tr=Replication protein A DNA-binding subunit Anthurium amnicola	sp_v3.0_unigene19342	isotig42242	AT5G13490.1	ADP/ATP carrier 2	0.424347	8.78033	0.364813	1
pp_112504_2_1	pp_112504		---NA---	sp_v3.0_unigene4192	isotig11722	AT2G34470.1	urease accessory protein G	-0.625115	8.87447	0.365428	1
pp_141718_3_1	pp_141718		A0A0C9RH01tr=TSA: Wollemia nobilis Ref_Wollemi_Transcript_25089_1619 transcribed RNA sequence Wollemia nobilis	sp_v3.0_unigene14939	isotig30216	AT5G05780.1	RP non-ATPase subunit 8A	0.691282	8.70069	0.365498	1
pp_188218_4_5	pp_188218		---NA---	sp_v3.0_unigene41821	isotig47091	#N/A	#N/A	0.876419	8.6752	0.366394	1
pp_198675_6_5	pp_198675		D2D321tr=Heat shock protein 70 Gossypium hirsutum (Upland cotton) (Gossypium mexicanum)			AT3G12580.1	heat shock protein 70	-0.44921	8.76097	0.367311	1
pp_227653_3_2	pp_227653		D8T9Y4tr=BAHD family "acyltransferase," clade V Selaginella moellendorffii (Spikemoss)	sp_v3.0_unigene18689	isotig45155	AT5G41040.1	HXXXD-type acyl-transferase family protein	-0.743952	8.69516	0.367429	1
pp_34599_3_2	pp_34599		E1ZM95tr=Eukaryotic initiation factor 4A (ATP-dependent RNA helicase eIF4A) Chlorella variabilis (Green alga)			AT3G13920.3	eukaryotic translation initiation factor 4A1	-0.419333	8.78434	0.368519	1
pp_143870_2_6	pp_143870		EnsemblProtists:EKX54865} Guillardia theta CCMP2712	sp_v3.0_unigene5690	isotig27816	AT3G06580.1	Mevalonate/galactokinase family protein	-0.507993	8.73918	0.369508	1
pp_198514_4_26	pp_198514		P35063sp=Histone H2AX Picea abies (Norway spruce) (Picea excelsa)	sp_v3.0_unigene17378	unigene17378	AT5G54640.1	Histone superfamily protein	0.47305	8.80768	0.370456	1
pp_157906_1_4	pp_157906		A0A0A7MAK9sp=Glyceraldehyde-3-phosphate dehydrogenase Pinus massoniana	sp_v3.0_unigene16901	isotig06684	AT1G79530.1	glyceraldehyde-3-phosphate dehydrogenase of plastid 1	-0.634343	8.87603	0.371416	1
pp_145084_4_4	pp_145084		Q9M4S8sp=Triosephosphate "isomerase," chloroplastic Fragaria ananassa (Strawberry) (Fragaria chiloensis x Fragaria virginiana)	sp_v3.0_unigene17036	unigene17036	AT2G21170.1	triosephosphate isomerase	-0.517507	8.84559	0.371806	1
pp_186077_3_31	pp_186077		W9SBU7tr=Putative fructokinase-2 Morus notabilis	sp_v3.0_unigene17369	isotig44885	AT1G66430.1	pfkB-like carbohydrate kinase family protein	-0.587827	8.86757	0.372333	1
pp_234992_5_1	pp_234992		A9NV77tr=Putative uncharacterized protein Picea sitchensis (Sitka spruce) (Pinus sitchensis)	sp_v3.0_unigene3736	isotig26160	AT5G20720.1	chaperonin 20	-0.425577	8.78883	0.373313	1
pp_112506_2_10	pp_112506		---NA---	sp_v3.0_unigene4192	isotig11722	AT2G34470.1	urease accessory protein G	-0.633832	8.88674	0.373604	1
pp_183840_3_1	pp_183840		A9NUA2tr=Putative uncharacterized protein Picea sitchensis (Sitka spruce) (Pinus sitchensis)			AT1G75280.1	NmrA-like negative transcriptional regulator family protein	-0.765138	8.97316	0.373703	1
pp_186078_3_4	pp_186078		G7K1Y1tr=PfkB family carbohydrate kinase Medicago truncatula (Barrel medic) (Medicago tribuloides)	sp_v3.0_unigene17369	isotig44885	AT1G66430.1	pfkB-like carbohydrate kinase family protein	-0.607886	8.87299	0.374116	1
pp_86153_4_6	pp_86153		Q945K7sp=Isocitrate dehydrogenase	sp_v3.0_unigene12158	isotig28732	AT5G03290.1	isocitrate dehydrogenase V	0.677744	8.70219	0.374487	1
pp_144918_4_5	pp_144918		G3C8U7tr=Vitamin-b12 independent methionine synthase Pinus pinaster (Maritime pine)			AT5G17920.1	Cobalamin-independent synthase family protein	-0.834492	8.86214	0.374758	1
pp_131788_6_9	pp_131788		A0A0C9S6Z3tr=TSA: Wollemia nobilis Ref_Wollemi_Transcript_10203_2362 transcribed RNA sequence Wollemia nobilis	sp_v3.0_unigene6881	isotig42326	AT1G21680.1	DPP6 N-terminal domain-like protein	1.26863	8.655	0.37495	1
pp_192166_5_10	pp_192166		A9P135tr=Putative uncharacterized protein Picea sitchensis (Sitka spruce) (Pinus sitchensis)	sp_v3.0_unigene28358	isotig14856	AT4G39230.1	NmrA-like negative transcriptional regulator family protein	1.07725	8.69744	0.375271	1
pp_116909_2_6	pp_116909		A9P0B9sp=60S ribosomal protein L18a Picea sitchensis (Sitka spruce) (Pinus sitchensis)	sp_v3.0_unigene1871	unigene1871	AT2G34480.2	Ribosomal protein L18ae/LX family protein	-0.508465	8.84391	0.379411	1
pp_192249_5_10	pp_192249		A9NYW2tr=Putative uncharacterized protein Picea sitchensis (Sitka spruce) (Pinus sitchensis)	sp_v3.0_unigene2475	isotig49184	AT3G57490.1	Ribosomal protein S5 family protein	-0.643235	8.89551	0.379718	1
pp_163805_5_9	pp_163805		Q5QGZ8sp=Bifunctional nitrilase/nitrile hydratase NIT4A Lupinus angustifolius (Narrow-leaved blue lupine)	sp_v3.0_unigene9579		AT5G22300.1	nitrilase 4	1.29856	8.6451	0.380017	1
pp_83215_1_5	pp_83215		B8LQ29tr=Putative uncharacterized protein Picea sitchensis (Sitka spruce) (Pinus sitchensis)	sp_v3.0_unigene12115	unigene126931	AT1G55170.1	DNA double-strand break repair protein	-0.736884	8.94711	0.380128	1
pp_181277_5_4	pp_181277		Q93VT8sp=ATP-citrate synthase beta chain protein 1 Oryza sativa subsp. japonica (Rice)	sp_v3.0_unigene9774	unigene9774	AT3G06650.1	ATP-citrate lyase B-1	-0.492197	8.80697	0.380609	1
pp_153223_4_20	pp_153223		P50218sp=Isocitrate dehydrogenase	sp_v3.0_unigene17303	isotig10045	AT1G54340.1	isocitrate dehydrogenase	-0.418632	8.7806	0.381637	1
pp_234362_1_1	pp_234362		Q9S7E4sp=Formate "dehydrogenase," chloroplastic/mitochondrial Arabidopsis thaliana (Mouse-ear cress)			AT5G14780.1	formate dehydrogenase	-0.489577	8.82708	0.38265	1
pp_236931_3_9	pp_236931		A0A0C9QN35tr=TSA: Wollemia nobilis Ref_Wollemi_Transcript_19519_1332 transcribed RNA sequence Wollemia nobilis	sp_v3.0_unigene2378	isotig23153	AT2G18020.1	Ribosomal protein L2 family	0.478833	8.74378	0.383039	1
pp_112507_2_10	pp_112507		---NA---	sp_v3.0_unigene4192	isotig11722	AT2G34470.1	urease accessory protein G	-0.597216	8.87349	0.383172	1
pp_244614_6_5	pp_244614		Q01899sp=Heat shock 70 kDa "protein," mitochondrial Phaseolus vulgaris (Kidney bean) (French bean)	sp_v3.0_unigene9725	unigene9725	AT5G09590.1	mitochondrial HSO70 2	-0.475728	8.82398	0.386378	1
pp_167038_2_8	pp_167038		A9NLB5sp=GTP-binding nuclear protein Picea sitchensis (Sitka spruce) (Pinus sitchensis)	sp_v3.0_unigene30353	isotig53139	AT5G20010.1	RAS-related nuclear protein-1	0.613275	8.72092	0.38804	1
pp_153042_3_1	pp_153042		I0IJW9tr=Caffeoyl-CoA O-methyltransferase Eucalyptus globulus subsp. globulus (Tasmanian blue gum)	sp_v3.0_unigene17163	unigene17163	AT4G26220.1	S-adenosyl-L-methionine-dependent methyltransferases superfamily protein	-0.610892	8.88438	0.38849	1
pp_243800_5_1	pp_243800		Q69XE0tr=Putative cytosolic aldehyde dehydrogenase Oryza sativa subsp. japonica (Rice)	sp_v3.0_unigene386		AT3G48000.1	aldehyde dehydrogenase 2B4	-0.91127	8.66386	0.388509	1
pp_68485_2_1	pp_68485		K8FDV3sp=Glutamine synthetase Pinus pinaster (Maritime pine)	sp_v3.0_unigene10503	unigene10503	AT3G17820.1	glutamine synthetase 1.3	-0.54838	8.85573	0.388568	1
pp_191866_6_5	pp_191866		A0A199W7S4tr=Universal stress protein A-like protein Ananas comosus (Pineapple) (Ananas ananas)	sp_v3.0_unigene17066	unigene17066	AT3G03270.1	Adenine nucleotide alpha hydrolases-like superfamily protein	-0.543957	8.86459	0.388835	1
pp_163570_4_1	pp_163570		Q84V95tr=Pyruvate decarboxylase 1 Lotus corniculatus (Bird's-foot trefoil)			AT5G01320.1	Thiamine pyrophosphate dependent pyruvate decarboxylase family protein	-0.643501	8.89501	0.390246	1
pp_134883_4_1	pp_134883		A0A088BGJ0tr=Flavanone 3-hydroxylase Pinus radiata (Monterey pine) (Pinus insignis)			AT3G51240.1	flavanone 3-hydroxylase	-0.526365	8.84034	0.390904	1
pp_163773_2_7	pp_163773		A0A0A7LUI4tr=Actin 7 isoform 1 Albuca bracteata (False sea onion) (Ornithogalum longebracteatum)			AT5G09810.1	actin 7	-0.523334	8.84571	0.391461	1
pp_238578_3_10	pp_238578		A0A0C9RQB3tr=TSA: Wollemia nobilis Ref_Wollemi_Transcript_25537_924 transcribed RNA sequence Wollemia nobilis	sp_v3.0_unigene18128	isotig33438	AT1G75950.1	S phase kinase-associated protein 1	1.4682	8.61185	0.391529	1
pp_216185_3_5	pp_216185		Q9FFD2sp=Probable UDP-arabinopyranose mutase 5 Arabidopsis thaliana (Mouse-ear cress)	sp_v3.0_unigene13258	isotig45738	AT5G16510.1	Alpha-1%2C4-glucan-protein synthase family protein	-0.524879	8.85943	0.391801	1
pp_214140_2_2	pp_214140		M4F5A1tr=Uncharacterized protein Brassica rapa subsp. pekinensis (Chinese cabbage) (Brassica pekinensis)	sp_v3.0_unigene18103	unigene18103	AT4G02580.1	NADH-ubiquinone oxidoreductase 24 kDa subunit	0.448742	8.77612	0.392624	1
pp_96152_2_2	pp_96152		A0A199UXL7tr=Putative ATP synthase 24 kDa "subunit," mitochondrial Ananas comosus (Pineapple) (Ananas ananas)	sp_v3.0_unigene14666	isotig08856	AT2G21870.1	MALE GAMETOPHYTE DEFECTIVE 1	-0.433906	8.77838	0.394164	1
pp_155335_3_2	pp_155335		EnsemblPlants:Si002961m} Setaria italica (Foxtail millet) (Panicum italicum)	sp_v3.0_unigene27958	isotig49876	AT2G25950.1	PITH domain protein (DUF1000)	0.39966	8.788	0.394354	1
pp_116728_5_36	pp_116728		Q9SV68sp=Putative quinone-oxidoreductase "homolog," chloroplastic Arabidopsis thaliana (Mouse-ear cress)	sp_v3.0_unigene8450	unigene8450	AT4G13010.1	Oxidoreductase%2C zinc-binding dehydrogenase family protein	1.16701	8.66406	0.394449	1
pp_159883_1_13	pp_159883		A0A103Y9K6tr=Nucleotide-binding, alpha-beta plait Cynara cardunculus var. scolymus (Artichoke) (Cynara scolymus)	sp_v3.0_unigene127304	unigene195	AT1G60650.1	RNA-binding (RRM/RBD/RNP motifs) family protein with retrovirus zinc finger-like domain-containing protein	1.01164	8.70187	0.39547	1
pp_212090_4_2	pp_212090		Q9SPI7tr=Actin Picea rubens (Red spruce) (Picea australis)	sp_v3.0_unigene18113	unigene18113	AT5G09810.1	actin 7	-0.472496	8.82334	0.396057	1
pp_107840_1_4	pp_107840		G7J8F5tr=Ferredoxin-like protein Medicago truncatula (Barrel medic) (Medicago tribuloides)	sp_v3.0_unigene513	unigene38096	AT1G02180.1	ferredoxin-like protein	1.14663	8.67569	0.396176	1
pp_227974_6_5	pp_227974		A9NN85sp=Small ubiquitin-related modifier Picea sitchensis (Sitka spruce) (Pinus sitchensis)	sp_v3.0_unigene37902	unigene37902	AT5G55160.1	small ubiquitin-like modifier 2	0.409418	8.77026	0.396387	1
pp_117803_4_1	pp_117803		P19171sp=Basic endochitinase B Arabidopsis thaliana (Mouse-ear cress)			AT3G12500.1	basic chitinase	0.496596	8.76948	0.397074	1
pp_72082_5_5	pp_72082		A0A061FWQ2tr=Regulatory particle triple-A ATPase 3 isoform 1 Theobroma cacao (Cacao) (Cocoa)	sp_v3.0_unigene17538	unigene17538	AT5G58290.1	regulatory particle triple-A ATPase 3	-0.539094	8.73226	0.397839	1
pp_246445_6_1	pp_246445		P25469sp=Histone H2A.1 Solanum lycopersicum (Tomato) (Lycopersicon esculentum)	sp_v3.0_unigene11880	isotig63411	AT5G27670.1	histone H2A 7	0.415255	8.77398	0.398218	1
pp_141384_2_7	pp_141384		A9NZF8tr=Putative uncharacterized protein Picea sitchensis (Sitka spruce) (Pinus sitchensis)	sp_v3.0_unigene127147		AT1G23740.1	Oxidoreductase%2C zinc-binding dehydrogenase family protein	1.0503	8.6844	0.398655	1
pp_57924_6_22	pp_57924		A9NUR3tr=Putative uncharacterized protein Picea sitchensis (Sitka spruce) (Pinus sitchensis)	sp_v3.0_unigene2435		#N/A	#N/A	-0.484593	8.83746	0.398844	1
pp_237321_5_53	pp_237321		B8LR82sp=Pyruvate kinase Picea sitchensis (Sitka spruce) (Pinus sitchensis)	sp_v3.0_unigene16504	isotig43430	AT5G08570.1	Pyruvate kinase family protein	-0.430767	8.752	0.399187	1
pp_234040_1_1	pp_234040		A0A1B0RYS6tr=Alpha-pinene synthase Pinus pinaster (Maritime pine)			AT4G16730.1	terpene synthase 02	-0.475488	8.83363	0.400288	1
pp_196481_1_6	pp_196481		A0A0C9RUV0sp=Pyrophosphate--fructose 6-phosphate 1-phosphotransferase subunit alpha Wollemia nobilis	sp_v3.0_unigene12998	unigene12998	AT1G76550.1	Phosphofructokinase family protein	-0.425064	8.7564	0.40121	1
pp_83214_3_23	pp_83214		B8LQ29tr=Putative uncharacterized protein Picea sitchensis (Sitka spruce) (Pinus sitchensis)	sp_v3.0_unigene142446	isotig07148	AT1G55170.1	DNA double-strand break repair protein	-0.725678	8.96362	0.401248	1
pp_207921_6_2	pp_207921		M8BUQ1tr=Pentatricopeptide repeat-containing protein Aegilops tauschii (Tausch's goatgrass) (Aegilops squarrosa)	sp_v3.0_unigene5782	isotig29688	AT1G31190.1	myo-inositol monophosphatase like 1	-0.40653	8.80171	0.401251	1
pp_243223_1_18	pp_243223		A9NR12sp=GTP-binding nuclear protein Picea sitchensis (Sitka spruce) (Pinus sitchensis)	sp_v3.0_unigene126657	isotig74683	AT5G20010.1	RAS-related nuclear protein-1	0.704525	8.7019	0.401544	1
pp_157882_4_2	pp_157882		A0A061S0E0tr=T-complex protein 1 subunit alpha Tetraselmis sp. GSL018	sp_v3.0_unigene268	isotig43066	AT3G11830.1	TCP-1/cpn60 chaperonin family protein	-0.567657	8.71828	0.401668	1
pp_210565_6_3	pp_210565		A9NKS7tr=Putative uncharacterized protein Picea sitchensis (Sitka spruce) (Pinus sitchensis)	sp_v3.0_unigene17115	isotig32782	AT4G39090.1	Papain family cysteine protease	1.21122	8.65397	0.402983	1
pp_172986_6_10	pp_172986		A0A0E0QSI2sp=Glucose-6-phosphate isomerase Oryza rufipogon (Brownbeard rice) (Asian wild rice)	sp_v3.0_unigene18227	unigene18227	AT4G24620.1	phosphoglucose isomerase 1	-0.479208	8.73943	0.403595	1
pp_88394_4_7	pp_88394		I1LRC6sp=Arogenate dehydratase Glycine max (Soybean) (Glycine hispida)	sp_v3.0_unigene16446	isotig47753	AT1G08250.1	arogenate dehydratase 6	0.972515	8.70827	0.403666	1
pp_183254_1_9	pp_183254		A0A0C9RR35tr=TSA: Wollemia nobilis Ref_Wollemi_Transcript_21786_1497 transcribed RNA sequence Wollemia nobilis	sp_v3.0_unigene17915	unigene17915	AT4G39860.1	hematological/neurological-like protein	1.46518	8.5999	0.403818	1
pp_172214_3_5	pp_172214		A0A0C9RIP4tr=TSA: Wollemia nobilis Ref_Wollemi_Transcript_15714_1015 transcribed RNA sequence Wollemia nobilis	sp_v3.0_unigene30073	isotig26341	AT3G22850.1	aluminum induced protein with YGL and LRDR motifs	0.980259	8.70377	0.404116	1
pp_179611_5_6	pp_179611		A9NUP9tr=Putative uncharacterized protein Picea sitchensis (Sitka spruce) (Pinus sitchensis)	sp_v3.0_unigene4439	unigene2721	AT5G53720.1	RNA-binding (RRM/RBD/RNP motifs) family protein	0.589071	8.72926	0.404309	1
pp_204195_3_24	pp_204195		EnsemblPlants:Si002594m} Setaria italica (Foxtail millet) (Panicum italicum)	sp_v3.0_unigene1036	unigene1036	AT1G76460.1	RNA-binding (RRM/RBD/RNP motifs) family protein	-0.656568	8.91423	0.404966	1
pp_109012_6_10	pp_109012		Q9LN20sp=Probable prolyl 4-hydroxylase 3 Arabidopsis thaliana (Mouse-ear cress)	sp_v3.0_unigene32063	isotig44155	AT1G20270.1	2-oxoglutarate (2OG) and Fe(II)-dependent oxygenase superfamily protein	-0.669571	8.93028	0.405	1
pp_201988_5_8	pp_201988		A0A0C9S3I9tr=TSA: Wollemia nobilis Ref_Wollemi_Transcript_28902_1936 transcribed RNA sequence Wollemia nobilis	sp_v3.0_unigene3689	isotig44535	AT4G39660.1	alanine:glyoxylate aminotransferase 2	-0.585201	8.86605	0.406042	1
pp_199866_5_3	pp_199866		A0A0C9S4K8tr=TSA: Wollemia nobilis Ref_Wollemi_Transcript_25050_2041 transcribed RNA sequence Wollemia nobilis	sp_v3.0_unigene2024	isotig43272	AT5G60980.2	Nuclear transport factor 2 (NTF2) family protein with RNA binding (RRM-RBD-RNP motifs) domain-containing protein	1.32981	8.62195	0.406397	1
pp_144920_6_6	pp_144920		A0A0C9RGG8tr=TSA: Wollemia nobilis Ref_Wollemi_Transcript_28271_2814 transcribed RNA sequence Wollemia nobilis	sp_v3.0_unigene21146		AT5G17920.1	Cobalamin-independent synthase family protein	-0.466016	8.74346	0.406502	1
pp_106553_5_11	pp_106553		A0A151RSV2tr=NEDD4-binding protein 2 Cajanus cajan (Pigeon pea) (Cajanus indicus)	sp_v3.0_unigene16656	isotig11938	#N/A	#N/A	1.22048	8.64697	0.406629	1
pp_110680_6_6	pp_110680		A0A0C9S8Y5tr=TSA: Wollemia nobilis Ref_Wollemi_Transcript_10137_1757 transcribed RNA sequence Wollemia nobilis	sp_v3.0_unigene11369	unigene11369	AT3G51840.1	acyl-CoA oxidase 4	1.50004	8.57884	0.408085	1
pp_213225_5_7	pp_213225		A0A196SEK7sp=Succinate dehydrogenase	sp_v3.0_unigene19243	unigene19243	AT5G66760.1	succinate dehydrogenase 1-1	-0.401611	8.76832	0.409063	1
pp_112164_3_5	pp_112164		A0A0C9S632tr=TSA: Wollemia nobilis Ref_Wollemi_Transcript_12053_1418 transcribed RNA sequence Wollemia nobilis	sp_v3.0_unigene7303	isotig47481	AT1G60680.1	NAD(P)-linked oxidoreductase superfamily protein	1.19305	8.65297	0.409196	1
pp_96149_4_3	pp_96149		A0A199UXL7tr=Putative ATP synthase 24 kDa "subunit," mitochondrial Ananas comosus (Pineapple) (Ananas ananas)	sp_v3.0_unigene14666	isotig08856	AT2G21870.1	MALE GAMETOPHYTE DEFECTIVE 1	-0.418795	8.78068	0.409336	1
pp_134878_3_5	pp_134878		A9NRA0tr=Putative uncharacterized protein Picea sitchensis (Sitka spruce) (Pinus sitchensis)	sp_v3.0_unigene21349		#N/A	#N/A	1.17998	8.65671	0.409485	1
pp_137608_5_28	pp_137608		Q9AT63sp=Probable pyridoxal 5'-phosphate synthase subunit PDX1 Ginkgo biloba (Ginkgo) (Maidenhair tree)		isotig30998	AT5G01410.1	Aldolase-type TIM barrel family protein	-0.699943	8.96929	0.409836	1
pp_136810_1_5	pp_136810		Q40976sp=Probable cinnamyl alcohol dehydrogenase Pinus radiata (Monterey pine) (Pinus insignis)	sp_v3.0_unigene17540	isotig22677	AT4G34230.1	cinnamyl alcohol dehydrogenase 5	-0.506583	8.85441	0.409927	1
pp_119262_6_56	pp_119262		A0A0C9S6X2tr=TSA: Wollemia nobilis Ref_Wollemi_Transcript_10314_1754 transcribed RNA sequence Wollemia nobilis	sp_v3.0_unigene17660	unigene17660	AT3G55120.1	Chalcone-flavanone isomerase family protein	-0.731312	8.69877	0.410065	1
pp_168437_4_11	pp_168437		O48659sp=Spermidine synthase 2 Hyoscyamus niger (Black henbane)	sp_v3.0_unigene2762	isotig10629	AT1G70310.1	spermidine synthase 2	-0.382946	8.78285	0.410433	1
pp_188943_6_2	pp_188943		I1IXH9tr=Uncharacterized protein Brachypodium distachyon (Purple false brome) (Trachynia distachya)			AT1G04170.1	eukaryotic translation initiation factor 2 gamma subunit	-0.920449	8.65734	0.410648	1
pp_234993_4_10	pp_234993		A9NV77tr=Putative uncharacterized protein Picea sitchensis (Sitka spruce) (Pinus sitchensis)	sp_v3.0_unigene3736	isotig26160	AT5G20720.1	chaperonin 20	-0.387293	8.78391	0.411089	1
pp_58140_5_6	pp_58140		EnsemblPlants:EMT18318} Aegilops tauschii (Tausch's goatgrass) (Aegilops squarrosa)			AT5G62740.1	SPFH/Band 7/PHB domain-containing membrane-associated protein family	-0.635475	8.92564	0.411433	1
pp_76343_1_9	pp_76343		D5AA31tr=Putative uncharacterized protein Picea sitchensis (Sitka spruce) (Pinus sitchensis)	sp_v3.0_unigene17715	isotig30510	AT5G66010.1	RNA-binding (RRM/RBD/RNP motifs) family protein	0.395123	8.76682	0.412387	1
pp_228264_6_2	pp_228264		Isoform2 of Fumarate hydratase "2," chloroplastic OS=Arabidopsis thaliana GN=FUM2	sp_v3.0_unigene17407	unigene17407	AT2G47510.1	fumarase 1	-0.443585	8.74952	0.413247	1
pp_109064_4_1	pp_109064		P80065sp=Beta-fructofuranosidase, soluble isoenzyme I Daucus carota (Wild carrot)	sp_v3.0_unigene1186	isotig27925	AT1G62660.1	Glycosyl hydrolases family 32 protein	1.13826	8.66459	0.413553	1
pp_128785_5_5	pp_128785		A9NT17tr=Putative uncharacterized protein Picea sitchensis (Sitka spruce) (Pinus sitchensis)			AT1G76690.1	12-oxophytodienoate reductase 2	0.650207	8.69951	0.41374	1
pp_96782_2_3	pp_96782		C0PSM7tr=Putative uncharacterized protein Picea sitchensis (Sitka spruce) (Pinus sitchensis)	sp_v3.0_unigene17389	unigene17389	AT1G76940.1	RNA-binding (RRM/RBD/RNP motifs) family protein	-0.649139	8.9268	0.414267	1
pp_157907_3_33	pp_157907		A0A0A7MAK9sp=Glyceraldehyde-3-phosphate dehydrogenase Pinus massoniana	sp_v3.0_unigene16901	isotig06684	AT1G79530.1	glyceraldehyde-3-phosphate dehydrogenase of plastid 1	-0.566442	8.87058	0.414642	1
pp_27701_2_2	pp_27701		Q9LEV3sp=CBS domain-containing protein "CBSX3," mitochondrial Arabidopsis thaliana (Mouse-ear cress)	sp_v3.0_unigene11544	unigene11544	AT5G10860.1	Cystathionine beta-synthase (CBS) family protein	0.946527	8.72346	0.414701	1
pp_152361_4_1	pp_152361		B9RNM4tr=Coatomer subunit "beta," putative Ricinus communis (Castor bean)			AT4G31480.1	Coatomer%2C beta subunit	1.33021	8.61749	0.414835	1
pp_72443_5_3	pp_72443		O22582sp=Histone H2B Gossypium hirsutum (Upland cotton) (Gossypium mexicanum)			AT3G45980.1	Histone superfamily protein	0.681294	8.87029	0.414981	1
pp_142770_5_3	pp_142770		Q9AV97sp=2-dehydro-3-deoxyphosphooctonate aldolase 1 Arabidopsis thaliana (Mouse-ear cress)	sp_v3.0_unigene9576	isotig47293	AT1G79500.1	Aldolase-type TIM barrel family protein	-0.478538	8.84893	0.415034	1
pp_105258_4_5	pp_105258		A0A0C9S555tr=TSA: Wollemia nobilis Ref_Wollemi_Transcript_13301_2002 transcribed RNA sequence Wollemia nobilis	sp_v3.0_unigene17185	isotig45353	AT2G05990.1	NAD(P)-binding Rossmann-fold superfamily protein	-0.658804	8.94547	0.415195	1
pp_246293_5_3	pp_246293		A0A0C9QXB2tr=TSA: Wollemia nobilis Ref_Wollemi_Transcript_1578_1574 transcribed RNA sequence Wollemia nobilis			#N/A	#N/A	-0.591632	8.89091	0.415901	1
pp_155510_1_1	pp_155510		A9NXQ2tr=Putative uncharacterized protein Picea sitchensis (Sitka spruce) (Pinus sitchensis)			AT1G60420.1	DC1 domain-containing protein	1.25509	8.63406	0.415935	1
pp_163814_3_4	pp_163814		A0A0E0M8I0tr=Uncharacterized protein Oryza punctata (Red rice)	sp_v3.0_unigene44394	isotig55881	AT1G04480.1	Ribosomal protein L14p/L23e family protein	0.505878	8.84911	0.416939	1
pp_191847_4_5	pp_191847		A0A0C9RN07tr=TSA: Wollemia nobilis Ref_Wollemi_Transcript_9780_1256 transcribed RNA sequence Wollemia nobilis	sp_v3.0_unigene6009	unigene3991	AT1G43670.1	Inositol monophosphatase family protein	-0.45357	8.84183	0.417254	1
pp_233989_4_8	pp_233989		A0A0B0PY24tr=Hydroxyacylglutathione hydrolase "3," mitochondrial-like protein Gossypium arboreum (Tree cotton) (Gossypium nanking)	sp_v3.0_unigene22553	unigene22553	AT1G53580.1	glyoxalase II 3	1.01098	8.68476	0.417381	1
pp_224326_3_5	pp_224326		A0A0C9SAD9tr=TSA: Wollemia nobilis Ref_Wollemi_Transcript_4013_1555 transcribed RNA sequence Wollemia nobilis	sp_v3.0_unigene22934	unigene22934	AT4G22240.1	Plastid-lipid associated protein PAP / fibrillin family protein	0.406586	8.76107	0.418452	1
pp_86720_5_7	pp_86720		A0A199V367tr=Nitrile-specifier protein 5 Ananas comosus (Pineapple) (Ananas ananas)	sp_v3.0_unigene2602	unigene2602	AT3G07720.1	Galactose oxidase/kelch repeat superfamily protein	-0.419339	8.82529	0.419	1
pp_142256_3_15	pp_142256		A9P186tr=Putative uncharacterized protein Picea sitchensis (Sitka spruce) (Pinus sitchensis)	sp_v3.0_unigene30404	isotig11336	AT5G42800.1	dihydroflavonol 4-reductase	-0.651982	8.92496	0.419435	1
pp_88318_2_5	pp_88318		Q10RI7sp=DEAD-box ATP-dependent RNA helicase 38 Oryza sativa subsp. japonica (Rice)	sp_v3.0_unigene19377	isotig27968	AT3G53110.1	P-loop containing nucleoside triphosphate hydrolases superfamily protein	1.206	8.6422	0.419676	1
pp_146610_1_3	pp_146610		O81372sp=Nucleoside diphosphate kinase 1 Mesembryanthemum crystallinum (Common ice plant) (Cryophytum crystallinum)	sp_v3.0_unigene16966	isotig22484	AT4G09320.1	nucleoside diphosphate kinase	0.640238	8.90544	0.420866	1
pp_246010_5_3	pp_246010		A0A0C9S6W3tr=TSA: Wollemia nobilis Ref_Wollemi_Transcript_10378_1168 transcribed RNA sequence Wollemia nobilis	sp_v3.0_unigene10068	isotig07636	AT5G61030.1	glycine-rich RNA-binding protein 3	-0.553362	8.84744	0.421503	1
pp_223302_3_4	pp_223302		B8LMG5tr=Putative uncharacterized protein Picea sitchensis (Sitka spruce) (Pinus sitchensis)	sp_v3.0_unigene1006	isotig46242	AT4G01130.1	GDSL-like Lipase/Acylhydrolase superfamily protein	0.4715	8.73449	0.421686	1
pp_207887_1_8	pp_207887		Q9T0I8sp=5'-methylthioadenosine/S-adenosylhomocysteine nucleosidase 1 Arabidopsis thaliana (Mouse-ear cress)	sp_v3.0_unigene13196	unigene13196	AT4G38800.1	methylthioadenosine nucleosidase 1	1.1035	8.66475	0.422373	1
pp_186075_2_7	pp_186075		G7K1Y1tr=PfkB family carbohydrate kinase Medicago truncatula (Barrel medic) (Medicago tribuloides)	sp_v3.0_unigene17369	isotig44885	AT1G66430.1	pfkB-like carbohydrate kinase family protein	-0.487913	8.85897	0.423322	1
pp_171195_6_1	pp_171195		A9NMG7sp=Proteasome subunit beta type Picea sitchensis (Sitka spruce) (Pinus sitchensis)	sp_v3.0_unigene4052	unigene4052	AT3G60820.1	N-terminal nucleophile aminohydrolases (Ntn hydrolases) superfamily protein	0.563375	8.72301	0.424024	1
pp_212346_2_12	pp_212346		B8LLZ7sp=Pyruvate kinase Picea sitchensis (Sitka spruce) (Pinus sitchensis)			AT3G52990.1	Pyruvate kinase family protein	-0.543801	8.71551	0.42588	1
pp_161011_6_10	pp_161011		A0A0D6R8N7sp=Elongation factor "Ts," mitochondrial Araucaria cunninghamii (Hoop pine) (Moreton Bay pine)	sp_v3.0_unigene28458	isotig43581	AT4G11120.1	translation elongation factor Ts (EF-Ts)	1.22139	8.63338	0.425915	1
pp_209077_4_2	pp_209077		A9NZX6tr=Putative uncharacterized protein Picea sitchensis (Sitka spruce) (Pinus sitchensis)			AT3G51680.1	NAD(P)-binding Rossmann-fold superfamily protein	1.08244	8.667	0.426892	1
pp_68430_1_4	pp_68430		A0A0C9S6R9tr=TSA: Wollemia nobilis Ref_Wollemi_Transcript_10627_2024 transcribed RNA sequence Wollemia nobilis	sp_v3.0_unigene17819	unigene17819	AT3G16480.1	mitochondrial processing peptidase alpha subunit	-0.612258	8.89544	0.427008	1
pp_98555_4_6	pp_98555		O81884sp=L-galactose dehydrogenase Arabidopsis thaliana (Mouse-ear cress)	sp_v3.0_unigene2217	isotig20077	AT4G33670.1	NAD(P)-linked oxidoreductase superfamily protein	-0.538497	8.86872	0.427348	1
pp_144837_3_10	pp_144837		A0A0D6R3M8sp=Sucrose synthase Araucaria cunninghamii (Hoop pine) (Moreton Bay pine)			AT4G02280.1	sucrose synthase 3	-0.446697	8.74269	0.4276	1
pp_169044_1_3	pp_169044		W9RI64tr=GDP-mannose "3,5-epimerase" 1 Morus notabilis		unigene8961	AT5G28840.1	GDP-D-mannose 3'%2C5'-epimerase	-0.40324	8.78328	0.427903	1
pp_147362_3_20	pp_147362		Q9LH50sp=Ras-related protein RABA4d Arabidopsis thaliana (Mouse-ear cress)	sp_v3.0_unigene352	unigene352	AT3G12160.1	RAB GTPase homolog A4D	-0.477342	8.84435	0.428232	1
pp_209409_3_1	pp_209409		A0A0C9QSE0tr=TSA: Wollemia nobilis Ref_Wollemi_Transcript_11965_1333 transcribed RNA sequence Wollemia nobilis	sp_v3.0_unigene20710	unigene20710	AT3G55440.1	triosephosphate isomerase	-0.441958	8.83955	0.428499	1
pp_86826_2_12	pp_86826		A0A0C9QR47tr=TSA: Wollemia nobilis Ref_Wollemi_Transcript_13217_1318 transcribed RNA sequence Wollemia nobilis	sp_v3.0_unigene20587	isotig47706	AT1G72680.1	cinnamyl-alcohol dehydrogenase	1.17907	8.64202	0.42949	1
pp_158747_3_4	pp_158747		A0A0C9S491tr=TSA: Wollemia nobilis Ref_Wollemi_Transcript_25661_1861 transcribed RNA sequence Wollemia nobilis	sp_v3.0_unigene17105	unigene17105	AT4G24820.1	26S proteasome regulatory subunit Rpn7	1.42373	8.57321	0.43071	1
pp_87004_5_1	pp_87004		A0A140CWT0tr=Aldehyde dehydrogenase 2B7 copy 2 Bixa orellana (Lipstick tree)	sp_v3.0_unigene20329	unigene20329	AT1G23800.1	aldehyde dehydrogenase 2B7	-0.373242	8.79897	0.431376	1
pp_72947_5_3	pp_72947		B9VSG0sp=Peroxidase Ginkgo biloba (Ginkgo) (Maidenhair tree)	sp_v3.0_unigene575	unigene575	AT1G71695.1	Peroxidase superfamily protein	1.36185	8.60231	0.431387	1
pp_157902_1_1	pp_157902		A0A0A7MAK9sp=Glyceraldehyde-3-phosphate dehydrogenase Pinus massoniana	sp_v3.0_unigene16901	isotig06684	AT1G79530.1	glyceraldehyde-3-phosphate dehydrogenase of plastid 1	-0.494436	8.85936	0.431666	1
pp_110871_4_4	pp_110871		O82572sp=Profilin-1 Ricinus communis (Castor bean)	sp_v3.0_unigene16964		AT5G56600.1	profilin	0.565881	8.87577	0.43277	1
pp_141371_4_1	pp_141371		B8LMU9tr=Putative uncharacterized protein Picea sitchensis (Sitka spruce) (Pinus sitchensis)	sp_v3.0_unigene22670	isotig19453	AT1G23740.1	Oxidoreductase%2C zinc-binding dehydrogenase family protein	1.0016	8.67995	0.433219	1
pp_61678_6_6	pp_61678		A0A0C9RP76tr=TSA: Wollemia nobilis Ref_Wollemi_Transcript_6127_1229 transcribed RNA sequence Wollemia nobilis	sp_v3.0_unigene17008	isotig31652	AT1G09630.1	RAB GTPase 11C	-0.391897	8.79601	0.433403	1
pp_117927_2_1	pp_117927		A9NQB1sp=Glutathione peroxidase Picea sitchensis (Sitka spruce) (Pinus sitchensis)			AT4G11600.1	glutathione peroxidase 6	-0.686531	8.98602	0.433844	1
pp_198341_4_16	pp_198341		Q9SZE7sp=Peroxidase 51 Arabidopsis thaliana (Mouse-ear cress)	sp_v3.0_unigene6518	isotig46649	AT4G37530.1	Peroxidase superfamily protein	1.10997	8.65624	0.435866	1
pp_112511_2_10	pp_112511		---NA---	sp_v3.0_unigene4192	isotig11722	AT2G34470.1	urease accessory protein G	-0.60298	8.9234	0.435996	1
pp_116907_3_10	pp_116907		Q8L7K0sp=60S ribosomal protein L18a-1 Arabidopsis thaliana (Mouse-ear cress)	sp_v3.0_unigene1871	unigene1871	AT1G29965.1	Ribosomal protein L18ae/LX family protein	-0.519238	8.86737	0.43634	1
pp_210567_6_8	pp_210567		A9NKS7tr=Putative uncharacterized protein Picea sitchensis (Sitka spruce) (Pinus sitchensis)	sp_v3.0_unigene17115	isotig32782	AT2G21430.1	Papain family cysteine protease	1.18387	8.63831	0.436452	1
pp_207886_3_1	pp_207886		Q9T0I8sp=5'-methylthioadenosine/S-adenosylhomocysteine nucleosidase 1 Arabidopsis thaliana (Mouse-ear cress)	sp_v3.0_unigene13196	unigene13196	AT4G38800.1	methylthioadenosine nucleosidase 1	1.03298	8.6704	0.437389	1
pp_188940_4_4	pp_188940		I1IXH9tr=Uncharacterized protein Brachypodium distachyon (Purple false brome) (Trachynia distachya)	sp_v3.0_unigene5103	unigene5103	AT1G04170.1	eukaryotic translation initiation factor 2 gamma subunit	-0.839376	8.66186	0.437458	1
pp_104891_6_6	pp_104891		A9NNL2sp=Annexin Picea sitchensis (Sitka spruce) (Pinus sitchensis)	sp_v3.0_unigene11782	unigene11782	AT1G35720.1	annexin 1	0.982245	8.69073	0.438689	1
pp_231845_1_8	pp_231845		A0A0B0P5U5tr=Putative yqjG Gossypium arboreum (Tree cotton) (Gossypium nanking)	sp_v3.0_unigene26687	isotig11668	AT4G19880.1	Glutathione S-transferase family protein	-0.510825	8.86656	0.440461	1
pp_19899_6_1	pp_19899		B9RGN2tr=Heat shock "protein," putative Ricinus communis (Castor bean)			AT1G16030.1	heat shock protein 70B	-0.365149	8.78683	0.441192	1
pp_243174_5_11	pp_243174		U5TRI1sp=Eukaryotic translation initiation factor 5A Pinus contorta (Shore pine) (Lodgepole pine)	sp_v3.0_unigene17355	PUT-10013	AT1G13950.1	eukaryotic elongation factor 5A-1	0.422086	8.82579	0.441425	1
pp_178073_4_8	pp_178073		A0A0C9S489tr=TSA: Wollemia nobilis Ref_Wollemi_Transcript_25702_1101 transcribed RNA sequence Wollemia nobilis	sp_v3.0_unigene34145	unigene34145	AT1G01750.1	actin depolymerizing factor 11	1.04019	8.66742	0.444133	1
pp_141974_5_4	pp_141974		R9W7J8tr=Cysteine protease Salix matsudana	sp_v3.0_unigene11090	unigene11090	AT3G45310.1	Cysteine proteinases superfamily protein	1.2789	8.61288	0.44509	1
pp_212087_4_2	pp_212087		Q9SPI7tr=Actin Picea rubens (Red spruce) (Picea australis)	sp_v3.0_unigene18113	unigene18113	AT5G09810.1	actin 7	-0.466377	8.84685	0.445126	1
pp_64710_2_6	pp_64710		A0A0C9RSS0tr=TSA: Wollemia nobilis Ref_Wollemi_Transcript_14638_3428 transcribed RNA sequence Wollemia nobilis			AT1G74310.1	heat shock protein 101	-0.456141	8.73691	0.446485	1
pp_205550_3_10	pp_205550		A0A061FV80tr=Adenosine kinase 2 Theobroma cacao (Cacao) (Cocoa)	sp_v3.0_unigene17175	unigene17175	AT3G09820.1	adenosine kinase 1	-0.387587	8.82252	0.446587	1
pp_235004_2_6	pp_235004		A0A0D6QTK7sp=UDP-glucose 6-dehydrogenase Araucaria cunninghamii (Hoop pine) (Moreton Bay pine)	sp_v3.0_unigene748	unigene748	AT3G29360.1	UDP-glucose 6-dehydrogenase family protein	-0.38216	8.75878	0.446991	1
pp_179062_5_8	pp_179062		A0A0C9S5J2tr=TSA: Wollemia nobilis Ref_Wollemi_Transcript_19020_2505 transcribed RNA sequence Wollemia nobilis	sp_v3.0_unigene29929	unigene29929	AT1G30690.1	Sec14p-like phosphatidylinositol transfer family protein	1.12656	8.6442	0.447657	1
pp_152947_6_1	pp_152947		P0CG89sp=Histone H4 Glycine max (Soybean) (Glycine hispida)	sp_v3.0_unigene50327	isotig59833	AT1G07660.1	Histone superfamily protein	0.522653	8.73292	0.447955	1
pp_128781_5_1	pp_128781		A9P127tr=Putative uncharacterized protein Picea sitchensis (Sitka spruce) (Pinus sitchensis)			AT1G76680.1	12-oxophytodienoate reductase 1	0.898045	8.64618	0.448006	1
pp_137394_3_1	pp_137394		A9NR85tr=Putative uncharacterized protein Picea sitchensis (Sitka spruce) (Pinus sitchensis)	sp_v3.0_unigene21476	unigene11447	AT5G43830.1	aluminum induced protein with YGL and LRDR motifs	-0.408206	8.8319	0.448394	1
pp_86194_5_1	pp_86194		A6N837sp=Sucrose synthase Pinus taeda (Loblolly pine)		isotig58902	AT4G02280.1	sucrose synthase 3	-0.400631	8.74827	0.448459	1
pp_133358_4_1	pp_133358		Q39572sp=Ras-related protein YPTC6 Chlamydomonas reinhardtii (Chlamydomonas smithii)			AT1G09630.1	RAB GTPase 11C	-0.427751	8.835	0.44923	1
pp_112508_3_6	pp_112508		---NA---	sp_v3.0_unigene4192	isotig11722	AT2G34470.1	urease accessory protein G	-0.577217	8.9125	0.449946	1
pp_186076_3_4	pp_186076		G7K1Y1tr=PfkB family carbohydrate kinase Medicago truncatula (Barrel medic) (Medicago tribuloides)	sp_v3.0_unigene17369	isotig44885	AT1G66430.1	pfkB-like carbohydrate kinase family protein	-0.457212	8.85636	0.452097	1
pp_138171_6_1	pp_138171		A0A0B2SMM0tr=Hydroxymethylglutaryl-CoA synthase Glycine soja (Wild soybean)	sp_v3.0_unigene7897	isotig27354	AT4G11820.2	hydroxymethylglutaryl-CoA synthase / HMG-CoA synthase / 3-hydroxy-3-methylglutaryl coenzyme A synthase	-0.367275	8.79969	0.452448	1
pp_209645_6_1	pp_209645		Q43291sp=60S ribosomal protein L21-1 Arabidopsis thaliana (Mouse-ear cress)	sp_v3.0_unigene16586	unigene16586	AT1G09590.1	Translation protein SH3-like family protein	0.35515	8.7843	0.453028	1
pp_78978_3_12	pp_78978		A0A0C9QNN0tr=TSA: Wollemia nobilis Ref_Wollemi_Transcript_15878_1502 transcribed RNA sequence Wollemia nobilis	sp_v3.0_unigene12002	isotig43224	AT2G30050.1	transducin family protein / WD-40 repeat family protein	-0.605234	8.93296	0.455246	1
pp_155516_5_4	pp_155516		P42056sp=Mitochondrial outer membrane protein porin of 36 kDa Solanum tuberosum (Potato)	sp_v3.0_unigene13033	unigene13033	AT3G01280.1	voltage dependent anion channel 1	-0.565961	8.91008	0.455595	1
pp_85353_5_4	pp_85353		A9NVV0sp=Pectinesterase Picea sitchensis (Sitka spruce) (Pinus sitchensis)		isotig44439	AT5G53370.1	pectin methylesterase PCR fragment F	-0.582594	8.92877	0.455855	1
pp_64711_2_4	pp_64711		A0A0C9RSS0tr=TSA: Wollemia nobilis Ref_Wollemi_Transcript_14638_3428 transcribed RNA sequence Wollemia nobilis			AT1G74310.1	heat shock protein 101	-0.476283	8.73079	0.457037	1
pp_247279_1_1	pp_247279		Q9FFC0sp=Histone H2B.10 Arabidopsis thaliana (Mouse-ear cress)			AT5G22880.1	histone B2	0.629105	8.88019	0.457457	1
pp_176229_6_4	pp_176229		P16181sp=40S ribosomal protein S11-1 Arabidopsis thaliana (Mouse-ear cress)	sp_v3.0_unigene11756	unigene11756	AT3G48930.1	Nucleic acid-binding%2C OB-fold-like protein	-0.576159	8.92288	0.457517	1
pp_162309_6_1	pp_162309		A0A176WTL8sp=Glyceraldehyde-3-phosphate dehydrogenase Marchantia polymorpha subsp. polymorpha			AT3G04120.1	glyceraldehyde-3-phosphate dehydrogenase C subunit 1	1.03488	8.66236	0.457579	1
pp_135751_3_10	pp_135751		---NA---	sp_v3.0_unigene7857	isotig48151	AT4G26410.1	chromosome-associated kinesin	-0.564594	8.91152	0.457679	1
pp_228263_4_2	pp_228263		Isoform2 of Fumarate hydratase "2," chloroplastic OS=Arabidopsis thaliana GN=FUM2	sp_v3.0_unigene17407	unigene17407	AT2G47510.1	fumarase 1	-0.455211	8.73301	0.457843	1
pp_64712_2_6	pp_64712		A0A0C9RSS0tr=TSA: Wollemia nobilis Ref_Wollemi_Transcript_14638_3428 transcribed RNA sequence Wollemia nobilis	sp_v3.0_unigene1197	isotig42034	AT1G74310.1	heat shock protein 101	-0.472451	8.73168	0.459682	1
pp_110874_4_54	pp_110874		A9NNS7sp=Profilin Picea sitchensis (Sitka spruce) (Pinus sitchensis)	sp_v3.0_unigene16964	isotig69802	AT2G19770.1	profilin 5	0.556038	8.88928	0.459917	1
pp_234355_1_1	pp_234355		Q9S7E4sp=Formate "dehydrogenase," chloroplastic/mitochondrial Arabidopsis thaliana (Mouse-ear cress)	sp_v3.0_unigene27054		AT5G14780.1	formate dehydrogenase	-0.40184	8.81934	0.460029	1
pp_157881_4_2	pp_157881		A0A061S8Q2tr=T-complex protein 1 subunit alpha Tetraselmis sp. GSL018	sp_v3.0_unigene268	isotig43066	AT3G11830.1	TCP-1/cpn60 chaperonin family protein	-0.51543	8.71383	0.46021	1
pp_167133_4_10	pp_167133		B8LQR2sp=Alpha-galactosidase Picea sitchensis (Sitka spruce) (Pinus sitchensis)	sp_v3.0_unigene5608	unigene5608	AT3G26380.1	Melibiase family protein	1.01258	8.66766	0.460397	1
pp_138192_6_1	pp_138192		A0A0B0MVW7tr=Cathepsin B Gossypium arboreum (Tree cotton) (Gossypium nanking)	sp_v3.0_unigene34866	unigene34866	AT1G02305.1	Cysteine proteinases superfamily protein	1.02327	8.662	0.460865	1
pp_198980_5_2	pp_198980		A0A103YN45tr=Proteasome Inhibitor PI31 Cynara cardunculus var. scolymus (Artichoke) (Cynara scolymus)	sp_v3.0_unigene20523	isotig49304	AT3G53970.1	proteasome inhibitor-like protein	1.1002	8.64135	0.461396	1
pp_200392_6_3	pp_200392		Q6ESF0sp=Germin-like protein 4-Feb Oryza sativa subsp. japonica (Rice)	sp_v3.0_unigene30427	unigene30427	AT3G10080.1	RmlC-like cupins superfamily protein	-0.50162	8.86468	0.46292	1
pp_191762_3_4	pp_191762		A0A0K0M797tr=BSU5 Pinus tabuliformis (Chinese pine) (Pinus leucosperma)			AT3G26770.1	NAD(P)-binding Rossmann-fold superfamily protein	1.06221	8.65694	0.464662	1
pp_148627_4_1	pp_148627		Q4W2V5sp=Peroxidase Picea abies (Norway spruce) (Picea excelsa)	sp_v3.0_unigene32706	isotig51586	AT5G05340.1	Peroxidase superfamily protein	1.15184	8.62925	0.464995	1
pp_138202_1_6	pp_138202		C0PQD2tr=Putative uncharacterized protein Picea sitchensis (Sitka spruce) (Pinus sitchensis)			AT3G23600.1	alpha/beta-Hydrolases superfamily protein	0.377459	8.79415	0.466302	1
pp_58486_2_5	pp_58486		D5AC97tr=Putative uncharacterized protein Picea sitchensis (Sitka spruce) (Pinus sitchensis)	sp_v3.0_unigene18207	isotig27150	AT1G76940.1	RNA-binding (RRM/RBD/RNP motifs) family protein	1.14097	8.63007	0.466956	1
pp_141323_3_3	pp_141323		A0A1D1XF41tr=Allergen Act d 3 Anthurium amnicola	sp_v3.0_unigene355	isotig45298	AT5G25460.1	transmembrane protein%2C putative (Protein of unknown function%2C DUF642)	-0.534543	8.86525	0.466966	1
pp_148631_4_1	pp_148631		Q4W2V5sp=Peroxidase Picea abies (Norway spruce) (Picea excelsa)			AT5G05340.1	Peroxidase superfamily protein	1.1583	8.62563	0.467027	1
pp_86339_2_10	pp_86339		A0A0C9S7R0tr=TSA: Wollemia nobilis Ref_Wollemi_Transcript_12942_1780 transcribed RNA sequence Wollemia nobilis	sp_v3.0_unigene11860	isotig46949	AT3G13224.2	RNA-binding (RRM/RBD/RNP motifs) family protein	1.0807	8.64454	0.467061	1
pp_215989_1_1	pp_215989		A0A0C9S4I2tr=TSA: Wollemia nobilis Ref_Wollemi_Transcript_25142_1247 transcribed RNA sequence Wollemia nobilis	sp_v3.0_unigene37089	isotig06128	AT2G01250.1	Ribosomal protein L30/L7 family protein	1.05289	8.65383	0.467788	1
pp_117802_4_2	pp_117802		P19171sp=Basic endochitinase B Arabidopsis thaliana (Mouse-ear cress)	sp_v3.0_unigene487	isotig52920	AT3G12500.1	basic chitinase	0.415561	8.79542	0.467824	1
pp_129883_6_4	pp_129883		A0A0C9RZ72tr=TSA: Wollemia nobilis Ref_Wollemi_Transcript_1150_1464 transcribed RNA sequence Wollemia nobilis	sp_v3.0_unigene5720	isotig49029	AT4G09670.1	Oxidoreductase family protein	-0.397124	8.79596	0.468828	1
pp_96384_4_9	pp_96384		A0A061EYD4tr=Ubiquitin-specific protease 12 Theobroma cacao (Cacao) (Cocoa)	sp_v3.0_unigene7557	unigene7557	AT5G06600.2	ubiquitin-specific protease 12	-1.30693	8.59122	0.469712	1
pp_152183_2_2	pp_152183		A0A1D1XY13tr=Malate "dehydrogenase," chloroplastic Anthurium amnicola			AT3G47520.1	malate dehydrogenase	0.905897	8.68817	0.469965	1
pp_172217_3_5	pp_172217		A9NZE6tr=Putative uncharacterized protein Picea sitchensis (Sitka spruce) (Pinus sitchensis)	sp_v3.0_unigene30073		#N/A	#N/A	0.881941	8.69761	0.470923	1
pp_68994_3_6	pp_68994		Q39986tr=Cysteine proteinase Hemerocallis sp. (Daylily)			AT3G48340.1	Cysteine proteinases superfamily protein	1.15865	8.62031	0.471051	1
pp_68431_3_4	pp_68431		A0A0C9S6R9tr=TSA: Wollemia nobilis Ref_Wollemi_Transcript_10627_2024 transcribed RNA sequence Wollemia nobilis	sp_v3.0_unigene17819	unigene17819	AT1G51980.1	Insulinase (Peptidase family M16) protein	-0.349872	8.79374	0.47214	1
pp_147405_2_1	pp_147405		P34924sp=Glyceraldehyde-3-phosphate "dehydrogenase," cytosolic Pinus sylvestris (Scots pine)			AT3G04120.1	glyceraldehyde-3-phosphate dehydrogenase C subunit 1	-1.34852	8.58177	0.472921	1
pp_144917_5_1	pp_144917		A0A0C9RGG8tr=TSA: Wollemia nobilis Ref_Wollemi_Transcript_28271_2814 transcribed RNA sequence Wollemia nobilis	sp_v3.0_unigene17494	unigene145865	AT5G17920.1	Cobalamin-independent synthase family protein	-0.525072	8.71058	0.473101	1
pp_207963_2_3	pp_207963		A0A078FVK7tr=BnaC09g41130D protein Brassica napus (Rape)	sp_v3.0_unigene489	isotig13407	AT5G16710.1	dehydroascorbate reductase 1	0.892451	8.68965	0.473614	1
pp_89743_2_2	pp_89743		A0A0C9RJG3tr=TSA: Wollemia nobilis Ref_Wollemi_Transcript_14624_1525 transcribed RNA sequence Wollemia nobilis	sp_v3.0_unigene17753	isotig10239	AT5G61510.1	GroES-like zinc-binding alcohol dehydrogenase family protein	-0.374237	8.82529	0.474475	1
pp_205326_3_3	pp_205326		A9NMS2sp=40S ribosomal protein S8 Picea sitchensis (Sitka spruce) (Pinus sitchensis)	sp_v3.0_unigene15902	unigene15902	AT5G59240.1	Ribosomal protein S8e family protein	0.878084	8.69149	0.475656	1
pp_78622_5_22	pp_78622		A0A1D1ZBT2tr=Transaldolase Anthurium amnicola	sp_v3.0_unigene18301	isotig46714	AT1G12230.1	Aldolase superfamily protein	1.10019	8.63312	0.47576	1
pp_246294_5_3	pp_246294		A0A0C9QXB2tr=TSA: Wollemia nobilis Ref_Wollemi_Transcript_1578_1574 transcribed RNA sequence Wollemia nobilis	sp_v3.0_unigene17170	unigene17170	#N/A	#N/A	-0.514185	8.88278	0.475937	1
pp_93818_6_7	pp_93818		A0A0G7ZNR5tr=Putative acetyl-CoA C-acetyltransferase Picea glauca (White spruce) (Pinus glauca)	sp_v3.0_unigene26955	isotig01061	AT5G48230.2	acetoacetyl-CoA thiolase 2	-0.448752	8.85175	0.476232	1
pp_189068_2_15	pp_189068		A0A0D6R1M9sp=Transaldolase Araucaria cunninghamii (Hoop pine) (Moreton Bay pine)	sp_v3.0_unigene3211	PUT-9075	AT5G13420.1	Aldolase-type TIM barrel family protein	-0.419392	8.74708	0.476385	1
pp_235681_6_3	pp_235681		C0PS34tr=Putative uncharacterized protein Picea sitchensis (Sitka spruce) (Pinus sitchensis)	sp_v3.0_unigene1416	unigene1416	AT3G14750.1	structural maintenance of chromosomes domain protein	-0.549748	8.90169	0.477296	1
pp_163803_6_12	pp_163803		Q5QGZ8sp=Bifunctional nitrilase/nitrile hydratase NIT4A Lupinus angustifolius (Narrow-leaved blue lupine)	sp_v3.0_unigene9579	isotig18632	AT5G22300.1	nitrilase 4	1.09513	8.63463	0.47764	1
pp_212881_5_1	pp_212881		A0A176W2X8tr=Uncharacterized protein Marchantia polymorpha subsp. polymorpha	sp_v3.0_unigene11648	unigene11648	AT1G07370.1	proliferating cellular nuclear antigen 1	1.03854	8.64727	0.477767	1
pp_215543_4_2	pp_215543		A0A151S7P2tr=Putative voltage-gated potassium channel subunit beta Cajanus cajan (Pigeon pea) (Cajanus indicus)	sp_v3.0_unigene34862	unigene34862	AT1G04690.1	potassium channel beta subunit 1	-0.435504	8.85638	0.478505	1
pp_79298_2_13	pp_79298		C0PRI0sp=Ferritin Picea sitchensis (Sitka spruce) (Pinus sitchensis)	sp_v3.0_unigene17002	unigene17002	AT3G11050.1	ferritin 2	-1.37921	8.53762	0.480505	1
pp_209641_6_1	pp_209641		Q9FDZ9sp=60S ribosomal protein L21-2 Arabidopsis thaliana (Mouse-ear cress)	sp_v3.0_unigene40592	unigene40592	AT1G57660.1	Translation protein SH3-like family protein	0.493791	8.7189	0.481574	1
pp_210564_4_36	pp_210564		W9S1N3tr=Cysteine proteinase 15A Morus notabilis	sp_v3.0_unigene17115	isotig32782	AT4G39090.1	Papain family cysteine protease	1.08011	8.63539	0.48172	1
pp_152415_5_7	pp_152415		A0A0C9RQ83sp=Polyadenylate-binding protein Wollemia nobilis	sp_v3.0_unigene2151		AT4G34110.1	poly(A) binding protein 2	1.21605	8.60151	0.481976	1
pp_50694_4_9	pp_50694		A0A1D1Y4C8tr=Vesicle-associated protein 1-Jan Anthurium amnicola	sp_v3.0_unigene17500	unigene17500	AT2G45140.1	plant VAP homolog 12	1.04473	8.64313	0.482057	1
pp_105314_6_1	pp_105314		A9NUD1tr=Putative uncharacterized protein Picea sitchensis (Sitka spruce) (Pinus sitchensis)			AT5G20950.1	Glycosyl hydrolase family protein	0.881758	8.68602	0.482111	1
pp_129585_3_3	pp_129585		A0A0C9S9Q7tr=TSA: Wollemia nobilis Ref_Wollemi_Transcript_7033_2031 transcribed RNA sequence Wollemia nobilis	sp_v3.0_unigene17433	unigene17433	AT1G62290.1	Saposin-like aspartyl protease family protein	-0.55702	8.9276	0.482191	1
pp_155280_4_2	pp_155280		Q9SI96sp=Histone H2B.3 Arabidopsis thaliana (Mouse-ear cress)			AT2G28720.1	Histone superfamily protein	0.590145	8.87895	0.482855	1
pp_209643_6_1	pp_209643		A0A199URH5tr=60S ribosomal protein L21-1 Ananas comosus (Pineapple) (Ananas ananas)	sp_v3.0_unigene16586	unigene16586	AT1G57660.1	Translation protein SH3-like family protein	0.346634	8.76935	0.482966	1
pp_195132_4_6	pp_195132		A0A118JSM4tr=NAD(P)-binding domain-containing protein Cynara cardunculus var. scolymus (Artichoke) (Cynara scolymus)	sp_v3.0_unigene22679	unigene22679	AT1G32220.1	NAD(P)-binding Rossmann-fold superfamily protein	0.955802	8.66634	0.483094	1
pp_252651_1_1	pp_252651		A4ZDL6sp=Antifungal protein ginkbilobin-2 Ginkgo biloba (Ginkgo) (Maidenhair tree)			#N/A	#N/A	0.604057	8.91615	0.48375	1
pp_61987_1_6	pp_61987		Q9LD57sp=Phosphoglycerate kinase "1," chloroplastic Arabidopsis thaliana (Mouse-ear cress)	sp_v3.0_unigene10495	unigene10495	AT3G12780.1	phosphoglycerate kinase 1	-0.383622	8.81598	0.485278	1
pp_229462_4_6	pp_229462		A9T2Z0tr=Rab11/RabA-family small GTPase Physcomitrella patens subsp. patens (Moss)	sp_v3.0_unigene7406	isotig46937	AT5G59150.1	RAB GTPase homolog A2D	-0.375352	8.82348	0.485324	1
pp_236229_5_6	pp_236229		A0A0C9S6P7tr=TSA: Wollemia nobilis Ref_Wollemi_Transcript_14472_1488 transcribed RNA sequence Wollemia nobilis			AT1G60690.1	NAD(P)-linked oxidoreductase superfamily protein	0.413688	8.73247	0.485992	1
pp_78529_5_12	pp_78529		EnsemblProtists:EKX51429} Guillardia theta CCMP2712	sp_v3.0_unigene11710	unigene11710	AT1G55900.1	Haloacid dehalogenase-like hydrolase (HAD) superfamily protein	1.21241	8.60022	0.486037	1
pp_237320_6_6	pp_237320		B8LR82sp=Pyruvate kinase Picea sitchensis (Sitka spruce) (Pinus sitchensis)	sp_v3.0_unigene16504	isotig43430	AT5G08570.1	Pyruvate kinase family protein	-0.408315	8.73506	0.486418	1
pp_93529_5_1	pp_93529		P51132sp=Cytochrome b-c1 complex subunit "Rieske-2," mitochondrial Nicotiana tabacum (Common tobacco)	sp_v3.0_unigene17044	unigene17044	AT5G13430.1	Ubiquinol-cytochrome C reductase iron-sulfur subunit	0.904537	8.67759	0.486439	1
pp_99710_3_4	pp_99710		A5HIY2sp=Peptidyl-prolyl cis-trans isomerase Pinus taeda (Loblolly pine)	sp_v3.0_unigene1952	isotig33682	AT2G16600.1	rotamase CYP 3	-0.544252	8.92443	0.487079	1
pp_121507_3_17	pp_121507		EnsemblPlants:GLYMA09G36050.2} Glycine max (Soybean) (Glycine hispida)	sp_v3.0_unigene2300	unigene2300	AT3G63460.1	transducin family protein / WD-40 repeat family protein	1.08146	8.63609	0.487371	1
pp_207962_2_3	pp_207962		A0A078FVK7tr=BnaC09g41130D protein Brassica napus (Rape)	sp_v3.0_unigene489	isotig13407	AT5G16710.1	dehydroascorbate reductase 1	0.855789	8.69609	0.487478	1
pp_208968_4_1	pp_208968		B8LKD4tr=Putative uncharacterized protein Picea sitchensis (Sitka spruce) (Pinus sitchensis)	sp_v3.0_unigene19668		AT4G39230.1	NmrA-like negative transcriptional regulator family protein	-0.535454	8.90768	0.487909	1
pp_209169_1_4	pp_209169		A0A199VIL7tr=10 kDa chaperonin Ananas comosus (Pineapple) (Ananas ananas)	sp_v3.0_unigene30336	unigene30336	AT1G14980.1	chaperonin 10	-0.59253	8.96964	0.488792	1
pp_141487_4_1	pp_141487		P26857sp=Cytochrome c oxidase subunit 2 Marchantia polymorpha (Liverwort) (Marchantia aquatica) Mitochondrion	sp_v3.0_unigene15639	unigene15639	ATMG00160.1	cytochrome oxidase 2	-0.494945	8.88805	0.488961	1
pp_155288_5_2	pp_155288		Q9SI96sp=Histone H2B.3 Arabidopsis thaliana (Mouse-ear cress)			AT2G28720.1	Histone superfamily protein	0.58718	8.87934	0.490247	1
pp_247338_3_9	pp_247338		Q35322sp=NADH dehydrogenase	sp_v3.0_unigene13756	isotig52599	ATMG00070.1	NADH dehydrogenase subunit 9	0.874616	8.6825	0.490449	1
pp_80897_1_4	pp_80897		Q3HRT2tr=Putative glycine-rich protein Picea glauca (White spruce) (Pinus glauca)	sp_v3.0_unigene7992	unigene7992	AT4G38680.1	glycine rich protein 2	0.333671	8.79026	0.491128	1
pp_58518_1_9	pp_58518		P42056sp=Mitochondrial outer membrane protein porin of 36 kDa Solanum tuberosum (Potato)	sp_v3.0_unigene18453	isotig26236	AT5G57490.1	voltage dependent anion channel 4	-0.472202	8.87537	0.491433	1
pp_179059_5_1	pp_179059		A0A0C9S5J2tr=TSA: Wollemia nobilis Ref_Wollemi_Transcript_19020_2505 transcribed RNA sequence Wollemia nobilis	sp_v3.0_unigene29929	unigene29929	AT1G72160.1	Sec14p-like phosphatidylinositol transfer family protein	1.02417	8.64431	0.491739	1
pp_146611_1_3	pp_146611		Q02254sp=Nucleoside diphosphate kinase 1 Spinacia oleracea (Spinach)	sp_v3.0_unigene16966	isotig22484	AT4G09320.1	nucleoside diphosphate kinase	0.554576	8.9136	0.492053	1
pp_117764_4_3	pp_117764		A0A0D6QR66tr=Uncharacterized protein Araucaria cunninghamii (Hoop pine) (Moreton Bay pine)			AT4G28670.1	cysteine-rich RECEPTOR-like kinase%2C putative (DUF26)	-0.52728	8.9222	0.492365	1
pp_139398_6_1	pp_139398		O22582sp=Histone H2B Gossypium hirsutum (Upland cotton) (Gossypium mexicanum)			AT2G28720.1	Histone superfamily protein	0.61059	8.90123	0.494193	1
pp_185205_2_1	pp_185205		Q944B7sp=Superoxide dismutase	sp_v3.0_unigene16930	isotig50148	AT2G28190.1	copper/zinc superoxide dismutase 2	0.940596	8.6679	0.494364	1
pp_224382_4_35	pp_224382		M7YF02tr=26S proteasome non-ATPase regulatory subunit RPN12A Triticum urartu (Red wild einkorn) (Crithodium urartu)	sp_v3.0_unigene1070	isotig47140	AT1G64520.1	regulatory particle non-ATPase 12A	1.06131	8.63215	0.494826	1
pp_191864_6_5	pp_191864		A0A199W7S4tr=Universal stress protein A-like protein Ananas comosus (Pineapple) (Ananas ananas)	sp_v3.0_unigene17066	unigene17066	AT3G03270.2	Adenine nucleotide alpha hydrolases-like superfamily protein	-0.401076	8.85287	0.495209	1
pp_146005_2_2	pp_146005		V9VGU0tr=Vicilin Pinus koraiensis (Korean pine)	sp_v3.0_unigene593	isotig30068	#N/A	#N/A	0.779458	8.72973	0.495516	1
pp_124119_5_60	pp_124119		A9NXQ0tr=Putative uncharacterized protein Picea sitchensis (Sitka spruce) (Pinus sitchensis)	sp_v3.0_unigene17334	isotig46291	AT2G47470.1	thioredoxin family protein	0.745947	8.65948	0.495547	1
pp_134880_6_2	pp_134880		A0A088BGJ0tr=Flavanone 3-hydroxylase Pinus radiata (Monterey pine) (Pinus insignis)	sp_v3.0_unigene884		AT3G51240.1	flavanone 3-hydroxylase	-0.338671	8.78697	0.496411	1
pp_218269_3_1	pp_218269		P30079sp=Chalcone synthase Pinus sylvestris (Scots pine)			AT5G13930.1	Chalcone and stilbene synthase family protein	-0.458379	8.75164	0.49646	1
pp_209534_6_37	pp_209534		A9NUY8sp=Catalase Picea sitchensis (Sitka spruce) (Pinus sitchensis)	sp_v3.0_unigene23356	isotig11537	AT1G20620.1	catalase 3	-0.313987	8.79982	0.496919	1
pp_202282_5_2	pp_202282		Q9LT08sp=26S proteasome non-ATPase regulatory subunit 14 homolog Arabidopsis thaliana (Mouse-ear cress)	sp_v3.0_unigene17446	PUT-15573	AT5G23540.1	Mov34/MPN/PAD-1 family protein	-0.539336	8.9402	0.497044	1
pp_143871_3_11	pp_143871		M2X5W8tr=Galactokinase Galdieria sulphuraria (Red alga)	sp_v3.0_unigene5690	isotig27816	AT3G06580.1	Mevalonate/galactokinase family protein	-0.420624	8.73225	0.497866	1
pp_189119_1_12	pp_189119		B9DFG5sp=PTI1-like tyrosine-protein kinase 3 Arabidopsis thaliana (Mouse-ear cress)	sp_v3.0_unigene1571	isotig28476	AT1G06700.1	Protein kinase superfamily protein	-0.327734	8.80638	0.498066	1
pp_199208_1_22	pp_199208		P93338sp=NADP-dependent glyceraldehyde-3-phosphate dehydrogenase Nicotiana plumbaginifolia (Leadwort-leaved tobacco) (Tex-Mex tobacco)	sp_v3.0_unigene41574	isotig44183	AT2G24270.1	aldehyde dehydrogenase 11A3	0.534689	8.69815	0.498299	1
pp_132813_4_1	pp_132813		B9REE7tr=SPFH domain-containing protein "2," putative Ricinus communis (Castor bean)	sp_v3.0_unigene970	unigene970	AT2G03510.1	SPFH/Band 7/PHB domain-containing membrane-associated protein family	1.10872	8.61735	0.499274	1
pp_198677_6_5	pp_198677		D2D321tr=Heat shock protein 70 Gossypium hirsutum (Upland cotton) (Gossypium mexicanum)			AT3G12580.1	heat shock protein 70	-0.376235	8.74318	0.49981	1
pp_61984_1_10	pp_61984		A0A118K159sp=Phosphoglycerate kinase Cynara cardunculus var. scolymus (Artichoke) (Cynara scolymus)	sp_v3.0_unigene10495	unigene10495	AT1G79550.1	phosphoglycerate kinase	-0.377286	8.82496	0.500299	1
pp_227067_3_3	pp_227067		A0A0C9S3Z1tr=TSA: Wollemia nobilis Ref_Wollemi_Transcript_14467_1201 transcribed RNA sequence Wollemia nobilis			#N/A	#N/A	0.932439	8.66335	0.500872	1
pp_217041_2_1	pp_217041		A0A176VD92tr=Uncharacterized protein Marchantia polymorpha subsp. polymorpha	sp_v3.0_unigene25158	unigene25158	AT5G39130.1	RmlC-like cupins superfamily protein	-0.543881	8.93664	0.500912	1
pp_142210_3_4	pp_142210		A0A0C9S3A1tr=TSA: Wollemia nobilis Ref_Wollemi_Transcript_15414_792 transcribed RNA sequence Wollemia nobilis	sp_v3.0_unigene9374	isotig55527	AT5G52840.1	NADH-ubiquinone oxidoreductase-like protein	0.344672	8.77448	0.501124	1
pp_209971_3_5	pp_209971		A9NTU4tr=Putative uncharacterized protein Picea sitchensis (Sitka spruce) (Pinus sitchensis)	sp_v3.0_unigene8460	isotig92199	AT2G37220.1	RNA-binding (RRM/RBD/RNP motifs) family protein	0.645833	8.68274	0.501659	1
pp_142907_3_1	pp_142907		---NA---	sp_v3.0_unigene2826	unigene2826	#N/A	#N/A	1.03321	8.63398	0.501984	1
pp_212347_1_2	pp_212347		B8LLZ7sp=Pyruvate kinase Picea sitchensis (Sitka spruce) (Pinus sitchensis)			AT3G52990.1	Pyruvate kinase family protein	-0.500106	8.70264	0.502766	1
pp_108765_2_25	pp_108765		A0A0L9U5X2tr=Uncharacterized protein Phaseolus angularis (Azuki bean) (Vigna angularis)	sp_v3.0_unigene11673	unigene11673	AT5G40810.1	Cytochrome C1 family	1.03766	8.6317	0.502899	1
pp_236227_5_1	pp_236227		A0A0C9QPQ3tr=TSA: Wollemia nobilis Ref_Wollemi_Transcript_14470_1609 transcribed RNA sequence Wollemia nobilis			AT1G60690.1	NAD(P)-linked oxidoreductase superfamily protein	1.056	8.6269	0.503065	1
pp_141038_2_45	pp_141038		Q9FJH0sp=Ras-related protein RABA1f Arabidopsis thaliana (Mouse-ear cress)	sp_v3.0_unigene16972	isotig15417	AT5G60860.1	RAB GTPase homolog A1F	0.837681	8.68568	0.503069	1
pp_155290_5_2	pp_155290		O23629sp=Histone H2B.6 Arabidopsis thaliana (Mouse-ear cress)			AT3G45980.1	Histone superfamily protein	0.568688	8.88161	0.503979	1
pp_250898_6_6	pp_250898		Q5F4K8sp=Aspartate aminotransferase Pinus pinaster (Maritime pine)	sp_v3.0_unigene16566	isotig43598	AT2G22250.1	aspartate aminotransferase	1.03447	8.63291	0.504548	1
pp_196476_5_1	pp_196476		A0A0D6QU82sp=Pyrophosphate--fructose 6-phosphate 1-phosphotransferase subunit alpha Araucaria cunninghamii (Hoop pine) (Moreton Bay pine)	sp_v3.0_unigene12998	unigene12998	AT1G76550.1	Phosphofructokinase family protein	-0.420383	8.73389	0.504593	1
pp_61708_2_1	pp_61708		O22582sp=Histone H2B Gossypium hirsutum (Upland cotton) (Gossypium mexicanum)	sp_v3.0_unigene13751	unigene13751	AT3G46030.1	Histone superfamily protein	0.571932	8.88609	0.506055	1
pp_200390_6_4	pp_200390		A0A1D1XJZ2tr=SEC23-interacting protein Anthurium amnicola	sp_v3.0_unigene27536	unigene27536	AT3G07170.1	Sterile alpha motif (SAM) domain-containing protein	0.867537	8.67964	0.506332	1
pp_89744_2_6	pp_89744		A0A0C9RJG3tr=TSA: Wollemia nobilis Ref_Wollemi_Transcript_14624_1525 transcribed RNA sequence Wollemia nobilis	sp_v3.0_unigene17753	isotig10239	AT5G61510.1	GroES-like zinc-binding alcohol dehydrogenase family protein	-0.378488	8.84317	0.506552	1
pp_233680_4_5	pp_233680		A0A078GVP8tr=BnaA06g25280D protein Brassica napus (Rape)	sp_v3.0_unigene7476	isotig42188	AT3G03060.1	P-loop containing nucleoside triphosphate hydrolases superfamily protein	1.04124	8.62708	0.507819	1
pp_203968_1_6	pp_203968		EnsemblPlants:Zm00001d053865_T007} Zea mays (Maize)	sp_v3.0_unigene11017	isotig47921	AT1G02780.1	Ribosomal protein L19e family protein	-0.306471	8.7769	0.507909	1
pp_244938_4_5	pp_244938		B9S1U1tr=ATP-dependent clp protease ATP-binding subunit "clpx," putative Ricinus communis (Castor bean)	sp_v3.0_unigene13370	unigene13370	AT1G33360.1	ATP-dependent Clp protease	0.981765	8.6424	0.508653	1
pp_105358_6_8	pp_105358		A0A022QR49tr=Uncharacterized protein Erythranthe guttata (Yellow monkey flower) (Mimulus guttatus)	sp_v3.0_unigene17254	unigene17254	AT3G04790.1	Ribose 5-phosphate isomerase%2C type A protein	0.363688	8.82047	0.508685	1
pp_233457_2_4	pp_233457		Q9LL41tr=Phenylcoumaran benzylic ether reductase PT1 Pinus taeda (Loblolly pine)			AT4G39230.1	NmrA-like negative transcriptional regulator family protein	-0.512487	8.92517	0.509335	1
pp_117931_3_4	pp_117931		A9NQB1sp=Glutathione peroxidase Picea sitchensis (Sitka spruce) (Pinus sitchensis)			AT4G11600.1	glutathione peroxidase 6	0.858132	8.68453	0.509685	1
pp_225244_3_5	pp_225244		A0A103XDJ0tr=Ribosomal protein S19A/S15e Cynara cardunculus var. scolymus (Artichoke) (Cynara scolymus)	sp_v3.0_unigene1619	isotig06810	AT5G09510.1	Ribosomal protein S19 family protein	-1.19166	8.58895	0.50987	1
pp_153575_1_5	pp_153575		A0A0C9S5N1tr=TSA: Wollemia nobilis Ref_Wollemi_Transcript_18781_1863 transcribed RNA sequence Wollemia nobilis	sp_v3.0_unigene5373	unigene5373	AT2G31810.1	ACT domain-containing small subunit of acetolactate synthase protein	0.954626	8.64973	0.510368	1
pp_234157_6_3	pp_234157		A0A151QX96tr=Putative flavin-containing monooxygenase 1 Cajanus cajan (Pigeon pea) (Cajanus indicus)	sp_v3.0_unigene23261	isotig26018	AT5G45180.1	Flavin-binding monooxygenase family protein	-1.23281	8.5564	0.510528	1
pp_78809_1_7	pp_78809		A0A165ZVW5sp=Arginine biosynthesis bifunctional protein "ArgJ," chloroplastic Daucus carota subsp. sativus	sp_v3.0_unigene7147	isotig43538	AT2G37500.1	arginine biosynthesis protein ArgJ family	-0.35154	8.82682	0.511396	1
pp_211903_3_1	pp_211903		A6N837sp=Sucrose synthase Pinus taeda (Loblolly pine)	sp_v3.0_unigene1829	isotig19111	AT4G02280.1	sucrose synthase 3	-0.3609	8.74501	0.512414	1
pp_116905_1_19	pp_116905		Q943F3sp=60S ribosomal protein L18a Oryza sativa subsp. japonica (Rice)	sp_v3.0_unigene1871	unigene1871	AT2G34480.1	Ribosomal protein L18ae/LX family protein	-0.375533	8.84052	0.512608	1
pp_152417_6_10	pp_152417		A0A0C9RQ83sp=Polyadenylate-binding protein Wollemia nobilis	sp_v3.0_unigene2151	isotig05406	AT4G34110.1	poly(A) binding protein 2	1.13583	8.5996	0.512772	1
pp_139785_2_30	pp_139785		SAAS:SAAS00312565} Picea sitchensis (Sitka spruce) (Pinus sitchensis)	sp_v3.0_unigene17023	unigene17100	AT2G01140.1	Aldolase superfamily protein	-0.461637	8.8839	0.512892	1
pp_167070_5_16	pp_167070		A0A0M0JY96sp=Adenosylhomocysteinase Chrysochromulina sp. CCMP291	sp_v3.0_unigene15993	isotig27566	AT3G59970.3	methylenetetrahydrofolate reductase 1	-0.414107	8.73181	0.513201	1
pp_133125_3_7	pp_133125		Q9M1B9sp=Probable fructokinase-4 Arabidopsis thaliana (Mouse-ear cress)	sp_v3.0_unigene11914	isotig47167	AT3G59480.1	pfkB-like carbohydrate kinase family protein	-0.410286	8.85619	0.51331	1
pp_225106_4_10	pp_225106		H9CCH6tr=Acetyl-CoA carboxylase Nicotiana tabacum (Common tobacco)	sp_v3.0_unigene36734	unigene36734	AT5G35360.1	acetyl Co-enzyme a carboxylase biotin carboxylase subunit	-0.308152	8.77154	0.513658	1
pp_235454_3_8	pp_235454		A0A0Y0AMC0tr=Long chain acyl-CoA synthetase 6 Arachis hypogaea (Peanut)	sp_v3.0_unigene899	unigene5389	AT3G05970.1	long-chain acyl-CoA synthetase 6	0.960753	8.64732	0.513747	1
pp_167761_3_5	pp_167761		M7ZFA8tr=Histone H3.2 Triticum urartu (Red wild einkorn) (Crithodium urartu)	sp_v3.0_unigene35961	isotig10123	AT1G75600.1	Histone superfamily protein	0.936766	8.65576	0.513828	1
pp_153576_1_5	pp_153576		A0A0C9S5N1tr=TSA: Wollemia nobilis Ref_Wollemi_Transcript_18781_1863 transcribed RNA sequence Wollemia nobilis	sp_v3.0_unigene5373	unigene5373	AT2G31810.1	ACT domain-containing small subunit of acetolactate synthase protein	0.976896	8.64224	0.513906	1
pp_197769_4_13	pp_197769		A9NUJ0sp=Aspartate aminotransferase Picea sitchensis (Sitka spruce) (Pinus sitchensis)	sp_v3.0_unigene17743	unigene17743	AT2G30970.1	aspartate aminotransferase 1	0.595619	8.68162	0.514704	1
pp_231844_1_7	pp_231844		A0A0B0P5U5tr=Putative yqjG Gossypium arboreum (Tree cotton) (Gossypium nanking)	sp_v3.0_unigene26687	isotig11668	AT4G19880.1	Glutathione S-transferase family protein	0.345373	8.74974	0.515192	1
pp_73030_2_2	pp_73030		Q2QNG7sp=ATP-citrate synthase alpha chain protein 3 Oryza sativa subsp. japonica (Rice)	sp_v3.0_unigene2226	unigene2226	AT1G10670.1	ATP-citrate lyase A-1	-0.326403	8.76168	0.515263	1
pp_229575_4_1	pp_229575		Q8LKV5tr=Steroleosin-B Sesamum indicum (Oriental sesame) (Sesamum orientale)	sp_v3.0_unigene198421	isotig70833	AT4G10020.1	hydroxysteroid dehydrogenase 5	0.708456	8.78517	0.515529	1
pp_198679_4_16	pp_198679		A0A0A7LUI9tr=Heat shock protein 70 Albuca bracteata (False sea onion) (Ornithogalum longebracteatum)	sp_v3.0_unigene17291	unigene17291	AT3G12580.1	heat shock protein 70	-0.422899	8.72392	0.515555	1
pp_242056_5_4	pp_242056		A9RPY0sp=4-hydroxyphenylpyruvate dioxygenase Physcomitrella patens subsp. patens (Moss)	sp_v3.0_unigene16431	isotig10669	AT1G06570.1	4-hydroxyphenylpyruvate dioxygenase	-0.363465	8.7527	0.515746	1
pp_112007_6_3	pp_112007		A0A0C9S7L3tr=TSA: Wollemia nobilis Ref_Wollemi_Transcript_13292_1794 transcribed RNA sequence Wollemia nobilis	sp_v3.0_unigene11434	unigene11434	AT1G51710.1	ubiquitin-specific protease 6	-0.416207	8.72493	0.516124	1
pp_212882_5_8	pp_212882		A0A1D5WA16tr=Uncharacterized protein Triticum aestivum (Wheat)	sp_v3.0_unigene34083	isotig47789	AT1G07370.1	proliferating cellular nuclear antigen 1	-0.387441	8.85349	0.51641	1
pp_73043_6_2	pp_73043		A2WRR5tr=Putative uncharacterized protein Oryza sativa subsp. indica (Rice)	sp_v3.0_unigene24644	unigene24644	AT3G47590.1	alpha/beta-Hydrolases superfamily protein	0.798591	8.68871	0.517253	1
pp_205321_5_1	pp_205321		O22582sp=Histone H2B Gossypium hirsutum (Upland cotton) (Gossypium mexicanum)	sp_v3.0_unigene4452	unigene4452	AT2G28720.1	Histone superfamily protein	0.553475	8.88353	0.51749	1
pp_226713_5_4	pp_226713		Q9AY33tr=Arginase Pinus taeda (Loblolly pine)	sp_v3.0_unigene23824	unigene23824	AT4G08900.1	arginase	0.860134	8.67307	0.517585	1
pp_163742_6_5	pp_163742		P34091sp=60S ribosomal protein L6 Mesembryanthemum crystallinum (Common ice plant) (Cryophytum crystallinum)	sp_v3.0_unigene24008	unigene126742	AT1G74050.1	Ribosomal protein L6 family protein	0.463555	8.71482	0.51796	1
pp_213213_1_7	pp_213213		A0A0C9S403tr=TSA: Wollemia nobilis Ref_Wollemi_Transcript_26883_1326 transcribed RNA sequence Wollemia nobilis	sp_v3.0_unigene17885	isotig30158	AT2G21250.1	NAD(P)-linked oxidoreductase superfamily protein	-0.393338	8.85621	0.518154	1
pp_107755_5_5	pp_107755		Q9SM09sp=V-type proton ATPase catalytic subunit A Citrus unshiu (Satsuma mandarin) (Citrus nobilis var. unshiu)	sp_v3.0_unigene7150	unigene7150	AT1G78900.1	vacuolar ATP synthase subunit A	-0.320837	8.76882	0.519034	1
pp_112235_3_6	pp_112235		A0A0C9S7T3tr=TSA: Wollemia nobilis Ref_Wollemi_Transcript_12805_1461 transcribed RNA sequence Wollemia nobilis	sp_v3.0_unigene21274	isotig11978	AT1G47710.2	Serine protease inhibitor (SERPIN) family protein	-0.322872	8.7567	0.519297	1
pp_160988_3_3	pp_160988		---NA---			#N/A	#N/A	0.926944	8.66364	0.519937	1
pp_234999_1_2	pp_234999		B8LQ50sp=UDP-glucose 6-dehydrogenase Picea sitchensis (Sitka spruce) (Pinus sitchensis)	sp_v3.0_unigene17333	isotig27624	AT3G29360.1	UDP-glucose 6-dehydrogenase family protein	-0.41394	8.728	0.520336	1
pp_127058_3_6	pp_127058		A0A078E0T0tr=BnaC04g47280D protein Brassica napus (Rape)	sp_v3.0_unigene35442	unigene209735	AT3G56340.1	Ribosomal protein S26e family protein	-0.504598	8.92982	0.520776	1
pp_203836_3_6	pp_203836		A0A061GS89tr=Nitrilase/cyanide hydratase and apolipoprotein N-acyltransferase family protein isoform 1 Theobroma cacao (Cacao) (Cocoa)	sp_v3.0_unigene18248	isotig07189	AT2G27450.1	nitrilase-like protein 1	0.803976	8.68439	0.521148	1
pp_98947_6_5	pp_98947		A0A0D2TPX1sp=Dolichyl-diphosphooligosaccharide--protein glycosyltransferase 48 kDa subunit Gossypium raimondii (New World cotton)	sp_v3.0_unigene22575	isotig44913	AT5G66680.1	dolichyl-diphosphooligosaccharide-protein glycosyltransferase 48kDa subunit family protein	-0.420525	8.72953	0.521346	1
pp_153133_2_4	pp_153133		A0A0C9QQY6tr=TSA: Wollemia nobilis Ref_Wollemi_Transcript_13485_1883 transcribed RNA sequence Wollemia nobilis			AT3G05530.1	regulatory particle triple-A ATPase 5A	-0.31233	8.76045	0.521775	1
pp_104987_6_1	pp_104987		A0A0C9S2A1tr=TSA: Wollemia nobilis Ref_Wollemi_Transcript_20673_1009 transcribed RNA sequence Wollemia nobilis	sp_v3.0_unigene17478	unigene17478	AT3G46940.1	DUTP-PYROPHOSPHATASE-LIKE 1	0.848885	8.67764	0.521944	1
pp_235680_6_3	pp_235680		C0PS34tr=Putative uncharacterized protein Picea sitchensis (Sitka spruce) (Pinus sitchensis)	sp_v3.0_unigene1416	unigene1416	AT3G14750.1	structural maintenance of chromosomes domain protein	-0.492886	8.90211	0.522907	1
pp_170932_5_4	pp_170932		A0A0C9S870tr=TSA: Wollemia nobilis Ref_Wollemi_Transcript_5562_1005 transcribed RNA sequence Wollemia nobilis	sp_v3.0_unigene29677	isotig20812	AT5G16130.1	Ribosomal protein S7e family protein	-0.297302	8.77241	0.524088	1
pp_169366_1_4	pp_169366		A0A0D9XP61tr=Uncharacterized protein Leersia perrieri	sp_v3.0_unigene29910	unigene29910	AT4G34555.1	Ribosomal protein S25 family protein	0.608152	8.93955	0.524208	1
pp_68475_2_13	pp_68475		K8FDV3sp=Glutamine synthetase Pinus pinaster (Maritime pine)		isotig47399	AT5G37600.1	hypothetical protein	-0.296343	8.78057	0.52453	1
pp_123494_5_4	pp_123494		Q2ENB1tr=Chalcone synthase Abies alba (Edeltanne) (European silver fir)			AT5G13930.1	Chalcone and stilbene synthase family protein	-0.444092	8.744	0.524742	1
pp_153234_5_9	pp_153234		A0A0B2NRW2sp=Eukaryotic translation initiation factor 6 Glycine soja (Wild soybean)	sp_v3.0_unigene44871	unigene44871	AT3G55620.1	Translation initiation factor IF6	0.80158	8.6833	0.525669	1
pp_61985_1_6	pp_61985		A0A118K159sp=Phosphoglycerate kinase Cynara cardunculus var. scolymus (Artichoke) (Cynara scolymus)	sp_v3.0_unigene10495	unigene10495	AT1G56190.1	Phosphoglycerate kinase family protein	-0.3265	8.80238	0.525912	1
pp_155874_6_3	pp_155874		A0A1D1XE31tr=Nudix hydrolase 3 Anthurium amnicola	sp_v3.0_unigene1369	isotig17390	AT1G79690.1	nudix hydrolase homolog 3	-0.497441	8.93197	0.526346	1
pp_181249_4_1	pp_181249		A9NUJ4tr=Putative uncharacterized protein Picea sitchensis (Sitka spruce) (Pinus sitchensis)			AT1G77120.1	alcohol dehydrogenase 1	0.848133	8.67136	0.526894	1
pp_181280_4_12	pp_181280		Q93VT8sp=ATP-citrate synthase beta chain protein 1 Oryza sativa subsp. japonica (Rice)	sp_v3.0_unigene9774	unigene9774	AT3G06650.1	ATP-citrate lyase B-1	-0.333729	8.75186	0.527148	1
pp_215987_1_1	pp_215987		A0A0C9S4I2tr=TSA: Wollemia nobilis Ref_Wollemi_Transcript_25142_1247 transcribed RNA sequence Wollemia nobilis			AT2G01250.1	Ribosomal protein L30/L7 family protein	0.318431	8.76049	0.527315	1
pp_154587_1_5	pp_154587		W9S8N8tr=Vacuolar-sorting receptor 3 Morus notabilis	sp_v3.0_unigene46680	isotig17666	AT2G14720.1	vacuolar sorting receptor 4	0.957741	8.63938	0.527371	1
pp_152989_5_5	pp_152989		A9NRJ4sp=Cysteine synthase Picea sitchensis (Sitka spruce) (Pinus sitchensis)			AT2G43750.1	O-acetylserine (thiol) lyase B	0.310197	8.76037	0.527379	1
pp_224327_3_5	pp_224327		A0A0C9SAD9tr=TSA: Wollemia nobilis Ref_Wollemi_Transcript_4013_1555 transcribed RNA sequence Wollemia nobilis	sp_v3.0_unigene22934	unigene22934	AT4G22240.1	Plastid-lipid associated protein PAP / fibrillin family protein	0.302895	8.78087	0.527603	1
pp_213212_3_13	pp_213212		A0A0C9S403tr=TSA: Wollemia nobilis Ref_Wollemi_Transcript_26883_1326 transcribed RNA sequence Wollemia nobilis	sp_v3.0_unigene17885	isotig30158	AT2G21250.1	NAD(P)-linked oxidoreductase superfamily protein	-0.377811	8.85229	0.527847	1
pp_130612_4_6	pp_130612		Q9M7T0sp=Peroxiredoxin-2F, mitochondrial Arabidopsis thaliana (Mouse-ear cress)	sp_v3.0_unigene37866	unigene37866	AT3G06050.1	peroxiredoxin IIF	-0.470464	8.89485	0.527865	1
pp_196474_5_1	pp_196474		A0A0C9RUV0sp=Pyrophosphate--fructose 6-phosphate 1-phosphotransferase subunit alpha Wollemia nobilis	sp_v3.0_unigene12998	unigene12998	AT1G20950.1	Phosphofructokinase family protein	-0.395869	8.73589	0.52788	1
pp_205705_3_1	pp_205705		B8LPT8tr=Putative uncharacterized protein Picea sitchensis (Sitka spruce) (Pinus sitchensis)	sp_v3.0_unigene4803	unigene126825	AT3G13224.2	RNA-binding (RRM/RBD/RNP motifs) family protein	1.01913	8.61972	0.527937	1
pp_209064_6_3	pp_209064		M4HY05sp=Bifunctional levopimaradiene "synthase," chloroplastic Pinus contorta (Shore pine) (Lodgepole pine)			AT4G02780.1	Terpenoid cyclases/Protein prenyltransferases superfamily protein	0.925373	8.65944	0.528137	1
pp_68430_1_3	pp_68430		A0A0C9S6R9tr=TSA: Wollemia nobilis Ref_Wollemi_Transcript_10627_2024 transcribed RNA sequence Wollemia nobilis	sp_v3.0_unigene17819	unigene17819	AT1G51980.1	Insulinase (Peptidase family M16) protein	-0.30905	8.76518	0.528722	1
pp_79480_4_3	pp_79480		A0A1D1ZF88tr=Phospholipase A1-II 1 Anthurium amnicola	sp_v3.0_unigene35689	unigene35689	AT4G18550.1	alpha/beta-Hydrolases superfamily protein	1.04011	8.61481	0.5295	1
pp_141037_3_8	pp_141037		A0A061F8H8tr=RAB GTPase A1F Theobroma cacao (Cacao) (Cocoa)	sp_v3.0_unigene16972	isotig15417	AT5G60860.1	RAB GTPase homolog A1F	0.790468	8.6872	0.529773	1
pp_153131_2_4	pp_153131		O23894sp=26S protease regulatory subunit 6A homolog Brassica campestris (Field mustard)	sp_v3.0_unigene127075	isotig45373	AT3G05530.1	regulatory particle triple-A ATPase 5A	-0.313744	8.75856	0.529938	1
pp_119284_2_2	pp_119284		Q10JD1tr=Retrotransposon "protein," "putative," Ty1-copia subclass Oryza sativa subsp. japonica (Rice)	sp_v3.0_unigene30725	isotig37992	AT3G02080.1	Ribosomal protein S19e family protein	0.379627	8.84483	0.530121	1
pp_82630_4_1	pp_82630		A9P0H5tr=Putative uncharacterized protein Picea sitchensis (Sitka spruce) (Pinus sitchensis)	sp_v3.0_unigene11567	unigene11567	AT1G77120.1	alcohol dehydrogenase 1	0.834368	8.67219	0.530722	1
pp_203190_5_4	pp_203190		A0A0C9QRR2tr=TSA: Wollemia nobilis Ref_Wollemi_Transcript_12526_798 transcribed RNA sequence Wollemia nobilis	sp_v3.0_unigene12732	isotig02736	AT1G07770.1	ribosomal protein S15A	0.381037	8.84691	0.5308	1
pp_208854_1_6	pp_208854		A0A0E0N220tr=Uncharacterized protein Oryza rufipogon (Brownbeard rice) (Asian wild rice)	sp_v3.0_unigene23195	isotig50281	AT1G78780.3	pathogenesis-related family protein	0.881997	8.66016	0.531001	1
pp_173291_5_1	pp_173291		A0A0C9S3Y8tr=TSA: Wollemia nobilis Ref_Wollemi_Transcript_14473_1509 transcribed RNA sequence Wollemia nobilis			AT1G60710.1	NAD(P)-linked oxidoreductase superfamily protein	0.370713	8.73397	0.531068	1
pp_224384_5_3	pp_224384		M7YF02tr=26S proteasome non-ATPase regulatory subunit RPN12A Triticum urartu (Red wild einkorn) (Crithodium urartu)	sp_v3.0_unigene1070	isotig47140	AT1G64520.1	regulatory particle non-ATPase 12A	1.00214	8.62391	0.531712	1
pp_237304_2_10	pp_237304		P51414sp=60S ribosomal protein L26-1 Arabidopsis thaliana (Mouse-ear cress)	sp_v3.0_unigene31296	isotig53528	AT3G49910.1	Translation protein SH3-like family protein	0.389609	8.84648	0.531813	1
pp_218271_3_1	pp_218271		P30079sp=Chalcone synthase Pinus sylvestris (Scots pine)			AT5G13930.1	Chalcone and stilbene synthase family protein	-0.444401	8.74048	0.531956	1
pp_73888_6_8	pp_73888		B8LNI5sp=Beta-adaptin-like protein Picea sitchensis (Sitka spruce) (Pinus sitchensis)	sp_v3.0_unigene2371	isotig27058	AT4G11380.1	Adaptin family protein	1.10876	8.60282	0.532707	1
pp_235844_6_3	pp_235844		---NA---	sp_v3.0_unigene1957	isotig52827	#N/A	#N/A	0.790513	8.69056	0.532712	1
pp_73115_1_4	pp_73115		A0A0C9S5Q8tr=TSA: Wollemia nobilis Ref_Wollemi_Transcript_18672_3067 transcribed RNA sequence Wollemia nobilis	sp_v3.0_unigene8453	unigene8453	AT2G25970.1	KH domain-containing protein	0.981193	8.62683	0.533698	1
pp_131108_6_4	pp_131108		A9NUF5sp=Phospho-2-dehydro-3-deoxyheptonate aldolase Picea sitchensis (Sitka spruce) (Pinus sitchensis)	sp_v3.0_unigene1150	unigene1150	AT1G22410.1	Class-II DAHP synthetase family protein	-0.379851	8.73904	0.534516	1
pp_189066_1_7	pp_189066		A0A0D6R1M9sp=Transaldolase Araucaria cunninghamii (Hoop pine) (Moreton Bay pine)	sp_v3.0_unigene3211	PUT-9075	AT5G13420.1	Aldolase-type TIM barrel family protein	-0.340014	8.80731	0.535484	1
pp_66391_5_1	pp_66391		B8LRT5tr=Putative uncharacterized protein Picea sitchensis (Sitka spruce) (Pinus sitchensis)	sp_v3.0_unigene34105	unigene34105	AT1G61720.1	NAD(P)-binding Rossmann-fold superfamily protein	-0.275509	8.77864	0.5358	1
pp_104676_1_10	pp_104676		A0A0C9QVI5tr=TSA: Wollemia nobilis Ref_Wollemi_Transcript_5756_2063 transcribed RNA sequence Wollemia nobilis	sp_v3.0_unigene17865	isotig28540	AT1G20200.1	PAM domain (PCI/PINT associated module) protein	-0.349866	8.75271	0.537155	1
pp_214150_4_9	pp_214150		A0A061G7T0tr=RNA-binding (RRM/RBD/RNP motifs) family protein isoform 2 Theobroma cacao (Cacao) (Cocoa)	sp_v3.0_unigene27035	isotig11177	AT4G17720.1	RNA-binding (RRM/RBD/RNP motifs) family protein	0.952069	8.63276	0.537315	1
pp_164210_2_5	pp_164210		A0A103YHB5tr=Heme peroxidase Cynara cardunculus var. scolymus (Artichoke) (Cynara scolymus)			AT3G45010.1	serine carboxypeptidase-like 48	0.903733	8.64678	0.537359	1
pp_157497_6_1	pp_157497		A0A0D2VJ69tr=Uncharacterized protein Gossypium raimondii (New World cotton)			AT1G16030.1	heat shock protein 70B	-0.298103	8.79134	0.537391	1
pp_137310_5_9	pp_137310		F6H776sp=Peroxidase Vitis vinifera (Grape)	sp_v3.0_unigene25997	unigene25997	AT4G11290.1	Peroxidase superfamily protein	0.960045	8.6299	0.537541	1
pp_190508_5_1	pp_190508		A9NKK9sp=40S ribosomal protein S4 Picea sitchensis (Sitka spruce) (Pinus sitchensis)	sp_v3.0_unigene17136	isotig12356	AT2G17360.1	Ribosomal protein S4 (RPS4A) family protein	0.872557	8.65912	0.538152	1
pp_66047_4_2	pp_66047		A0A103XY26tr=Uncharacterized protein Cynara cardunculus var. scolymus (Artichoke) (Cynara scolymus)	sp_v3.0_unigene12014	isotig45091	AT5G62790.1	1-deoxy-D-xylulose 5-phosphate reductoisomerase	1.02844	8.61379	0.538183	1
pp_237303_2_52	pp_237303		P51414sp=60S ribosomal protein L26-1 Arabidopsis thaliana (Mouse-ear cress)	sp_v3.0_unigene25547	unigene25547	AT3G49910.1	Translation protein SH3-like family protein	0.363055	8.8345	0.538791	1
pp_130511_4_11	pp_130511		A0A0C9S9G7tr=TSA: Wollemia nobilis Ref_Wollemi_Transcript_7751_1919 transcribed RNA sequence Wollemia nobilis	sp_v3.0_unigene7867	isotig42520	AT1G54100.1	aldehyde dehydrogenase 7B4	-0.563017	8.6801	0.539262	1
pp_157708_5_9	pp_157708		B9RAF1sp=Acetolactate synthase Ricinus communis (Castor bean)	sp_v3.0_unigene6529	unigene6529	AT5G17380.1	Thiamine pyrophosphate dependent pyruvate decarboxylase family protein	-0.334204	8.75028	0.540214	1
pp_85314_3_7	pp_85314		A0A151TD06tr=Ubiquitin fusion degradation protein 1 isogeny Cajanus cajan (Pigeon pea) (Cajanus indicus)	sp_v3.0_unigene95140	isotig26082	AT2G21270.3	ubiquitin fusion degradation 1	0.927739	8.63911	0.540539	1
pp_153126_3_1	pp_153126		G3C8Z7tr=Caffeic acid O-3-methyltransferase Pinus pinaster (Maritime pine)	sp_v3.0_unigene17184		AT5G54160.1	O-methyltransferase 1	0.952981	8.63585	0.540737	1
pp_202283_5_2	pp_202283		Q9LT08sp=26S proteasome non-ATPase regulatory subunit 14 homolog Arabidopsis thaliana (Mouse-ear cress)		isotig47476	AT5G23540.1	Mov34/MPN/PAD-1 family protein	-0.477719	8.93039	0.540754	1
pp_249962_1_4	pp_249962		P31166sp=Adenine phosphoribosyltransferase "1," chloroplastic Arabidopsis thaliana (Mouse-ear cress)	sp_v3.0_unigene17253	isotig11689	AT1G27450.1	adenine phosphoribosyl transferase 1	-0.343217	8.82958	0.541563	1
pp_214250_1_7	pp_214250		A0A0C9QR38tr=TSA: Wollemia nobilis Ref_Wollemi_Transcript_13270_2450 transcribed RNA sequence Wollemia nobilis	sp_v3.0_unigene8948	isotig42546	AT1G20160.1	Subtilisin-like serine endopeptidase family protein	0.340475	8.74298	0.541688	1
pp_189065_1_5	pp_189065		A0A0D6R1M9sp=Transaldolase Araucaria cunninghamii (Hoop pine) (Moreton Bay pine)	sp_v3.0_unigene3211	PUT-9075	AT5G13420.1	Aldolase-type TIM barrel family protein	-0.348906	8.82136	0.542874	1
pp_115511_2_1	pp_115511		A0A078F1X0tr=BnaA05g26910D protein Brassica napus (Rape)			AT3G12110.1	actin-11	-0.363376	8.8344	0.543367	1
pp_152992_6_1	pp_152992		A9NRJ4sp=Cysteine synthase Picea sitchensis (Sitka spruce) (Pinus sitchensis)			AT2G43750.1	O-acetylserine (thiol) lyase B	-0.423825	8.87622	0.544131	1
pp_152044_5_7	pp_152044		A0A078FJX3tr=BnaC08g09070D protein Brassica napus (Rape)	sp_v3.0_unigene4994	unigene4994	AT4G34660.1	SH3 domain-containing protein	0.806156	8.67289	0.544152	1
pp_152997_6_1	pp_152997		A9NRJ4sp=Cysteine synthase Picea sitchensis (Sitka spruce) (Pinus sitchensis)		isotig71745	AT3G59760.1	O-acetylserine (thiol) lyase isoform C	0.79834	8.67428	0.544763	1
pp_147681_5_2	pp_147681		A0A0C9S926tr=TSA: Wollemia nobilis Ref_Wollemi_Transcript_2277_1285 transcribed RNA sequence Wollemia nobilis	sp_v3.0_unigene16927	isotig25224	AT1G67430.1	Ribosomal protein L22p/L17e family protein	-0.455005	8.9026	0.545037	1
pp_117930_3_4	pp_117930		A9NQB1sp=Glutathione peroxidase Picea sitchensis (Sitka spruce) (Pinus sitchensis)			AT4G11600.1	glutathione peroxidase 6	-0.505422	8.95071	0.545737	1
pp_214247_1_7	pp_214247		A0A0C9QR38tr=TSA: Wollemia nobilis Ref_Wollemi_Transcript_13270_2450 transcribed RNA sequence Wollemia nobilis	sp_v3.0_unigene8948	isotig42546	AT1G20160.3	Subtilisin-like serine endopeptidase family protein	0.316492	8.74888	0.546087	1
pp_212259_6_21	pp_212259		P42055sp=Mitochondrial outer membrane protein porin of 34 kDa Solanum tuberosum (Potato)	sp_v3.0_unigene17847	isotig18674	AT5G67500.2	voltage dependent anion channel 2	-0.287071	8.8043	0.546289	1
pp_209176_3_7	pp_209176		A0A0C9RY86tr=TSA: Wollemia nobilis Ref_Wollemi_Transcript_4289_1518 transcribed RNA sequence Wollemia nobilis	sp_v3.0_unigene16925	isotig09185	AT1G68010.1	hydroxypyruvate reductase	-0.294969	8.7643	0.546549	1
pp_228365_2_5	pp_228365		Q6ZL42sp=Probable histone H2A.2 Oryza sativa subsp. japonica (Rice)	sp_v3.0_unigene34859	unigene34859	AT4G27230.1	histone H2A 2	-0.512636	8.96785	0.547149	1
pp_105232_3_7	pp_105232		A9NLK4sp=Proteasome subunit alpha type Picea sitchensis (Sitka spruce) (Pinus sitchensis)	sp_v3.0_unigene29925	isotig31240	AT1G79210.1	N-terminal nucleophile aminohydrolases (Ntn hydrolases) superfamily protein	-0.295313	8.80425	0.547799	1
pp_68228_6_11	pp_68228		A0A199V1L2tr=Putative "fructokinase-6," chloroplastic Ananas comosus (Pineapple) (Ananas ananas)	sp_v3.0_unigene8340	unigene8340	AT1G66430.1	pfkB-like carbohydrate kinase family protein	-0.280574	8.77212	0.547848	1
pp_157904_1_48	pp_157904		A0A0A7MAK9sp=Glyceraldehyde-3-phosphate dehydrogenase Pinus massoniana	sp_v3.0_unigene16901	isotig06684	AT1G79530.1	glyceraldehyde-3-phosphate dehydrogenase of plastid 1	-0.366014	8.84985	0.548269	1
pp_215519_2_8	pp_215519		A0A0C9RJN4tr=TSA: Wollemia nobilis Ref_Wollemi_Transcript_14414_1728 transcribed RNA sequence Wollemia nobilis	sp_v3.0_unigene7775	isotig47662	AT4G38540.1	FAD/NAD(P)-binding oxidoreductase family protein	-1.11155	8.55432	0.549118	1
pp_98949_6_5	pp_98949		B9FW46sp=Dolichyl-diphosphooligosaccharide--protein glycosyltransferase 48 kDa subunit Oryza sativa subsp. japonica (Rice)	sp_v3.0_unigene22575	isotig44913	AT5G66680.1	dolichyl-diphosphooligosaccharide-protein glycosyltransferase 48kDa subunit family protein	-0.474959	8.71198	0.549521	1
pp_79724_2_3	pp_79724		A9P0A5tr=Putative uncharacterized protein Picea sitchensis (Sitka spruce) (Pinus sitchensis)	sp_v3.0_unigene18376	unigene18376	AT5G25610.1	BURP domain-containing protein	0.906228	8.63917	0.549648	1
pp_58760_1_9	pp_58760		C7SCX6sp=Eukaryotic translation initiation factor 5A Populus deltoides (Eastern poplar) (Eastern cottonwood)	sp_v3.0_unigene29452	unigene29452	AT1G13950.1	eukaryotic elongation factor 5A-1	0.344578	8.83686	0.549685	1
pp_211807_6_3	pp_211807		Q2QYW2sp=Clathrin heavy chain 2 Oryza sativa subsp. japonica (Rice)	sp_v3.0_unigene32062	unigene32062	AT3G11130.1	Clathrin%2C heavy chain	0.648238	8.66612	0.549688	1
pp_205551_2_14	pp_205551		A0A0C9RS19tr=TSA: Wollemia nobilis Ref_Wollemi_Transcript_15802_1413 transcribed RNA sequence Wollemia nobilis	sp_v3.0_unigene17175	unigene17175	AT3G09820.1	adenosine kinase 1	-0.281834	8.79985	0.549771	1
pp_78621_5_6	pp_78621		A0A1D1ZBT2tr=Transaldolase Anthurium amnicola	sp_v3.0_unigene18301	isotig46714	AT1G12230.1	Aldolase superfamily protein	0.917191	8.63505	0.549834	1
pp_158702_5_19	pp_158702		A0A0C9RTG0tr=TSA: Wollemia nobilis Ref_Wollemi_Transcript_13872_2845 transcribed RNA sequence Wollemia nobilis	sp_v3.0_unigene4464	unigene4464	AT3G60750.1	Transketolase	-0.430924	8.71122	0.55002	1
pp_72586_6_4	pp_72586		A9NU81sp=Peroxidase Picea sitchensis (Sitka spruce) (Pinus sitchensis)	sp_v3.0_unigene17222	isotig48839	AT1G71695.1	Peroxidase superfamily protein	0.972774	8.61883	0.550623	1
pp_190510_5_3	pp_190510		A9NKK9sp=40S ribosomal protein S4 Picea sitchensis (Sitka spruce) (Pinus sitchensis)	sp_v3.0_unigene17136	isotig12356	AT5G58420.1	Ribosomal protein S4 (RPS4A) family protein	0.823511	8.6657	0.55074	1
pp_189003_2_1	pp_189003		---NA---			#N/A	#N/A	0.892244	8.64008	0.550858	1
pp_108436_2_25	pp_108436		C0PPW3tr=Putative uncharacterized protein Picea sitchensis (Sitka spruce) (Pinus sitchensis)	sp_v3.0_unigene34151	unigene34151	AT3G07810.1	RNA-binding (RRM/RBD/RNP motifs) family protein	1.03754	8.59789	0.551343	1
pp_208772_5_60	pp_208772		A0A0C9RM23tr=TSA: Wollemia nobilis Ref_Wollemi_Transcript_11466_1983 transcribed RNA sequence Wollemia nobilis	sp_v3.0_unigene1733	isotig22244	AT3G04610.1	RNA-binding KH domain-containing protein	0.685083	8.65585	0.551831	1
pp_79721_3_9	pp_79721		C0PSN2tr=Putative uncharacterized protein Picea sitchensis (Sitka spruce) (Pinus sitchensis)			AT5G25610.1	BURP domain-containing protein	0.892746	8.64162	0.552294	1
pp_207921_5_28	pp_207921		M8BUQ1tr=Pentatricopeptide repeat-containing protein Aegilops tauschii (Tausch's goatgrass) (Aegilops squarrosa)	sp_v3.0_unigene5782	isotig29688	AT1G31190.1	myo-inositol monophosphatase like 1	0.8228	8.66593	0.552552	1
pp_197509_4_1	pp_197509		A0A0C9S1C0tr=TSA: Wollemia nobilis Ref_Wollemi_Transcript_25761_1196 transcribed RNA sequence Wollemia nobilis	sp_v3.0_unigene30328	isotig51862	AT2G31670.1	Stress responsive alpha-beta barrel domain protein	0.817033	8.6683	0.553484	1
pp_103812_6_10	pp_103812		A0A176W0C8tr=Uncharacterized protein Marchantia polymorpha subsp. polymorpha	sp_v3.0_unigene13102	isotig26059	#N/A	#N/A	0.927204	8.62916	0.55482	1
pp_61676_5_2	pp_61676		O04486sp=Ras-related protein RABA2a Arabidopsis thaliana (Mouse-ear cress)	sp_v3.0_unigene17008	isotig37920	AT1G09630.1	RAB GTPase 11C	-0.292869	8.80636	0.556087	1
pp_112006_6_3	pp_112006		A0A0C9S7L3tr=TSA: Wollemia nobilis Ref_Wollemi_Transcript_13292_1794 transcribed RNA sequence Wollemia nobilis	sp_v3.0_unigene11434	unigene11434	AT1G51710.1	ubiquitin-specific protease 6	-0.379132	8.7259	0.55619	1
pp_195908_6_1	pp_195908		A7QEU4sp=Peroxidase 5 Vitis vinifera (Grape)		isotig79626	AT3G21770.1	Peroxidase superfamily protein	0.993055	8.61152	0.556466	1
pp_160188_6_24	pp_160188		A0A0C9S644tr=TSA: Wollemia nobilis Ref_Wollemi_Transcript_11939_1144 transcribed RNA sequence Wollemia nobilis	sp_v3.0_unigene15647	isotig27648	AT1G52280.1	RAB GTPase homolog G3D	0.723904	8.69731	0.556929	1
pp_194547_5_2	pp_194547		A0A0C9S837tr=TSA: Wollemia nobilis Ref_Wollemi_Transcript_6121_1446 transcribed RNA sequence Wollemia nobilis	sp_v3.0_unigene2163	unigene9863	AT2G13360.1	alanine:glyoxylate aminotransferase	0.856245	8.64665	0.558969	1
pp_57986_6_3	pp_57986		A0A061GS89tr=Nitrilase/cyanide hydratase and apolipoprotein N-acyltransferase family protein isoform 1 Theobroma cacao (Cacao) (Cocoa)	sp_v3.0_unigene2469	unigene2469	AT5G12040.1	Nitrilase/cyanide hydratase and apolipoprotein N-acyltransferase family protein	0.827899	8.65894	0.559019	1
pp_119267_5_12	pp_119267		A0A0C9S6X2tr=TSA: Wollemia nobilis Ref_Wollemi_Transcript_10314_1754 transcribed RNA sequence Wollemia nobilis	sp_v3.0_unigene17660	unigene17660	AT3G55120.1	Chalcone-flavanone isomerase family protein	-0.28901	8.77901	0.559024	1
pp_144835_1_10	pp_144835		A6N837sp=Sucrose synthase Pinus taeda (Loblolly pine)			AT4G02280.1	sucrose synthase 3	-0.508523	8.68877	0.559205	1
pp_152996_4_7	pp_152996		A9NRJ4sp=Cysteine synthase Picea sitchensis (Sitka spruce) (Pinus sitchensis)	sp_v3.0_unigene12050	unigene12050	AT2G43750.1	O-acetylserine (thiol) lyase B	-0.40145	8.87256	0.559462	1
pp_154672_2_6	pp_154672		Q9MAK9sp=26S protease regulatory subunit S10B homolog B Arabidopsis thaliana (Mouse-ear cress)	sp_v3.0_unigene37335	unigene37335	AT1G45000.1	AAA-type ATPase family protein	1.03384	8.58743	0.559732	1
pp_181254_4_1	pp_181254		A9NUJ4tr=Putative uncharacterized protein Picea sitchensis (Sitka spruce) (Pinus sitchensis)			AT1G77120.1	alcohol dehydrogenase 1	0.823031	8.65915	0.559758	1
pp_127144_6_2	pp_127144		A5BNJ1tr=Putative uncharacterized protein Vitis vinifera (Grape)	sp_v3.0_unigene10605	unigene10605	#N/A	#N/A	0.902357	8.64657	0.5601	1
pp_203826_1_6	pp_203826		F4MKM2tr=Alcohol dehydrogenase Pinus pinaster (Maritime pine)			AT1G77120.1	alcohol dehydrogenase 1	0.461196	8.69841	0.560413	1
pp_146962_1_1	pp_146962		A0A1D1Z7C4tr=ADP,ATP carrier protein Anthurium amnicola			AT5G13490.1	ADP/ATP carrier 2	0.281225	8.80302	0.560836	1
pp_194654_3_10	pp_194654		G8C845tr=Putative agmatine iminohydrolase Pinus sylvestris (Scots pine)			AT5G08170.1	porphyromonas-type peptidyl-arginine deiminase family protein	0.802839	8.6635	0.560915	1
pp_89816_4_4	pp_89816		---NA---	sp_v3.0_unigene343	isotig50686	AT3G01800.1	Ribosome recycling factor	0.829919	8.6592	0.561334	1
pp_209639_5_6	pp_209639		EnsemblPlants:Si039576m} Setaria italica (Foxtail millet) (Panicum italicum)			AT1G57660.1	Translation protein SH3-like family protein	0.337857	8.74337	0.562451	1
pp_57553_5_4	pp_57553		Q39243sp=Thioredoxin reductase 1 Arabidopsis thaliana (Mouse-ear cress)			AT4G35460.1	NADPH-dependent thioredoxin reductase B	0.841372	8.65198	0.562678	1
pp_128780_5_5	pp_128780		V9TLJ9tr=12-oxophytodienoate reductase 1 Nicotiana tabacum (Common tobacco)			AT1G76690.1	12-oxophytodienoate reductase 2	0.760792	8.62637	0.562812	1
pp_66250_5_1	pp_66250		A9NVC6tr=Putative uncharacterized protein Picea sitchensis (Sitka spruce) (Pinus sitchensis)			AT4G28390.1	ADP/ATP carrier 3	0.281613	8.80332	0.563042	1
pp_235366_2_8	pp_235366		---NA---	sp_v3.0_unigene30396	unigene30396	AT1G08830.1	copper/zinc superoxide dismutase 1	0.43772	8.88034	0.563691	1
pp_105310_6_6	pp_105310		A9NUD1tr=Putative uncharacterized protein Picea sitchensis (Sitka spruce) (Pinus sitchensis)			AT5G20950.3	Glycosyl hydrolase family protein	0.772273	8.67407	0.563843	1
pp_203820_3_1	pp_203820		F4MKM2tr=Alcohol dehydrogenase Pinus pinaster (Maritime pine)			AT1G77120.1	alcohol dehydrogenase 1	0.414563	8.70897	0.563848	1
pp_98219_5_13	pp_98219		SAAS:SAAS00196204} Pinus heldreichii. Plastid Chloroplast {ECO:0000313	sp_v3.0_unigene52955	isotig05033	ATCG00680.1	photosystem II reaction center protein B	-1.06808	8.55284	0.564074	1
pp_105234_6_17	pp_105234		D5A839tr=Putative uncharacterized protein Picea sitchensis (Sitka spruce) (Pinus sitchensis)	sp_v3.0_unigene20041	isotig13983	AT4G26650.1	RNA-binding (RRM/RBD/RNP motifs) family protein	1.01082	8.59375	0.564132	1
pp_252878_3_4	pp_252878		A9NR79tr=Putative uncharacterized protein Picea sitchensis (Sitka spruce) (Pinus sitchensis)			AT1G23740.1	Oxidoreductase%2C zinc-binding dehydrogenase family protein	-0.402956	8.87535	0.564284	1
pp_168495_6_4	pp_168495		Q41728tr=Carbonic anhydrase Zea mays (Maize)	sp_v3.0_unigene16957	unigene16957	AT1G23730.1	beta carbonic anhydrase 3	0.734054	8.68344	0.565385	1
pp_212250_3_11	pp_212250		P17783sp=Malate "dehydrogenase," mitochondrial Citrullus lanatus (Watermelon) (Citrullus vulgaris)	sp_v3.0_unigene958	isotig43367	AT3G15020.1	Lactate/malate dehydrogenase family protein	0.283324	8.78118	0.565522	1
pp_66387_4_7	pp_66387		B8LRT5tr=Putative uncharacterized protein Picea sitchensis (Sitka spruce) (Pinus sitchensis)	sp_v3.0_unigene34105	unigene34105	AT1G61720.1	NAD(P)-binding Rossmann-fold superfamily protein	-0.257193	8.7831	0.566373	1
pp_168439_6_19	pp_168439		O48659sp=Spermidine synthase 2 Hyoscyamus niger (Black henbane)	sp_v3.0_unigene2762	isotig46815	AT1G23820.1	spermidine synthase	-0.27574	8.773	0.567831	1
pp_218788_4_24	pp_218788		B8LQ09tr=Putative uncharacterized protein Picea sitchensis (Sitka spruce) (Pinus sitchensis)	sp_v3.0_unigene30502	isotig44934	AT3G18080.1	B-S glucosidase 44	0.540719	8.67486	0.568923	1
pp_212254_4_6	pp_212254		P42056sp=Mitochondrial outer membrane protein porin of 36 kDa Solanum tuberosum (Potato)	sp_v3.0_unigene17847	isotig18674	AT5G67500.3	voltage dependent anion channel 2	-0.276802	8.75973	0.568977	1
pp_168438_5_50	pp_168438		O48659sp=Spermidine synthase 2 Hyoscyamus niger (Black henbane)	sp_v3.0_unigene2762	isotig46815	AT1G23820.1	spermidine synthase	-0.272939	8.77948	0.569042	1
pp_247389_2_2	pp_247389		A0A0C9RXS9tr=TSA: Wollemia nobilis Ref_Wollemi_Transcript_5314_1801 transcribed RNA sequence Wollemia nobilis	sp_v3.0_unigene8281	unigene8281	#N/A	#N/A	-0.283078	8.77418	0.569635	1
pp_129678_6_1	pp_129678		D3YLT8tr=Tau class glutathione S-transferase Pinus brutia			AT1G78340.1	glutathione S-transferase TAU 22	0.723567	8.6843	0.570324	1
pp_54932_1_1	pp_54932		Q9SI96sp=Histone H2B.3 Arabidopsis thaliana (Mouse-ear cress)	sp_v3.0_unigene126969		AT2G28720.1	Histone superfamily protein	0.499527	8.8989	0.57035	1
pp_217049_5_3	pp_217049		A0A176VTR5tr=Uncharacterized protein Marchantia polymorpha subsp. polymorpha			AT5G39160.2	RmlC-like cupins superfamily protein	0.296232	8.80041	0.570531	1
pp_136795_5_13	pp_136795		A0A0C9RVY8tr=TSA: Wollemia nobilis Ref_Wollemi_Transcript_10105_2410 transcribed RNA sequence Wollemia nobilis	sp_v3.0_unigene478	unigene478	AT1G55150.1	DEA(D/H)-box RNA helicase family protein	1.03501	8.5673	0.570581	1
pp_209065_6_3	pp_209065		M4HY05sp=Bifunctional levopimaradiene "synthase," chloroplastic Pinus contorta (Shore pine) (Lodgepole pine)			AT4G02780.1	Terpenoid cyclases/Protein prenyltransferases superfamily protein	0.850365	8.6517	0.570705	1
pp_209076_4_2	pp_209076		A0A0K0M797tr=BSU5 Pinus tabuliformis (Chinese pine) (Pinus leucosperma)			AT3G51680.1	NAD(P)-binding Rossmann-fold superfamily protein	0.880341	8.6313	0.570989	1
pp_154670_1_4	pp_154670		Q9MAK9sp=26S protease regulatory subunit S10B homolog B Arabidopsis thaliana (Mouse-ear cress)			AT1G45000.1	AAA-type ATPase family protein	0.989673	8.59599	0.573109	1
pp_181255_6_5	pp_181255		A9NWR7tr=Putative uncharacterized protein Picea sitchensis (Sitka spruce) (Pinus sitchensis)		unigene782	AT1G77120.1	alcohol dehydrogenase 1	0.826807	8.64713	0.573127	1
pp_181373_1_1	pp_181373		Q9SB50sp=AP-4 complex subunit mu Arabidopsis thaliana (Mouse-ear cress)	sp_v3.0_unigene12907	isotig18835	AT4G24550.1	Clathrin adaptor complexes medium subunit family protein	0.670512	8.71305	0.573164	1
pp_203827_2_4	pp_203827		A9NUJ4tr=Putative uncharacterized protein Picea sitchensis (Sitka spruce) (Pinus sitchensis)			AT1G77120.1	alcohol dehydrogenase 1	0.495797	8.6838	0.573919	1
pp_60246_5_5	pp_60246		A0A1D1YP62tr=ATP synthase subunit "delta'," mitochondrial Anthurium amnicola	sp_v3.0_unigene23556	unigene23556	AT5G47030.1	ATPase%2C F1 complex%2C delta/epsilon subunit	-0.45322	8.92259	0.574245	1
pp_167037_3_4	pp_167037		A9NLB5sp=GTP-binding nuclear protein Picea sitchensis (Sitka spruce) (Pinus sitchensis)	sp_v3.0_unigene30353	isotig53139	AT5G20010.1	RAS-related nuclear protein-1	-0.319193	8.84095	0.574557	1
pp_209683_6_7	pp_209683		A0A1D1XR49tr=ATP-dependent Clp protease ATP-binding subunit clpA "CD4A," chloroplastic Anthurium amnicola	sp_v3.0_unigene42819	unigene42819	AT5G50920.1	CLPC homologue 1	0.84878	8.63842	0.57501	1
pp_215993_1_19	pp_215993		A0A0C9S4I2tr=TSA: Wollemia nobilis Ref_Wollemi_Transcript_25142_1247 transcribed RNA sequence Wollemia nobilis	sp_v3.0_unigene37089		AT2G44120.1	Ribosomal protein L30/L7 family protein	0.420032	8.70681	0.575393	1
pp_155307_6_5	pp_155307		A0A0D6R4W3tr=Uncharacterized protein Araucaria cunninghamii (Hoop pine) (Moreton Bay pine)	sp_v3.0_unigene11584	isotig46174	AT5G24400.1	NagB/RpiA/CoA transferase-like superfamily protein	0.338295	8.75146	0.575667	1
pp_200376_4_10	pp_200376		Q9LD13sp=Bifunctional pinoresinol-lariciresinol reductase 2 Thuja plicata (Western red-cedar) (Giant arborvitae)	sp_v3.0_unigene7674	isotig46888	AT1G32100.1	pinoresinol reductase 1	0.811504	8.65518	0.575768	1
pp_245191_5_8	pp_245191		A0A077EMG8tr=Putative auxin-repressed protein Pinus massoniana	sp_v3.0_unigene17237		AT1G28330.1	dormancy-associated protein-like 1	0.402903	8.87586	0.57581	1
pp_131102_6_18	pp_131102		A9NUF5sp=Phospho-2-dehydro-3-deoxyheptonate aldolase Picea sitchensis (Sitka spruce) (Pinus sitchensis)	sp_v3.0_unigene1150	unigene1150	AT1G22410.1	Class-II DAHP synthetase family protein	-0.429981	8.70737	0.575828	1
pp_72509_5_6	pp_72509		Q9ZRX0sp=Translationally-controlled tumor protein homolog Pseudotsuga menziesii (Douglas-fir) (Abies menziesii)	sp_v3.0_unigene20693	isotig03932	AT3G05540.1	Methionine sulfoxide reductase (MSS4-like) family protein	-0.434228	8.90865	0.575992	1
pp_167417_1_5	pp_167417		Q8RYE9sp=Haloacid dehalogenase-like hydrolase domain-containing protein At2g33255 Arabidopsis thaliana (Mouse-ear cress)	sp_v3.0_unigene5989	isotig32188	AT2G33255.1	Haloacid dehalogenase-like hydrolase (HAD) superfamily protein	0.739685	8.67594	0.576084	1
pp_245666_2_6	pp_245666		A0A0C9S6P7tr=TSA: Wollemia nobilis Ref_Wollemi_Transcript_14472_1488 transcribed RNA sequence Wollemia nobilis			AT1G60710.1	NAD(P)-linked oxidoreductase superfamily protein	-0.395863	8.87702	0.576239	1
pp_62309_5_8	pp_62309		A0A0B0NJP9tr=Vacuolar sorting-associated protein 26A-like protein Gossypium arboreum (Tree cotton) (Gossypium nanking)	sp_v3.0_unigene18706	unigene18706	AT4G27690.1	vacuolar protein sorting 26B	0.785981	8.66047	0.576935	1
pp_189068_1_5	pp_189068		A0A0D6R1M9sp=Transaldolase Araucaria cunninghamii (Hoop pine) (Moreton Bay pine)	sp_v3.0_unigene3211	PUT-9075	AT5G13420.1	Aldolase-type TIM barrel family protein	-0.320167	8.82149	0.577296	1
pp_155514_2_43	pp_155514		B8LQZ9tr=Putative uncharacterized protein Picea sitchensis (Sitka spruce) (Pinus sitchensis)	sp_v3.0_unigene16933	unigene16933	AT1G60420.1	DC1 domain-containing protein	0.917916	8.61532	0.577364	1
pp_192167_1_4	pp_192167		A9P135tr=Putative uncharacterized protein Picea sitchensis (Sitka spruce) (Pinus sitchensis)	sp_v3.0_unigene28358	isotig14856	AT1G75290.2	NAD(P)-binding Rossmann-fold superfamily protein	-1.0227	8.59147	0.578126	1
pp_128784_5_5	pp_128784		V9TLJ9tr=12-oxophytodienoate reductase 1 Nicotiana tabacum (Common tobacco)			AT1G76690.1	12-oxophytodienoate reductase 2	0.747008	8.62265	0.578222	1
pp_57501_5_17	pp_57501		A0A0C9RUG9tr=TSA: Wollemia nobilis Ref_Wollemi_Transcript_12516_3012 transcribed RNA sequence Wollemia nobilis	sp_v3.0_unigene37925	unigene37925	AT2G42520.1	P-loop containing nucleoside triphosphate hydrolases superfamily protein	0.824567	8.64455	0.578346	1
pp_154675_3_4	pp_154675		Q9MAK9sp=26S protease regulatory subunit S10B homolog B Arabidopsis thaliana (Mouse-ear cress)	sp_v3.0_unigene189	isotig21997	AT5G43010.1	regulatory particle triple-A ATPase 4A	0.990082	8.57668	0.579002	1
pp_153224_4_2	pp_153224		A0A0B2NRW2sp=Eukaryotic translation initiation factor 6 Glycine soja (Wild soybean)	sp_v3.0_unigene34869	unigene11072	AT3G55620.1	Translation initiation factor IF6	0.710461	8.6824	0.579279	1
pp_85363_1_15	pp_85363		A0A0C9RJL7tr=TSA: Wollemia nobilis Ref_Wollemi_Transcript_14459_2317 transcribed RNA sequence Wollemia nobilis	sp_v3.0_unigene5317	unigene5317	AT5G19740.1	Peptidase M28 family protein	0.757113	8.66669	0.580557	1
pp_61982_1_6	pp_61982		A0A118K159sp=Phosphoglycerate kinase Cynara cardunculus var. scolymus (Artichoke) (Cynara scolymus)	sp_v3.0_unigene10495	unigene10495	AT3G12780.1	phosphoglycerate kinase 1	-0.280395	8.78176	0.581091	1
pp_77777_4_29	pp_77777		O65059sp=40S ribosomal protein S15 Picea mariana (Black spruce) (Abies mariana)	sp_v3.0_unigene1672	unigene1672	AT5G09510.1	Ribosomal protein S19 family protein	0.295568	8.79234	0.581651	1
pp_153043_3_1	pp_153043		A0A0K0M6X6tr=BSU2 Pinus tabuliformis (Chinese pine) (Pinus leucosperma)	sp_v3.0_unigene34681	unigene34681	#N/A	#N/A	-0.324149	8.8479	0.581742	1
pp_86885_1_7	pp_86885		A9NS10sp=Cysteine synthase Picea sitchensis (Sitka spruce) (Pinus sitchensis)	sp_v3.0_unigene1947	isotig27420	AT2G43750.1	O-acetylserine (thiol) lyase B	-0.390788	8.88657	0.582467	1
pp_212181_5_3	pp_212181		A0A0C9RV05sp=Annexin Wollemia nobilis	sp_v3.0_unigene2680		AT1G35720.1	annexin 1	0.780921	8.66133	0.582661	1
pp_72588_6_6	pp_72588		A9NU81sp=Peroxidase Picea sitchensis (Sitka spruce) (Pinus sitchensis)	sp_v3.0_unigene1309	unigene1309	AT1G71695.1	Peroxidase superfamily protein	0.901216	8.61613	0.582998	1
pp_79743_6_4	pp_79743		Q9FXM4sp=Glucose-6-phosphate "isomerase," cytosolic Arabidopsis lyrata subsp. petraea (Northern rock-cress) (Cardaminopsis petraea)	sp_v3.0_unigene18273	unigene18273	AT5G42740.1	Sugar isomerase (SIS) family protein	-0.327927	8.73293	0.583337	1
pp_128782_4_1	pp_128782		V9TLJ9tr=12-oxophytodienoate reductase 1 Nicotiana tabacum (Common tobacco)			AT1G76690.1	12-oxophytodienoate reductase 2	0.954494	8.59541	0.583357	1
pp_66215_1_4	pp_66215		A0A0C9S873tr=TSA: Wollemia nobilis Ref_Wollemi_Transcript_5507_1432 transcribed RNA sequence Wollemia nobilis	sp_v3.0_unigene34163	isotig17215	AT3G15640.1	Rubredoxin-like superfamily protein	0.723699	8.67841	0.583725	1
pp_152360_5_3	pp_152360		Q9SV20sp=Coatomer subunit beta-2 Arabidopsis thaliana (Mouse-ear cress)			AT4G31480.3	Coatomer%2C beta subunit	-0.41279	8.70241	0.583881	1
pp_72584_5_11	pp_72584		A9NU81sp=Peroxidase Picea sitchensis (Sitka spruce) (Pinus sitchensis)	sp_v3.0_unigene1309	unigene1309	AT1G71695.1	Peroxidase superfamily protein	0.88354	8.61916	0.584425	1
pp_242948_6_10	pp_242948		A0A0C9RM99tr=TSA: Wollemia nobilis Ref_Wollemi_Transcript_11219_1353 transcribed RNA sequence Wollemia nobilis	sp_v3.0_unigene13137	unigene13137	AT3G20890.1	RNA-binding (RRM/RBD/RNP motifs) family protein	-0.505736	8.99822	0.584497	1
pp_188841_4_4	pp_188841		P26857sp=Cytochrome c oxidase subunit 2 Marchantia polymorpha (Liverwort) (Marchantia aquatica) Mitochondrion	sp_v3.0_unigene6072		ATMG00160.1	cytochrome oxidase 2	-0.29154	8.82901	0.584704	1
pp_245650_1_10	pp_245650		A0A0C9S3Y8tr=TSA: Wollemia nobilis Ref_Wollemi_Transcript_14473_1509 transcribed RNA sequence Wollemia nobilis	sp_v3.0_unigene11803	isotig30300	AT1G60710.1	NAD(P)-linked oxidoreductase superfamily protein	-0.393316	8.8834	0.585127	1
pp_114645_5_13	pp_114645		A0A0C9RKW4tr=TSA: Wollemia nobilis Ref_Wollemi_Transcript_13100_1515 transcribed RNA sequence Wollemia nobilis	sp_v3.0_unigene1444	unigene1444	AT5G20060.1	alpha/beta-Hydrolases superfamily protein	0.76306	8.66258	0.585265	1
pp_72589_4_1	pp_72589		A0A0C9S1F5sp=Peroxidase Wollemia nobilis	sp_v3.0_unigene1309	unigene1309	AT1G71695.1	Peroxidase superfamily protein	0.874264	8.62065	0.586248	1
pp_129681_4_3	pp_129681		D3YLT8tr=Tau class glutathione S-transferase Pinus brutia			AT1G78340.1	glutathione S-transferase TAU 22	0.703305	8.68121	0.586739	1
pp_83996_5_1	pp_83996		P46248sp=Aspartate "aminotransferase," chloroplastic Arabidopsis thaliana (Mouse-ear cress)	sp_v3.0_unigene34766	isotig09767	AT4G31990.1	aspartate aminotransferase 5	-0.265517	8.7769	0.586865	1
pp_88349_6_8	pp_88349		A0A0C9S9G0tr=TSA: Wollemia nobilis Ref_Wollemi_Transcript_909_2613 transcribed RNA sequence Wollemia nobilis	sp_v3.0_unigene17376	isotig43664	AT2G22240.1	myo-inositol-1-phosphate synthase 2	-0.985235	8.5737	0.587089	1
pp_96130_2_1	pp_96130		A0A0C9QL51tr=TSA: Wollemia nobilis Ref_Wollemi_Transcript_28772_2502 transcribed RNA sequence Wollemia nobilis	sp_v3.0_unigene8		AT3G13470.1	TCP-1/cpn60 chaperonin family protein	-0.305914	8.74089	0.587528	1
pp_83446_4_7	pp_83446		Q9AT35sp=60S ribosomal protein L23a Daucus carota (Wild carrot)	sp_v3.0_unigene29660	isotig08808	AT2G39460.1	ribosomal protein L23AA	0.434208	8.88421	0.587676	1
pp_79742_4_19	pp_79742		Q9FXM5sp=Glucose-6-phosphate "isomerase," cytosolic Arabidopsis halleri subsp. gemmifera (Arabis gemmifera)	sp_v3.0_unigene18273	unigene18273	AT5G42740.1	Sugar isomerase (SIS) family protein	-0.329933	8.73146	0.587685	1
pp_134877_1_3	pp_134877		Q9SNX7tr=Putative intracellular pathogenesis-related protein Picea glauca (White spruce) (Pinus glauca)	sp_v3.0_unigene33574	unigene33574	#N/A	#N/A	0.373253	8.86095	0.587768	1
pp_136811_1_5	pp_136811		Q40976sp=Probable cinnamyl alcohol dehydrogenase Pinus radiata (Monterey pine) (Pinus insignis)	sp_v3.0_unigene17540	isotig22677	AT4G34230.1	cinnamyl alcohol dehydrogenase 5	-0.308515	8.83791	0.588694	1
pp_205550_3_2	pp_205550		A0A061FV80tr=Adenosine kinase 2 Theobroma cacao (Cacao) (Cocoa)	sp_v3.0_unigene17175	unigene17175	AT5G03300.1	adenosine kinase 2	0.877047	8.62005	0.588881	1
pp_152401_5_2	pp_152401		M0S8D2tr=Uncharacterized protein Musa acuminata subsp. malaccensis (Wild banana) (Musa malaccensis)			AT3G15680.1	Ran BP2/NZF zinc finger-like superfamily protein	0.315646	8.83163	0.588975	1
pp_85349_4_10	pp_85349		A9NVV0sp=Pectinesterase Picea sitchensis (Sitka spruce) (Pinus sitchensis)	sp_v3.0_unigene3110	unigene3110	AT1G53830.1	pectin methylesterase 2	-0.396261	8.89065	0.589814	1
pp_179539_5_1	pp_179539		Q6RY58tr=Ascorbate peroxidase Pinus pinaster (Maritime pine)	sp_v3.0_unigene31073	unigene31073	AT1G07890.1	ascorbate peroxidase 1	-0.331293	8.84849	0.589944	1
pp_134778_4_1	pp_134778		A4ZDL6sp=Antifungal protein ginkbilobin-2 Ginkgo biloba (Ginkgo) (Maidenhair tree)			#N/A	#N/A	0.484626	8.92496	0.590017	1
pp_216759_1_6	pp_216759		EnsemblPlants:TRIUR3_27136-P1} Triticum urartu (Red wild einkorn) (Crithodium urartu)	sp_v3.0_unigene1315	isotig44261	AT4G31080.1	integral membrane metal-binding family protein (DUF2296)	0.941318	8.59346	0.590655	1
pp_192002_1_3	pp_192002		P22196sp=Cationic peroxidase 2 Arachis hypogaea (Peanut)	sp_v3.0_unigene32580	isotig50383	AT5G39580.1	Peroxidase superfamily protein	0.426169	8.90138	0.591093	1
pp_205943_6_5	pp_205943		O22431sp=60S ribosomal protein L10 Pinus taeda (Loblolly pine)			AT1G14320.1	Ribosomal protein L16p/L10e family protein	-0.398443	8.70731	0.591196	1
pp_205796_2_7	pp_205796		A0A0C9S735sp=Polyadenylate-binding protein Wollemia nobilis	sp_v3.0_unigene34197	unigene34197	AT1G49760.1	poly(A) binding protein 8	0.907214	8.60919	0.592217	1
pp_153217_4_10	pp_153217		P50218sp=Isocitrate dehydrogenase	sp_v3.0_unigene17303	isotig10045	AT1G65930.1	cytosolic NADP+-dependent isocitrate dehydrogenase	-0.355545	8.72299	0.592411	1
pp_216963_4_5	pp_216963		A9NZF8tr=Putative uncharacterized protein Picea sitchensis (Sitka spruce) (Pinus sitchensis)			AT1G23740.1	Oxidoreductase%2C zinc-binding dehydrogenase family protein	0.488078	8.68499	0.592436	1
pp_203821_2_1	pp_203821		A9NUJ4tr=Putative uncharacterized protein Picea sitchensis (Sitka spruce) (Pinus sitchensis)			AT1G77120.1	alcohol dehydrogenase 1	0.800635	8.64087	0.59247	1
pp_66374_6_2	pp_66374		A0A061FV63tr=Phosphoglucosamine mutase family protein Theobroma cacao (Cacao) (Cocoa)	sp_v3.0_unigene2225	unigene2225	AT5G17530.1	phosphoglucosamine mutase family protein	-0.334116	8.73005	0.592759	1
pp_209638_4_8	pp_209638		Q9FDZ9sp=60S ribosomal protein L21-2 Arabidopsis thaliana (Mouse-ear cress)	sp_v3.0_unigene20708	unigene40592	AT1G09590.1	Translation protein SH3-like family protein	0.339213	8.73078	0.592899	1
pp_236350_6_1	pp_236350		P37221sp=NAD-dependent malic enzyme 62 kDa "isoform," mitochondrial Solanum tuberosum (Potato)			AT2G13560.1	NAD-dependent malic enzyme 1	-0.424012	8.6983	0.59345	1
pp_111437_3_4	pp_111437		P37228sp=Malate "dehydrogenase," glyoxysomal Glycine max (Soybean) (Glycine hispida)	sp_v3.0_unigene18489	isotig46938	AT5G09660.1	peroxisomal NAD-malate dehydrogenase 2	0.707183	8.67295	0.593523	1
pp_145494_4_23	pp_145494		A0A0C9S493tr=TSA: Wollemia nobilis Ref_Wollemi_Transcript_25648_3389 transcribed RNA sequence Wollemia nobilis	sp_v3.0_unigene6006	unigene6006	AT2G41740.1	villin 2	-0.434244	8.69729	0.594226	1
pp_138199_2_8	pp_138199		A0A0C9S9C2tr=TSA: Wollemia nobilis Ref_Wollemi_Transcript_8227_954 transcribed RNA sequence Wollemia nobilis			AT3G23600.1	alpha/beta-Hydrolases superfamily protein	0.290854	8.82105	0.594417	1
pp_128786_5_5	pp_128786		A9P127tr=Putative uncharacterized protein Picea sitchensis (Sitka spruce) (Pinus sitchensis)			AT1G76690.1	12-oxophytodienoate reductase 2	-0.346042	8.84386	0.594846	1
pp_117765_4_4	pp_117765		A0A0D6QR66tr=Uncharacterized protein Araucaria cunninghamii (Hoop pine) (Moreton Bay pine)		isotig26679	AT4G28670.1	cysteine-rich RECEPTOR-like kinase%2C putative (DUF26)	-0.400897	8.90931	0.595621	1
pp_210754_2_4	pp_210754		B9S9V9tr=Coated vesicle membrane "protein," putative Ricinus communis (Castor bean)	sp_v3.0_unigene34966	isotig32384	AT3G22845.1	emp24/gp25L/p24 family/GOLD family protein	0.615107	8.73074	0.595714	1
pp_167313_6_1	pp_167313		X5CY97tr=GA2ox10 Pinus tabuliformis (Chinese pine) (Pinus leucosperma)		isotig61288	AT4G22880.1	leucoanthocyanidin dioxygenase	0.469116	8.68387	0.59648	1
pp_142260_2_4	pp_142260		A9P186tr=Putative uncharacterized protein Picea sitchensis (Sitka spruce) (Pinus sitchensis)	sp_v3.0_unigene30404	isotig11336	AT5G42800.1	dihydroflavonol 4-reductase	0.842429	8.62517	0.596677	1
pp_167072_4_24	pp_167072		A0A072TMT1tr=RING zinc finger protein Medicago truncatula (Barrel medic) (Medicago tribuloides)	sp_v3.0_unigene15993	isotig27566	AT2G44160.1	methylenetetrahydrofolate reductase 2	-0.317951	8.73656	0.59699	1
pp_211899_2_1	pp_211899		A6N837sp=Sucrose synthase Pinus taeda (Loblolly pine)			AT4G02280.1	sucrose synthase 3	-0.245924	8.76965	0.598175	1
pp_227575_5_4	pp_227575		A0A0C9RW92tr=TSA: Wollemia nobilis Ref_Wollemi_Transcript_9441_2227 transcribed RNA sequence Wollemia nobilis	sp_v3.0_unigene3779	unigene126675	AT5G43060.1	Granulin repeat cysteine protease family protein	-0.406027	8.91025	0.598242	1
pp_128634_1_6	pp_128634		A0A0C9QWJ4tr=TSA: Wollemia nobilis Ref_Wollemi_Transcript_4130_1465 transcribed RNA sequence Wollemia nobilis	sp_v3.0_unigene35676	isotig36600	AT5G60860.1	RAB GTPase homolog A1F	-0.260331	8.79937	0.598485	1
pp_18160_4_10	pp_18160		A9P2L3sp=GTP-binding nuclear protein Picea sitchensis (Sitka spruce) (Pinus sitchensis)	sp_v3.0_unigene15147	isotig29938	AT5G20010.1	RAS-related nuclear protein-1	0.690762	8.67669	0.598545	1
pp_66373_6_2	pp_66373		A0A061FV63tr=Phosphoglucosamine mutase family protein Theobroma cacao (Cacao) (Cocoa)	sp_v3.0_unigene2225	unigene2225	AT5G17530.1	phosphoglucosamine mutase family protein	-0.336256	8.72711	0.59871	1
pp_160191_4_5	pp_160191		A0A0C9S644tr=TSA: Wollemia nobilis Ref_Wollemi_Transcript_11939_1144 transcribed RNA sequence Wollemia nobilis	sp_v3.0_unigene15647	isotig27648	AT1G52280.1	RAB GTPase homolog G3D	0.649774	8.69443	0.599356	1
pp_78628_4_9	pp_78628		O48850sp=Vesicle-associated membrane protein 725 Arabidopsis thaliana (Mouse-ear cress)	sp_v3.0_unigene17031	isotig15561	AT2G32670.1	vesicle-associated membrane protein 725	-0.842644	8.63717	0.5996	1
pp_198678_6_5	pp_198678		A0A0A7LUI9tr=Heat shock protein 70 Albuca bracteata (False sea onion) (Ornithogalum longebracteatum)	sp_v3.0_unigene17291	unigene17291	AT3G12580.1	heat shock protein 70	-0.25445	8.79309	0.600329	1
pp_245194_5_28	pp_245194		A0A088BGK7tr=Auxin-repressed protein Pinus radiata (Monterey pine) (Pinus insignis)	sp_v3.0_unigene17237	isotig13858	#N/A	#N/A	0.38353	8.87868	0.601368	1
pp_174477_2_1	pp_174477		A6N837sp=Sucrose synthase Pinus taeda (Loblolly pine)			AT5G49190.1	sucrose synthase 2	-0.956244	8.56243	0.602348	1
pp_62139_3_1	pp_62139		EnsemblPlants:Si021434m} Setaria italica (Foxtail millet) (Panicum italicum)			AT3G12580.1	heat shock protein 70	-0.25356	8.76319	0.602577	1
pp_126066_2_5	pp_126066		T1VYI2tr=Beta-ketoacyl-ACP reductase Vernicia fordii (Tung) (Aleurites fordii)	sp_v3.0_unigene9095	unigene9095	AT1G24360.1	NAD(P)-binding Rossmann-fold superfamily protein	0.275708	8.76305	0.602811	1
pp_109010_6_1	pp_109010		Q42711sp=Monodehydroascorbate "reductase," seedling isozyme Cucumis sativus (Cucumber)	sp_v3.0_unigene445	unigene445	AT5G03630.1	Pyridine nucleotide-disulfide oxidoreductase family protein	-0.269664	8.77734	0.603163	1
pp_240047_3_7	pp_240047		EnsemblPlants:Si037558m} Setaria italica (Foxtail millet) (Panicum italicum)	sp_v3.0_unigene21192	isotig20377	AT1G32400.1	tobamovirus multiplication 2A	0.758569	8.64858	0.603773	1
pp_114055_6_5	pp_114055		A0A0D3C964tr=Uncharacterized protein Brassica oleracea var. oleracea	sp_v3.0_unigene18471	isotig14393	AT1G10840.1	translation initiation factor 3 subunit H1	0.728062	8.66084	0.603846	1
pp_42707_4_1	pp_42707		A9TFB1tr=Predicted protein Physcomitrella patens subsp. patens (Moss)			AT3G05530.1	regulatory particle triple-A ATPase 5A	-0.248739	8.79272	0.604672	1
pp_139104_1_3	pp_139104		A0A0C9S4H3tr=TSA: Wollemia nobilis Ref_Wollemi_Transcript_25180_1580 transcribed RNA sequence Wollemia nobilis	sp_v3.0_unigene10846	unigene10846	AT2G02400.1	NAD(P)-binding Rossmann-fold superfamily protein	0.70093	8.67031	0.605378	1
pp_194545_4_24	pp_194545		A0A0C9S837tr=TSA: Wollemia nobilis Ref_Wollemi_Transcript_6121_1446 transcribed RNA sequence Wollemia nobilis	sp_v3.0_unigene9863	unigene9863	AT2G13360.1	alanine:glyoxylate aminotransferase	0.778685	8.63925	0.606329	1
pp_33184_4_4	pp_33184		Q01292sp=Ketol-acid "reductoisomerase," chloroplastic Spinacia oleracea (Spinach)	sp_v3.0_unigene11216	isotig18589	AT3G58610.1	ketol-acid reductoisomerase	-0.409136	8.69908	0.607322	1
pp_227897_4_6	pp_227897		A0A0D6QWF6sp=T-complex protein 1 subunit delta Araucaria cunninghamii (Hoop pine) (Moreton Bay pine)	sp_v3.0_unigene28778	unigene28778	AT3G18190.1	TCP-1/cpn60 chaperonin family protein	-0.365871	8.71154	0.60741	1
pp_73827_6_5	pp_73827		A9NQY2sp=Histone H2A Picea sitchensis (Sitka spruce) (Pinus sitchensis)	sp_v3.0_unigene18225	unigene18225	AT5G02560.1	histone H2A 12	-0.477418	8.99544	0.607931	1
pp_183834_6_2	pp_183834		A0A190V0S4tr=Heat shock protein 70-3701 Lactuca sativa (Garden lettuce)			AT1G16030.1	heat shock protein 70B	-0.251427	8.78822	0.608056	1
pp_212880_5_1	pp_212880		A0A1D5XKL5tr=Uncharacterized protein Triticum aestivum (Wheat)	sp_v3.0_unigene11648	unigene11648	AT1G07370.1	proliferating cellular nuclear antigen 1	0.771038	8.63996	0.60927	1
pp_233271_4_6	pp_233271		P50346sp=60S acidic ribosomal protein P0 Glycine max (Soybean) (Glycine hispida)	sp_v3.0_unigene18105		AT2G40010.1	Ribosomal protein L10 family protein	-0.313583	8.85429	0.609546	1
pp_217078_2_3	pp_217078		L7S6I1tr=Phi class glutathione S-transferase Pinus tabuliformis (Chinese pine) (Pinus leucosperma)			AT2G30860.1	glutathione S-transferase PHI 9	0.710183	8.67017	0.609929	1
pp_246173_2_13	pp_246173		A0A0C9RMU5tr=TSA: Wollemia nobilis Ref_Wollemi_Transcript_10140_2067 transcribed RNA sequence Wollemia nobilis	sp_v3.0_unigene18071	isotig19333	AT5G05010.1	clathrin adaptor complexes medium subunit family protein	0.895271	8.59365	0.609934	1
pp_121506_3_1	pp_121506		EnsemblPlants:GLYMA09G36050.2} Glycine max (Soybean) (Glycine hispida)	sp_v3.0_unigene2300	unigene2300	AT3G63460.1	transducin family protein / WD-40 repeat family protein	0.848624	8.61504	0.610202	1
pp_96385_5_2	pp_96385		A0A061GVP2tr=Ubiquitin-specific protease 12 isoform 1 Theobroma cacao (Cacao) (Cocoa)	sp_v3.0_unigene7557	unigene7557	AT3G11910.1	ubiquitin-specific protease 13	-0.895358	8.60478	0.610707	1
pp_157884_5_27	pp_157884		M2Y3C0tr=T-complex protein 1 subunit Galdieria sulphuraria (Red alga)	sp_v3.0_unigene268	isotig43066	AT3G11830.1	TCP-1/cpn60 chaperonin family protein	-0.34063	8.71749	0.611111	1
pp_202788_3_3	pp_202788		A0A0C9SAB7tr=TSA: Wollemia nobilis Ref_Wollemi_Transcript_4194_1743 transcribed RNA sequence Wollemia nobilis	sp_v3.0_unigene34292		AT3G63000.1	NPL4-like protein 1	0.857027	8.61132	0.611943	1
pp_129680_4_6	pp_129680		D3YLT8tr=Tau class glutathione S-transferase Pinus brutia			AT1G78380.1	glutathione S-transferase TAU 19	0.65416	8.68239	0.611993	1
pp_84969_2_1	pp_84969		A0A178UDC6tr=UBQ9 Arabidopsis thaliana (Mouse-ear cress)			AT4G02890.1	Ubiquitin family protein	-0.485166	8.68078	0.612041	1
pp_97978_2_10	pp_97978		Q9LRE9tr=Cytosolic aldehyde dehydrogenase Oryza sativa subsp. japonica (Rice)	sp_v3.0_unigene128417	unigene128417	AT3G48000.1	aldehyde dehydrogenase 2B4	-0.911244	8.5836	0.612814	1
pp_86448_6_9	pp_86448		A0A0B0NQ88tr=Putative DNA repair RAD23-1-like protein Gossypium arboreum (Tree cotton) (Gossypium nanking)	sp_v3.0_unigene18206	unigene18206	AT1G79650.1	Rad23 UV excision repair protein family	0.811202	8.6216	0.613745	1
pp_135387_5_2	pp_135387		P41127sp=60S ribosomal protein L13-1 Arabidopsis thaliana (Mouse-ear cress)			AT3G49010.1	breast basic conserved 1	-0.348782	8.87047	0.613858	1
pp_175285_3_1	pp_175285		B9S5J4tr=ATP synthase subunit beta "vacuolar," putative Ricinus communis (Castor bean)			AT4G38510.1	ATPase%2C V1 complex%2C subunit B protein	0.618061	8.69587	0.614232	1
pp_116725_5_14	pp_116725		Q9SV68sp=Putative quinone-oxidoreductase "homolog," chloroplastic Arabidopsis thaliana (Mouse-ear cress)	sp_v3.0_unigene11245	isotig11922	AT4G13010.1	Oxidoreductase%2C zinc-binding dehydrogenase family protein	0.728064	8.65454	0.614383	1
pp_148241_4_9	pp_148241		A0A199W9C6tr=Cysteine "synthase," chloroplastic/chromoplastic Ananas comosus (Pineapple) (Ananas ananas)	sp_v3.0_unigene6008	unigene6008	AT3G59760.1	O-acetylserine (thiol) lyase isoform C	0.718225	8.65671	0.614996	1
pp_137486_3_6	pp_137486		A0A067KK61sp=Plasma membrane ATPase Jatropha curcas (Barbados nut)	sp_v3.0_unigene4270		AT2G18960.1	H[+]-ATPase 1	0.279102	8.74316	0.616046	1
pp_138501_5_6	pp_138501		Q9C6B3sp=Gamma carbonic anhydrase "2," mitochondrial Arabidopsis thaliana (Mouse-ear cress)	sp_v3.0_unigene18190	isotig26801	AT1G47260.1	gamma carbonic anhydrase 2	0.26949	8.74734	0.616206	1
pp_129679_4_5	pp_129679		D3YLT8tr=Tau class glutathione S-transferase Pinus brutia			AT1G78380.1	glutathione S-transferase TAU 19	0.646991	8.68112	0.616342	1
pp_203180_4_7	pp_203180		A0A0C9RWN6tr=TSA: Wollemia nobilis Ref_Wollemi_Transcript_8244_2694 transcribed RNA sequence Wollemia nobilis	sp_v3.0_unigene6616	isotig18691	AT5G15270.1	RNA-binding KH domain-containing protein	0.729372	8.65625	0.616722	1
pp_178458_4_4	pp_178458		Q01899sp=Heat shock 70 kDa "protein," mitochondrial Phaseolus vulgaris (Kidney bean) (French bean)	sp_v3.0_unigene1884	isotig21788	AT5G09590.1	mitochondrial HSO70 2	0.908103	8.55759	0.618319	1
pp_203407_4_9	pp_203407		C0PTL4tr=Putative uncharacterized protein Picea sitchensis (Sitka spruce) (Pinus sitchensis)	sp_v3.0_unigene12125	unigene12125	AT3G15010.1	RNA-binding (RRM/RBD/RNP motifs) family protein	0.849138	8.60823	0.618381	1
pp_223493_4_32	pp_223493		G7L8U4tr=2Fe-2S ferredoxin superfamily protein Medicago truncatula (Barrel medic) (Medicago tribuloides)	sp_v3.0_unigene22581	isotig46040	AT5G28500.1	rubisco accumulation factor-like protein	-0.901928	8.57358	0.618597	1
pp_86991_1_3	pp_86991		L0ASE4tr=Actin Populus tomentosa (Chinese white poplar)	sp_v3.0_unigene8765	unigene8765	AT5G09810.1	actin 7	0.840835	8.60988	0.619067	1
pp_89256_3_2	pp_89256		B9G4K4sp=Reticulon-like protein Oryza sativa subsp. japonica (Rice)	sp_v3.0_unigene36300	unigene36300	AT3G10850.1	Metallo-hydrolase/oxidoreductase superfamily protein	-0.237452	8.80066	0.62057	1
pp_152964_3_13	pp_152964		Q9FJI5sp=Glucose-6-phosphate "1-dehydrogenase," cytoplasmic isoform 2 Arabidopsis thaliana (Mouse-ear cress)	sp_v3.0_unigene26974	isotig17770	AT5G40760.1	glucose-6-phosphate dehydrogenase 6	0.860764	8.59905	0.621111	1
pp_172831_3_1	pp_172831		Q9XF97sp=60S ribosomal protein L4 Prunus armeniaca (Apricot) (Armeniaca vulgaris)			AT5G02870.2	Ribosomal protein L4/L1 family	0.363595	8.7032	0.62116	1
pp_235191_3_1	pp_235191		I3XMK6tr=Caffeoyl-CoA-O-methyltransferase Pinus pinaster (Maritime pine)	sp_v3.0_unigene15787	unigene15787	AT4G34050.1	S-adenosyl-L-methionine-dependent methyltransferases superfamily protein	0.288702	8.82491	0.621511	1
pp_85493_2_2	pp_85493		B8LRU6sp=Glycosyltransferase Picea sitchensis (Sitka spruce) (Pinus sitchensis)			AT2G22590.1	UDP-Glycosyltransferase superfamily protein	0.740219	8.64219	0.621924	1
pp_110731_1_5	pp_110731		Q43314sp=Glutamate dehydrogenase 1 Arabidopsis thaliana (Mouse-ear cress)	sp_v3.0_unigene15901	unigene15901	AT5G18170.1	glutamate dehydrogenase 1	-0.255822	8.7667	0.622401	1
pp_245308_5_16	pp_245308		Isoform2 of 3-hydroxyisobutyryl-CoA hydrolase-like protein "4," mitochondrial OS=Arabidopsis thaliana GN=At3g24360	sp_v3.0_unigene16017	isotig22582	AT4G13360.1	ATP-dependent caseinolytic (Clp) protease/crotonase family protein	-0.259047	8.75023	0.623245	1
pp_194247_1_5	pp_194247		A9SME1sp=Thiamine thiazole synthase "2," chloroplastic Physcomitrella patens subsp. patens (Moss)	sp_v3.0_unigene390	unigene390	AT5G54770.1	thiazole biosynthetic enzyme%2C chloroplast (ARA6) (THI1) (THI4)	0.248676	8.76012	0.623483	1
pp_202071_6_13	pp_202071		D8RE14tr=Rab family GTPase Selaginella moellendorffii (Spikemoss)	sp_v3.0_unigene15605	isotig07829	AT5G60860.1	RAB GTPase homolog A1F	-0.246931	8.80315	0.623893	1
pp_128830_1_23	pp_128830		Q7XTJ3sp=Pyruvate dehydrogenase E1 component subunit "alpha-3," chloroplastic Oryza sativa subsp. japonica (Rice)			AT1G01090.1	pyruvate dehydrogenase E1 alpha	0.783045	8.62429	0.624195	1
pp_137739_6_6	pp_137739		Q8S8F8sp=GLABRA2 expression modulator Arabidopsis thaliana (Mouse-ear cress)	sp_v3.0_unigene1488	unigene1488	AT2G22475.1	GRAM domain family protein	0.823904	8.6111	0.624246	1
pp_104758_3_9	pp_104758		A0A0C9SB72tr=TSA: Wollemia nobilis Ref_Wollemi_Transcript_236_1602 transcribed RNA sequence Wollemia nobilis	sp_v3.0_unigene3219	unigene3219	#N/A	#N/A	0.763669	8.62944	0.625102	1
pp_61988_3_58	pp_61988		A0A118K159sp=Phosphoglycerate kinase Cynara cardunculus var. scolymus (Artichoke) (Cynara scolymus)	sp_v3.0_unigene10495	unigene10495	AT1G56190.1	Phosphoglycerate kinase family protein	-0.250631	8.79759	0.625127	1
pp_86724_4_8	pp_86724		A0A199V367tr=Nitrile-specifier protein 5 Ananas comosus (Pineapple) (Ananas ananas)	sp_v3.0_unigene2602	unigene2602	AT3G07720.1	Galactose oxidase/kelch repeat superfamily protein	0.232911	8.77086	0.62544	1
pp_98376_4_52	pp_98376		A5JYE8tr=R2R3-MYB transcription factor MYB4 Picea glauca (White spruce) (Pinus glauca)	sp_v3.0_unigene17237		#N/A	#N/A	0.371006	8.88709	0.625502	1
pp_223548_5_6	pp_223548		A0A0V0ICD2sp=Aldehyde dehydrogenase Solanum chacoense (Chaco potato)	sp_v3.0_unigene6625	unigene6625	AT1G79440.1	aldehyde dehydrogenase 5F1	-0.915789	8.54755	0.626698	1
pp_135381_4_44	pp_135381		P41127sp=60S ribosomal protein L13-1 Arabidopsis thaliana (Mouse-ear cress)	sp_v3.0_unigene32841	unigene32841	AT3G49010.1	breast basic conserved 1	0.238592	8.76576	0.627917	1
pp_234033_1_2	pp_234033		R9QMW5tr=(-)-beta-pinene synthase Pinus banksiana (Jack pine) (Pinus divaricata)			AT1G61680.1	terpene synthase 14	0.774085	8.62551	0.628426	1
pp_138201_2_5	pp_138201		A0A0C9S9C2tr=TSA: Wollemia nobilis Ref_Wollemi_Transcript_8227_954 transcribed RNA sequence Wollemia nobilis	sp_v3.0_unigene4084	isotig20501	AT3G23600.1	alpha/beta-Hydrolases superfamily protein	0.263093	8.81292	0.62882	1
pp_160447_2_2	pp_160447		P92963sp=Ras-related protein RABB1c Arabidopsis thaliana (Mouse-ear cress)	sp_v3.0_unigene9180	unigene9180	AT4G17170.1	RAB GTPase homolog B1C	0.619307	8.6824	0.628869	1
pp_131104_6_18	pp_131104		A0A0E0KEJ0sp=Phospho-2-dehydro-3-deoxyheptonate aldolase Oryza punctata (Red rice)	sp_v3.0_unigene1150	unigene1150	AT1G22410.1	Class-II DAHP synthetase family protein	-0.47097	8.68	0.62924	1
pp_173289_5_1	pp_173289		A0A0C9S3Y8tr=TSA: Wollemia nobilis Ref_Wollemi_Transcript_14473_1509 transcribed RNA sequence Wollemia nobilis	sp_v3.0_unigene37684	isotig10621	AT1G60710.1	NAD(P)-linked oxidoreductase superfamily protein	0.742557	8.63299	0.629445	1
pp_163619_2_7	pp_163619		A0A103XXL3tr=Proteasome, beta-type "subunit," conserved site-containing protein Cynara cardunculus var. scolymus (Artichoke) (Cynara scolymus)	sp_v3.0_unigene4132	isotig106657	AT1G56450.1	20S proteasome beta subunit G1	0.422553	8.69327	0.62947	1
pp_231839_6_24	pp_231839		A0A0B0P5U5tr=Putative yqjG Gossypium arboreum (Tree cotton) (Gossypium nanking)	sp_v3.0_unigene26687	isotig11668	AT4G19880.1	Glutathione S-transferase family protein	-0.244108	8.81924	0.629911	1
pp_205879_5_18	pp_205879		A0A0C9S9Q7tr=TSA: Wollemia nobilis Ref_Wollemi_Transcript_7033_2031 transcribed RNA sequence Wollemia nobilis	sp_v3.0_unigene9505	unigene9505	AT1G11910.1	aspartic proteinase A1	0.479384	8.67096	0.630982	1
pp_143697_6_5	pp_143697		Q84NF6tr=ABI3-interacting protein 2 Callitropsis nootkatensis	sp_v3.0_unigene18092	isotig11832	AT3G22440.1	FRIGIDA-like protein	0.809926	8.60955	0.631074	1
pp_110752_4_10	pp_110752		B8LRP4tr=Putative uncharacterized protein Picea sitchensis (Sitka spruce) (Pinus sitchensis)			AT1G76160.1	SKU5 similar 5	0.860011	8.57849	0.631245	1
pp_98015_3_2	pp_98015		A0A0B0NK84tr=Glutamate-1-semialdehyde "2,1-aminomutase" "2," chloroplastic-like protein Gossypium arboreum (Tree cotton) (Gossypium nanking)	sp_v3.0_unigene10272	unigene10272	AT3G48730.1	glutamate-1-semialdehyde 2%2C1-aminomutase 2	0.800389	8.61171	0.631255	1
pp_141383_3_1	pp_141383		A9NZF8tr=Putative uncharacterized protein Picea sitchensis (Sitka spruce) (Pinus sitchensis)			AT1G23740.1	Oxidoreductase%2C zinc-binding dehydrogenase family protein	-0.276997	8.84619	0.63178	1
pp_240039_6_5	pp_240039		EnsemblPlants:Si037558m} Setaria italica (Foxtail millet) (Panicum italicum)	sp_v3.0_unigene21192	isotig20377	AT1G32400.1	tobamovirus multiplication 2A	0.726002	8.63951	0.632035	1
pp_100521_3_4	pp_100521		Q93ZN9sp=LL-diaminopimelate "aminotransferase," chloroplastic Arabidopsis thaliana (Mouse-ear cress)	sp_v3.0_unigene671	isotig43914	AT4G33680.1	Pyridoxal phosphate (PLP)-dependent transferases superfamily protein	0.558177	8.64655	0.632203	1
pp_58142_5_6	pp_58142		EnsemblPlants:EMT18318} Aegilops tauschii (Tausch's goatgrass) (Aegilops squarrosa)	sp_v3.0_unigene11326	isotig10996	AT5G62740.1	SPFH/Band 7/PHB domain-containing membrane-associated protein family	-0.344117	8.88894	0.632423	1
pp_98549_4_6	pp_98549		W9QF16tr=Pentatricopeptide repeat-containing protein Morus notabilis	sp_v3.0_unigene29674	unigene29674	AT3G29100.3	vesicle transport V-snare 13	0.863577	8.56532	0.632441	1
pp_135218_4_7	pp_135218		A0A0C9QLF7tr=TSA: Wollemia nobilis Ref_Wollemi_Transcript_28368_1092 transcribed RNA sequence Wollemia nobilis			AT4G15093.1	catalytic LigB subunit of aromatic ring-opening dioxygenase family	0.736085	8.63365	0.63277	1
pp_181250_5_3	pp_181250		A9NWR7tr=Putative uncharacterized protein Picea sitchensis (Sitka spruce) (Pinus sitchensis)	sp_v3.0_unigene782	unigene782	AT1G77120.1	alcohol dehydrogenase 1	0.795124	8.61342	0.633108	1
pp_56707_2_12	pp_56707		A0A0D6QWU1sp=Alpha-1,4 glucan phosphorylase Araucaria cunninghamii (Hoop pine) (Moreton Bay pine)	sp_v3.0_unigene1200	unigene1200	AT3G46970.1	alpha-glucan phosphorylase 2	-0.399917	8.69185	0.634015	1
pp_119266_6_6	pp_119266		A0A124SGN7sp=Chalcone-flavonone isomerase family protein Cynara cardunculus var. scolymus (Artichoke) (Cynara scolymus)	sp_v3.0_unigene17660	unigene17660	AT3G55120.1	Chalcone-flavanone isomerase family protein	-0.256972	8.75725	0.634077	1
pp_250897_5_5	pp_250897		Q5F4K8sp=Aspartate aminotransferase Pinus pinaster (Maritime pine)	sp_v3.0_unigene16566	isotig43598	AT2G22250.1	aspartate aminotransferase	0.766322	8.62746	0.634318	1
pp_110729_1_5	pp_110729		Q43314sp=Glutamate dehydrogenase 1 Arabidopsis thaliana (Mouse-ear cress)	sp_v3.0_unigene15901	unigene15901	AT5G18170.1	glutamate dehydrogenase 1	-0.232258	8.7828	0.634417	1
pp_60095_6_22	pp_60095		P35063sp=Histone H2AX Picea abies (Norway spruce) (Picea excelsa)	sp_v3.0_unigene17569	isotig05252	AT1G08880.1	Histone superfamily protein	-0.406157	8.96475	0.634787	1
pp_73193_6_36	pp_73193		A0A199UZN9tr=Oligopeptide transporter 4 Ananas comosus (Pineapple) (Ananas ananas)			AT5G62420.1	NAD(P)-linked oxidoreductase superfamily protein	0.68518	8.65319	0.6351	1
pp_83274_1_17	pp_83274		B3U2B5tr=Abscisic acid insensitive Cucumis sativus (Cucumber)	sp_v3.0_unigene14460	isotig45192	AT5G55280.1	homolog of bacterial cytokinesis Z-ring protein FTSZ 1-1	0.798659	8.60973	0.635567	1
pp_114365_6_4	pp_114365		A0A0D6R0B6tr=Uncharacterized protein Araucaria cunninghamii (Hoop pine) (Moreton Bay pine)	sp_v3.0_unigene16829	isotig30508	#N/A	#N/A	0.79734	8.60899	0.636646	1
pp_161839_2_1	pp_161839		M4HXU6sp=Bifunctional levopimaradiene "synthase," chloroplastic Pinus banksiana (Jack pine) (Pinus divaricata)			AT4G02780.1	Terpenoid cyclases/Protein prenyltransferases superfamily protein	0.751489	8.62589	0.637018	1
pp_147404_6_8	pp_147404		P34924sp=Glyceraldehyde-3-phosphate "dehydrogenase," cytosolic Pinus sylvestris (Scots pine)	sp_v3.0_unigene126855		AT1G13440.1	glyceraldehyde-3-phosphate dehydrogenase C2	-0.21903	8.79589	0.637926	1
pp_128659_6_5	pp_128659		A0A0C9S398tr=TSA: Wollemia nobilis Ref_Wollemi_Transcript_15443_1477 transcribed RNA sequence Wollemia nobilis	sp_v3.0_unigene12693	isotig32212	AT1G74320.1	Protein kinase superfamily protein	0.664785	8.66041	0.640754	1
pp_168746_4_1	pp_168746		B8LPA0sp=Peroxidase Picea sitchensis (Sitka spruce) (Pinus sitchensis)			AT2G18150.1	Peroxidase superfamily protein	-0.304803	8.86171	0.640766	1
pp_179540_5_3	pp_179540		Q6RY58tr=Ascorbate peroxidase Pinus pinaster (Maritime pine)	sp_v3.0_unigene31073	isotig55659	AT1G07890.1	ascorbate peroxidase 1	-0.262741	8.8323	0.641293	1
pp_202179_5_2	pp_202179		Q84KL3sp=(+)-alpha-pinene "synthase," chloroplastic Pinus taeda (Loblolly pine)			AT2G24210.1	terpene synthase 10	0.82327	8.59089	0.6415	1
pp_205876_5_18	pp_205876		A0A0C9S9Q7tr=TSA: Wollemia nobilis Ref_Wollemi_Transcript_7033_2031 transcribed RNA sequence Wollemia nobilis	sp_v3.0_unigene9505	unigene9505	AT1G11910.1	aspartic proteinase A1	0.497032	8.66433	0.642115	1
pp_160448_3_11	pp_160448		P92963sp=Ras-related protein RABB1c Arabidopsis thaliana (Mouse-ear cress)	sp_v3.0_unigene9180	unigene9180	AT4G17170.1	RAB GTPase homolog B1C	0.59947	8.6804	0.642127	1
pp_89423_6_4	pp_89423		A0A0C9S8L2tr=TSA: Wollemia nobilis Ref_Wollemi_Transcript_4240_2379 transcribed RNA sequence Wollemia nobilis	sp_v3.0_unigene2608	unigene2608	AT3G05420.2	acyl-CoA binding protein 4	0.809533	8.59824	0.642505	1
pp_143693_4_9	pp_143693		Q84NF6tr=ABI3-interacting protein 2 Callitropsis nootkatensis	sp_v3.0_unigene18092	isotig11832	AT3G22440.1	FRIGIDA-like protein	0.784036	8.61037	0.642951	1
pp_56711_3_8	pp_56711		A0A0D6QWU1sp=Alpha-1,4 glucan phosphorylase Araucaria cunninghamii (Hoop pine) (Moreton Bay pine)	sp_v3.0_unigene1200	unigene1200	AT3G46970.1	alpha-glucan phosphorylase 2	-0.486169	8.66584	0.643228	1
pp_101640_6_1	pp_101640		B9GJ14tr=Heat shock protein 70 Populus trichocarpa (Western balsam poplar) (Populus balsamifera subsp. trichocarpa)	sp_v3.0_unigene6274	isotig42748	AT5G09590.1	mitochondrial HSO70 2	0.725205	8.63026	0.643339	1
pp_105098_4_20	pp_105098		A0A0K0M6U1tr=BXL1 Pinus tabuliformis (Chinese pine) (Pinus leucosperma)	sp_v3.0_unigene7386	isotig42307	AT5G64570.1	beta-D-xylosidase 4	0.811769	8.59824	0.643525	1
pp_119546_1_3	pp_119546		Q6Z965sp=12-oxophytodienoate reductase 7 Oryza sativa subsp. japonica (Rice)	sp_v3.0_unigene13243	unigene13243	AT2G06050.1	oxophytodienoate-reductase 3	0.698531	8.63966	0.644573	1
pp_205740_4_4	pp_205740		N1QVF2sp=Phosphoserine aminotransferase Aegilops tauschii (Tausch's goatgrass) (Aegilops squarrosa)	sp_v3.0_unigene37851	isotig45106	AT4G35630.1	phosphoserine aminotransferase	0.58268	8.6379	0.644786	1
pp_217050_5_3	pp_217050		A0A176VW85tr=Uncharacterized protein Marchantia polymorpha subsp. polymorpha			AT3G05950.1	RmlC-like cupins superfamily protein	-0.379119	8.92404	0.644987	1
pp_72515_5_6	pp_72515		Q9ZRX0sp=Translationally-controlled tumor protein homolog Pseudotsuga menziesii (Douglas-fir) (Abies menziesii)	sp_v3.0_unigene20693	isotig03932	AT3G05540.1	Methionine sulfoxide reductase (MSS4-like) family protein	-0.345262	8.89671	0.64644	1
pp_172319_3_2	pp_172319		A9SGT5sp=Alpha-mannosidase Physcomitrella patens subsp. patens (Moss)	sp_v3.0_unigene12320	unigene12320	AT3G26720.1	Glycosyl hydrolase family 38 protein	0.718775	8.62942	0.646828	1
pp_110730_3_7	pp_110730		Q43314sp=Glutamate dehydrogenase 1 Arabidopsis thaliana (Mouse-ear cress)	sp_v3.0_unigene15901	unigene15901	AT5G18170.1	glutamate dehydrogenase 1	-0.232566	8.78994	0.647159	1
pp_216964_5_11	pp_216964		A9NLA7tr=Putative uncharacterized protein Picea sitchensis (Sitka spruce) (Pinus sitchensis)	sp_v3.0_unigene33198	isotig07927	AT1G23740.1	Oxidoreductase%2C zinc-binding dehydrogenase family protein	0.659609	8.65534	0.64744	1
pp_208967_6_1	pp_208967		B8LKD4tr=Putative uncharacterized protein Picea sitchensis (Sitka spruce) (Pinus sitchensis)	sp_v3.0_unigene19668	isotig26484	AT4G39230.1	NmrA-like negative transcriptional regulator family protein	-0.310916	8.8674	0.64746	1
pp_157160_6_2	pp_157160		SAAS:SAAS00312565} Picea sitchensis (Sitka spruce) (Pinus sitchensis)	sp_v3.0_unigene16934	unigene16934	AT4G26530.1	Aldolase superfamily protein	0.701205	8.63481	0.647595	1
pp_229803_1_1	pp_229803		D3YLT8tr=Tau class glutathione S-transferase Pinus brutia			AT1G78380.1	glutathione S-transferase TAU 19	0.588967	8.68079	0.647629	1
pp_209051_4_1	pp_209051		M4HXU6sp=Bifunctional levopimaradiene "synthase," chloroplastic Pinus banksiana (Jack pine) (Pinus divaricata)			AT4G02780.1	Terpenoid cyclases/Protein prenyltransferases superfamily protein	0.728643	8.62542	0.64833	1
pp_235188_3_4	pp_235188		I3XMK6tr=Caffeoyl-CoA-O-methyltransferase Pinus pinaster (Maritime pine)	sp_v3.0_unigene15787	unigene15787	AT4G34050.1	S-adenosyl-L-methionine-dependent methyltransferases superfamily protein	0.273436	8.83452	0.648714	1
pp_218793_5_3	pp_218793		W9R530tr=Beta-glucosidase 44 Morus notabilis	sp_v3.0_unigene30502	isotig44934	AT3G18080.1	B-S glucosidase 44	0.741438	8.61782	0.648813	1
pp_230441_5_2	pp_230441		U5GPP7tr=Monooxygenase family protein Populus trichocarpa (Western balsam poplar) (Populus balsamifera subsp. trichocarpa)	sp_v3.0_unigene30255	unigene30255	AT2G35660.1	FAD/NAD(P)-binding oxidoreductase family protein	0.706245	8.63281	0.649193	1
pp_165459_2_10	pp_165459		P42795sp=60S ribosomal protein L11-1 Arabidopsis thaliana (Mouse-ear cress)	sp_v3.0_unigene16044	unigene16044	AT2G42740.1	ribosomal protein large subunit 16A	0.324857	8.86992	0.649475	1
pp_64557_1_12	pp_64557		Q8W0W3sp=Transcription initiation factor IIB Oryza sativa subsp. japonica (Rice)	sp_v3.0_unigene17892	isotig22340	AT3G10330.1	Cyclin-like family protein	0.706166	8.63073	0.649946	1
pp_164362_2_1	pp_164362		X5CY97tr=GA2ox10 Pinus tabuliformis (Chinese pine) (Pinus leucosperma)	sp_v3.0_unigene3660	isotig30374	AT4G22880.1	leucoanthocyanidin dioxygenase	0.602498	8.62627	0.650017	1
pp_217232_5_6	pp_217232		A0A0C9RQX8tr=TSA: Wollemia nobilis Ref_Wollemi_Transcript_22028_1300 transcribed RNA sequence Wollemia nobilis	sp_v3.0_unigene3922	unigene3922	AT5G08080.1	syntaxin of plants 132	0.648838	8.65691	0.650035	1
pp_127773_1_7	pp_127773		A0A0C9S628tr=TSA: Wollemia nobilis Ref_Wollemi_Transcript_12087_5824 transcribed RNA sequence Wollemia nobilis	sp_v3.0_unigene9110	unigene9110	AT5G04140.1	glutamate synthase 1	-0.828487	8.56669	0.650124	1
pp_65890_3_5	pp_65890		A0A0C9S6R9tr=TSA: Wollemia nobilis Ref_Wollemi_Transcript_10627_2024 transcribed RNA sequence Wollemia nobilis	sp_v3.0_unigene15158	isotig31064	AT3G02090.1	Insulinase (Peptidase family M16) protein	-0.225502	8.7593	0.650493	1
pp_198681_6_5	pp_198681		A0A0M3UK43tr=Heat shock protein 70 Chimonanthus praecox	sp_v3.0_unigene17291	unigene17291	AT3G12580.1	heat shock protein 70	-0.261827	8.73806	0.651918	1
pp_189127_3_9	pp_189127		O49339sp=PTI1-like tyrosine-protein kinase 2 Arabidopsis thaliana (Mouse-ear cress)	sp_v3.0_unigene11031	unigene11031	AT2G30740.1	Protein kinase superfamily protein	0.388604	8.69306	0.65204	1
pp_198399_2_1	pp_198399		Q5PP57tr=Alcohol dehydrogenase-like protein Arabidopsis thaliana (Mouse-ear cress)	sp_v3.0_unigene7951	unigene7951	AT1G09490.1	NAD(P)-binding Rossmann-fold superfamily protein	0.693793	8.63477	0.652317	1
pp_188945_6_9	pp_188945		I1IXH9tr=Uncharacterized protein Brachypodium distachyon (Purple false brome) (Trachynia distachya)	sp_v3.0_unigene22053	isotig18617	AT1G04170.1	eukaryotic translation initiation factor 2 gamma subunit	-0.819783	8.57148	0.652848	1
pp_211785_3_26	pp_211785		A0A0C9RHY5tr=TSA: Wollemia nobilis Ref_Wollemi_Transcript_19305_1604 transcribed RNA sequence Wollemia nobilis	sp_v3.0_unigene126629	isotig08685	AT3G14420.1	Aldolase-type TIM barrel family protein	0.655673	8.65172	0.653173	1
pp_141381_2_7	pp_141381		A9NZF8tr=Putative uncharacterized protein Picea sitchensis (Sitka spruce) (Pinus sitchensis)			AT1G23740.1	Oxidoreductase%2C zinc-binding dehydrogenase family protein	-0.265753	8.84794	0.653386	1
pp_85412_5_1	pp_85412		A9P0J8sp=Aldose 1-epimerase Picea sitchensis (Sitka spruce) (Pinus sitchensis)			AT3G17940.1	Galactose mutarotase-like superfamily protein	0.305109	8.72887	0.653915	1
pp_142263_2_4	pp_142263		A9P186tr=Putative uncharacterized protein Picea sitchensis (Sitka spruce) (Pinus sitchensis)	sp_v3.0_unigene30404	isotig11336	AT1G09510.1	NAD(P)-binding Rossmann-fold superfamily protein	0.730854	8.61772	0.654046	1
pp_109260_2_15	pp_109260		A0A0C9SA76tr=TSA: Wollemia nobilis Ref_Wollemi_Transcript_4512_1780 transcribed RNA sequence Wollemia nobilis	sp_v3.0_unigene34058	isotig28020	AT1G12050.1	fumarylacetoacetase	0.417319	8.67901	0.654057	1
pp_211780_1_27	pp_211780		A0A0C9RHY5tr=TSA: Wollemia nobilis Ref_Wollemi_Transcript_19305_1604 transcribed RNA sequence Wollemia nobilis	sp_v3.0_unigene126629	isotig08685	AT3G14420.1	Aldolase-type TIM barrel family protein	0.632274	8.66235	0.6542	1
pp_179506_1_2	pp_179506		A0A078E0T0tr=BnaC04g47280D protein Brassica napus (Rape)	sp_v3.0_unigene1515	isotig76009	AT2G40510.1	Ribosomal protein S26e family protein	-0.339898	8.90778	0.654363	1
pp_224146_1_4	pp_224146		A0A151RB51tr=Uclacyanin-2 Cajanus cajan (Pigeon pea) (Cajanus indicus)	sp_v3.0_unigene29857	isotig10882	AT1G22480.1	Cupredoxin superfamily protein	0.64619	8.65422	0.65445	1
pp_168494_6_2	pp_168494		P27141sp=Carbonic "anhydrase," chloroplastic Nicotiana tabacum (Common tobacco)	sp_v3.0_unigene16957	unigene16957	AT1G70410.1	beta carbonic anhydrase 4	0.602268	8.67125	0.65579	1
pp_227051_2_17	pp_227051		A0A0C9S6S0tr=TSA: Wollemia nobilis Ref_Wollemi_Transcript_14386_3955 transcribed RNA sequence Wollemia nobilis	sp_v3.0_unigene28548	unigene28548	AT5G65750.1	2-oxoglutarate dehydrogenase%2C E1 component	-0.379012	8.68873	0.656044	1
pp_88350_6_8	pp_88350		A0A0C9S9G0tr=TSA: Wollemia nobilis Ref_Wollemi_Transcript_909_2613 transcribed RNA sequence Wollemia nobilis	sp_v3.0_unigene17376	isotig43664	AT2G22240.1	myo-inositol-1-phosphate synthase 2	-0.811004	8.57331	0.656523	1
pp_211787_1_37	pp_211787		A0A0C9RHY5tr=TSA: Wollemia nobilis Ref_Wollemi_Transcript_19305_1604 transcribed RNA sequence Wollemia nobilis	sp_v3.0_unigene3482	unigene126629	AT3G14420.1	Aldolase-type TIM barrel family protein	0.638881	8.65591	0.657699	1
pp_78814_3_8	pp_78814		D7TQ89sp=Arginine biosynthesis bifunctional protein "ArgJ," chloroplastic Vitis vinifera (Grape)	sp_v3.0_unigene7147	isotig43538	AT2G37500.1	arginine biosynthesis protein ArgJ family	-0.213952	8.80016	0.658569	1
pp_124760_1_61	pp_124760		G3C904sp=Serine hydroxymethyltransferase Pinus pinaster (Maritime pine)	sp_v3.0_unigene11837		AT4G13930.1	serine hydroxymethyltransferase 4	-0.790354	8.57367	0.658912	1
pp_209583_1_4	pp_209583		A0A0C9S8A4tr=TSA: Wollemia nobilis Ref_Wollemi_Transcript_11892_1847 transcribed RNA sequence Wollemia nobilis	sp_v3.0_unigene186	unigene186	AT5G60160.1	Zn-dependent exopeptidases superfamily protein	-0.786027	8.58366	0.659352	1
pp_197768_6_4	pp_197768		A9NUJ0sp=Aspartate aminotransferase Picea sitchensis (Sitka spruce) (Pinus sitchensis)	sp_v3.0_unigene17743	unigene17743	AT2G30970.1	aspartate aminotransferase 1	0.366474	8.69274	0.660394	1
pp_98559_6_9	pp_98559		O81884sp=L-galactose dehydrogenase Arabidopsis thaliana (Mouse-ear cress)			AT4G33670.1	NAD(P)-linked oxidoreductase superfamily protein	0.605613	8.66611	0.661047	1
pp_143694_4_38	pp_143694		A0A0C9RHM3tr=TSA: Wollemia nobilis Ref_Wollemi_Transcript_21712_2337 transcribed RNA sequence Wollemia nobilis	sp_v3.0_unigene18092	isotig11832	AT5G48385.1	FRIGIDA-like protein	0.741468	8.60883	0.661899	1
pp_211784_1_37	pp_211784		A0A0C9RHY5tr=TSA: Wollemia nobilis Ref_Wollemi_Transcript_19305_1604 transcribed RNA sequence Wollemia nobilis	sp_v3.0_unigene126629	isotig08685	AT3G14420.1	Aldolase-type TIM barrel family protein	0.6486	8.64634	0.662136	1
pp_135220_4_9	pp_135220		A0A0C9QLF7tr=TSA: Wollemia nobilis Ref_Wollemi_Transcript_28368_1092 transcribed RNA sequence Wollemia nobilis	sp_v3.0_unigene187497	isotig09579	AT4G15093.1	catalytic LigB subunit of aromatic ring-opening dioxygenase family	0.671102	8.63559	0.662564	1
pp_132513_5_4	pp_132513		Q8LFC0sp=Isocitrate dehydrogenase	sp_v3.0_unigene37188	isotig43209	AT4G35260.1	isocitrate dehydrogenase 1	0.698226	8.62247	0.663216	1
pp_95831_4_9	pp_95831		A0A0C9S8U5tr=TSA: Wollemia nobilis Ref_Wollemi_Transcript_10412_1943 transcribed RNA sequence Wollemia nobilis	sp_v3.0_unigene308	unigene308	AT1G80460.1	Actin-like ATPase superfamily protein	-0.365227	8.69549	0.663368	1
pp_236933_2_5	pp_236933		A0A0C9QN35tr=TSA: Wollemia nobilis Ref_Wollemi_Transcript_19519_1332 transcribed RNA sequence Wollemia nobilis	sp_v3.0_unigene126648	isotig20947	AT4G36130.1	Ribosomal protein L2 family	-0.265127	8.85753	0.663637	1
pp_111449_4_3	pp_111449		RuleBase:RU003928} Phytophthora parasitica (Potato buckeye rot agent)			AT1G16350.1	Aldolase-type TIM barrel family protein	-0.328275	8.70105	0.664003	1
pp_152521_4_7	pp_152521		M7Z6U7tr=Alpha-soluble NSF attachment protein Triticum urartu (Red wild einkorn) (Crithodium urartu)	sp_v3.0_unigene1347	unigene1347	AT3G56190.1	alpha-soluble NSF attachment protein 2	0.700629	8.62016	0.664375	1
pp_197452_6_42	pp_197452		P41643sp=Photosystem II CP43 reaction center protein Pinus thunbergii (Japanese black pine) (Pinus thunbergiana) Plastid Chloroplast	sp_v3.0_unigene120684	isotig05501	ATCG00280.1	photosystem II reaction center protein C	-0.772776	8.59128	0.664574	1
pp_225294_6_12	pp_225294		Q9LT08sp=26S proteasome non-ATPase regulatory subunit 14 homolog Arabidopsis thaliana (Mouse-ear cress)	sp_v3.0_unigene8973	isotig44216	AT1G71230.1	COP9-signalosome 5B	0.754554	8.60041	0.664697	1
pp_205384_5_1	pp_205384		A0A061DLF8tr=Alpha/beta-Hydrolases superfamily protein isoform 2 Theobroma cacao (Cacao) (Cocoa)	sp_v3.0_unigene17125	isotig29984	AT2G32520.2	alpha/beta-Hydrolases superfamily protein	-0.783843	8.60707	0.665018	1
pp_143845_6_6	pp_143845		Q9FIB6sp=26S proteasome non-ATPase regulatory subunit 12 homolog A Arabidopsis thaliana (Mouse-ear cress)	sp_v3.0_unigene17391	isotig44168	AT5G09900.1	26S proteasome regulatory subunit%2C putative (RPN5)	-0.811775	8.54187	0.665656	1
pp_202262_4_6	pp_202262		A0A0C9S247tr=TSA: Wollemia nobilis Ref_Wollemi_Transcript_21831_2229 transcribed RNA sequence Wollemia nobilis	sp_v3.0_unigene8514	isotig10208	AT3G07810.1	RNA-binding (RRM/RBD/RNP motifs) family protein	0.776167	8.5764	0.665814	1
pp_166956_6_10	pp_166956		Q9SN95sp=UDP-glucuronic acid decarboxylase 5 Arabidopsis thaliana (Mouse-ear cress)	sp_v3.0_unigene2908	isotig45551	AT3G46440.1	UDP-XYL synthase 5	0.68336	8.62477	0.666016	1
pp_132514_5_4	pp_132514		Q8LFC0sp=Isocitrate dehydrogenase	sp_v3.0_unigene37188	isotig43209	AT4G35260.1	isocitrate dehydrogenase 1	0.722467	8.61213	0.666032	1
pp_129678_5_9	pp_129678		D3YLT8tr=Tau class glutathione S-transferase Pinus brutia			AT1G78380.1	glutathione S-transferase TAU 19	0.571345	8.67815	0.666671	1
pp_73027_2_10	pp_73027		Q2QNG7sp=ATP-citrate synthase alpha chain protein 3 Oryza sativa subsp. japonica (Rice)	sp_v3.0_unigene2226	unigene2226	AT1G10670.1	ATP-citrate lyase A-1	-0.22471	8.75385	0.6673	1
pp_87079_5_6	pp_87079		Q7XN11sp=Gamma-aminobutyrate transaminase "1," mitochondrial Oryza sativa subsp. japonica (Rice)	sp_v3.0_unigene15795	isotig09790	AT3G22200.1	Pyridoxal phosphate (PLP)-dependent transferases superfamily protein	-0.297601	8.71332	0.669773	1
pp_211433_3_2	pp_211433		F2E6P0tr=Predicted protein Hordeum vulgare var. distichum (Domesticated barley)			AT5G13490.1	ADP/ATP carrier 2	0.215947	8.81646	0.672248	1
pp_205702_6_5	pp_205702		A9NVM3tr=Putative uncharacterized protein Picea sitchensis (Sitka spruce) (Pinus sitchensis)	sp_v3.0_unigene16483	unigene16483	AT3G13224.2	RNA-binding (RRM/RBD/RNP motifs) family protein	0.692909	8.61764	0.672625	1
pp_242556_3_1	pp_242556		A0A1D1ZDL5tr=GTP-binding nuclear protein spi1 Anthurium amnicola			AT5G20010.1	RAS-related nuclear protein-1	-0.315652	8.89846	0.673191	1
pp_83162_4_6	pp_83162		A0A0C9RW69tr=TSA: Wollemia nobilis Ref_Wollemi_Transcript_9574_2884 transcribed RNA sequence Wollemia nobilis	sp_v3.0_unigene5451	isotig27282	AT3G18860.1	transducin family protein / WD-40 repeat family protein	0.659814	8.63198	0.673761	1
pp_168496_6_1	pp_168496		P27141sp=Carbonic "anhydrase," chloroplastic Nicotiana tabacum (Common tobacco)	sp_v3.0_unigene16957	unigene16957	AT5G14740.1	carbonic anhydrase 2	0.578443	8.66907	0.673934	1
pp_138205_1_3	pp_138205		A0A0C9S9C2tr=TSA: Wollemia nobilis Ref_Wollemi_Transcript_8227_954 transcribed RNA sequence Wollemia nobilis			AT3G23600.1	alpha/beta-Hydrolases superfamily protein	0.525392	8.69068	0.674845	1
pp_164137_5_8	pp_164137		A0A0E0E626sp=Delta-aminolevulinic acid dehydratase Oryza meridionalis			AT1G69740.1	Aldolase superfamily protein	0.709428	8.60995	0.675372	1
pp_196149_4_4	pp_196149		R1DPV7tr=Gamma carbonic anhydrase Emiliania huxleyi (Pontosphaera huxleyi)	sp_v3.0_unigene18563	isotig48647	AT1G19580.1	gamma carbonic anhydrase 1	0.202091	8.7765	0.675379	1
pp_119657_5_8	pp_119657		A0A0C9QQX2tr=TSA: Wollemia nobilis Ref_Wollemi_Transcript_13530_3450 transcribed RNA sequence Wollemia nobilis	sp_v3.0_unigene649	unigene649	AT4G33090.1	aminopeptidase M1	-0.351267	8.69487	0.676228	1
pp_173777_5_40	pp_173777		A0A0C9RLX4sp=Glucose-6-phosphate 1-dehydrogenase Wollemia nobilis	sp_v3.0_unigene3837	isotig42591	AT5G13110.1	glucose-6-phosphate dehydrogenase 2	0.703229	8.60833	0.677469	1
pp_118946_6_2	pp_118946		A0A072V9I1tr=Carboxy-terminal TIM barrel domain enolase Medicago truncatula (Barrel medic) (Medicago tribuloides)	sp_v3.0_unigene10849	unigene10849	AT1G74030.1	enolase 1	-0.338258	8.69616	0.677616	1
pp_119282_4_1	pp_119282		Q10JD1tr=Retrotransposon "protein," "putative," Ty1-copia subclass Oryza sativa subsp. japonica (Rice)	sp_v3.0_unigene30725	isotig37992	AT3G02080.1	Ribosomal protein S19e family protein	-0.33927	8.93858	0.677979	1
pp_174570_6_14	pp_174570		A0A0C9RPJ6tr=TSA: Wollemia nobilis Ref_Wollemi_Transcript_5333_2695 transcribed RNA sequence Wollemia nobilis	sp_v3.0_unigene10538	isotig22126	AT4G29010.1	Enoyl-CoA hydratase/isomerase family	-0.428885	8.6682	0.678028	1
pp_220735_4_15	pp_220735		A0A061G2M5tr=ATPase, V1 "complex," subunit B protein isoform 3 Theobroma cacao (Cacao) (Cocoa)	sp_v3.0_unigene17810	isotig43660	AT4G38510.1	ATPase%2C V1 complex%2C subunit B protein	0.517293	8.64006	0.678064	1
pp_85311_3_9	pp_85311		A0A151TD06tr=Ubiquitin fusion degradation protein 1 isogeny Cajanus cajan (Pigeon pea) (Cajanus indicus)	sp_v3.0_unigene110585	unigene110585	AT2G21270.3	ubiquitin fusion degradation 1	0.695242	8.61319	0.6784	1
pp_188350_6_26	pp_188350		Q5DMX3tr=DRP Cucumis melo (Muskmelon)	sp_v3.0_unigene5835	unigene5835	AT1G10290.1	dynamin-like protein 6	-0.769529	8.55002	0.678448	1
pp_114056_6_5	pp_114056		A0A0D3C964tr=Uncharacterized protein Brassica oleracea var. oleracea	sp_v3.0_unigene18471	isotig14393	AT1G10840.1	translation initiation factor 3 subunit H1	0.610351	8.64891	0.678605	1
pp_59849_1_9	pp_59849		Q9C5J7sp=ATP-dependent 6-phosphofructokinase 7 Arabidopsis thaliana (Mouse-ear cress)	sp_v3.0_unigene10755	unigene10755	AT2G22480.1	phosphofructokinase 5	0.270008	8.72208	0.678796	1
pp_152788_4_5	pp_152788		A9NU64tr=Putative uncharacterized protein Picea sitchensis (Sitka spruce) (Pinus sitchensis)			AT2G39050.1	hydroxyproline-rich glycoprotein family protein	0.600162	8.65574	0.679004	1
pp_142258_2_4	pp_142258		D5ADN9tr=Putative uncharacterized protein Picea sitchensis (Sitka spruce) (Pinus sitchensis)	sp_v3.0_unigene30404	isotig11336	AT5G42800.1	dihydroflavonol 4-reductase	0.374616	8.68079	0.679229	1
pp_181371_1_7	pp_181371		Q9SB50sp=AP-4 complex subunit mu Arabidopsis thaliana (Mouse-ear cress)	sp_v3.0_unigene12907	isotig18835	AT4G24550.2	Clathrin adaptor complexes medium subunit family protein	-0.190592	8.78642	0.679548	1
pp_152999_3_8	pp_152999		A0A0C9QV94sp=Cysteine synthase Wollemia nobilis	sp_v3.0_unigene27827	unigene27827	AT3G61440.1	cysteine synthase C1	0.208251	8.78683	0.67974	1
pp_80898_1_3	pp_80898		Q3HRT2tr=Putative glycine-rich protein Picea glauca (White spruce) (Pinus glauca)	sp_v3.0_unigene36645	unigene36645	AT4G38680.1	glycine rich protein 2	0.20792	8.80291	0.679928	1
pp_92269_4_15	pp_92269		B9RXJ3tr=Multicopper "oxidase," putative Ricinus communis (Castor bean)	sp_v3.0_unigene7773	isotig44873	AT4G22010.1	SKU5 similar 4	0.715782	8.59993	0.680113	1
pp_253192_4_1	pp_253192		W9SQW2sp=Obg-like ATPase 1 Morus notabilis	sp_v3.0_unigene9303	isotig45282	AT1G56050.1	GTP-binding protein-like protein	0.717817	8.60049	0.680128	1
pp_245309_4_4	pp_245309		Q9LK08sp=3-hydroxyisobutyryl-CoA hydrolase-like protein "4," mitochondrial Arabidopsis thaliana (Mouse-ear cress)	sp_v3.0_unigene16017	isotig22582	AT4G13360.1	ATP-dependent caseinolytic (Clp) protease/crotonase family protein	-0.229603	8.74252	0.680377	1
pp_224240_6_5	pp_224240		A0A178W481sp=3-isopropylmalate dehydrogenase Arabidopsis thaliana (Mouse-ear cress)	sp_v3.0_unigene7269	unigene7269	AT1G80560.1	isopropylmalate dehydrogenase 2	0.670046	8.61965	0.681027	1
pp_209053_4_7	pp_209053		B9U4U8tr=Putative abietadiene synthase Pinus densiflora (Japanese red pine)	sp_v3.0_unigene127508	PUT-7465	#N/A	#N/A	-0.759222	8.56798	0.681232	1
pp_194612_5_2	pp_194612		A9NLJ2sp=Proteasome subunit beta type Picea sitchensis (Sitka spruce) (Pinus sitchensis)	sp_v3.0_unigene4488	unigene4488	AT4G31300.1	N-terminal nucleophile aminohydrolases (Ntn hydrolases) superfamily protein	-0.224037	8.82872	0.681355	1
pp_125115_6_2	pp_125115		A0A0C9RGF8tr=TSA: Wollemia nobilis Ref_Wollemi_Transcript_28310_1253 transcribed RNA sequence Wollemia nobilis	sp_v3.0_unigene22696		AT5G51030.1	NAD(P)-binding Rossmann-fold superfamily protein	0.626784	8.63928	0.681688	1
pp_68483_2_13	pp_68483		K8FDV3sp=Glutamine synthetase Pinus pinaster (Maritime pine)		isotig47399	AT1G66200.1	hypothetical protein	-0.195075	8.77149	0.681739	1
pp_217051_6_1	pp_217051		A0A176VW85tr=Uncharacterized protein Marchantia polymorpha subsp. polymorpha			AT3G05950.1	RmlC-like cupins superfamily protein	-0.321472	8.91949	0.682118	1
pp_100527_3_11	pp_100527		Q10MQ2sp=Probable LL-diaminopimelate "aminotransferase," chloroplastic Oryza sativa subsp. japonica (Rice)	sp_v3.0_unigene671	isotig43914	AT4G33680.1	Pyridoxal phosphate (PLP)-dependent transferases superfamily protein	0.50962	8.6358	0.682314	1
pp_216796_1_2	pp_216796		A0A0F7J3M2tr=Putative oxidase Taxus baccata (English yew)			AT1G19900.1	glyoxal oxidase-related protein	0.728666	8.5783	0.682325	1
pp_215994_2_1	pp_215994		A0A0C9S4I2tr=TSA: Wollemia nobilis Ref_Wollemi_Transcript_25142_1247 transcribed RNA sequence Wollemia nobilis	sp_v3.0_unigene37089	isotig06128	AT2G01250.1	Ribosomal protein L30/L7 family protein	0.196417	8.77905	0.682969	1
pp_153218_4_10	pp_153218		Q9SRZ6sp=Cytosolic isocitrate dehydrogenase	sp_v3.0_unigene17303	isotig10045	AT1G65930.1	cytosolic NADP+-dependent isocitrate dehydrogenase	-0.345731	8.69339	0.683326	1
pp_93820_6_7	pp_93820		A0A0G7ZNR5tr=Putative acetyl-CoA C-acetyltransferase Picea glauca (White spruce) (Pinus glauca)	sp_v3.0_unigene26955	isotig01061	AT5G47720.1	Thiolase family protein	0.268956	8.72722	0.683331	1
pp_142254_2_4	pp_142254		A9P186tr=Putative uncharacterized protein Picea sitchensis (Sitka spruce) (Pinus sitchensis)	sp_v3.0_unigene30404	isotig11336	AT5G42800.1	dihydroflavonol 4-reductase	0.343841	8.69045	0.683542	1
pp_208773_5_2	pp_208773		A0A0C9QSN5tr=TSA: Wollemia nobilis Ref_Wollemi_Transcript_11467_2001 transcribed RNA sequence Wollemia nobilis	sp_v3.0_unigene1733	isotig22244	AT3G04610.1	RNA-binding KH domain-containing protein	0.240478	8.73468	0.684751	1
pp_57407_2_28	pp_57407		A0A0C9RQC5sp=Adenosylhomocysteinase Wollemia nobilis	sp_v3.0_unigene8461	unigene8461	AT3G23810.1	S-adenosyl-l-homocysteine (SAH) hydrolase 2	0.509618	8.64187	0.684787	1
pp_211432_3_1	pp_211432		V4UDZ9tr=Uncharacterized protein Citrus clementina	sp_v3.0_unigene186511	unigene186511	AT4G28390.1	ADP/ATP carrier 3	-0.309578	8.90229	0.685191	1
pp_133047_2_6	pp_133047		A0A087SPE1tr=26S proteasome non-ATPase regulatory subunit 1 Auxenochlorella protothecoides (Green microalga) (Chlorella protothecoides)	sp_v3.0_unigene13541	unigene13541	AT5G60600.1	4-hydroxy-3-methylbut-2-enyl diphosphate synthase	-0.216088	8.77308	0.68601	1
pp_197779_2_1	pp_197779		B8LLF5tr=Putative uncharacterized protein Picea sitchensis (Sitka spruce) (Pinus sitchensis)			AT3G48000.1	aldehyde dehydrogenase 2B4	0.606582	8.6412	0.686493	1
pp_179986_5_1	pp_179986		A2XAZ3sp=Alcohol dehydrogenase class-3 Oryza sativa subsp. indica (Rice)			AT5G43940.1	GroES-like zinc-binding dehydrogenase family protein	0.597287	8.64479	0.686962	1
pp_243240_4_3	pp_243240		T2DN09tr=Formate dehydrogenase Phaseolus vulgaris (Kidney bean) (French bean)			AT5G14780.1	formate dehydrogenase	0.640617	8.62286	0.688176	1
pp_119263_5_14	pp_119263		A0A124SGN7sp=Chalcone-flavonone isomerase family protein Cynara cardunculus var. scolymus (Artichoke) (Cynara scolymus)	sp_v3.0_unigene17660	unigene17660	AT3G55120.1	Chalcone-flavanone isomerase family protein	-0.211053	8.76293	0.688599	1
pp_102619_6_6	pp_102619		A0A0C9QTW8tr=TSA: Wollemia nobilis Ref_Wollemi_Transcript_9948_1588 transcribed RNA sequence Wollemia nobilis			AT3G02230.1	reversibly glycosylated polypeptide 1	-0.202511	8.81301	0.689927	1
pp_100522_1_1	pp_100522		Q10MQ2sp=Probable LL-diaminopimelate "aminotransferase," chloroplastic Oryza sativa subsp. japonica (Rice)	sp_v3.0_unigene671	isotig43914	AT4G33680.1	Pyridoxal phosphate (PLP)-dependent transferases superfamily protein	0.694503	8.59598	0.690042	1
pp_4944_5_3	pp_4944		A0A023HJ68tr=Rab8 Hevea brasiliensis (Para rubber tree) (Siphonia brasiliensis)	sp_v3.0_unigene9958	isotig31904	AT4G17170.1	RAB GTPase homolog B1C	0.547214	8.66933	0.690283	1
pp_129043_4_22	pp_129043		A0A0C9RHE5tr=TSA: Wollemia nobilis Ref_Wollemi_Transcript_22082_1856 transcribed RNA sequence Wollemia nobilis	sp_v3.0_unigene3905	unigene3905	AT4G35450.1	ankyrin repeat-containing protein 2	0.681227	8.60679	0.690411	1
pp_60095_5_2	pp_60095		P35063sp=Histone H2AX Picea abies (Norway spruce) (Picea excelsa)	sp_v3.0_unigene17569	isotig05252	AT1G54690.1	gamma histone variant H2AX	0.315319	8.87182	0.690449	1
pp_138507_2_1	pp_138507		A0A0C9RPJ6tr=TSA: Wollemia nobilis Ref_Wollemi_Transcript_5333_2695 transcribed RNA sequence Wollemia nobilis	sp_v3.0_unigene3424	unigene3424	AT4G29010.1	Enoyl-CoA hydratase/isomerase family	0.670634	8.60971	0.690847	1
pp_110732_5_18	pp_110732		Q8LHP5tr=Os07g0634200 protein Oryza sativa subsp. japonica (Rice)	sp_v3.0_unigene12188	unigene12188	AT2G31680.1	RAB GTPase homolog A5D	0.528567	8.67958	0.690895	1
pp_184147_5_4	pp_184147		Q9C6B3sp=Gamma carbonic anhydrase "2," mitochondrial Arabidopsis thaliana (Mouse-ear cress)	sp_v3.0_unigene22724	isotig49720	AT5G63510.1	gamma carbonic anhydrase like 1	0.53514	8.67226	0.691363	1
pp_197590_1_5	pp_197590		A0A0C9S647tr=TSA: Wollemia nobilis Ref_Wollemi_Transcript_11893_3187 transcribed RNA sequence Wollemia nobilis	sp_v3.0_unigene11863	unigene11863	AT1G55020.1	lipoxygenase 1	-0.70569	8.59809	0.691537	1
pp_134471_4_14	pp_134471		Q9FVG7sp=S-adenosylmethionine synthase 2 Pinus contorta (Shore pine) (Lodgepole pine)	sp_v3.0_unigene17246	unigene17246	AT3G17390.1	S-adenosylmethionine synthetase family protein	-0.282028	8.7147	0.691669	1
pp_111436_2_3	pp_111436		P37228sp=Malate "dehydrogenase," glyoxysomal Glycine max (Soybean) (Glycine hispida)	sp_v3.0_unigene18489	isotig46938	AT2G22780.1	peroxisomal NAD-malate dehydrogenase 1	0.204031	8.80632	0.691768	1
pp_245756_2_1	pp_245756		D5A9S3tr=Putative uncharacterized protein Picea sitchensis (Sitka spruce) (Pinus sitchensis)			AT3G48090.1	alpha/beta-Hydrolases superfamily protein	0.625143	8.62786	0.691909	1
pp_215325_6_8	pp_215325		P12628sp=NADP-dependent malic enzyme Phaseolus vulgaris (Kidney bean) (French bean)	sp_v3.0_unigene10091	isotig27694	AT1G79750.1	NADP-malic enzyme 4	0.69012	8.59613	0.692072	1
pp_137223_5_6	pp_137223		A0A0C9S288tr=TSA: Wollemia nobilis Ref_Wollemi_Transcript_21688_3067 transcribed RNA sequence Wollemia nobilis	sp_v3.0_unigene37699	isotig41777	AT5G57870.2	MIF4G domain-containing protein / MA3 domain-containing protein	0.301327	8.69962	0.692606	1
pp_243175_5_11	pp_243175		U5TRI1sp=Eukaryotic translation initiation factor 5A Pinus contorta (Shore pine) (Lodgepole pine)	sp_v3.0_unigene210370	PUT-10013	AT1G13950.1	eukaryotic elongation factor 5A-1	-0.305611	8.91561	0.693083	1
pp_115390_3_1	pp_115390		Q8S9Z2sp=UDP-D-apiose/UDP-D-xylose synthase Oryza sativa subsp. japonica (Rice)	sp_v3.0_unigene18191	unigene18191	AT1G08200.1	UDP-D-apiose/UDP-D-xylose synthase 2	0.697007	8.589	0.693104	1
pp_141322_1_10	pp_141322		A0A0B0P4J1tr=Putative e3 ubiquitin-protein ligase hul4 Gossypium arboreum (Tree cotton) (Gossypium nanking)	sp_v3.0_unigene11913	unigene11913	AT4G32460.1	choice-of-anchor C domain protein%2C putative (Protein of unknown function%2C DUF642)	0.269689	8.71712	0.693839	1
pp_198196_6_3	pp_198196		SAAS:SAAS00312565} Picea sitchensis (Sitka spruce) (Pinus sitchensis)	sp_v3.0_unigene16963	isotig96340	AT4G38970.1	fructose-bisphosphate aldolase 2	0.564231	8.66059	0.694004	1
pp_208955_4_2	pp_208955		A9NUA2tr=Putative uncharacterized protein Picea sitchensis (Sitka spruce) (Pinus sitchensis)			AT4G39230.1	NmrA-like negative transcriptional regulator family protein	-0.186604	8.79905	0.694481	1
pp_134882_4_1	pp_134882		A0A088BGJ0tr=Flavanone 3-hydroxylase Pinus radiata (Monterey pine) (Pinus insignis)	sp_v3.0_unigene34958		AT3G51240.1	flavanone 3-hydroxylase	0.685101	8.59933	0.694592	1
pp_59866_5_6	pp_59866		A0A0C9QY01tr=TSA: Wollemia nobilis Ref_Wollemi_Transcript_102_2799 transcribed RNA sequence Wollemia nobilis	sp_v3.0_unigene18268	unigene18268	AT5G67360.1	Subtilase family protein	0.660325	8.61085	0.694782	1
pp_73889_5_4	pp_73889		B8LNI5sp=Beta-adaptin-like protein Picea sitchensis (Sitka spruce) (Pinus sitchensis)	sp_v3.0_unigene2371	isotig27058	AT4G11380.1	Adaptin family protein	0.392305	8.67489	0.695091	1
pp_111437_1_23	pp_111437		P37228sp=Malate "dehydrogenase," glyoxysomal Glycine max (Soybean) (Glycine hispida)	sp_v3.0_unigene18489	isotig46938	AT2G22780.1	peroxisomal NAD-malate dehydrogenase 1	0.196974	8.80528	0.696306	1
pp_57937_4_1	pp_57937		A0A0G7ZP02tr=Cytochrome P450 "CYP73A125," putative trans-cinnamate 4-monooxygenase Picea glauca (White spruce) (Pinus glauca)	sp_v3.0_unigene2224	unigene2224	AT2G30490.1	cinnamate-4-hydroxylase	-0.337935	8.68479	0.697221	1
pp_88476_4_2	pp_88476		Q9SLN8sp=2-alkenal reductase (NADP(+)-dependent) Nicotiana tabacum (Common tobacco)	sp_v3.0_unigene127337	isotig17071	AT5G16990.1	Zinc-binding dehydrogenase family protein	0.544029	8.66072	0.69732	1
pp_209584_1_4	pp_209584		A0A0C9S8A4tr=TSA: Wollemia nobilis Ref_Wollemi_Transcript_11892_1847 transcribed RNA sequence Wollemia nobilis	sp_v3.0_unigene186	unigene186	AT5G60160.1	Zn-dependent exopeptidases superfamily protein	-0.691418	8.58431	0.697672	1
pp_136262_6_2	pp_136262		Q9LP45sp=26S proteasome non-ATPase regulatory subunit 11 homolog Arabidopsis thaliana (Mouse-ear cress)	sp_v3.0_unigene12005	isotig28972	AT1G29150.1	non-ATPase subunit 9	0.677141	8.59289	0.697934	1
pp_227284_4_12	pp_227284		B8LNW7tr=Putative uncharacterized protein Picea sitchensis (Sitka spruce) (Pinus sitchensis)	sp_v3.0_unigene898	unigene898	AT2G32910.1	DCD (Development and Cell Death) domain protein	-0.351777	8.68377	0.698308	1
pp_209050_6_3	pp_209050		M4HYC6sp=Bifunctional levopimaradiene "synthase," chloroplastic Pinus contorta (Shore pine) (Lodgepole pine)			AT4G02780.1	Terpenoid cyclases/Protein prenyltransferases superfamily protein	0.584871	8.64426	0.698422	1
pp_189288_1_4	pp_189288		A9NZ27sp=Proteasome subunit beta type Picea sitchensis (Sitka spruce) (Pinus sitchensis)	sp_v3.0_unigene36656		AT3G26340.1	N-terminal nucleophile aminohydrolases (Ntn hydrolases) superfamily protein	0.382081	8.6768	0.699984	1
pp_245194_4_33	pp_245194		A0A088BGK7tr=Auxin-repressed protein Pinus radiata (Monterey pine) (Pinus insignis)	sp_v3.0_unigene17237	isotig13858	AT2G33830.1	Dormancy/auxin associated family protein	-0.303082	8.91355	0.700009	1
pp_203193_4_8	pp_203193		A0A0C9QRR2tr=TSA: Wollemia nobilis Ref_Wollemi_Transcript_12526_798 transcribed RNA sequence Wollemia nobilis	sp_v3.0_unigene17496	isotig07068	AT1G07770.1	ribosomal protein S15A	0.276295	8.86844	0.700912	1
pp_226374_5_5	pp_226374		B8LPC9tr=Putative uncharacterized protein Picea sitchensis (Sitka spruce) (Pinus sitchensis)	sp_v3.0_unigene7788	isotig49657	AT5G24760.1	GroES-like zinc-binding dehydrogenase family protein	-0.696071	8.57605	0.701307	1
pp_172490_6_5	pp_172490		A0A1D1YQ29tr=Ubiquitin carboxyl-terminal hydrolase 14 Anthurium amnicola	sp_v3.0_unigene5395	isotig01769	AT3G20630.1	ubiquitin-specific protease 14	-0.422304	8.65766	0.701646	1
pp_199944_2_3	pp_199944		A0A0C9RWJ4tr=TSA: Wollemia nobilis Ref_Wollemi_Transcript_8469_2081 transcribed RNA sequence Wollemia nobilis	sp_v3.0_unigene9893	unigene9893	AT4G00830.1	RNA-binding (RRM/RBD/RNP motifs) family protein	0.637589	8.61464	0.701683	1
pp_163569_4_8	pp_163569		A0A151RVV4tr=Pyruvate decarboxylase isozyme 2 Cajanus cajan (Pigeon pea) (Cajanus indicus)			AT4G33070.1	Thiamine pyrophosphate dependent pyruvate decarboxylase family protein	-0.315706	8.69704	0.701912	1
pp_132321_4_9	pp_132321		M1UVS2tr=CAD complex Cyanidioschyzon merolae (strain 10D) (Red alga)	sp_v3.0_unigene8325	isotig29186	AT3G27740.1	carbamoyl phosphate synthetase A	0.641787	8.61384	0.701913	1
pp_119542_2_1	pp_119542		Q6Z965sp=12-oxophytodienoate reductase 7 Oryza sativa subsp. japonica (Rice)	sp_v3.0_unigene13243	unigene13243	AT2G06050.1	oxophytodienoate-reductase 3	0.598255	8.6312	0.702	1
pp_97957_3_2	pp_97957		P92963sp=Ras-related protein RABB1c Arabidopsis thaliana (Mouse-ear cress)	sp_v3.0_unigene10786	isotig48634	AT4G17170.1	RAB GTPase homolog B1C	0.483414	8.68839	0.702627	1
pp_148215_6_10	pp_148215		W7TUN3tr=Sulfite ferredoxin dependent Nannochloropsis gaditana	sp_v3.0_unigene2520	isotig18541	AT5G04590.1	sulfite reductase	0.468607	8.63977	0.702775	1
pp_207920_6_2	pp_207920		Q94F00sp=Phosphatase "IMPL1," chloroplastic Arabidopsis thaliana (Mouse-ear cress)	sp_v3.0_unigene5782	isotig29688	AT1G31190.1	myo-inositol monophosphatase like 1	-0.18311	8.77581	0.702795	1
pp_124997_6_8	pp_124997		A0A0G7ZNV9tr=Putative isopentenyl-diphosphate delta-isomerase Picea glauca (White spruce) (Pinus glauca)		isotig14691	AT3G02780.1	isopentenyl pyrophosphate:dimethylallyl pyrophosphate isomerase 2	0.204267	8.77473	0.702897	1
pp_202358_4_10	pp_202358		M8BJR2tr=Geranylgeranyl pyrophosphate "synthetase," chloroplastic Aegilops tauschii (Tausch's goatgrass) (Aegilops squarrosa)	sp_v3.0_unigene17073	unigene17073	AT4G36810.1	geranylgeranyl pyrophosphate synthase 1	-0.22916	8.85458	0.703397	1
pp_142308_1_4	pp_142308		Q6IV07tr=UDP-glucose:protein transglucosylase-like protein SlUPTG1 Solanum lycopersicum (Tomato) (Lycopersicon esculentum)			AT3G02230.1	reversibly glycosylated polypeptide 1	-0.190414	8.80655	0.703518	1
pp_234791_1_6	pp_234791		A0A0C9RQN7tr=TSA: Wollemia nobilis Ref_Wollemi_Transcript_22611_995 transcribed RNA sequence Wollemia nobilis	sp_v3.0_unigene30333	isotig77468	AT2G37270.1	ribosomal protein 5B	0.230802	8.83437	0.703967	1
pp_59884_6_9	pp_59884		A0A0C9S8S4tr=TSA: Wollemia nobilis Ref_Wollemi_Transcript_10554_1686 transcribed RNA sequence Wollemia nobilis	sp_v3.0_unigene11483	isotig46102	AT2G20560.1	DNAJ heat shock family protein	0.194435	8.79792	0.704034	1
pp_107640_3_4	pp_107640		F4I116sp=Leucine--tRNA "ligase," cytoplasmic Arabidopsis thaliana (Mouse-ear cress)	sp_v3.0_unigene2921	isotig41883	AT1G09620.1	ATP binding/leucine-tRNA ligases/aminoacyl-tRNA ligase	0.596423	8.6294	0.704566	1
pp_136200_6_3	pp_136200		D7KG37tr=Predicted protein Arabidopsis lyrata subsp. lyrata (Lyre-leaved rock-cress)	sp_v3.0_unigene18302	unigene18302	#N/A	#N/A	0.58709	8.63508	0.704948	1
pp_147420_6_24	pp_147420		Q0JRI3tr=TUDOR protein with multiple SNc domains Picea abies (Norway spruce) (Picea excelsa)	sp_v3.0_unigene5873	unigene5873	AT5G07350.1	TUDOR-SN protein 1	-0.669657	8.59887	0.705008	1
pp_173776_4_9	pp_173776		A0A0C9RLX4sp=Glucose-6-phosphate 1-dehydrogenase Wollemia nobilis	sp_v3.0_unigene3837	isotig42591	AT5G13110.1	glucose-6-phosphate dehydrogenase 2	0.641975	8.60665	0.705934	1
pp_234709_5_5	pp_234709		A0A0R0GXL3sp=MLO-like protein Glycine max (Soybean) (Glycine hispida)	sp_v3.0_unigene17752	isotig35538	AT5G60460.1	Preprotein translocase Sec%2C Sec61-beta subunit protein	-0.194579	8.82099	0.705982	1
pp_197780_1_1	pp_197780		B8LLF5tr=Putative uncharacterized protein Picea sitchensis (Sitka spruce) (Pinus sitchensis)			AT3G48000.1	aldehyde dehydrogenase 2B4	0.60741	8.61958	0.706155	1
pp_249213_4_11	pp_249213		A9NUR3tr=Putative uncharacterized protein Picea sitchensis (Sitka spruce) (Pinus sitchensis)	sp_v3.0_unigene145922	unigene145922	#N/A	#N/A	-0.19003	8.81039	0.706241	1
pp_116289_6_3	pp_116289		A0A078CA83tr=BnaC08g29460D protein Brassica napus (Rape)	sp_v3.0_unigene2978	isotig42190	AT3G58750.1	citrate synthase 2	-0.172742	8.78107	0.70733	1
pp_115982_3_8	pp_115982		A9NUH2tr=Putative uncharacterized protein Picea sitchensis (Sitka spruce) (Pinus sitchensis)	sp_v3.0_unigene17492	isotig25819	AT1G12270.1	stress-inducible protein	0.635611	8.60886	0.707409	1
pp_245667_1_4	pp_245667		A0A0C9S6P7tr=TSA: Wollemia nobilis Ref_Wollemi_Transcript_14472_1488 transcribed RNA sequence Wollemia nobilis			AT1G60710.1	NAD(P)-linked oxidoreductase superfamily protein	-0.195168	8.82311	0.70742	1
pp_245311_4_4	pp_245311		Isoform2 of 3-hydroxyisobutyryl-CoA hydrolase-like protein "4," mitochondrial OS=Arabidopsis thaliana GN=At3g24360		isotig22582	AT4G13360.1	ATP-dependent caseinolytic (Clp) protease/crotonase family protein	-0.224384	8.73526	0.708151	1
pp_162259_1_1	pp_162259		Q43097sp=Isocitrate lyase Pinus taeda (Loblolly pine)	sp_v3.0_unigene110758	unigene110758	AT3G21720.1	isocitrate lyase	-0.58925	8.59968	0.708186	1
pp_128643_1_7	pp_128643		A0A0C9QWJ4tr=TSA: Wollemia nobilis Ref_Wollemi_Transcript_4130_1465 transcribed RNA sequence Wollemia nobilis	sp_v3.0_unigene2412	isotig46575	AT5G60860.1	RAB GTPase homolog A1F	-0.186963	8.78804	0.708233	1
pp_209067_6_3	pp_209067		M4HYC6sp=Bifunctional levopimaradiene "synthase," chloroplastic Pinus contorta (Shore pine) (Lodgepole pine)			AT4G02780.1	Terpenoid cyclases/Protein prenyltransferases superfamily protein	0.57389	8.6402	0.708423	1
pp_181462_4_3	pp_181462		A0A199V4K0tr=Chaperone protein "ClpB3," mitochondrial Ananas comosus (Pineapple) (Ananas ananas)	sp_v3.0_unigene3105	unigene3105	AT2G25140.1	casein lytic proteinase B4	0.545902	8.65231	0.708752	1
pp_57405_2_25	pp_57405		A0A0C9RQC5sp=Adenosylhomocysteinase Wollemia nobilis	sp_v3.0_unigene19530	unigene19530	AT3G23810.1	S-adenosyl-l-homocysteine (SAH) hydrolase 2	0.438576	8.65069	0.709148	1
pp_234991_6_15	pp_234991		A9NV77tr=Putative uncharacterized protein Picea sitchensis (Sitka spruce) (Pinus sitchensis)	sp_v3.0_unigene3736	isotig26160	AT5G20720.1	chaperonin 20	-0.200173	8.76307	0.710401	1
pp_200892_6_4	pp_200892		A0A0C9RGH7tr=TSA: Wollemia nobilis Ref_Wollemi_Transcript_28227_2972 transcribed RNA sequence Wollemia nobilis	sp_v3.0_unigene37926	isotig22000	AT1G15690.1	Inorganic H pyrophosphatase family protein	-0.665002	8.58584	0.710401	1
pp_211525_3_7	pp_211525		A0A0S2AW50tr=Glycine-rich RNA binding protein 7b Camelina sativa (False flax) (Myagrum sativum)	sp_v3.0_unigene9389	unigene9389	AT2G21660.1	cold%2C circadian rhythm%2C and rna binding 2	-0.330255	8.97619	0.710406	1
pp_142904_2_5	pp_142904		Q0D8N0sp=DEAD-box ATP-dependent RNA helicase 53 Oryza sativa subsp. japonica (Rice)	sp_v3.0_unigene2826	unigene2826	AT3G22330.1	putative mitochondrial RNA helicase 2	0.577585	8.63081	0.711466	1
pp_164138_5_8	pp_164138		A0A0E0E626sp=Delta-aminolevulinic acid dehydratase Oryza meridionalis	sp_v3.0_unigene31992		AT1G69740.1	Aldolase superfamily protein	0.629875	8.60961	0.711579	1
pp_219301_5_31	pp_219301		A0A1D1YWX0tr=Phospholipase D beta 1 Anthurium amnicola	sp_v3.0_unigene7898	unigene7898	AT1G50570.1	Calcium-dependent lipid-binding (CaLB domain) family protein	0.589142	8.62144	0.712598	1
pp_186069_2_1	pp_186069		A9NUX0sp=Serine hydroxymethyltransferase Picea sitchensis (Sitka spruce) (Pinus sitchensis)	sp_v3.0_unigene439	unigene439	AT4G37930.1	serine transhydroxymethyltransferase 1	-0.303151	8.69379	0.71279	1
pp_247501_4_4	pp_247501		A0A0C9S273tr=TSA: Wollemia nobilis Ref_Wollemi_Transcript_21711_990 transcribed RNA sequence Wollemia nobilis	sp_v3.0_unigene334	unigene334	AT2G19730.1	Ribosomal L28e protein family	0.220889	8.84299	0.713371	1
pp_125105_4_3	pp_125105		A0A0C9RQA8tr=TSA: Wollemia nobilis Ref_Wollemi_Transcript_2524_2799 transcribed RNA sequence Wollemia nobilis	sp_v3.0_unigene8402	unigene8402	AT1G07380.1	Neutral/alkaline non-lysosomal ceramidase	0.485502	8.67471	0.71376	1
pp_115979_3_8	pp_115979		A9NUH2tr=Putative uncharacterized protein Picea sitchensis (Sitka spruce) (Pinus sitchensis)	sp_v3.0_unigene17492	isotig25819	AT4G12400.2	stress-inducible protein	0.623429	8.60977	0.713932	1
pp_188341_5_3	pp_188341		A0A0D6QV93sp=Adenylyl cyclase-associated protein Araucaria cunninghamii (Hoop pine) (Moreton Bay pine)	sp_v3.0_unigene39916	isotig44839	AT4G34490.1	cyclase associated protein 1	0.426148	8.64762	0.714446	1
pp_209640_6_65	pp_209640		A0A199URH5tr=60S ribosomal protein L21-1 Ananas comosus (Pineapple) (Ananas ananas)	sp_v3.0_unigene16586	isotig48635	AT1G57660.1	Translation protein SH3-like family protein	0.191321	8.76785	0.714689	1
pp_246442_5_3	pp_246442		P25469sp=Histone H2A.1 Solanum lycopersicum (Tomato) (Lycopersicon esculentum)			AT5G59870.1	histone H2A 6	-0.292076	8.9284	0.71504	1
pp_223343_3_6	pp_223343		A0A151RME1sp=Methylthioribose-1-phosphate isomerase Cajanus cajan (Pigeon pea) (Cajanus indicus)	sp_v3.0_unigene6051	isotig30178	AT2G05830.1	NagB/RpiA/CoA transferase-like superfamily protein	0.643737	8.58935	0.715569	1
pp_39388_4_4	pp_39388		I3SZQ0tr=Uncharacterized protein Lotus japonicus (Lotus corniculatus var. japonicus)	sp_v3.0_unigene30408	unigene30408	AT1G21350.3	Thioredoxin superfamily protein	0.551992	8.63973	0.716414	1
pp_200004_6_8	pp_200004		Q9LHT0sp=Tropinone reductase homolog At5g06060 Arabidopsis thaliana (Mouse-ear cress)		isotig26242	AT5G06060.1	NAD(P)-binding Rossmann-fold superfamily protein	0.483675	8.67602	0.716505	1
pp_194406_2_5	pp_194406		W1NTD0sp=Sucrose synthase Amborella trichopoda			AT4G02280.1	sucrose synthase 3	-0.248064	8.71754	0.717016	1
pp_179526_2_7	pp_179526		A0A0C9S2J3tr=TSA: Wollemia nobilis Ref_Wollemi_Transcript_19134_1579 transcribed RNA sequence Wollemia nobilis	sp_v3.0_unigene46346	unigene11309	AT3G52880.1	monodehydroascorbate reductase 1	0.591077	8.61723	0.717267	1
pp_161273_2_23	pp_161273		P37833sp=Aspartate "aminotransferase," cytoplasmic Oryza sativa subsp. japonica (Rice)	sp_v3.0_unigene4809	unigene4809	AT5G11520.1	aspartate aminotransferase 3	0.605399	8.61393	0.717545	1
pp_189287_1_6	pp_189287		A9NZ27sp=Proteasome subunit beta type Picea sitchensis (Sitka spruce) (Pinus sitchensis)			AT3G26340.1	N-terminal nucleophile aminohydrolases (Ntn hydrolases) superfamily protein	0.360357	8.6757	0.718227	1
pp_208231_4_1	pp_208231		Q94F09sp=Protein disulfide-isomerase 2-May Arabidopsis thaliana (Mouse-ear cress)	sp_v3.0_unigene22583	unigene22583	AT1G35620.1	PDI-like 5-2	0.602919	8.6128	0.718791	1
pp_161356_5_9	pp_161356		B3U2B5tr=Abscisic acid insensitive Cucumis sativus (Cucumber)	sp_v3.0_unigene8481	isotig09754	AT2G36250.1	Tubulin/FtsZ family protein	0.643054	8.56598	0.719264	1
pp_172163_4_7	pp_172163		O49377sp=Vesicle-associated membrane protein 711 Arabidopsis thaliana (Mouse-ear cress)	sp_v3.0_unigene3814	unigene3814	AT4G32150.1	vesicle-associated membrane protein 711	0.523977	8.65468	0.719446	1
pp_192494_5_1	pp_192494		B8LLL7sp=Adenosylhomocysteinase Picea sitchensis (Sitka spruce) (Pinus sitchensis)	sp_v3.0_unigene11777	unigene11777	AT3G23810.1	S-adenosyl-l-homocysteine (SAH) hydrolase 2	0.629802	8.58922	0.720434	1
pp_96369_5_35	pp_96369		A0A076FNE3tr=Beta-glucosidase Picea glauca (White spruce) (Pinus glauca)			AT5G36890.1	beta glucosidase 42	0.613478	8.60653	0.720996	1
pp_119653_6_16	pp_119653		Q8VZH2sp=Aminopeptidase M1 Arabidopsis thaliana (Mouse-ear cress)	sp_v3.0_unigene649	unigene649	AT4G33090.1	aminopeptidase M1	-0.232999	8.72806	0.721241	1
pp_164364_1_3	pp_164364		X5CY97tr=GA2ox10 Pinus tabuliformis (Chinese pine) (Pinus leucosperma)	sp_v3.0_unigene3660	isotig30374	AT4G22880.1	leucoanthocyanidin dioxygenase	0.42998	8.64093	0.721445	1
pp_109256_3_11	pp_109256		A0A0C9SA76tr=TSA: Wollemia nobilis Ref_Wollemi_Transcript_4512_1780 transcribed RNA sequence Wollemia nobilis	sp_v3.0_unigene34058	isotig28020	AT1G12050.1	fumarylacetoacetase	-0.234403	8.72343	0.721944	1
pp_162587_5_13	pp_162587		Q9FR99sp=1-aminocyclopropane-1-carboxylate oxidase Musa acuminata (Banana) (Musa cavendishii)	sp_v3.0_unigene16967	isotig31206	AT1G77330.1	2-oxoglutarate (2OG) and Fe(II)-dependent oxygenase superfamily protein	0.588037	8.61371	0.722332	1
pp_245757_2_1	pp_245757		D5A9S3tr=Putative uncharacterized protein Picea sitchensis (Sitka spruce) (Pinus sitchensis)	sp_v3.0_unigene2502		AT3G48080.1	alpha/beta-Hydrolases superfamily protein	0.562585	8.62621	0.722418	1
pp_245192_6_1	pp_245192		A0A088BGK7tr=Auxin-repressed protein Pinus radiata (Monterey pine) (Pinus insignis)	sp_v3.0_unigene17237	isotig13858	AT2G33830.1	Dormancy/auxin associated family protein	-0.288632	8.94247	0.722443	1
pp_96323_6_3	pp_96323		A0A0K8TU13tr=Cytochrome P450 CYP75B95 Picea glauca (White spruce) (Pinus glauca)	sp_v3.0_unigene114	isotig08505	AT5G07990.1	Cytochrome P450 superfamily protein	0.563155	8.62566	0.722624	1
pp_89910_1_6	pp_89910		Q9FF52sp=60S ribosomal protein L12-3 Arabidopsis thaliana (Mouse-ear cress)	sp_v3.0_unigene24579	unigene24579	AT2G37190.1	Ribosomal protein L11 family protein	-0.302485	8.94619	0.722632	1
pp_218122_3_14	pp_218122		G3FMN1tr=Ornithine aminotransferase Malus hupehensis	sp_v3.0_unigene5775	isotig43947	AT5G46180.1	ornithine-delta-aminotransferase	0.381382	8.66271	0.72354	1
pp_85125_1_2	pp_85125		A0A0C9RKI8tr=TSA: Wollemia nobilis Ref_Wollemi_Transcript_13712_1252 transcribed RNA sequence Wollemia nobilis	sp_v3.0_unigene22838	unigene22838	AT5G03810.1	GDSL-like Lipase/Acylhydrolase family protein	0.656229	8.55476	0.723755	1
pp_198104_4_5	pp_198104		A9P086tr=Putative uncharacterized protein Picea sitchensis (Sitka spruce) (Pinus sitchensis)			AT3G48700.1	carboxyesterase 13	0.663323	8.55337	0.724122	1
pp_191889_5_2	pp_191889		G7K1K2tr=Alpha/beta-hydrolase superfamily protein Medicago truncatula (Barrel medic) (Medicago tribuloides)	sp_v3.0_unigene9684	unigene3956	AT5G16120.1	alpha/beta-Hydrolases superfamily protein	0.586647	8.61532	0.724412	1
pp_134750_3_5	pp_134750		A0A0C9S3G5tr=TSA: Wollemia nobilis Ref_Wollemi_Transcript_15157_2632 transcribed RNA sequence Wollemia nobilis	sp_v3.0_unigene8659	unigene8659	AT5G53060.1	RNA-binding KH domain-containing protein	0.552945	8.62705	0.72485	1
pp_141321_1_13	pp_141321		A0A0B0P4J1tr=Putative e3 ubiquitin-protein ligase hul4 Gossypium arboreum (Tree cotton) (Gossypium nanking)	sp_v3.0_unigene11913	unigene11913	AT5G25460.1	transmembrane protein%2C putative (Protein of unknown function%2C DUF642)	0.27964	8.69894	0.725046	1
pp_117285_1_1	pp_117285		A9NXJ4tr=Putative uncharacterized protein Picea sitchensis (Sitka spruce) (Pinus sitchensis)	sp_v3.0_unigene3591	isotig45888	#N/A	#N/A	0.570998	8.61965	0.725059	1
pp_115389_3_6	pp_115389		Q9FS36tr=Dihydroflavonol 4-reductase Torenia hybrid cultivar	sp_v3.0_unigene18191	unigene18191	AT1G08200.1	UDP-D-apiose/UDP-D-xylose synthase 2	0.610376	8.59252	0.727268	1
pp_5457_6_3	pp_5457		A0A078J515sp=Ferredoxin--NADP reductase Brassica napus (Rape)	sp_v3.0_unigene27121	unigene27121	AT5G66190.1	ferredoxin-NADP[+]-oxidoreductase 1	0.467326	8.67876	0.727732	1
pp_144919_5_2	pp_144919		A0A0C9RGG8tr=TSA: Wollemia nobilis Ref_Wollemi_Transcript_28271_2814 transcribed RNA sequence Wollemia nobilis			AT5G17920.1	Cobalamin-independent synthase family protein	-0.623329	8.59106	0.728088	1
pp_136199_6_3	pp_136199		Q01545sp=18.8 kDa class II heat shock protein Ipomoea nil (Japanese morning glory) (Pharbitis nil)	sp_v3.0_unigene17591	isotig12347	#N/A	#N/A	0.554762	8.62703	0.728113	1
pp_115980_2_6	pp_115980		A9NUH2tr=Putative uncharacterized protein Picea sitchensis (Sitka spruce) (Pinus sitchensis)	sp_v3.0_unigene17492	isotig25819	AT4G12400.2	stress-inducible protein	0.56285	8.61941	0.72827	1
pp_179061_5_3	pp_179061		A0A0C9S5J2tr=TSA: Wollemia nobilis Ref_Wollemi_Transcript_19020_2505 transcribed RNA sequence Wollemia nobilis	sp_v3.0_unigene29929	unigene29929	AT1G72160.1	Sec14p-like phosphatidylinositol transfer family protein	0.524255	8.64482	0.728304	1
pp_166371_4_4	pp_166371		A0A0C9QVI8tr=TSA: Wollemia nobilis Ref_Wollemi_Transcript_5720_1931 transcribed RNA sequence Wollemia nobilis	sp_v3.0_unigene18344	isotig44418	AT4G26910.1	Dihydrolipoamide succinyltransferase	-0.200741	8.7358	0.728419	1
pp_198676_6_4	pp_198676		EnsemblPlants:Si000619m} Setaria italica (Foxtail millet) (Panicum italicum)	sp_v3.0_unigene21445	unigene21445	AT3G12580.1	heat shock protein 70	0.511213	8.65095	0.72855	1
pp_100443_5_1	pp_100443		M4HXU6sp=Bifunctional levopimaradiene "synthase," chloroplastic Pinus banksiana (Jack pine) (Pinus divaricata)			AT4G02780.1	Terpenoid cyclases/Protein prenyltransferases superfamily protein	0.552681	8.62925	0.728618	1
pp_60098_5_2	pp_60098		A0A067JNE6sp=Histone H2A Jatropha curcas (Barbados nut)	sp_v3.0_unigene17569		AT1G54690.1	gamma histone variant H2AX	-0.290406	8.9495	0.729039	1
pp_216017_5_5	pp_216017		A0A103XDG5tr=Calycin Cynara cardunculus var. scolymus (Artichoke) (Cynara scolymus)	sp_v3.0_unigene17164		AT5G58070.1	temperature-induced lipocalin	0.442915	8.69545	0.729273	1
pp_108297_5_26	pp_108297		A0A0B0MVG3tr=Importin subunit beta-1 Gossypium arboreum (Tree cotton) (Gossypium nanking)	sp_v3.0_unigene12295	isotig49155	AT5G53480.1	ARM repeat superfamily protein	0.538327	8.63288	0.729291	1
pp_163574_4_8	pp_163574		Q84V95tr=Pyruvate decarboxylase 1 Lotus corniculatus (Bird's-foot trefoil)			AT4G33070.1	Thiamine pyrophosphate dependent pyruvate decarboxylase family protein	-0.639858	8.55713	0.7293	1
pp_181133_1_1	pp_181133		D5A874sp=UMP-CMP kinase Picea sitchensis (Sitka spruce) (Pinus sitchensis)	sp_v3.0_unigene34072	unigene34072	AT5G26667.1	P-loop containing nucleoside triphosphate hydrolases superfamily protein	0.603202	8.59665	0.729545	1
pp_227305_2_36	pp_227305		F6HXK4sp=Plasma membrane ATPase Vitis vinifera (Grape)	sp_v3.0_unigene12964	isotig27238	AT1G17260.1	autoinhibited H[+]-ATPase isoform 10	0.282324	8.69632	0.730253	1
pp_109856_6_2	pp_109856		P19866sp=Glyceraldehyde-3-phosphate dehydrogenase "A," chloroplastic Spinacia oleracea (Spinach)	sp_v3.0_unigene16909	unigene16909	AT1G12900.5	glyceraldehyde 3-phosphate dehydrogenase A subunit 2	-0.237004	8.7166	0.730438	1
pp_123592_6_2	pp_123592		A0A0B0NKF0tr=Putative 1-aminocyclopropane-1-carboxylate deaminase Gossypium arboreum (Tree cotton) (Gossypium nanking)	sp_v3.0_unigene5907	unigene5907	AT1G48420.1	D-cysteine desulfhydrase	0.567226	8.61712	0.730503	1
pp_158063_5_10	pp_158063		A0A0B0PQI9tr=L-idonate 5-dehydrogenase Gossypium arboreum (Tree cotton) (Gossypium nanking)	sp_v3.0_unigene16000	isotig14586	AT5G51970.1	GroES-like zinc-binding alcohol dehydrogenase family protein	0.53207	8.63502	0.730616	1
pp_211435_2_1	pp_211435		F2E6P0tr=Predicted protein Hordeum vulgare var. distichum (Domesticated barley)			AT4G28390.1	ADP/ATP carrier 3	-0.194871	8.8387	0.730712	1
pp_152620_3_4	pp_152620		W9RCT4tr=DNA damage-inducible protein 1 Morus notabilis	sp_v3.0_unigene1791	unigene1791	AT3G13235.3	ubiquitin family protein	0.342928	8.67002	0.731155	1
pp_240092_5_1	pp_240092		---NA---	sp_v3.0_unigene10896	unigene10896	AT1G15140.1	FAD/NAD(P)-binding oxidoreductase	0.459954	8.67369	0.731939	1
pp_137198_1_4	pp_137198		A9NVE3tr=Putative uncharacterized protein Picea sitchensis (Sitka spruce) (Pinus sitchensis)	sp_v3.0_unigene16543	unigene16543	AT5G42800.1	dihydroflavonol 4-reductase	0.601517	8.58917	0.732065	1
pp_200458_6_2	pp_200458		A0A0B2RZH8tr=Putative exocyst complex component 4 Glycine soja (Wild soybean)	sp_v3.0_unigene679	unigene679	AT3G10380.1	subunit of exocyst complex 8	-0.594772	8.60377	0.733449	1
pp_238901_5_19	pp_238901		A0A0C9RR32tr=TSA: Wollemia nobilis Ref_Wollemi_Transcript_95_2686 transcribed RNA sequence Wollemia nobilis	sp_v3.0_unigene13520	unigene13520	AT3G18060.1	transducin family protein / WD-40 repeat family protein	0.550431	8.61984	0.734588	1
pp_123996_5_6	pp_123996		A0A0C9QNY5tr=TSA: Wollemia nobilis Ref_Wollemi_Transcript_15431_3232 transcribed RNA sequence Wollemia nobilis	sp_v3.0_unigene1379	unigene1379	AT4G19710.2	aspartate kinase-homoserine dehydrogenase ii	-0.623999	8.55816	0.734645	1
pp_84878_3_11	pp_84878		---NA---	sp_v3.0_unigene17313	unigene17313	#N/A	#N/A	0.535074	8.62735	0.734663	1
pp_197167_6_6	pp_197167		A0A0B0PIC5tr=Putative glutamyl "endopeptidase," chloroplastic-like protein Gossypium arboreum (Tree cotton) (Gossypium nanking)	sp_v3.0_unigene6317	isotig41980	AT2G47390.1	Prolyl oligopeptidase family protein	-0.598194	8.6022	0.734781	1
pp_197769_6_4	pp_197769		A9NUJ0sp=Aspartate aminotransferase Picea sitchensis (Sitka spruce) (Pinus sitchensis)	sp_v3.0_unigene17743	unigene17743	AT2G30970.1	aspartate aminotransferase 1	0.272143	8.69783	0.735291	1
pp_188354_5_21	pp_188354		Q5DMX3tr=DRP Cucumis melo (Muskmelon)	sp_v3.0_unigene5835	unigene5835	AT1G10290.1	dynamin-like protein 6	-0.613002	8.56466	0.736568	1
pp_115982_3_16	pp_115982		A9NUH2tr=Putative uncharacterized protein Picea sitchensis (Sitka spruce) (Pinus sitchensis)	sp_v3.0_unigene17492	isotig25819	AT4G12400.2	stress-inducible protein	0.558659	8.61417	0.738372	1
pp_147402_5_8	pp_147402		P34924sp=Glyceraldehyde-3-phosphate "dehydrogenase," cytosolic Pinus sylvestris (Scots pine)	sp_v3.0_unigene10492		AT1G13440.1	glyceraldehyde-3-phosphate dehydrogenase C2	0.501582	8.64118	0.738499	1
pp_68603_4_6	pp_68603		A9NKK9sp=40S ribosomal protein S4 Picea sitchensis (Sitka spruce) (Pinus sitchensis)			AT5G58420.1	Ribosomal protein S4 (RPS4A) family protein	-0.174948	8.82457	0.738867	1
pp_70411_4_4	pp_70411		W9RN38tr=Putative ADP-ribosylation factor GTPase-activating protein AGD9 Morus notabilis	sp_v3.0_unigene2677	unigene2677	AT2G35210.1	root and pollen arfgap	0.555088	8.61346	0.739155	1
pp_181128_5_3	pp_181128		A0A0C9QU67tr=TSA: Wollemia nobilis Ref_Wollemi_Transcript_9483_2160 transcribed RNA sequence Wollemia nobilis	sp_v3.0_unigene23663	isotig17395	AT3G24170.1	glutathione-disulfide reductase	-0.600542	8.57285	0.739187	1
pp_109841_6_5	pp_109841		A0A0C9RYQ3tr=TSA: Wollemia nobilis Ref_Wollemi_Transcript_2572_1824 transcribed RNA sequence Wollemia nobilis	sp_v3.0_unigene17033	unigene17033	AT5G14040.1	phosphate transporter 3%3B1	-0.202641	8.85538	0.739338	1
pp_196477_6_6	pp_196477		A0A0D6QU82sp=Pyrophosphate--fructose 6-phosphate 1-phosphotransferase subunit alpha Araucaria cunninghamii (Hoop pine) (Moreton Bay pine)	sp_v3.0_unigene12998	unigene12998	AT1G20950.1	Phosphofructokinase family protein	0.571806	8.60479	0.739557	1
pp_163747_6_11	pp_163747		M8BDB1tr=Farnesyl pyrophosphate synthetase Aegilops tauschii (Tausch's goatgrass) (Aegilops squarrosa)	sp_v3.0_unigene17785	isotig44172	AT5G47770.1	farnesyl diphosphate synthase 1	-0.173818	8.76025	0.739914	1
pp_205551_3_2	pp_205551		A0A0C9RS19tr=TSA: Wollemia nobilis Ref_Wollemi_Transcript_15802_1413 transcribed RNA sequence Wollemia nobilis	sp_v3.0_unigene17175	unigene17175	AT5G03300.1	adenosine kinase 2	0.177951	8.74787	0.740432	1
pp_197348_5_1	pp_197348		E5FXB3tr=Glycine-rich RNA-binding protein Sequoia sempervirens (California redwood) (Taxodium sempervirens)	sp_v3.0_unigene9389	unigene9389	AT2G21660.1	cold%2C circadian rhythm%2C and rna binding 2	-0.295298	8.97394	0.740637	1
pp_101051_6_1	pp_101051		A9NQE0tr=Putative uncharacterized protein Picea sitchensis (Sitka spruce) (Pinus sitchensis)			AT3G63010.1	alpha/beta-Hydrolases superfamily protein	-0.157745	8.77232	0.741004	1
pp_178230_4_3	pp_178230		EnsemblPlants:EMT31462} Aegilops tauschii (Tausch's goatgrass) (Aegilops squarrosa)	sp_v3.0_unigene4219	unigene4219	AT4G19006.1	Proteasome component (PCI) domain protein	0.571895	8.60243	0.741349	1
pp_141039_3_8	pp_141039		M7ZDC5tr=Ras-related protein RABA1f Triticum urartu (Red wild einkorn) (Crithodium urartu)	sp_v3.0_unigene16972	isotig15417	AT5G60860.1	RAB GTPase homolog A1F	0.415812	8.69805	0.742513	1
pp_209682_5_8	pp_209682		A0A1D1XR49tr=ATP-dependent Clp protease ATP-binding subunit clpA "CD4A," chloroplastic Anthurium amnicola	sp_v3.0_unigene2889	isotig41911	AT5G50920.1	CLPC homologue 1	-0.292009	8.6825	0.74258	1
pp_227313_2_36	pp_227313		K4ENJ2sp=Plasma membrane ATPase Eichhornia crassipes (Water hyacinth) (Piaropus crassipes)	sp_v3.0_unigene9214	unigene9214	AT3G47950.1	H[+]-ATPase 4	0.519143	8.62897	0.742711	1
pp_178220_4_1	pp_178220		Q76MV0sp=Histone H3.2 Nicotiana tabacum (Common tobacco)	sp_v3.0_unigene21461	isotig50991	AT1G09200.1	Histone superfamily protein	0.213566	8.85944	0.743965	1
pp_211522_3_1	pp_211522		R9Y1Q9tr=Glycine-rich RNA binding protein 7a Camelina sativa (False flax) (Myagrum sativum)			AT2G21660.1	cold%2C circadian rhythm%2C and rna binding 2	-0.291065	8.97213	0.744012	1
pp_104668_1_3	pp_104668		W9RID5tr=Serine/threonine-protein kinase SAPK2 Morus notabilis	sp_v3.0_unigene2049		AT4G31700.1	ribosomal protein S6	0.469363	8.65704	0.744593	1
pp_182444_4_50	pp_182444		A0A0C9RZ78tr=TSA: Wollemia nobilis Ref_Wollemi_Transcript_1114_2263 transcribed RNA sequence Wollemia nobilis	sp_v3.0_unigene25022	isotig28512	AT5G49650.1	xylulose kinase-2	0.497048	8.63608	0.744907	1
pp_200402_6_1	pp_200402		A0A103Y5N4tr=Aspartate-semialdehyde "dehydrogenase," beta-type Cynara cardunculus var. scolymus (Artichoke) (Cynara scolymus)	sp_v3.0_unigene15079	isotig43863	AT1G14810.1	semialdehyde dehydrogenase family protein	-0.259697	8.6982	0.745421	1
pp_121505_3_1	pp_121505		EnsemblPlants:GLYMA09G36050.2} Glycine max (Soybean) (Glycine hispida)	sp_v3.0_unigene2300	unigene2300	AT3G63460.1	transducin family protein / WD-40 repeat family protein	0.5728	8.58927	0.746027	1
pp_134784_1_7	pp_134784		Q40255sp=Probable aldehyde dehydrogenase Linum usitatissimum (Flax) (Linum humile)			#N/A	#N/A	-0.286943	8.68411	0.746354	1
pp_233992_4_5	pp_233992		Q75HJ0sp=DEAD-box ATP-dependent RNA helicase 37 Oryza sativa subsp. japonica (Rice)	sp_v3.0_unigene20701	isotig42412	AT3G58570.1	P-loop containing nucleoside triphosphate hydrolases superfamily protein	0.528098	8.61798	0.74663	1
pp_130295_1_15	pp_130295		Q9LIR4sp=Dihydroxy-acid "dehydratase," chloroplastic Arabidopsis thaliana (Mouse-ear cress)	sp_v3.0_unigene4062	unigene4062	AT3G23940.1	dehydratase family	0.558561	8.60574	0.746916	1
pp_245266_4_3	pp_245266		W8P574tr=Ribulose-1,5-bisphosphate carboxylase/oxygenase activase large isoform Pinus massoniana	sp_v3.0_unigene2258	unigene2258	AT2G39730.1	rubisco activase	-0.338405	8.66619	0.747189	1
pp_114389_2_9	pp_114389		A0A061S920tr=Homogentisate-dioxygenase-like Tetraselmis sp. GSL018	sp_v3.0_unigene7305	unigene7305	AT5G54080.1	homogentisate 1%2C2-dioxygenase	0.53896	8.61004	0.748576	1
pp_157909_2_36	pp_157909		A0A0A7MAK9sp=Glyceraldehyde-3-phosphate dehydrogenase Pinus massoniana	sp_v3.0_unigene16901	isotig06684	AT1G79530.1	glyceraldehyde-3-phosphate dehydrogenase of plastid 1	-0.178277	8.82626	0.748759	1
pp_235363_4_5	pp_235363		P24669sp=Superoxide dismutase	sp_v3.0_unigene30396	unigene30396	AT1G08830.1	copper/zinc superoxide dismutase 1	0.229362	8.87601	0.749185	1
pp_153130_2_24	pp_153130		A0A0C9QQY6tr=TSA: Wollemia nobilis Ref_Wollemi_Transcript_13485_1883 transcribed RNA sequence Wollemia nobilis	sp_v3.0_unigene20508	isotig44036	AT3G05530.1	regulatory particle triple-A ATPase 5A	-0.296769	8.68052	0.749339	1
pp_202359_6_2	pp_202359		M8BJR2tr=Geranylgeranyl pyrophosphate "synthetase," chloroplastic Aegilops tauschii (Tausch's goatgrass) (Aegilops squarrosa)	sp_v3.0_unigene9737	isotig48608	AT4G36810.1	geranylgeranyl pyrophosphate synthase 1	0.459812	8.65524	0.749584	1
pp_236351_4_3	pp_236351		B8LMR7sp=Malic enzyme Picea sitchensis (Sitka spruce) (Pinus sitchensis)	sp_v3.0_unigene10329	unigene10329	AT2G13560.1	NAD-dependent malic enzyme 1	-0.283271	8.68357	0.750173	1
pp_155037_4_2	pp_155037		O65045tr=Probable aquaporin Picea mariana (Black spruce) (Abies mariana)	sp_v3.0_unigene617	unigene617	AT2G37170.1	plasma membrane intrinsic protein 2	-0.352382	8.65732	0.750435	1
pp_152995_4_43	pp_152995		A9NRJ4sp=Cysteine synthase Picea sitchensis (Sitka spruce) (Pinus sitchensis)			AT3G22460.1	O-acetylserine (thiol) lyase (OAS-TL) isoform A2	0.467862	8.65099	0.751865	1
pp_201987_4_9	pp_201987		EnsemblPlants:Si021922m} Setaria italica (Foxtail millet) (Panicum italicum)		isotig13211	AT4G39660.1	alanine:glyoxylate aminotransferase 2	-0.143405	8.77484	0.752235	1
pp_173528_3_8	pp_173528		A0A0V0IVC5tr=Putative oxysterol-binding protein-related protein 2A-like Solanum chacoense (Chaco potato)	sp_v3.0_unigene8775	isotig25887	AT5G02100.1	Oxysterol-binding family protein	0.506906	8.61981	0.752459	1
pp_168745_5_1	pp_168745		B8LPA0sp=Peroxidase Picea sitchensis (Sitka spruce) (Pinus sitchensis)	sp_v3.0_unigene10404	isotig20045	AT5G66390.1	Peroxidase superfamily protein	0.166739	8.7791	0.752659	1
pp_220792_5_3	pp_220792		A0A0C9S4H3tr=TSA: Wollemia nobilis Ref_Wollemi_Transcript_25180_1580 transcribed RNA sequence Wollemia nobilis	sp_v3.0_unigene18864	unigene18864	AT5G58490.1	NAD(P)-binding Rossmann-fold superfamily protein	-0.215938	8.86859	0.752748	1
pp_138225_1_6	pp_138225		A0A0B2RDA4sp=Methyltransferase Glycine soja (Wild soybean)	sp_v3.0_unigene127298	unigene127298	AT5G13710.1	sterol methyltransferase 1	0.512592	8.61968	0.752926	1
pp_236349_6_6	pp_236349		B8LMR7sp=Malic enzyme Picea sitchensis (Sitka spruce) (Pinus sitchensis)	sp_v3.0_unigene10329	unigene10329	AT2G13560.1	NAD-dependent malic enzyme 1	-0.30585	8.67326	0.753413	1
pp_207695_4_9	pp_207695		A0A061DSM1tr=TolB protein-related isoform 1 Theobroma cacao (Cacao) (Cocoa)	sp_v3.0_unigene27492	isotig43719	AT4G01870.1	tolB protein-like protein	0.533926	8.61119	0.753561	1
pp_141336_2_7	pp_141336		Q9XFX7sp=Phospholipase D Craterostigma plantagineum (Blue gem) (Torenia plantagineum)	sp_v3.0_unigene49923	unigene49923	AT3G15730.1	phospholipase D alpha 1	0.496325	8.62924	0.753625	1
pp_57924_5_28	pp_57924		A9NUR3tr=Putative uncharacterized protein Picea sitchensis (Sitka spruce) (Pinus sitchensis)	sp_v3.0_unigene2435		AT2G39050.1	hydroxyproline-rich glycoprotein family protein	0.162784	8.7548	0.754583	1
pp_116864_6_24	pp_116864		A0A1D1YXA6tr=3-dehydroquinate dehydratase Anthurium amnicola	sp_v3.0_unigene5839	isotig22048	AT1G06050.1	ENHANCED DISEASE RESISTANCE-like protein (DUF1336)	0.547554	8.59089	0.75524	1
pp_204126_6_6	pp_204126		Q05046sp=Chaperonin "CPN60-2," mitochondrial Cucurbita maxima (Pumpkin) (Winter squash)	sp_v3.0_unigene10398	isotig43306	AT3G23990.1	heat shock protein 60	-0.221893	8.71133	0.755474	1
pp_201669_3_6	pp_201669		EnsemblPlants:GLYMA20G29230.1} Glycine max (Soybean) (Glycine hispida)	sp_v3.0_unigene7112	isotig43165	AT5G51820.1	phosphoglucomutase	-0.567214	8.55524	0.755617	1
pp_201974_3_6	pp_201974		Q02028sp=Stromal 70 kDa heat shock-related "protein," chloroplastic Pisum sativum (Garden pea)	sp_v3.0_unigene17250	isotig27319	AT4G24280.1	chloroplast heat shock protein 70-1	0.315818	8.6707	0.756372	1
pp_245265_4_3	pp_245265		W8P574tr=Ribulose-1,5-bisphosphate carboxylase/oxygenase activase large isoform Pinus massoniana	sp_v3.0_unigene18089	unigene18089	AT2G39730.1	rubisco activase	-0.359683	8.65305	0.756436	1
pp_227301_1_44	pp_227301		F6HXK4sp=Plasma membrane ATPase Vitis vinifera (Grape)	sp_v3.0_unigene12964	isotig27238	AT5G62670.1	H[+]-ATPase 11	0.293403	8.67692	0.75657	1
pp_137225_6_29	pp_137225		A0A0C9S288tr=TSA: Wollemia nobilis Ref_Wollemi_Transcript_21688_3067 transcribed RNA sequence Wollemia nobilis	sp_v3.0_unigene37699	isotig41777	AT5G57870.1	MIF4G domain-containing protein / MA3 domain-containing protein	0.492896	8.62604	0.757601	1
pp_163572_6_5	pp_163572		W9QRW2tr=Pyruvate decarboxylase isozyme 2 Morus notabilis			AT4G33070.1	Thiamine pyrophosphate dependent pyruvate decarboxylase family protein	-0.581963	8.54641	0.757619	1
pp_119655_5_7	pp_119655		Q8VZH2sp=Aminopeptidase M1 Arabidopsis thaliana (Mouse-ear cress)	sp_v3.0_unigene649	unigene649	AT4G33090.1	aminopeptidase M1	-0.290753	8.6798	0.757888	1
pp_100523_3_4	pp_100523		Q93ZN9sp=LL-diaminopimelate "aminotransferase," chloroplastic Arabidopsis thaliana (Mouse-ear cress)		isotig43914	AT4G33680.1	Pyridoxal phosphate (PLP)-dependent transferases superfamily protein	0.248494	8.69616	0.759266	1
pp_172987_4_15	pp_172987		A0A0E0QSI2sp=Glucose-6-phosphate isomerase Oryza rufipogon (Brownbeard rice) (Asian wild rice)	sp_v3.0_unigene18227	unigene18227	AT4G24620.1	phosphoglucose isomerase 1	-0.321203	8.66665	0.759266	1
pp_126638_6_6	pp_126638		Isoform2 of Fumarate hydratase "2," chloroplastic OS=Arabidopsis thaliana GN=FUM2			AT2G47510.1	fumarase 1	0.536765	8.59561	0.759415	1
pp_135389_5_28	pp_135389		P41127sp=60S ribosomal protein L13-1 Arabidopsis thaliana (Mouse-ear cress)	sp_v3.0_unigene32841	unigene32841	AT3G49010.1	breast basic conserved 1	0.150887	8.78277	0.760061	1
pp_223510_4_4	pp_223510		A0A0C9RPA7tr=TSA: Wollemia nobilis Ref_Wollemi_Transcript_5862_1677 transcribed RNA sequence Wollemia nobilis	sp_v3.0_unigene1203	isotig29256	AT5G36230.1	ARM repeat superfamily protein	0.537177	8.58864	0.760144	1
pp_219028_1_2	pp_219028		A0A0C9RM92tr=TSA: Wollemia nobilis Ref_Wollemi_Transcript_11249_1552 transcribed RNA sequence Wollemia nobilis	sp_v3.0_unigene126707	isotig03900	AT1G76940.3	RNA-binding (RRM/RBD/RNP motifs) family protein	-0.210537	8.86827	0.760276	1
pp_111435_3_4	pp_111435		P37228sp=Malate "dehydrogenase," glyoxysomal Glycine max (Soybean) (Glycine hispida)	sp_v3.0_unigene18489	isotig46938	AT5G09660.1	peroxisomal NAD-malate dehydrogenase 2	-0.194096	8.86017	0.760282	1
pp_219023_2_3	pp_219023		A0A0C9RM92tr=TSA: Wollemia nobilis Ref_Wollemi_Transcript_11249_1552 transcribed RNA sequence Wollemia nobilis	sp_v3.0_unigene94165	isotig03900	AT1G76940.1	RNA-binding (RRM/RBD/RNP motifs) family protein	-0.198031	8.86303	0.760519	1
pp_215542_4_2	pp_215542		A0A151S7P2tr=Putative voltage-gated potassium channel subunit beta Cajanus cajan (Pigeon pea) (Cajanus indicus)	sp_v3.0_unigene34862	unigene34862	AT1G04690.1	potassium channel beta subunit 1	0.147066	8.778	0.762715	1
pp_155068_4_1	pp_155068		A9TEE8tr=Predicted protein Physcomitrella patens subsp. patens (Moss)			AT2G24580.1	FAD-dependent oxidoreductase family protein	0.475821	8.62632	0.762816	1
pp_220766_2_1	pp_220766		Q42564sp=L-ascorbate peroxidase "3," peroxisomal Arabidopsis thaliana (Mouse-ear cress)	sp_v3.0_unigene15905	unigene15905	AT4G35000.1	ascorbate peroxidase 3	-0.525712	8.60725	0.763492	1
pp_164210_4_3	pp_164210		A0A103YHB5tr=Heme peroxidase Cynara cardunculus var. scolymus (Artichoke) (Cynara scolymus)			AT3G01420.1	Peroxidase superfamily protein	0.183497	8.74398	0.763872	1
pp_197170_6_6	pp_197170		A0A061DZ39tr=Prolyl oligopeptidase family protein Theobroma cacao (Cacao) (Cocoa)	sp_v3.0_unigene6317	isotig41980	AT2G47390.1	Prolyl oligopeptidase family protein	-0.530589	8.60143	0.764293	1
pp_76155_3_8	pp_76155		B8LME7tr=Putative uncharacterized protein Picea sitchensis (Sitka spruce) (Pinus sitchensis)	sp_v3.0_unigene1508	unigene1508	AT3G07810.1	RNA-binding (RRM/RBD/RNP motifs) family protein	0.250623	8.69121	0.764386	1
pp_220818_4_6	pp_220818		A0A0D9WBB6sp=Phosphomannomutase Leersia perrieri	sp_v3.0_unigene7257	unigene7257	AT2G45790.1	phosphomannomutase	0.452472	8.64164	0.764435	1
pp_172693_5_5	pp_172693		B8LLZ7sp=Pyruvate kinase Picea sitchensis (Sitka spruce) (Pinus sitchensis)	sp_v3.0_unigene17781	unigene17781	AT3G52990.1	Pyruvate kinase family protein	-0.271961	8.68214	0.764516	1
pp_173777_4_9	pp_173777		A0A0C9RLX4sp=Glucose-6-phosphate 1-dehydrogenase Wollemia nobilis	sp_v3.0_unigene3837	isotig42591	AT5G13110.1	glucose-6-phosphate dehydrogenase 2	0.513647	8.60411	0.764812	1
pp_223076_1_6	pp_223076		A0A0C9S4B1tr=TSA: Wollemia nobilis Ref_Wollemi_Transcript_25453_1363 transcribed RNA sequence Wollemia nobilis	sp_v3.0_unigene1034	unigene1034	AT3G04520.1	threonine aldolase 2	0.5074	8.60975	0.764876	1
pp_219020_1_2	pp_219020		A0A0C9RM92tr=TSA: Wollemia nobilis Ref_Wollemi_Transcript_11249_1552 transcribed RNA sequence Wollemia nobilis	sp_v3.0_unigene20788	isotig03900	AT1G76940.1	RNA-binding (RRM/RBD/RNP motifs) family protein	-0.199101	8.8651	0.764957	1
pp_235481_6_5	pp_235481		Q8GXV5sp=(S)-ureidoglycine aminohydrolase Arabidopsis thaliana (Mouse-ear cress)	sp_v3.0_unigene3888	unigene3888	AT4G17050.1	ureidoglycine aminohydrolase	-0.231717	8.91162	0.765007	1
pp_209174_2_28	pp_209174		A0A0C9RY86tr=TSA: Wollemia nobilis Ref_Wollemi_Transcript_4289_1518 transcribed RNA sequence Wollemia nobilis	sp_v3.0_unigene16925	isotig09185	AT1G68010.1	hydroxypyruvate reductase	0.490206	8.61877	0.765272	1
pp_198229_3_5	pp_198229		W9RAA1tr=60S ribosomal protein L34 Morus notabilis		isotig06111	AT1G26880.1	Ribosomal protein L34e superfamily protein	0.179361	8.83862	0.765505	1
pp_218120_3_8	pp_218120		A0A0E0KGQ9tr=Uncharacterized protein Oryza punctata (Red rice)	sp_v3.0_unigene5775	isotig43947	AT5G46180.1	ornithine-delta-aminotransferase	0.472881	8.62449	0.765952	1
pp_220886_4_9	pp_220886		---NA---	sp_v3.0_unigene21927	isotig43626	AT5G23300.1	pyrimidine d	0.477602	8.62418	0.766136	1
pp_142909_1_1	pp_142909		Q0D8N0sp=DEAD-box ATP-dependent RNA helicase 53 Oryza sativa subsp. japonica (Rice)	sp_v3.0_unigene2826	unigene2826	AT3G22330.1	putative mitochondrial RNA helicase 2	0.468108	8.62981	0.766396	1
pp_195691_6_14	pp_195691		P52777sp=Phenylalanine ammonia-lyase Pinus taeda (Loblolly pine)	sp_v3.0_unigene17298	unigene17298	AT3G53260.1	phenylalanine ammonia-lyase 2	0.406737	8.61897	0.766414	1
pp_211589_2_7	pp_211589		A0A078HTE2tr=BnaA02g27760D protein Brassica napus (Rape)	sp_v3.0_unigene1598	unigene1598	AT4G15415.1	Protein phosphatase 2A regulatory B subunit family protein	0.505282	8.60859	0.767363	1
pp_208957_4_2	pp_208957		B8LKV7tr=Putative uncharacterized protein Picea sitchensis (Sitka spruce) (Pinus sitchensis)	sp_v3.0_unigene11778	isotig50830	AT4G39230.1	NmrA-like negative transcriptional regulator family protein	0.173151	8.83638	0.767452	1
pp_208776_6_19	pp_208776		A0A0C9RM23tr=TSA: Wollemia nobilis Ref_Wollemi_Transcript_11466_1983 transcribed RNA sequence Wollemia nobilis	sp_v3.0_unigene1733	isotig22244	AT3G04610.1	RNA-binding KH domain-containing protein	0.148874	8.76021	0.767646	1
pp_153130_3_2	pp_153130		A0A0C9QQY6tr=TSA: Wollemia nobilis Ref_Wollemi_Transcript_13485_1883 transcribed RNA sequence Wollemia nobilis	sp_v3.0_unigene20508	isotig44036	AT3G05530.1	regulatory particle triple-A ATPase 5A	-0.148996	8.76204	0.767846	1
pp_179544_4_3	pp_179544		Q6RY58tr=Ascorbate peroxidase Pinus pinaster (Maritime pine)	sp_v3.0_unigene31073	unigene31073	AT1G07890.1	ascorbate peroxidase 1	-0.159603	8.81963	0.768876	1
pp_212180_5_3	pp_212180		A0A0D6R3K3sp=Annexin Araucaria cunninghamii (Hoop pine) (Moreton Bay pine)	sp_v3.0_unigene17688	isotig48175	AT1G35720.1	annexin 1	0.198035	8.72726	0.768987	1
pp_104703_5_8	pp_104703		A0A0C9RIS4tr=TSA: Wollemia nobilis Ref_Wollemi_Transcript_15527_2462 transcribed RNA sequence Wollemia nobilis	sp_v3.0_unigene4221	isotig43028	AT3G60190.1	DYNAMIN-like 1E	0.51609	8.594	0.76914	1
pp_245653_2_2	pp_245653		A0A0C9S6P7tr=TSA: Wollemia nobilis Ref_Wollemi_Transcript_14472_1488 transcribed RNA sequence Wollemia nobilis			AT1G60710.1	NAD(P)-linked oxidoreductase superfamily protein	-0.147712	8.80745	0.769767	1
pp_73572_6_1	pp_73572		A9NXI5sp=D-3-phosphoglycerate dehydrogenase Picea sitchensis (Sitka spruce) (Pinus sitchensis)	sp_v3.0_unigene543	unigene543	AT4G34200.1	D-3-phosphoglycerate dehydrogenase	0.174353	8.84212	0.769832	1
pp_200922_6_10	pp_200922		A9NKZ6tr=Putative uncharacterized protein Picea sitchensis (Sitka spruce) (Pinus sitchensis)	sp_v3.0_unigene126660	isotig08726	AT5G19140.1	aluminum induced protein with YGL and LRDR motifs	-0.43682	8.661	0.770116	1
pp_137836_4_10	pp_137836		A0A0C9QTW8tr=TSA: Wollemia nobilis Ref_Wollemi_Transcript_9948_1588 transcribed RNA sequence Wollemia nobilis	sp_v3.0_unigene16815	unigene16815	AT3G02230.1	reversibly glycosylated polypeptide 1	0.153947	8.74815	0.770656	1
pp_237305_2_19	pp_237305		P51414sp=60S ribosomal protein L26-1 Arabidopsis thaliana (Mouse-ear cress)	sp_v3.0_unigene31296	isotig53528	AT3G49910.1	Translation protein SH3-like family protein	0.18947	8.85451	0.770785	1
pp_201990_5_8	pp_201990		A0A0C9S3I9tr=TSA: Wollemia nobilis Ref_Wollemi_Transcript_28902_1936 transcribed RNA sequence Wollemia nobilis			AT4G39660.1	alanine:glyoxylate aminotransferase 2	-0.172822	8.73672	0.771425	1
pp_114054_4_16	pp_114054		A0A0D3C964tr=Uncharacterized protein Brassica oleracea var. oleracea	sp_v3.0_unigene18471	isotig14393	AT1G10840.1	translation initiation factor 3 subunit H1	0.465382	8.62467	0.771482	1
pp_108638_6_8	pp_108638		P49210sp=60S ribosomal protein L9 Oryza sativa subsp. japonica (Rice)	sp_v3.0_unigene17048	isotig04290	AT1G33120.1	Ribosomal protein L6 family	0.40756	8.66238	0.771954	1
pp_116706_5_3	pp_116706		Q96242sp=Allene oxide "synthase," chloroplastic Arabidopsis thaliana (Mouse-ear cress)	sp_v3.0_unigene5584	unigene5584	AT5G42650.1	allene oxide synthase	-0.207624	8.71148	0.772204	1
pp_81059_5_7	pp_81059		W9QXX6tr=BTB/POZ domain-containing protein Morus notabilis	sp_v3.0_unigene5393	isotig44993	AT3G09030.1	BTB/POZ domain-containing protein	0.523037	8.56748	0.772398	1
pp_112410_3_21	pp_112410		A0A0D6R1Y1sp=Phosphotransferase Araucaria cunninghamii (Hoop pine) (Moreton Bay pine)	sp_v3.0_unigene12456	unigene12456	AT4G29130.1	hexokinase 1	0.477499	8.61505	0.772561	1
pp_163600_3_4	pp_163600		PIRNR:PIRNR037949} Brassica napus (Rape)	sp_v3.0_unigene3697	unigene3697	AT3G11400.1	eukaryotic translation initiation factor 3G1	-0.18635	8.86462	0.772587	1
pp_164205_5_5	pp_164205		A0A0D6QRX7sp=Carboxypeptidase Araucaria cunninghamii (Hoop pine) (Moreton Bay pine)	sp_v3.0_unigene21056	unigene21056	AT3G10410.1	SERINE CARBOXYPEPTIDASE-LIKE 49	0.210264	8.71253	0.772777	1
pp_110749_4_10	pp_110749		B8LRP4tr=Putative uncharacterized protein Picea sitchensis (Sitka spruce) (Pinus sitchensis)	sp_v3.0_unigene2867	unigene2867	AT1G76160.1	SKU5 similar 5	0.247944	8.69455	0.773077	1
pp_150373_4_2	pp_150373		T0PNK0tr=Acetylornithine deacetylase Saprolegnia diclina VS20	sp_v3.0_unigene1654	isotig46186	AT4G17830.1	Peptidase M20/M25/M40 family protein	0.484659	8.61084	0.773759	1
pp_132684_3_12	pp_132684		A0A0V0IMF8tr=Putative asparagine--tRNA "ligase," cytoplasmic 1-like Solanum chacoense (Chaco potato)	sp_v3.0_unigene2006	unigene2006	AT5G56680.1	Class II aminoacyl-tRNA and biotin synthetases superfamily protein	-0.253546	8.6849	0.774626	1
pp_245669_2_1	pp_245669		A0A0C9QPQ3tr=TSA: Wollemia nobilis Ref_Wollemi_Transcript_14470_1609 transcribed RNA sequence Wollemia nobilis			AT1G60710.1	NAD(P)-linked oxidoreductase superfamily protein	-0.134189	8.77868	0.77506	1
pp_89813_4_2	pp_89813		A0A0C9QNY1tr=TSA: Wollemia nobilis Ref_Wollemi_Transcript_15453_1144 transcribed RNA sequence Wollemia nobilis	sp_v3.0_unigene18572	isotig43962	AT2G37660.1	NAD(P)-binding Rossmann-fold superfamily protein	0.144629	8.79461	0.77515	1
pp_214958_1_13	pp_214958		Q9SYM5sp=Trifunctional UDP-glucose "4,6-dehydratase/UDP-4-keto-6-deoxy-D-glucose" "3,5-epimerase/UDP-4-keto-L-rhamnose-reductase" RHM1 Arabidopsis thaliana (Mouse-ear cress)	sp_v3.0_unigene3946	isotig25756	AT1G78570.1	rhamnose biosynthesis 1	0.463574	8.62127	0.775497	1
pp_145494_5_17	pp_145494		A0A0C9S493tr=TSA: Wollemia nobilis Ref_Wollemi_Transcript_25648_3389 transcribed RNA sequence Wollemia nobilis	sp_v3.0_unigene6006	unigene6006	AT3G57410.1	villin 3	0.468374	8.61805	0.776197	1
pp_198400_2_1	pp_198400		Q5XLY0tr=Anthocyanidin reductase Ginkgo biloba (Ginkgo) (Maidenhair tree)	sp_v3.0_unigene37791	unigene37791	AT5G42800.1	dihydroflavonol 4-reductase	0.303466	8.66359	0.776274	1
pp_128783_5_5	pp_128783		A9NT17tr=Putative uncharacterized protein Picea sitchensis (Sitka spruce) (Pinus sitchensis)			AT1G76690.1	12-oxophytodienoate reductase 2	0.205981	8.71731	0.776284	1
pp_236932_2_5	pp_236932		B9RPL9tr=60S ribosomal protein "L8," putative Ricinus communis (Castor bean)	sp_v3.0_unigene37909	isotig20947	AT2G18020.1	Ribosomal protein L2 family	-0.192869	8.86776	0.776611	1
pp_101639_4_19	pp_101639		B9GJ14tr=Heat shock protein 70 Populus trichocarpa (Western balsam poplar) (Populus balsamifera subsp. trichocarpa)	sp_v3.0_unigene6274	isotig42748	AT4G37910.1	mitochondrial heat shock protein 70-1	0.461267	8.61991	0.776774	1
pp_224321_2_17	pp_224321		Isoform2 of SNF1-related protein kinase catalytic subunit alpha KIN10 OS=Arabidopsis thaliana GN=KIN10	sp_v3.0_unigene3364	unigene3364	AT3G01090.1	SNF1 kinase homolog 10	-0.51847	8.5828	0.777235	1
pp_132463_1_91	pp_132463		W9R6V6tr=60S ribosomal protein L18-2 Morus notabilis	sp_v3.0_unigene1532	unigene1532	AT3G05590.1	ribosomal protein L18	-0.140827	8.76944	0.777849	1
pp_86803_3_2	pp_86803		D5ADT9sp=Alpha-galactosidase Picea sitchensis (Sitka spruce) (Pinus sitchensis)			AT5G08370.1	alpha-galactosidase 2	0.45088	8.62666	0.778177	1
pp_131103_6_9	pp_131103		A9NUF5sp=Phospho-2-dehydro-3-deoxyheptonate aldolase Picea sitchensis (Sitka spruce) (Pinus sitchensis)	sp_v3.0_unigene1150	unigene1150	AT4G33510.1	3-deoxy-d-arabino-heptulosonate 7-phosphate synthase	-0.251046	8.68563	0.778303	1
pp_127692_2_17	pp_127692		A0A0A7M862sp=Elongation factor 1-alpha Pinus massoniana	sp_v3.0_unigene1012	unigene1012	AT1G07920.1	GTP binding Elongation factor Tu family protein	-0.182817	8.72872	0.778543	1
pp_137610_6_1	pp_137610		Q9AT63sp=Probable pyridoxal 5'-phosphate synthase subunit PDX1 Ginkgo biloba (Ginkgo) (Maidenhair tree)	sp_v3.0_unigene3174		AT5G01410.1	Aldolase-type TIM barrel family protein	-0.132313	8.79839	0.778724	1
pp_200405_5_3	pp_200405		A0A103Y5N4tr=Aspartate-semialdehyde "dehydrogenase," beta-type Cynara cardunculus var. scolymus (Artichoke) (Cynara scolymus)	sp_v3.0_unigene15079	isotig43863	AT1G14810.1	semialdehyde dehydrogenase family protein	-0.238265	8.69312	0.778736	1
pp_88595_2_25	pp_88595		H9A8L3tr=Acyl-activating enzyme 14 Cannabis sativa (Hemp) (Marijuana)	sp_v3.0_unigene5414	unigene5414	AT1G55320.1	acyl-activating enzyme 18	0.476226	8.61237	0.778826	1
pp_245874_5_5	pp_245874		K4BW79sp=2-methylene-furan-3-one reductase Solanum lycopersicum (Tomato) (Lycopersicon esculentum)		isotig31924	AT3G15090.1	GroES-like zinc-binding alcohol dehydrogenase family protein	0.413406	8.65402	0.778849	1
pp_94361_1_7	pp_94361		A0A0E0CZ91tr=Uncharacterized protein Oryza meridionalis	sp_v3.0_unigene9015	isotig44872	AT2G30200.1	EMBRYO DEFECTIVE 3147	0.24594	8.6845	0.7796	1
pp_219423_5_11	pp_219423		B8LN73sp=Glycosyltransferase Picea sitchensis (Sitka spruce) (Pinus sitchensis)	sp_v3.0_unigene32792	isotig49524	AT1G78270.1	UDP-glucosyl transferase 85A4	-0.477073	8.61323	0.779708	1
pp_153382_6_3	pp_153382		B6SM26tr=3-oxoacyl-synthase III Zea mays (Maize)	sp_v3.0_unigene49601	isotig43881	AT1G62640.1	3-ketoacyl-acyl carrier protein synthase III	0.405037	8.65675	0.779857	1
pp_234015_1_7	pp_234015		C0PPV9tr=Putative uncharacterized protein Picea sitchensis (Sitka spruce) (Pinus sitchensis)	sp_v3.0_unigene10839	unigene10839	AT5G19350.2	RNA-binding (RRM/RBD/RNP motifs) family protein	0.341769	8.63982	0.780125	1
pp_241577_6_11	pp_241577		B8LRJ7sp=Phosphotransferase Picea sitchensis (Sitka spruce) (Pinus sitchensis)	sp_v3.0_unigene22545	isotig42942	AT4G29130.1	hexokinase 1	-0.513005	8.55375	0.780763	1
pp_245470_1_17	pp_245470		A0A0C9RV30tr=TSA: Wollemia nobilis Ref_Wollemi_Transcript_11651_3586 transcribed RNA sequence Wollemia nobilis	sp_v3.0_unigene23601	unigene23601	AT2G26080.1	glycine decarboxylase P-protein 2	0.434985	8.63133	0.78112	1
pp_89419_4_5	pp_89419		A0A172CCQ4tr=Carboxypeptidase regulatory region-containing protein Populus tomentosa (Chinese white poplar)	sp_v3.0_unigene34425	unigene34425	AT3G62360.2	Carbohydrate-binding-like fold	-0.494449	8.59074	0.781535	1
pp_159358_3_16	pp_159358		M4CL13sp=3-phosphoshikimate 1-carboxyvinyltransferase Brassica rapa subsp. pekinensis (Chinese cabbage) (Brassica pekinensis)	sp_v3.0_unigene34176	unigene34176	AT2G45300.1	RNA 3'-terminal phosphate cyclase/enolpyruvate transferase%2C alpha/beta	0.442835	8.62553	0.781873	1
pp_178013_5_13	pp_178013		A0A0B2RHR6tr=T-complex protein 1 subunit theta Glycine soja (Wild soybean)	sp_v3.0_unigene2193	isotig17694	AT3G03960.1	TCP-1/cpn60 chaperonin family protein	-0.286307	8.667	0.781899	1
pp_124120_5_3	pp_124120		A9NXQ0tr=Putative uncharacterized protein Picea sitchensis (Sitka spruce) (Pinus sitchensis)	sp_v3.0_unigene17334	isotig46291	AT2G47470.1	thioredoxin family protein	0.172286	8.75181	0.782339	1
pp_234601_5_4	pp_234601		A0A151TU91tr=Activator of 90 kDa heat shock protein ATPase isogeny 1 Cajanus cajan (Pigeon pea) (Cajanus indicus)	sp_v3.0_unigene8375	isotig46335	AT3G12050.1	Aha1 domain-containing protein	0.488642	8.58306	0.782396	1
pp_197586_4_6	pp_197586		G3C9V3tr=Phenylpropenal double-bond reductase Pinus pinaster (Maritime pine)	sp_v3.0_unigene34832	isotig49687	AT3G03080.1	Zinc-binding dehydrogenase family protein	0.415831	8.64467	0.782823	1
pp_152663_3_5	pp_152663		A0A0C9RW13sp=Phosphoglycerate kinase Wollemia nobilis			AT1G79550.1	phosphoglycerate kinase	0.442286	8.62304	0.783157	1
pp_194675_1_5	pp_194675		A0A0C9S897tr=TSA: Wollemia nobilis Ref_Wollemi_Transcript_5349_1180 transcribed RNA sequence Wollemia nobilis	sp_v3.0_unigene30044	isotig01791	AT5G39850.1	Ribosomal protein S4	-0.146777	8.75522	0.783653	1
pp_171109_6_1	pp_171109		A9P2P4sp=S-adenosylmethionine synthase 3 Picea sitchensis (Sitka spruce) (Pinus sitchensis)			AT2G36880.1	methionine adenosyltransferase 3	0.481222	8.5942	0.784172	1
pp_104980_6_2	pp_104980		B8LS22tr=Putative uncharacterized protein Picea sitchensis (Sitka spruce) (Pinus sitchensis)	sp_v3.0_unigene4390	isotig47656	AT1G60710.1	NAD(P)-linked oxidoreductase superfamily protein	0.205124	8.70425	0.784278	1
pp_192227_6_4	pp_192227		A0A0C9S9H0sp=Lysine--tRNA ligase Wollemia nobilis	sp_v3.0_unigene3997	isotig29084	AT3G11710.1	lysyl-tRNA synthetase 1	-0.288478	8.66559	0.784453	1
pp_135006_5_10	pp_135006		A0A0D6QWR3sp=T-complex protein 1 subunit gamma Araucaria cunninghamii (Hoop pine) (Moreton Bay pine)	sp_v3.0_unigene8202	unigene8202	AT5G26360.1	TCP-1/cpn60 chaperonin family protein	-0.280812	8.66777	0.785128	1
pp_94707_2_21	pp_94707		A0A078G7N0tr=BnaA09g30060D protein Brassica napus (Rape)	sp_v3.0_unigene37912	isotig41881	AT1G23190.1	Phosphoglucomutase/phosphomannomutase family protein	-0.179638	8.72376	0.785158	1
pp_31123_4_4	pp_31123		D8U1K6tr=Putative uncharacterized protein Volvox carteri f. nagariensis	sp_v3.0_unigene23119	isotig31030	AT3G01640.1	glucuronokinase G	0.451198	8.61748	0.785419	1
pp_94469_1_11	pp_94469		A0A103YHR7tr=Armadillo-like helical Cynara cardunculus var. scolymus (Artichoke) (Cynara scolymus)	sp_v3.0_unigene2345	unigene2345	AT5G22770.1	alpha-adaptin	-0.491364	8.57937	0.785889	1
pp_150384_2_1	pp_150384		---NA---	sp_v3.0_unigene7884	unigene7884	AT5G15450.1	casein lytic proteinase B3	0.400718	8.64817	0.785917	1
pp_191888_5_4	pp_191888		A0A0B2R729tr=Monoglyceride lipase Glycine soja (Wild soybean)	sp_v3.0_unigene9684	unigene3956	AT1G77420.1	alpha/beta-Hydrolases superfamily protein	0.45001	8.61606	0.786279	1
pp_166370_6_1	pp_166370		A0A0C9QVI8tr=TSA: Wollemia nobilis Ref_Wollemi_Transcript_5720_1931 transcribed RNA sequence Wollemia nobilis	sp_v3.0_unigene18344	isotig44418	AT4G26910.1	Dihydrolipoamide succinyltransferase	-0.18147	8.72037	0.78638	1
pp_87488_2_5	pp_87488		A0A0C9RSC5tr=TSA: Wollemia nobilis Ref_Wollemi_Transcript_15269_2665 transcribed RNA sequence Wollemia nobilis	sp_v3.0_unigene10948	unigene10948	AT3G06860.1	multifunctional protein 2	-0.33998	8.63483	0.786462	1
pp_160387_1_2	pp_160387		A0A0C9S4R3tr=TSA: Wollemia nobilis Ref_Wollemi_Transcript_22636_1472 transcribed RNA sequence Wollemia nobilis	sp_v3.0_unigene1089	isotig46438	AT4G29830.1	Transducin/WD40 repeat-like superfamily protein	0.179227	8.86211	0.786972	1
pp_179024_5_4	pp_179024		M8A1H6tr=Arginyl-tRNA "synthetase," cytoplasmic Triticum urartu (Red wild einkorn) (Crithodium urartu)	sp_v3.0_unigene12576	unigene12576	AT4G26300.1	Arginyl-tRNA synthetase%2C class Ic	0.463174	8.60564	0.787317	1
pp_234789_2_1	pp_234789		A0A0C9RQN7tr=TSA: Wollemia nobilis Ref_Wollemi_Transcript_22611_995 transcribed RNA sequence Wollemia nobilis	sp_v3.0_unigene30333	unigene30333	AT2G37270.1	ribosomal protein 5B	0.168006	8.8429	0.787518	1
pp_174194_2_5	pp_174194		W9R4A4tr=Ras-related protein RABE1c Morus notabilis	sp_v3.0_unigene19182	isotig26136	AT5G59840.1	Ras-related small GTP-binding family protein	0.411211	8.64811	0.787535	1
pp_78498_3_4	pp_78498		A9NWA0tr=Putative uncharacterized protein Picea sitchensis (Sitka spruce) (Pinus sitchensis)	sp_v3.0_unigene9786	isotig44517	AT5G54900.1	RNA-binding protein 45A	0.462476	8.60122	0.788054	1
pp_189065_1_8	pp_189065		A0A0D6R1M9sp=Transaldolase Araucaria cunninghamii (Hoop pine) (Moreton Bay pine)	sp_v3.0_unigene3211	PUT-9075	AT5G13420.1	Aldolase-type TIM barrel family protein	-0.258653	8.67869	0.788089	1
pp_236974_5_5	pp_236974		Q43814sp=Ornithine "carbamoyltransferase," chloroplastic Pisum sativum (Garden pea)	sp_v3.0_unigene6197	isotig45093	AT1G75330.1	ornithine carbamoyltransferase	-0.141838	8.7602	0.788227	1
pp_214962_4_42	pp_214962		Q9SYM5sp=Trifunctional UDP-glucose "4,6-dehydratase/UDP-4-keto-6-deoxy-D-glucose" "3,5-epimerase/UDP-4-keto-L-rhamnose-reductase" RHM1 Arabidopsis thaliana (Mouse-ear cress)	sp_v3.0_unigene8951	isotig42297	AT1G63000.1	nucleotide-rhamnose synthase/epimerase-reductase	0.255307	8.6746	0.790173	1
pp_95829_4_30	pp_95829		A0A0C9S8U5tr=TSA: Wollemia nobilis Ref_Wollemi_Transcript_10412_1943 transcribed RNA sequence Wollemia nobilis	sp_v3.0_unigene308	unigene308	AT1G80460.1	Actin-like ATPase superfamily protein	-0.262225	8.67537	0.790473	1
pp_94707_3_17	pp_94707		A0A078G7N0tr=BnaA09g30060D protein Brassica napus (Rape)	sp_v3.0_unigene37912	isotig41881	AT1G70730.1	Phosphoglucomutase/phosphomannomutase family protein	-0.138801	8.75179	0.790837	1
pp_233769_4_3	pp_233769		L7S322tr=EF1Bgamma class glutathione S-transferase Pinus tabuliformis (Chinese pine) (Pinus leucosperma)	sp_v3.0_unigene759	isotig02963	AT1G09640.1	Translation elongation factor EF1B%2C gamma chain	0.448568	8.61347	0.790908	1
pp_58816_2_5	pp_58816		---NA---	sp_v3.0_unigene3916	unigene3916	AT4G20260.6	plasma-membrane associated cation-binding protein 1	-0.245448	8.95121	0.79105	1
pp_165457_1_13	pp_165457		A0A0B2QKZ6sp=Endoglucanase Glycine soja (Wild soybean)	sp_v3.0_unigene16044	unigene16044	AT2G42740.1	ribosomal protein large subunit 16A	0.195069	8.87862	0.791787	1
pp_141337_1_1	pp_141337		C5XCW2sp=Phospholipase D Sorghum bicolor (Sorghum) (Sorghum vulgare)	sp_v3.0_unigene17054	unigene17054	AT1G52570.1	phospholipase D alpha 2	0.407592	8.63221	0.791948	1
pp_94098_4_3	pp_94098		P35063sp=Histone H2AX Picea abies (Norway spruce) (Picea excelsa)	sp_v3.0_unigene29880	unigene29880	AT1G08880.1	Histone superfamily protein	-0.214079	8.92706	0.791986	1
pp_83276_1_4	pp_83276		B3U2B5tr=Abscisic acid insensitive Cucumis sativus (Cucumber)	sp_v3.0_unigene11207	isotig44639	AT5G55280.1	homolog of bacterial cytokinesis Z-ring protein FTSZ 1-1	0.467468	8.58701	0.792017	1
pp_137251_6_6	pp_137251		F4K5D9tr=Aminopeptidase Arabidopsis thaliana (Mouse-ear cress)	sp_v3.0_unigene10255	isotig26523	AT4G30920.1	Cytosol aminopeptidase family protein	-0.285074	8.66269	0.792058	1
pp_66374_6_7	pp_66374		A0A061FV63tr=Phosphoglucosamine mutase family protein Theobroma cacao (Cacao) (Cocoa)	sp_v3.0_unigene2225	unigene2225	AT5G17530.1	phosphoglucosamine mutase family protein	-0.46788	8.58799	0.794046	1
pp_235174_2_5	pp_235174		A0A0C9RGH7tr=TSA: Wollemia nobilis Ref_Wollemi_Transcript_28227_2972 transcribed RNA sequence Wollemia nobilis	sp_v3.0_unigene17886	unigene17886	AT1G15690.1	Inorganic H pyrophosphatase family protein	-0.180608	8.71829	0.794112	1
pp_211830_4_7	pp_211830		A0A0B2RZ54tr=Zinc-binding alcohol dehydrogenase domain-containing protein 2 Glycine soja (Wild soybean)	sp_v3.0_unigene22539	isotig42998	AT1G49670.1	ARP protein (REF)	0.403658	8.6342	0.7943	1
pp_223553_5_6	pp_223553		Q9SAK4sp=Succinate-semialdehyde "dehydrogenase," mitochondrial Arabidopsis thaliana (Mouse-ear cress)	sp_v3.0_unigene6625	unigene6625	AT1G79440.1	aldehyde dehydrogenase 5F1	-0.471405	8.57036	0.794604	1
pp_144664_1_10	pp_144664		A0A067KG17sp=Plasma membrane ATPase Jatropha curcas (Barbados nut)	sp_v3.0_unigene30222	unigene30222	AT5G62670.1	H[+]-ATPase 11	0.298544	8.65414	0.794687	1
pp_198113_4_5	pp_198113		A9NSG1tr=Putative uncharacterized protein Picea sitchensis (Sitka spruce) (Pinus sitchensis)			AT1G49660.1	carboxyesterase 5	0.218705	8.69096	0.794966	1
pp_155518_6_6	pp_155518		P42055sp=Mitochondrial outer membrane protein porin of 34 kDa Solanum tuberosum (Potato)	sp_v3.0_unigene35282	isotig10524	AT5G15090.1	voltage dependent anion channel 3	-0.144378	8.84118	0.794979	1
pp_212196_4_11	pp_212196		A0A0C9S1K7tr=TSA: Wollemia nobilis Ref_Wollemi_Transcript_25216_1617 transcribed RNA sequence Wollemia nobilis	sp_v3.0_unigene2954	unigene2954	AT5G19760.1	Mitochondrial substrate carrier family protein	-0.16192	8.85415	0.795881	1
pp_234602_5_4	pp_234602		A0A151TU91tr=Activator of 90 kDa heat shock protein ATPase isogeny 1 Cajanus cajan (Pigeon pea) (Cajanus indicus)	sp_v3.0_unigene8375	isotig46335	AT3G12050.1	Aha1 domain-containing protein	0.470325	8.56315	0.79592	1
pp_137607_4_1	pp_137607		Q9AT63sp=Probable pyridoxal 5'-phosphate synthase subunit PDX1 Ginkgo biloba (Ginkgo) (Maidenhair tree)			AT5G01410.1	Aldolase-type TIM barrel family protein	0.128158	8.77712	0.796253	1
pp_191849_6_3	pp_191849		A0A0C9RN07tr=TSA: Wollemia nobilis Ref_Wollemi_Transcript_9780_1256 transcribed RNA sequence Wollemia nobilis	sp_v3.0_unigene29757	unigene29757	AT1G43670.1	Inositol monophosphatase family protein	-0.476739	8.5571	0.796429	1
pp_214960_6_8	pp_214960		Q9SYM5sp=Trifunctional UDP-glucose "4,6-dehydratase/UDP-4-keto-6-deoxy-D-glucose" "3,5-epimerase/UDP-4-keto-L-rhamnose-reductase" RHM1 Arabidopsis thaliana (Mouse-ear cress)	sp_v3.0_unigene3946	isotig25756	AT1G78570.1	rhamnose biosynthesis 1	0.436269	8.61024	0.796457	1
pp_227222_5_5	pp_227222		A9P0C9sp=40S ribosomal protein SA Picea sitchensis (Sitka spruce) (Pinus sitchensis)	sp_v3.0_unigene35022	unigene35022	AT3G04770.2	40s ribosomal protein SA B	-0.138467	8.77148	0.796459	1
pp_206243_3_8	pp_206243		A0A0C9S7T9tr=TSA: Wollemia nobilis Ref_Wollemi_Transcript_12766_2400 transcribed RNA sequence Wollemia nobilis	sp_v3.0_unigene31154	unigene31154	AT1G65060.1	4-coumarate:CoA ligase 3	0.454228	8.58341	0.797003	1
pp_233768_4_5	pp_233768		L7S322tr=EF1Bgamma class glutathione S-transferase Pinus tabuliformis (Chinese pine) (Pinus leucosperma)	sp_v3.0_unigene759		AT1G09640.1	Translation elongation factor EF1B%2C gamma chain	0.441531	8.60614	0.797085	1
pp_215776_3_5	pp_215776		A0A0C9QQZ4tr=TSA: Wollemia nobilis Ref_Wollemi_Transcript_13458_1361 transcribed RNA sequence Wollemia nobilis	sp_v3.0_unigene4708	PUT-15408	AT1G11840.1	glyoxalase/bleomycin resistance protein/dioxygenase superfamily protein	0.155608	8.73662	0.797173	1
pp_162765_5_6	pp_162765		A0A0C9SA39sp=Purple acid phosphatase Wollemia nobilis	sp_v3.0_unigene20289	isotig45164	AT3G07130.1	purple acid phosphatase 15	0.442533	8.60596	0.79724	1
pp_148585_6_1	pp_148585		SAAS:SAAS00312565} Solanum tuberosum (Potato)	sp_v3.0_unigene17064	unigene17064	AT3G52930.1	Aldolase superfamily protein	0.127237	8.7593	0.797242	1
pp_169049_1_3	pp_169049		W9RI64tr=GDP-mannose "3,5-epimerase" 1 Morus notabilis	sp_v3.0_unigene8961	unigene8961	AT5G28840.1	GDP-D-mannose 3'%2C5'-epimerase	0.454954	8.58916	0.797426	1
pp_78497_3_3	pp_78497		A9NWA0tr=Putative uncharacterized protein Picea sitchensis (Sitka spruce) (Pinus sitchensis)	sp_v3.0_unigene9786	isotig44517	AT5G19350.1	RNA-binding (RRM/RBD/RNP motifs) family protein	-0.195777	8.70182	0.797563	1
pp_177816_3_1	pp_177816		A9RT47tr=Predicted protein Physcomitrella patens subsp. patens (Moss)			AT3G53950.1	glyoxal oxidase-related protein	-0.171341	8.72125	0.798165	1
pp_206762_4_7	pp_206762		A9NWY7sp=Pyruvate dehydrogenase E1 component subunit alpha Picea sitchensis (Sitka spruce) (Pinus sitchensis)	sp_v3.0_unigene2317	isotig45172	AT1G59900.1	pyruvate dehydrogenase complex E1 alpha subunit	0.246012	8.67744	0.798345	1
pp_116900_5_1	pp_116900		A0A0E0CPW1sp=Histone H4 Oryza meridionalis	sp_v3.0_unigene871	unigene871	AT1G07660.1	Histone superfamily protein	-0.206589	8.91369	0.798915	1
pp_134576_5_1	pp_134576		A0A0E0CY74sp=Chorismate synthase Oryza meridionalis	sp_v3.0_unigene8977	unigene3896	AT1G48850.1	chorismate synthase%2C putative / 5-enolpyruvylshikimate-3-phosphate phospholyase	0.178402	8.72053	0.79917	1
pp_155838_4_1	pp_155838		B8LQL2sp=Glutamate decarboxylase Picea sitchensis (Sitka spruce) (Pinus sitchensis)	sp_v3.0_unigene37900	isotig16993	AT5G17330.1	glutamate decarboxylase	-0.276277	8.66106	0.799195	1
pp_104274_5_6	pp_104274		A0A0P1AYR6tr=Sulfite mitochondrial-like isoform x1 Plasmopara halstedii	sp_v3.0_unigene6820	isotig42353	AT3G01910.1	sulfite oxidase	0.446947	8.59054	0.799283	1
pp_153129_2_3	pp_153129		A0A0C9QQY6tr=TSA: Wollemia nobilis Ref_Wollemi_Transcript_13485_1883 transcribed RNA sequence Wollemia nobilis	sp_v3.0_unigene20508	isotig44036	AT3G05530.1	regulatory particle triple-A ATPase 5A	-0.147549	8.73717	0.799756	1
pp_167094_6_1	pp_167094		M8A0W4tr=3-isopropylmalate dehydratase Triticum urartu (Red wild einkorn) (Crithodium urartu)	sp_v3.0_unigene3441	isotig45117	AT4G13430.1	isopropyl malate isomerase large subunit 1	0.431696	8.60963	0.799906	1
pp_152829_1_5	pp_152829		B8LMW5sp=Cysteine proteinase inhibitor Picea sitchensis (Sitka spruce) (Pinus sitchensis)	sp_v3.0_unigene29534	unigene29534	AT3G12490.1	cystatin B	-0.224726	8.95142	0.800447	1
pp_173530_3_8	pp_173530		A0A0V0IVC5tr=Putative oxysterol-binding protein-related protein 2A-like Solanum chacoense (Chaco potato)	sp_v3.0_unigene8775	isotig25887	AT5G02100.1	Oxysterol-binding family protein	0.417865	8.61628	0.800706	1
pp_238900_5_19	pp_238900		A0A0C9RR32tr=TSA: Wollemia nobilis Ref_Wollemi_Transcript_95_2686 transcribed RNA sequence Wollemia nobilis	sp_v3.0_unigene13520	unigene13520	AT3G18060.1	transducin family protein / WD-40 repeat family protein	0.419483	8.61593	0.801144	1
pp_105357_3_12	pp_105357		P52866sp=60S ribosomal protein L36 Daucus carota (Wild carrot)	sp_v3.0_unigene28982	isotig34536	AT2G37600.1	Ribosomal protein L36e family protein	0.195901	8.88354	0.801198	1
pp_209248_5_6	pp_209248		EnsemblPlants:GLYMA07G03850.1} Glycine max (Soybean) (Glycine hispida)	sp_v3.0_unigene31982	unigene31982	AT1G80410.1	tetratricopeptide repeat (TPR)-containing protein	-0.463685	8.5537	0.801705	1
pp_201086_5_18	pp_201086		B9RAB0tr=Taxadien-5-alpha-ol "O-acetyltransferase," putative Ricinus communis (Castor bean)	sp_v3.0_unigene8103	unigene8103	AT5G41040.1	HXXXD-type acyl-transferase family protein	-0.214677	8.68887	0.801937	1
pp_106840_6_3	pp_106840		A0A0G7ZNY1tr=Putative 4-coumarate-CoA ligase Picea glauca (White spruce) (Pinus glauca)	sp_v3.0_unigene8777	unigene8777	AT4G05160.1	AMP-dependent synthetase and ligase family protein	-0.139978	8.7408	0.802461	1
pp_91361_2_4	pp_91361		A0A0C9QX98tr=TSA: Wollemia nobilis Ref_Wollemi_Transcript_1611_1673 transcribed RNA sequence Wollemia nobilis	sp_v3.0_unigene3169	isotig22334	AT1G76460.1	RNA-binding (RRM/RBD/RNP motifs) family protein	0.409249	8.61838	0.802474	1
pp_61966_3_30	pp_61966		A0A0D6R284tr=Uncharacterized protein Araucaria cunninghamii (Hoop pine) (Moreton Bay pine)	sp_v3.0_unigene10463	isotig44871	AT1G47128.1	Granulin repeat cysteine protease family protein	0.374185	8.65003	0.802631	1
pp_87321_2_3	pp_87321		A0A118JS38tr=Chaperone, tailless complex polypeptide 1 Cynara cardunculus var. scolymus (Artichoke) (Cynara scolymus)	sp_v3.0_unigene3551	isotig43051	AT5G20890.1	TCP-1/cpn60 chaperonin family protein	-0.45005	8.57353	0.803104	1
pp_207164_6_19	pp_207164		A0A0C9RW88tr=TSA: Wollemia nobilis Ref_Wollemi_Transcript_9458_2430 transcribed RNA sequence Wollemia nobilis	sp_v3.0_unigene17384	unigene17384	AT5G42080.1	dynamin-like protein	0.4494	8.56586	0.803321	1
pp_233771_4_2	pp_233771		L7S322tr=EF1Bgamma class glutathione S-transferase Pinus tabuliformis (Chinese pine) (Pinus leucosperma)			AT1G09640.1	Translation elongation factor EF1B%2C gamma chain	0.430816	8.59583	0.803947	1
pp_220765_2_1	pp_220765		Q6ZJJ1sp=Probable L-ascorbate peroxidase 4 Oryza sativa subsp. japonica (Rice)	sp_v3.0_unigene15905	unigene15905	AT4G35000.1	ascorbate peroxidase 3	0.397823	8.62554	0.804177	1
pp_39129_6_1	pp_39129		Q949X7sp=Diaminopimelate decarboxylase "1," chloroplastic Arabidopsis thaliana (Mouse-ear cress)			AT3G14390.1	Pyridoxal-dependent decarboxylase family protein	0.178853	8.71575	0.804381	1
pp_86814_3_2	pp_86814		D5ADT9sp=Alpha-galactosidase Picea sitchensis (Sitka spruce) (Pinus sitchensis)			AT5G08370.1	alpha-galactosidase 2	0.395067	8.62751	0.804424	1
pp_145646_4_4	pp_145646		A0A0C9S7E4tr=TSA: Wollemia nobilis Ref_Wollemi_Transcript_8830_1750 transcribed RNA sequence Wollemia nobilis	sp_v3.0_unigene23571	isotig07599	AT5G06770.1	KH domain-containing protein / zinc finger (CCCH type) family protein	0.137085	8.81597	0.804547	1
pp_163780_1_2	pp_163780		C3VIW6tr=Actin 4 Picea abies (Norway spruce) (Picea excelsa)			AT5G09810.1	actin 7	0.312455	8.63211	0.804876	1
pp_58650_2_56	pp_58650		A0A0C9RWP7tr=TSA: Wollemia nobilis Ref_Wollemi_Transcript_8220_1823 transcribed RNA sequence Wollemia nobilis	sp_v3.0_unigene17181	isotig28378	AT1G17370.1	oligouridylate binding protein 1B	-0.437778	8.58514	0.805221	1
pp_172468_3_9	pp_172468		M7YI92tr=Sorting and assembly machinery component 50-like protein A Triticum urartu (Red wild einkorn) (Crithodium urartu)	sp_v3.0_unigene1570	isotig28472	AT5G05520.1	Outer membrane OMP85 family protein	-0.404063	8.62174	0.805428	1
pp_197767_6_4	pp_197767		A9NUJ0sp=Aspartate aminotransferase Picea sitchensis (Sitka spruce) (Pinus sitchensis)	sp_v3.0_unigene17743	unigene17743	AT2G30970.1	aspartate aminotransferase 1	0.179593	8.70429	0.805572	1
pp_212039_3_1	pp_212039		A0A0C9S3Z1tr=TSA: Wollemia nobilis Ref_Wollemi_Transcript_14467_1201 transcribed RNA sequence Wollemia nobilis	sp_v3.0_unigene36269	unigene39098	AT1G60690.1	NAD(P)-linked oxidoreductase superfamily protein	0.114983	8.77853	0.805622	1
pp_66386_6_13	pp_66386		B8LRT5tr=Putative uncharacterized protein Picea sitchensis (Sitka spruce) (Pinus sitchensis)	sp_v3.0_unigene34105	unigene34105	AT1G61720.1	NAD(P)-binding Rossmann-fold superfamily protein	0.152256	8.73018	0.805624	1
pp_126034_3_8	pp_126034		Q9SXU1sp=Proteasome subunit alpha type-7 Cicer arietinum (Chickpea) (Garbanzo)	sp_v3.0_unigene20818	isotig07484	AT5G66140.1	proteasome alpha subunit D2	0.12902	8.78735	0.806271	1
pp_233773_4_2	pp_233773		L7S322tr=EF1Bgamma class glutathione S-transferase Pinus tabuliformis (Chinese pine) (Pinus leucosperma)	sp_v3.0_unigene759		AT1G09640.1	Translation elongation factor EF1B%2C gamma chain	0.429277	8.59367	0.80633	1
pp_133174_5_15	pp_133174		Q6I581sp=Jasmonic acid-amido synthetase JAR1 Oryza sativa subsp. japonica (Rice)	sp_v3.0_unigene7398	isotig42698	AT2G46370.4	Auxin-responsive GH3 family protein	0.424364	8.59763	0.806358	1
pp_152990_5_5	pp_152990		A9NRJ4sp=Cysteine synthase Picea sitchensis (Sitka spruce) (Pinus sitchensis)			AT2G43750.1	O-acetylserine (thiol) lyase B	-0.124468	8.81297	0.806694	1
pp_208805_6_6	pp_208805		A0A0B2SHB0tr=Sorting nexin 2B Glycine soja (Wild soybean)	sp_v3.0_unigene1797	isotig42454	AT5G07120.1	sorting nexin 2B	0.430227	8.59189	0.806703	1
pp_199988_5_4	pp_199988		A0A0C9S9Q7tr=TSA: Wollemia nobilis Ref_Wollemi_Transcript_7033_2031 transcribed RNA sequence Wollemia nobilis	sp_v3.0_unigene11082	unigene1135	AT1G62290.1	Saposin-like aspartyl protease family protein	0.338225	8.6694	0.806768	1
pp_138161_4_11	pp_138161		A0A0C9S824tr=TSA: Wollemia nobilis Ref_Wollemi_Transcript_6559_2098 transcribed RNA sequence Wollemia nobilis	sp_v3.0_unigene1758	isotig10951	AT1G49820.1	S-methyl-5-thioribose kinase	-0.162419	8.72885	0.806881	1
pp_208772_4_7	pp_208772		A0A0C9RM23tr=TSA: Wollemia nobilis Ref_Wollemi_Transcript_11466_1983 transcribed RNA sequence Wollemia nobilis	sp_v3.0_unigene1733	isotig22244	AT3G04610.1	RNA-binding KH domain-containing protein	0.119135	8.77717	0.807409	1
pp_92270_5_36	pp_92270		B9RXJ3tr=Multicopper "oxidase," putative Ricinus communis (Castor bean)	sp_v3.0_unigene7773	isotig44873	AT4G22010.1	SKU5 similar 4	-0.121436	8.76733	0.807413	1
pp_165463_2_3	pp_165463		A0A0B2QKZ6sp=Endoglucanase Glycine soja (Wild soybean)	sp_v3.0_unigene16044	unigene16044	AT2G42740.1	ribosomal protein large subunit 16A	0.18179	8.87485	0.807694	1
pp_137835_5_16	pp_137835		A0A0C9QTW8tr=TSA: Wollemia nobilis Ref_Wollemi_Transcript_9948_1588 transcribed RNA sequence Wollemia nobilis	sp_v3.0_unigene16815	unigene16815	AT3G02230.1	reversibly glycosylated polypeptide 1	0.410112	8.61646	0.808086	1
pp_78856_2_1	pp_78856		A0A0C9S6P7tr=TSA: Wollemia nobilis Ref_Wollemi_Transcript_14472_1488 transcribed RNA sequence Wollemia nobilis			AT1G60710.1	NAD(P)-linked oxidoreductase superfamily protein	0.137518	8.82746	0.808244	1
pp_235663_5_10	pp_235663		A0A0A7M614tr=Polypyrimidine tract-binding protein Pinus massoniana	sp_v3.0_unigene8443	isotig29902	AT1G43190.1	polypyrimidine tract-binding protein 3	-0.445994	8.56034	0.808858	1
pp_52083_3_1	pp_52083		A9P0H5tr=Putative uncharacterized protein Picea sitchensis (Sitka spruce) (Pinus sitchensis)			AT1G77120.1	alcohol dehydrogenase 1	-0.437614	8.57714	0.808946	1
pp_197578_4_9	pp_197578		G3C9V3tr=Phenylpropenal double-bond reductase Pinus pinaster (Maritime pine)	sp_v3.0_unigene22698		AT1G65560.1	Zinc-binding dehydrogenase family protein	0.367145	8.64221	0.808957	1
pp_150374_4_5	pp_150374		M0RN35tr=Uncharacterized protein Musa acuminata subsp. malaccensis (Wild banana) (Musa malaccensis)	sp_v3.0_unigene1654	isotig46186	AT4G17830.1	Peptidase M20/M25/M40 family protein	0.414767	8.6073	0.809076	1
pp_108482_5_1	pp_108482		Q76MV0sp=Histone H3.2 Nicotiana tabacum (Common tobacco)	sp_v3.0_unigene33838		AT1G09200.1	Histone superfamily protein	0.165119	8.86624	0.809263	1
pp_58445_3_13	pp_58445		A0A061EIR4tr=RAB GTPase A5E isoform 1 Theobroma cacao (Cacao) (Cocoa)	sp_v3.0_unigene6821	unigene6821	AT1G05810.1	Rab GTPase-like A5A protein	0.410705	8.61668	0.809802	1
pp_213898_3_58	pp_213898		A0A199VBA5tr=L-ascorbate "peroxidase," cytosolic Ananas comosus (Pineapple) (Ananas ananas)	sp_v3.0_unigene16919		AT3G09640.1	ascorbate peroxidase 2	0.153304	8.85554	0.809872	1
pp_202509_2_4	pp_202509		Q9STS1sp=Betaine aldehyde dehydrogenase "2," mitochondrial Arabidopsis thaliana (Mouse-ear cress)	sp_v3.0_unigene2308		AT3G48170.1	aldehyde dehydrogenase 10A9	-0.291449	8.64055	0.810215	1
pp_217046_2_1	pp_217046		A0A176VD92tr=Uncharacterized protein Marchantia polymorpha subsp. polymorpha			AT5G39130.1	RmlC-like cupins superfamily protein	0.188559	8.87575	0.810459	1
pp_189002_2_3	pp_189002		---NA---	sp_v3.0_unigene29570	unigene29570	#N/A	#N/A	-0.174813	8.89373	0.810855	1
pp_94703_2_6	pp_94703		A0A078G7N0tr=BnaA09g30060D protein Brassica napus (Rape)	sp_v3.0_unigene37912	isotig41881	AT1G70730.3	Phosphoglucomutase/phosphomannomutase family protein	-0.157059	8.72301	0.811004	1
pp_107530_4_6	pp_107530		M0S5E9tr=Uncharacterized protein Musa acuminata subsp. malaccensis (Wild banana) (Musa malaccensis)	sp_v3.0_unigene8938	unigene8938	AT3G20790.1	NAD(P)-binding Rossmann-fold superfamily protein	0.194102	8.69717	0.811139	1
pp_182445_5_5	pp_182445		A0A0C9RZ78tr=TSA: Wollemia nobilis Ref_Wollemi_Transcript_1114_2263 transcribed RNA sequence Wollemia nobilis	sp_v3.0_unigene25022	isotig28512	AT5G49650.1	xylulose kinase-2	0.372499	8.63079	0.811213	1
pp_205558_6_7	pp_205558		L7V343tr=3-ketoacyl-CoA thiolase 1 Rehmannia glutinosa (Chinese foxglove)	sp_v3.0_unigene8055	unigene8055	AT2G33150.1	peroxisomal 3-ketoacyl-CoA thiolase 3	0.418347	8.59643	0.81127	1
pp_78504_4_3	pp_78504		A9RX79tr=Predicted protein Physcomitrella patens subsp. patens (Moss)	sp_v3.0_unigene13507	unigene13507	AT1G69230.1	SPIRAL1-like2	-0.40917	8.6227	0.811494	1
pp_105099_6_10	pp_105099		A0A0K0M6U1tr=BXL1 Pinus tabuliformis (Chinese pine) (Pinus leucosperma)	sp_v3.0_unigene7386	isotig42307	AT5G64570.1	beta-D-xylosidase 4	0.254459	8.6621	0.811539	1
pp_224589_4_5	pp_224589		A9NPU7sp=Proteasome subunit alpha type Picea sitchensis (Sitka spruce) (Pinus sitchensis)	sp_v3.0_unigene17473	isotig26357	AT2G27020.1	20S proteasome alpha subunit G1	-0.11066	8.78359	0.811593	1
pp_234044_1_5	pp_234044		R9QMW1tr=(-)-alpha/beta-pinene synthase Pinus banksiana (Jack pine) (Pinus divaricata)	sp_v3.0_unigene21432	unigene21432	AT3G25810.1	Terpenoid cyclases/Protein prenyltransferases superfamily protein	-0.158101	8.7251	0.811807	1
pp_173287_4_10	pp_173287		A0A0C9S3Y8tr=TSA: Wollemia nobilis Ref_Wollemi_Transcript_14473_1509 transcribed RNA sequence Wollemia nobilis	sp_v3.0_unigene11611	isotig20109	AT1G60730.1	NAD(P)-linked oxidoreductase superfamily protein	0.1245	8.8104	0.812164	1
pp_147419_5_5	pp_147419		Q0JRI3tr=TUDOR protein with multiple SNc domains Picea abies (Norway spruce) (Picea excelsa)	sp_v3.0_unigene5873	unigene5873	AT5G07350.1	TUDOR-SN protein 1	-0.418562	8.60156	0.812584	1
pp_235359_1_21	pp_235359		P24669sp=Superoxide dismutase	sp_v3.0_unigene30396	unigene30396	AT1G08830.1	copper/zinc superoxide dismutase 1	-0.180773	8.9075	0.813063	1
pp_196473_6_2	pp_196473		A0A0D6QU82sp=Pyrophosphate--fructose 6-phosphate 1-phosphotransferase subunit alpha Araucaria cunninghamii (Hoop pine) (Moreton Bay pine)	sp_v3.0_unigene12998	unigene12998	AT1G76550.1	Phosphofructokinase family protein	0.409288	8.60433	0.813214	1
pp_144838_3_9	pp_144838		A6N837sp=Sucrose synthase Pinus taeda (Loblolly pine)			AT4G02280.1	sucrose synthase 3	-0.441564	8.56469	0.813385	1
pp_123525_5_6	pp_123525		A0A0C9RNR0tr=TSA: Wollemia nobilis Ref_Wollemi_Transcript_7790_1579 transcribed RNA sequence Wollemia nobilis	sp_v3.0_unigene5616	isotig43948	AT1G80360.1	Pyridoxal phosphate (PLP)-dependent transferases superfamily protein	0.412482	8.59221	0.813761	1
pp_66864_4_3	pp_66864		A0A199W8S2tr=Pumilio Ananas comosus (Pineapple) (Ananas ananas)	sp_v3.0_unigene17871	isotig46160	AT3G09350.1	Fes1A	0.413237	8.59108	0.81419	1
pp_227567_6_5	pp_227567		P42744sp=NEDD8-activating enzyme E1 regulatory subunit AXR1 Arabidopsis thaliana (Mouse-ear cress)	sp_v3.0_unigene5600	isotig43854	AT1G05180.1	NAD(P)-binding Rossmann-fold superfamily protein	0.378332	8.6241	0.814215	1
pp_163804_4_6	pp_163804		Q5QGZ8sp=Bifunctional nitrilase/nitrile hydratase NIT4A Lupinus angustifolius (Narrow-leaved blue lupine)	sp_v3.0_unigene18492	isotig45783	AT5G22300.1	nitrilase 4	0.41127	8.59996	0.815062	1
pp_134723_2_3	pp_134723		A0A0C9S5D2tr=TSA: Wollemia nobilis Ref_Wollemi_Transcript_19711_1759 transcribed RNA sequence Wollemia nobilis	sp_v3.0_unigene22541	unigene22541	AT3G02720.1	Class I glutamine amidotransferase-like superfamily protein	0.392887	8.61335	0.816236	1
pp_205881_4_8	pp_205881		A0A0C9S9Q7tr=TSA: Wollemia nobilis Ref_Wollemi_Transcript_7033_2031 transcribed RNA sequence Wollemia nobilis	sp_v3.0_unigene9505	unigene9505	AT1G11910.1	aspartic proteinase A1	0.21331	8.67936	0.817152	1
pp_182425_5_8	pp_182425		A0A0C9RQ69tr=TSA: Wollemia nobilis Ref_Wollemi_Transcript_3440_3009 transcribed RNA sequence Wollemia nobilis	sp_v3.0_unigene12872	unigene12872	AT3G07770.1	HEAT SHOCK PROTEIN 89.1	0.391768	8.61354	0.817216	1
pp_152664_3_5	pp_152664		A0A0C9RW13sp=Phosphoglycerate kinase Wollemia nobilis	sp_v3.0_unigene23105	unigene23105	AT1G79550.1	phosphoglycerate kinase	0.377315	8.6189	0.818013	1
pp_86902_4_1	pp_86902		B8LS21sp=Glycosyltransferase Picea sitchensis (Sitka spruce) (Pinus sitchensis)	sp_v3.0_unigene46318	isotig25993	AT2G36790.1	UDP-glucosyl transferase 73C6	0.358308	8.63353	0.818234	1
pp_228948_1_5	pp_228948		E0CW46tr=Alcohol dehydrogenase family-3 Oryza alta	sp_v3.0_unigene6595	isotig44847	AT5G63620.1	GroES-like zinc-binding alcohol dehydrogenase family protein	0.25716	8.65732	0.818638	1
pp_203969_3_3	pp_203969		EnsemblPlants:Zm00001d053865_T007} Zea mays (Maize)	sp_v3.0_unigene2728	isotig12302	AT1G02780.1	Ribosomal protein L19e family protein	0.133044	8.74807	0.818934	1
pp_42416_5_1	pp_42416		A0A0C9RIS4tr=TSA: Wollemia nobilis Ref_Wollemi_Transcript_15527_2462 transcribed RNA sequence Wollemia nobilis	sp_v3.0_unigene7515	isotig44035	AT3G60190.1	DYNAMIN-like 1E	0.414711	8.58108	0.818965	1
pp_220888_3_13	pp_220888		Q0EDB0sp=Beta-galactosidase Persea americana (Avocado)	sp_v3.0_unigene7948	unigene7948	AT2G32810.1	beta galactosidase 9	-0.354228	8.65794	0.819068	1
pp_85415_5_34	pp_85415		A9P0J8sp=Aldose 1-epimerase Picea sitchensis (Sitka spruce) (Pinus sitchensis)	sp_v3.0_unigene34143	isotig13359	AT3G17940.1	Galactose mutarotase-like superfamily protein	0.127019	8.75707	0.819453	1
pp_202284_4_3	pp_202284		Q9LT08sp=26S proteasome non-ATPase regulatory subunit 14 homolog Arabidopsis thaliana (Mouse-ear cress)			AT5G23540.1	Mov34/MPN/PAD-1 family protein	0.137125	8.84625	0.819509	1
pp_78677_4_3	pp_78677		Q8S8T4sp=UDP-glucuronic acid decarboxylase 4 Arabidopsis thaliana (Mouse-ear cress)	sp_v3.0_unigene16619	unigene16619	AT3G62830.1	NAD(P)-binding Rossmann-fold superfamily protein	0.399666	8.6115	0.819521	1
pp_88599_2_5	pp_88599		Q84P17sp=Probable acyl-activating enzyme "18," peroxisomal Arabidopsis thaliana (Mouse-ear cress)	sp_v3.0_unigene5414	unigene5414	AT1G55320.1	acyl-activating enzyme 18	0.390112	8.60454	0.820034	1
pp_125059_4_1	pp_125059		A0A0C9S7C2tr=TSA: Wollemia nobilis Ref_Wollemi_Transcript_9092_1007 transcribed RNA sequence Wollemia nobilis			AT2G31610.1	Ribosomal protein S3 family protein	-0.123408	8.8386	0.820306	1
pp_81078_6_5	pp_81078		A0A0C9RJV0tr=TSA: Wollemia nobilis Ref_Wollemi_Transcript_14220_2430 transcribed RNA sequence Wollemia nobilis	sp_v3.0_unigene18827	unigene18827	AT3G22440.1	FRIGIDA-like protein	0.26023	8.65566	0.820341	1
pp_227648_3_8	pp_227648		D8T9Y4tr=BAHD family "acyltransferase," clade V Selaginella moellendorffii (Spikemoss)	sp_v3.0_unigene18689	isotig45155	AT5G41040.1	HXXXD-type acyl-transferase family protein	-0.409811	8.57882	0.820585	1
pp_58653_2_6	pp_58653		A0A151R3U3tr=Nucleolysin TIAR Cajanus cajan (Pigeon pea) (Cajanus indicus)	sp_v3.0_unigene17181	isotig28378	AT1G17370.1	oligouridylate binding protein 1B	0.39438	8.59999	0.820635	1
pp_234042_1_1	pp_234042		A0A1B0RYS6tr=Alpha-pinene synthase Pinus pinaster (Maritime pine)			AT4G16730.1	terpene synthase 02	0.376766	8.61366	0.820682	1
pp_233767_4_5	pp_233767		L7S322tr=EF1Bgamma class glutathione S-transferase Pinus tabuliformis (Chinese pine) (Pinus leucosperma)	sp_v3.0_unigene759		AT1G09640.1	Translation elongation factor EF1B%2C gamma chain	0.38961	8.60715	0.821766	1
pp_227580_2_10	pp_227580		A0A0C9RW92tr=TSA: Wollemia nobilis Ref_Wollemi_Transcript_9441_2227 transcribed RNA sequence Wollemia nobilis			AT5G43060.1	Granulin repeat cysteine protease family protein	-0.169219	8.89211	0.822348	1
pp_206763_4_7	pp_206763		A9NWY7sp=Pyruvate dehydrogenase E1 component subunit alpha Picea sitchensis (Sitka spruce) (Pinus sitchensis)	sp_v3.0_unigene2317	isotig45172	AT1G59900.1	pyruvate dehydrogenase complex E1 alpha subunit	0.234027	8.66654	0.822486	1
pp_219593_1_4	pp_219593		A0A061FTH7tr=OB-fold nucleic acid binding domain-containing protein isoform 3 Theobroma cacao (Cacao) (Cocoa)	sp_v3.0_unigene850	isotig16150	AT2G40660.1	Nucleic acid-binding%2C OB-fold-like protein	0.364402	8.61866	0.822684	1
pp_227623_5_1	pp_227623		A0A199W7S4tr=Universal stress protein A-like protein Ananas comosus (Pineapple) (Ananas ananas)	sp_v3.0_unigene17198	isotig13297	AT3G53990.1	Adenine nucleotide alpha hydrolases-like superfamily protein	-0.121802	8.80781	0.823237	1
pp_67478_6_4	pp_67478		B9HYC9tr=Latex abundant family protein Populus trichocarpa (Western balsam poplar) (Populus balsamifera subsp. trichocarpa)	sp_v3.0_unigene16937	isotig12586	AT1G79340.1	metacaspase 4	0.362581	8.62167	0.823457	1
pp_91360_2_4	pp_91360		A0A0C9QX98tr=TSA: Wollemia nobilis Ref_Wollemi_Transcript_1611_1673 transcribed RNA sequence Wollemia nobilis	sp_v3.0_unigene3169	isotig22334	AT1G76460.1	RNA-binding (RRM/RBD/RNP motifs) family protein	0.385206	8.60863	0.823518	1
pp_212183_5_5	pp_212183		A0A0D6R3K3sp=Annexin Araucaria cunninghamii (Hoop pine) (Moreton Bay pine)			AT5G65020.1	annexin 2	0.138871	8.73702	0.824213	1
pp_181590_4_3	pp_181590		A0A0B0NF93tr=Syntaxin-22-like protein Gossypium arboreum (Tree cotton) (Gossypium nanking)	sp_v3.0_unigene37598	isotig31572	AT5G46860.1	Syntaxin/t-SNARE family protein	0.3809	8.6053	0.824887	1
pp_168365_4_6	pp_168365		M8AW86tr=Threonine synthase "1," chloroplastic Triticum urartu (Red wild einkorn) (Crithodium urartu)	sp_v3.0_unigene6589	isotig42636	AT4G29840.1	Pyridoxal-5'-phosphate-dependent enzyme family protein	-0.190795	8.68886	0.824897	1
pp_66249_6_10	pp_66249		A0A0C9S6E4tr=TSA: Wollemia nobilis Ref_Wollemi_Transcript_15076_1625 transcribed RNA sequence Wollemia nobilis	sp_v3.0_unigene15985	unigene15985	AT4G28390.1	ADP/ATP carrier 3	0.11176	8.80266	0.825201	1
pp_139783_3_2	pp_139783		SAAS:SAAS00312565} Picea sitchensis (Sitka spruce) (Pinus sitchensis)	sp_v3.0_unigene17023	unigene17100	AT2G01140.1	Aldolase superfamily protein	-0.122905	8.83773	0.825715	1
pp_164335_5_3	pp_164335		P51063sp=Phosphoenolpyruvate carboxylase Picea abies (Norway spruce) (Picea excelsa)	sp_v3.0_unigene9912	unigene9912	AT1G53310.1	phosphoenolpyruvate carboxylase 1	-0.217242	8.67635	0.826214	1
pp_179044_5_4	pp_179044		A9NVF9tr=Putative uncharacterized protein Picea sitchensis (Sitka spruce) (Pinus sitchensis)	sp_v3.0_unigene20017	isotig49536	AT1G61720.1	NAD(P)-binding Rossmann-fold superfamily protein	0.222705	8.67182	0.826249	1
pp_158237_3_3	pp_158237		Q9LZK5sp=DnaJ protein ERDJ3B Arabidopsis thaliana (Mouse-ear cress)	sp_v3.0_unigene36567	isotig47219	AT3G62600.1	DNAJ heat shock family protein	0.356765	8.6202	0.826534	1
pp_196476_6_26	pp_196476		A0A0D6QU82sp=Pyrophosphate--fructose 6-phosphate 1-phosphotransferase subunit alpha Araucaria cunninghamii (Hoop pine) (Moreton Bay pine)	sp_v3.0_unigene12998	unigene12998	AT1G20950.1	Phosphofructokinase family protein	0.383385	8.59718	0.826691	1
pp_233773_4_3	pp_233773		L7S322tr=EF1Bgamma class glutathione S-transferase Pinus tabuliformis (Chinese pine) (Pinus leucosperma)	sp_v3.0_unigene759		AT1G09640.1	Translation elongation factor EF1B%2C gamma chain	0.352946	8.6203	0.827038	1
pp_246848_2_7	pp_246848		A0A0D6QUT6sp=Protein ROOT HAIR DEFECTIVE 3 homolog Araucaria cunninghamii (Hoop pine) (Moreton Bay pine)	sp_v3.0_unigene5520	isotig21797	AT5G45160.1	Root hair defective 3 GTP-binding protein (RHD3)	-0.277342	8.63634	0.827135	1
pp_148583_5_44	pp_148583		SAAS:SAAS00312565} Solanum tuberosum (Potato)	sp_v3.0_unigene17064	unigene17064	AT3G52930.1	Aldolase superfamily protein	0.111297	8.76409	0.827307	1
pp_233231_5_6	pp_233231		W2H9G9tr=2,3-diketo-5-methylthio-1-phosphopentane phosphatase Phytophthora parasitica (Potato buckeye rot agent)	sp_v3.0_unigene5681	unigene5681	AT5G53850.2	haloacid dehalogenase-like hydrolase family protein	-0.179683	8.69619	0.827389	1
pp_144840_1_1	pp_144840		A6N837sp=Sucrose synthase Pinus taeda (Loblolly pine)			AT4G02280.1	sucrose synthase 3	0.38525	8.59959	0.827406	1
pp_144805_6_7	pp_144805		Q40545sp=Pyruvate kinase isozyme "A," chloroplastic Nicotiana tabacum (Common tobacco)	sp_v3.0_unigene17962		AT3G22960.1	Pyruvate kinase family protein	0.387687	8.57662	0.827544	1
pp_142310_2_1	pp_142310		A0A0C9QTW8tr=TSA: Wollemia nobilis Ref_Wollemi_Transcript_9948_1588 transcribed RNA sequence Wollemia nobilis	sp_v3.0_unigene49661	isotig29524	AT3G02230.1	reversibly glycosylated polypeptide 1	-0.104588	8.7927	0.827855	1
pp_169674_6_4	pp_169674		Q9LVI9sp=Dihydropyrimidine dehydrogenase "(NADP(+))," chloroplastic Arabidopsis thaliana (Mouse-ear cress)	sp_v3.0_unigene2754	isotig45263	AT3G17810.1	pyrimidine 1	0.168371	8.70075	0.828137	1
pp_148589_1_6	pp_148589		A0A0C9S6R0tr=TSA: Wollemia nobilis Ref_Wollemi_Transcript_10692_2129 transcribed RNA sequence Wollemia nobilis	sp_v3.0_unigene20889	isotig43027	AT3G62120.3	Class II aaRS and biotin synthetases superfamily protein	0.335477	8.63541	0.82887	1
pp_167742_4_3	pp_167742		A0A0C9QMJ9tr=TSA: Wollemia nobilis Ref_Wollemi_Transcript_22093_2104 transcribed RNA sequence Wollemia nobilis	sp_v3.0_unigene3576	isotig43972	AT4G34030.1	3-methylcrotonyl-CoA carboxylase	0.372872	8.60737	0.82932	1
pp_114364_6_4	pp_114364		A0A199VRG2tr=Protein BOBBER 1 Ananas comosus (Pineapple) (Ananas ananas)	sp_v3.0_unigene16829	isotig30508	AT5G53400.1	HSP20-like chaperones superfamily protein	0.166064	8.70337	0.829478	1
pp_120511_3_4	pp_120511		A0A196SK11tr=V-type proton ATPase subunit E Blastocystis sp. subtype 1 (strain ATCC 50177 / NandII)	sp_v3.0_unigene29448	isotig09802	AT4G11150.1	vacuolar ATP synthase subunit E1	0.328974	8.63968	0.829819	1
pp_203555_3_3	pp_203555		B9SD38tr=Eukaryotic translation elongation "factor," putative Ricinus communis (Castor bean)	sp_v3.0_unigene126677	unigene19609	AT1G56070.1	Ribosomal protein S5/Elongation factor G/III/V family protein	-0.389535	8.57993	0.830326	1
pp_212081_4_2	pp_212081		C3VIW4tr=Actin 2 Picea abies (Norway spruce) (Picea excelsa)			AT5G09810.1	actin 7	0.384577	8.5731	0.830338	1
pp_197511_6_4	pp_197511		A0A0C9S1C0tr=TSA: Wollemia nobilis Ref_Wollemi_Transcript_25761_1196 transcribed RNA sequence Wollemia nobilis	sp_v3.0_unigene32307	unigene32307	AT2G31670.1	Stress responsive alpha-beta barrel domain protein	0.10718	8.75945	0.830427	1
pp_201570_5_11	pp_201570		A0A199UPI2tr=Alanine aminotransferase "2," mitochondrial Ananas comosus (Pineapple) (Ananas ananas)	sp_v3.0_unigene1013	unigene1013	AT1G17290.1	alanine aminotransferas	-0.383872	8.58403	0.830833	1
pp_76414_3_2	pp_76414		Q9M4T8sp=Proteasome subunit alpha type-5 Glycine max (Soybean) (Glycine hispida)	sp_v3.0_unigene17082	isotig06250	AT3G14290.1	20S proteasome alpha subunit E2	0.113481	8.80143	0.831642	1
pp_209586_1_4	pp_209586		A0A0C9S8A4tr=TSA: Wollemia nobilis Ref_Wollemi_Transcript_11892_1847 transcribed RNA sequence Wollemia nobilis	sp_v3.0_unigene186	unigene186	AT5G60160.1	Zn-dependent exopeptidases superfamily protein	-0.377504	8.60264	0.831864	1
pp_86808_3_2	pp_86808		A9NWB1sp=Alpha-galactosidase Picea sitchensis (Sitka spruce) (Pinus sitchensis)	sp_v3.0_unigene368	isotig31506	AT5G08370.1	alpha-galactosidase 2	0.365415	8.6065	0.831918	1
pp_168380_1_42	pp_168380		B8LQS7tr=Putative uncharacterized protein Picea sitchensis (Sitka spruce) (Pinus sitchensis)	sp_v3.0_unigene4225	unigene4225	AT2G32730.1	26S proteasome regulatory complex%2C non-ATPase subcomplex%2C Rpn2/Psmd1 subunit	-0.361512	8.61398	0.832239	1
pp_249295_4_9	pp_249295		A0A151SIW2tr=AP-4 complex subunit epsilon-1 Cajanus cajan (Pigeon pea) (Cajanus indicus)	sp_v3.0_unigene7058	isotig41973	AT1G31730.1	Adaptin family protein	0.366223	8.60575	0.832425	1
pp_128350_5_9	pp_128350		Q8VYX0sp=IAA-amino acid hydrolase ILR1-like 6 Arabidopsis thaliana (Mouse-ear cress)	sp_v3.0_unigene7653	unigene7653	AT1G44350.1	IAA-amino acid hydrolase ILR1-like 6	0.36963	8.6016	0.83311	1
pp_127693_1_4	pp_127693		A0A0A7M862sp=Elongation factor 1-alpha Pinus massoniana	sp_v3.0_unigene1012	unigene1012	AT1G07920.1	GTP binding Elongation factor Tu family protein	-0.137098	8.72323	0.833242	1
pp_117667_2_2	pp_117667		B9SW02tr=Short chain alcohol "dehydrogenase," putative Ricinus communis (Castor bean)			AT3G29250.3	NAD(P)-binding Rossmann-fold superfamily protein	0.0998429	8.77465	0.83328	1
pp_189374_5_3	pp_189374		M0TD21sp=Glycylpeptide N-tetradecanoyltransferase Musa acuminata subsp. malaccensis (Wild banana) (Musa malaccensis)	sp_v3.0_unigene6813	unigene6813	AT5G57020.1	myristoyl-CoA:protein N-myristoyltransferase	0.376578	8.59145	0.833371	1
pp_216791_5_9	pp_216791		A0A061FP01tr=Pyridoxal phosphate-dependent transferases superfamily protein isoform 1 Theobroma cacao (Cacao) (Cocoa)	sp_v3.0_unigene11387	unigene11387	AT1G77670.1	Pyridoxal phosphate (PLP)-dependent transferases superfamily protein	0.375094	8.58061	0.834658	1
pp_177865_6_7	pp_177865		N1QYP4tr=Glutamyl-tRNA(Gln) amidotransferase subunit A Aegilops tauschii (Tausch's goatgrass) (Aegilops squarrosa)	sp_v3.0_unigene1110	unigene1110	AT5G64440.1	fatty acid amide hydrolase	-0.373962	8.57395	0.835199	1
pp_76407_1_20	pp_76407		Q9XHG1tr=Peptide methionine sulfoxide reductase Gracilaria gracilis (Red alga)			AT5G07470.1	peptidemethionine sulfoxide reductase 3	0.273896	8.68006	0.83551	1
pp_136648_4_47	pp_136648		A0A0D6QSL4sp=Importin subunit alpha Araucaria cunninghamii (Hoop pine) (Moreton Bay pine)	sp_v3.0_unigene30576	isotig42425	AT4G16143.1	importin alpha isoform 2	-0.380047	8.55879	0.835674	1
pp_181036_1_1	pp_181036		P16181sp=40S ribosomal protein S11-1 Arabidopsis thaliana (Mouse-ear cress)	sp_v3.0_unigene11756	unigene11756	AT3G48930.1	Nucleic acid-binding%2C OB-fold-like protein	-0.147264	8.87519	0.836084	1
pp_154997_4_9	pp_154997		A0A0C9SAY4tr=TSA: Wollemia nobilis Ref_Wollemi_Transcript_1486_1890 transcribed RNA sequence Wollemia nobilis	sp_v3.0_unigene1885	isotig44486	AT2G33150.1	peroxisomal 3-ketoacyl-CoA thiolase 3	0.275086	8.62934	0.836498	1
pp_163576_4_8	pp_163576		EnsemblPlants:GLYMA07G18570.1} Glycine max (Soybean) (Glycine hispida)			AT5G01320.1	Thiamine pyrophosphate dependent pyruvate decarboxylase family protein	0.362656	8.59787	0.836568	1
pp_142262_2_4	pp_142262		A9P186tr=Putative uncharacterized protein Picea sitchensis (Sitka spruce) (Pinus sitchensis)	sp_v3.0_unigene30404	isotig11336	AT5G42800.1	dihydroflavonol 4-reductase	0.15316	8.70806	0.836968	1
pp_212902_5_7	pp_212902		Q9XG77sp=Proteasome subunit alpha type-6 Nicotiana tabacum (Common tobacco)	sp_v3.0_unigene15687	isotig28308	AT2G05840.1	20S proteasome subunit PAA2	-0.106993	8.81683	0.8374	1
pp_220956_1_1	pp_220956		A0A199VGV6tr=Tripeptidyl-peptidase 2 Ananas comosus (Pineapple) (Ananas ananas)	sp_v3.0_unigene21795	isotig27016	AT4G20850.1	tripeptidyl peptidase ii	0.317914	8.63423	0.837519	1
pp_136651_6_12	pp_136651		A0A0D6QSL4sp=Importin subunit alpha Araucaria cunninghamii (Hoop pine) (Moreton Bay pine)	sp_v3.0_unigene30576	isotig42425	AT3G06720.1	importin alpha isoform 1	0.350809	8.60962	0.838093	1
pp_224588_4_5	pp_224588		A9NPU7sp=Proteasome subunit alpha type Picea sitchensis (Sitka spruce) (Pinus sitchensis)	sp_v3.0_unigene17473	isotig26357	AT2G27020.1	20S proteasome alpha subunit G1	0.12494	8.73228	0.838112	1
pp_141414_2_5	pp_141414		EnsemblPlants:GLYMA14G04030.2} Glycine max (Soybean) (Glycine hispida)	sp_v3.0_unigene37497	unigene37497	AT5G12200.1	pyrimidine 2	0.35497	8.6009	0.839059	1
pp_105094_4_3	pp_105094		A0A0K0M6U1tr=BXL1 Pinus tabuliformis (Chinese pine) (Pinus leucosperma)			AT5G64570.1	beta-D-xylosidase 4	0.329837	8.62288	0.839281	1
pp_203528_4_21	pp_203528		P41602sp=ATP synthase subunit "alpha," chloroplastic Pinus thunbergii (Japanese black pine) (Pinus thunbergiana) Plastid Chloroplast		isotig31708	ATCG00120.1	ATP synthase subunit alpha	-0.359719	8.60019	0.839413	1
pp_236346_4_3	pp_236346		P37221sp=NAD-dependent malic enzyme 62 kDa "isoform," mitochondrial Solanum tuberosum (Potato)			AT2G13560.1	NAD-dependent malic enzyme 1	0.319043	8.62973	0.839555	1
pp_217081_3_8	pp_217081		L7S6I1tr=Phi class glutathione S-transferase Pinus tabuliformis (Chinese pine) (Pinus leucosperma)	sp_v3.0_unigene17406		AT2G30860.1	glutathione S-transferase PHI 9	0.287539	8.66011	0.839663	1
pp_179278_6_2	pp_179278		P62302sp=40S ribosomal protein S13 Glycine max (Soybean) (Glycine hispida)	sp_v3.0_unigene19945	unigene19945	AT4G00100.1	ribosomal protein S13A	0.147005	8.86962	0.839804	1
pp_206147_2_11	pp_206147		Q40857tr=EMB34 protein Picea glauca (White spruce) (Pinus glauca)	sp_v3.0_unigene30124		AT2G41380.1	S-adenosyl-L-methionine-dependent methyltransferases superfamily protein	0.104529	8.79461	0.840077	1
pp_117286_1_7	pp_117286		A9NXJ4tr=Putative uncharacterized protein Picea sitchensis (Sitka spruce) (Pinus sitchensis)	sp_v3.0_unigene3591	isotig45888	AT2G39050.1	hydroxyproline-rich glycoprotein family protein	-0.141763	8.71507	0.840102	1
pp_203735_1_1	pp_203735		P25469sp=Histone H2A.1 Solanum lycopersicum (Tomato) (Lycopersicon esculentum)	sp_v3.0_unigene43600		AT1G08880.1	Histone superfamily protein	-0.1687	8.93491	0.840509	1
pp_236430_1_6	pp_236430		A0A0C9S9Q0tr=TSA: Wollemia nobilis Ref_Wollemi_Transcript_7190_2425 transcribed RNA sequence Wollemia nobilis	sp_v3.0_unigene27097	isotig22351	AT2G28000.1	chaperonin-60alpha	0.253727	8.63937	0.840674	1
pp_206237_1_14	pp_206237		B8LLL1sp=Citrate synthase Picea sitchensis (Sitka spruce) (Pinus sitchensis)	sp_v3.0_unigene11868	unigene11868	AT2G44350.1	Citrate synthase family protein	0.145192	8.71418	0.840875	1
pp_220720_6_1	pp_220720		A0A0C9S2V6tr=TSA: Wollemia nobilis Ref_Wollemi_Transcript_18550_1291 transcribed RNA sequence Wollemia nobilis	sp_v3.0_unigene16973	isotig47511	AT5G06290.1	2-cysteine peroxiredoxin B	0.102151	8.77655	0.840877	1
pp_166918_1_12	pp_166918		A0A087SJN9tr=Glutamate-cysteine "ligase," chloroplastic Auxenochlorella protothecoides (Green microalga) (Chlorella protothecoides)	sp_v3.0_unigene29751	isotig43083	AT4G23100.1	glutamate-cysteine ligase	0.338213	8.61352	0.841377	1
pp_233211_1_8	pp_233211		A0A0C9RN82tr=TSA: Wollemia nobilis Ref_Wollemi_Transcript_9372_2499 transcribed RNA sequence Wollemia nobilis	sp_v3.0_unigene22662	isotig16347	AT1G72710.1	casein kinase 1-like protein 2	0.293341	8.65595	0.841492	1
pp_209535_6_37	pp_209535		A9NUY8sp=Catalase Picea sitchensis (Sitka spruce) (Pinus sitchensis)	sp_v3.0_unigene23356	isotig11537	#N/A	#N/A	-0.0981647	8.76797	0.841837	1
pp_72253_5_3	pp_72253		B8LK75tr=Putative uncharacterized protein Picea sitchensis (Sitka spruce) (Pinus sitchensis)	sp_v3.0_unigene16620	unigene16620	AT5G46190.1	RNA-binding KH domain-containing protein	-0.103573	8.75439	0.841903	1
pp_134749_2_7	pp_134749		A0A078IC07tr=BnaC04g23940D protein Brassica napus (Rape)	sp_v3.0_unigene2498	isotig41939	AT3G57890.1	Tubulin binding cofactor C domain-containing protein	0.34094	8.60672	0.841918	1
pp_136655_5_1	pp_136655		A0A0C9RX50sp=Importin subunit alpha Wollemia nobilis	sp_v3.0_unigene30576	isotig42425	AT4G16143.1	importin alpha isoform 2	0.334912	8.61253	0.842057	1
pp_204125_5_42	pp_204125		Q05046sp=Chaperonin "CPN60-2," mitochondrial Cucurbita maxima (Pumpkin) (Winter squash)	sp_v3.0_unigene10398	isotig43306	AT3G23990.1	heat shock protein 60	0.335219	8.61213	0.842163	1
pp_234925_1_1	pp_234925		Q94AM1sp=Organellar oligopeptidase "A," chloroplastic/mitochondrial Arabidopsis thaliana (Mouse-ear cress)	sp_v3.0_unigene5797	isotig27156	AT5G65620.1	Zincin-like metalloproteases family protein	0.345665	8.60502	0.842657	1
pp_88593_3_6	pp_88593		A0A061GS23tr=Acyl-activating enzyme 18 Theobroma cacao (Cacao) (Cocoa)	sp_v3.0_unigene5414	isotig55921	AT1G55320.1	acyl-activating enzyme 18	0.346605	8.60045	0.843555	1
pp_227325_6_29	pp_227325		A9NRC8sp=NADH-cytochrome b5 reductase Picea sitchensis (Sitka spruce) (Pinus sitchensis)	sp_v3.0_unigene3545	isotig30870	AT5G17770.1	NADH:cytochrome B5 reductase 1	0.351158	8.58165	0.84364	1
pp_153383_4_16	pp_153383		B6SM26tr=3-oxoacyl-synthase III Zea mays (Maize)	sp_v3.0_unigene96851	isotig42840	AT1G62640.1	3-ketoacyl-acyl carrier protein synthase III	0.302714	8.63884	0.843895	1
pp_145491_4_7	pp_145491		A0A0C9S493tr=TSA: Wollemia nobilis Ref_Wollemi_Transcript_25648_3389 transcribed RNA sequence Wollemia nobilis	sp_v3.0_unigene14229	isotig25807	AT2G41740.1	villin 2	-0.193615	8.67838	0.843935	1
pp_86000_6_4	pp_86000		PIRNR:PIRNR000208} Pinus contorta (Shore pine) (Lodgepole pine)	sp_v3.0_unigene37918	isotig28604	AT4G24520.1	P450 reductase 1	0.352562	8.58415	0.844596	1
pp_73474_1_6	pp_73474		A0A0C9RQP7tr=TSA: Wollemia nobilis Ref_Wollemi_Transcript_1517_2390 transcribed RNA sequence Wollemia nobilis	sp_v3.0_unigene4123	unigene4123	AT3G16950.1	lipoamide dehydrogenase 1	-0.142221	8.71102	0.84469	1
pp_115808_5_9	pp_115808		B8LKC6tr=Putative uncharacterized protein Picea sitchensis (Sitka spruce) (Pinus sitchensis)	sp_v3.0_unigene37895	unigene37895	AT4G36960.1	RNA-binding (RRM/RBD/RNP motifs) family protein	-0.122674	8.73386	0.844722	1
pp_227306_3_66	pp_227306		W1PHB1sp=Plasma membrane ATPase Amborella trichopoda			AT3G42640.1	H[+]-ATPase 8	0.348757	8.58822	0.844876	1
pp_163602_2_3	pp_163602		PIRNR:PIRNR037949} Brassica napus (Rape)	sp_v3.0_unigene124878	unigene124878	AT3G11400.1	eukaryotic translation initiation factor 3G1	-0.14413	8.88092	0.844915	1
pp_136344_5_10	pp_136344		A9NSY9tr=Putative uncharacterized protein Picea sitchensis (Sitka spruce) (Pinus sitchensis)			AT3G53420.1	plasma membrane intrinsic protein 2A	-0.351706	8.58763	0.844984	1
pp_152665_3_7	pp_152665		A0A0C9RW13sp=Phosphoglycerate kinase Wollemia nobilis			AT1G79550.1	phosphoglycerate kinase	0.324536	8.61749	0.845047	1
pp_205875_4_8	pp_205875		W1P191tr=Uncharacterized protein Amborella trichopoda	sp_v3.0_unigene9505	unigene9505	AT1G11910.1	aspartic proteinase A1	0.167801	8.68607	0.845696	1
pp_198632_5_1	pp_198632		A0A0X9ZV04tr=Phosphomevalonate kinase Tripterygium wilfordii	sp_v3.0_unigene3116	isotig12994	AT1G31910.1	GHMP kinase family protein	-0.20491	8.66715	0.845784	1
pp_147421_5_5	pp_147421		Q0JRI3tr=TUDOR protein with multiple SNc domains Picea abies (Norway spruce) (Picea excelsa)	sp_v3.0_unigene5873	unigene5873	AT5G07350.1	TUDOR-SN protein 1	-0.343334	8.60435	0.846393	1
pp_57727_5_45	pp_57727		P0CZ23sp=Acyl-coenzyme A oxidase "3," peroxisomal Arabidopsis thaliana (Mouse-ear cress)	sp_v3.0_unigene6379	isotig43281	AT1G06290.1	acyl-CoA oxidase 3	0.340429	8.60249	0.846474	1
pp_194611_6_3	pp_194611		Q8LD27sp=Proteasome subunit beta type-6 Arabidopsis thaliana (Mouse-ear cress)	sp_v3.0_unigene127937	unigene127937	AT4G31300.1	N-terminal nucleophile aminohydrolases (Ntn hydrolases) superfamily protein	-0.107887	8.82637	0.846476	1
pp_128205_4_3	pp_128205		A0A0C9QN31tr=TSA: Wollemia nobilis Ref_Wollemi_Transcript_19574_1656 transcribed RNA sequence Wollemia nobilis	sp_v3.0_unigene18984	unigene18984	AT3G13920.1	eukaryotic translation initiation factor 4A1	0.11935	8.73234	0.847397	1
pp_145489_4_7	pp_145489		A0A0C9S493tr=TSA: Wollemia nobilis Ref_Wollemi_Transcript_25648_3389 transcribed RNA sequence Wollemia nobilis	sp_v3.0_unigene16397	isotig25807	AT2G41740.1	villin 2	-0.183332	8.68204	0.847864	1
pp_155650_6_1	pp_155650		A0A0B2P4C2tr=H/ACA ribonucleoprotein complex subunit 3-like protein Glycine soja (Wild soybean)	sp_v3.0_unigene11928	isotig42831	AT4G21150.1	ribophorin II (RPN2) family protein	-0.259658	8.6241	0.847995	1
pp_147674_4_17	pp_147674		A6N837sp=Sucrose synthase Pinus taeda (Loblolly pine)	sp_v3.0_unigene98717	isotig132210	AT4G02280.1	sucrose synthase 3	0.317475	8.6163	0.848202	1
pp_154996_5_2	pp_154996		A0A0C9SAY4tr=TSA: Wollemia nobilis Ref_Wollemi_Transcript_1486_1890 transcribed RNA sequence Wollemia nobilis			AT2G33150.1	peroxisomal 3-ketoacyl-CoA thiolase 3	0.321864	8.60902	0.848562	1
pp_195109_3_8	pp_195109		A0A0C9S9P6tr=TSA: Wollemia nobilis Ref_Wollemi_Transcript_7254_1147 transcribed RNA sequence Wollemia nobilis	sp_v3.0_unigene19098	unigene19098	#N/A	#N/A	0.312193	8.61839	0.849496	1
pp_206247_3_8	pp_206247		A0A0C9S7T9tr=TSA: Wollemia nobilis Ref_Wollemi_Transcript_12766_2400 transcribed RNA sequence Wollemia nobilis	sp_v3.0_unigene31154	unigene31154	AT1G65060.1	4-coumarate:CoA ligase 3	0.335782	8.58418	0.849577	1
pp_152666_3_11	pp_152666		A0A0C9RW13sp=Phosphoglycerate kinase Wollemia nobilis			AT1G79550.1	phosphoglycerate kinase	0.313677	8.61887	0.849612	1
pp_233397_5_11	pp_233397		B8LQL2sp=Glutamate decarboxylase Picea sitchensis (Sitka spruce) (Pinus sitchensis)	sp_v3.0_unigene18792	unigene18792	AT2G02010.2	glutamate decarboxylase 4	0.328762	8.6047	0.850264	1
pp_220735_4_8	pp_220735		A0A061G2M5tr=ATPase, V1 "complex," subunit B protein isoform 3 Theobroma cacao (Cacao) (Cocoa)	sp_v3.0_unigene17810	isotig43660	AT4G38510.1	ATPase%2C V1 complex%2C subunit B protein	-0.135042	8.71072	0.850774	1
pp_108770_3_12	pp_108770		Q38799sp=Pyruvate dehydrogenase E1 component subunit "beta-1," mitochondrial Arabidopsis thaliana (Mouse-ear cress)	sp_v3.0_unigene17080	isotig45143	AT5G50850.1	Transketolase family protein	-0.0872846	8.79159	0.85094	1
pp_197450_2_57	pp_197450		P41644sp=Photosystem II D2 protein Pinus thunbergii (Japanese black pine) (Pinus thunbergiana) Plastid Chloroplast	sp_v3.0_unigene14357	isotig05501	ATCG00270.1	photosystem II reaction center protein D	-0.334247	8.59988	0.851039	1
pp_96375_1_7	pp_96375		W1PYR8tr=Uncharacterized protein Amborella trichopoda			AT1G15520.1	pleiotropic drug resistance 12	0.331971	8.59345	0.851565	1
pp_96128_6_6	pp_96128		A0A0C9QL51tr=TSA: Wollemia nobilis Ref_Wollemi_Transcript_28772_2502 transcribed RNA sequence Wollemia nobilis			AT3G13470.1	TCP-1/cpn60 chaperonin family protein	0.32765	8.59716	0.851594	1
pp_227304_2_5	pp_227304		F6HXK4sp=Plasma membrane ATPase Vitis vinifera (Grape)	sp_v3.0_unigene12964	isotig27238	AT2G07560.1	H[+]-ATPase 6	0.160687	8.68547	0.851837	1
pp_124453_6_5	pp_124453		Q9M2F1sp=40S ribosomal protein S27-2 Arabidopsis thaliana (Mouse-ear cress)	sp_v3.0_unigene29542	unigene29542	AT3G61110.1	ribosomal protein S27	0.146447	8.90266	0.851847	1
pp_123526_6_27	pp_123526		EnsemblPlants:BRADI2G04860.2} Brachypodium distachyon (Purple false brome) (Trachynia distachya)	sp_v3.0_unigene5616	isotig43948	AT1G80360.1	Pyridoxal phosphate (PLP)-dependent transferases superfamily protein	0.328961	8.58653	0.85193	1
pp_155649_4_3	pp_155649		A0A0B2P4C2tr=H/ACA ribonucleoprotein complex subunit 3-like protein Glycine soja (Wild soybean)	sp_v3.0_unigene11928	isotig42831	AT4G21150.1	ribophorin II (RPN2) family protein	-0.251747	8.62267	0.852054	1
pp_57928_5_28	pp_57928		C0PR00tr=Putative uncharacterized protein Picea sitchensis (Sitka spruce) (Pinus sitchensis)	sp_v3.0_unigene2435	unigene2435	AT2G39050.1	hydroxyproline-rich glycoprotein family protein	-0.0875138	8.77534	0.852328	1
pp_105090_4_3	pp_105090		A0A0K0M6U1tr=BXL1 Pinus tabuliformis (Chinese pine) (Pinus leucosperma)			AT5G64570.1	beta-D-xylosidase 4	0.31509	8.61422	0.852371	1
pp_242438_4_14	pp_242438		A0A061GJ52tr=Cell division protease ftsH isoform 1 Theobroma cacao (Cacao) (Cocoa)	sp_v3.0_unigene7982	isotig42275	AT2G26140.1	FTSH protease 4	0.333851	8.59258	0.852463	1
pp_86811_3_2	pp_86811		A9NWB1sp=Alpha-galactosidase Picea sitchensis (Sitka spruce) (Pinus sitchensis)		isotig31506	AT5G08370.1	alpha-galactosidase 2	0.322796	8.60579	0.852595	1
pp_245265_6_46	pp_245265		W8P574tr=Ribulose-1,5-bisphosphate carboxylase/oxygenase activase large isoform Pinus massoniana	sp_v3.0_unigene18089	unigene18089	AT2G39730.1	rubisco activase	-0.142196	8.70753	0.852815	1
pp_212729_1_9	pp_212729		EnsemblPlants:EMT18374} Aegilops tauschii (Tausch's goatgrass) (Aegilops squarrosa)	sp_v3.0_unigene17248	isotig29180	AT3G55140.1	Pectin lyase-like superfamily protein	0.303252	8.61707	0.852846	1
pp_188351_5_10	pp_188351		Q9SE83sp=Dynamin-2A Arabidopsis thaliana (Mouse-ear cress)	sp_v3.0_unigene5835	unigene5835	AT1G10290.1	dynamin-like protein 6	0.338882	8.57225	0.852939	1
pp_235659_4_8	pp_235659		A0A0A7M614tr=Polypyrimidine tract-binding protein Pinus massoniana	sp_v3.0_unigene8443	isotig29902	AT1G43190.1	polypyrimidine tract-binding protein 3	-0.336733	8.5659	0.853157	1
pp_191253_6_3	pp_191253		A8JGY7tr=Predicted protein Chlamydomonas reinhardtii (Chlamydomonas smithii)	sp_v3.0_unigene45233	isotig47317	#N/A	#N/A	0.249557	8.67194	0.854107	1
pp_104726_4_20	pp_104726		M7Z3R5tr=Nicotinate phosphoribosyltransferase Triticum urartu (Red wild einkorn) (Crithodium urartu)	sp_v3.0_unigene35246	unigene35246	AT4G36940.1	nicotinate phosphoribosyltransferase 1	-0.340125	8.56081	0.854193	1
pp_109630_6_3	pp_109630		Q9XGM1sp=V-type proton ATPase subunit D Arabidopsis thaliana (Mouse-ear cress)	sp_v3.0_unigene8182	isotig46566	AT3G58730.1	vacuolar ATP synthase subunit D (VATD) / V-ATPase D subunit / vacuolar proton pump D subunit (VATPD)	0.0910896	8.78973	0.854656	1
pp_152135_4_2	pp_152135		A9TYG3tr=Predicted protein Physcomitrella patens subsp. patens (Moss)	sp_v3.0_unigene17110	unigene17110	AT5G09810.1	actin 7	0.106966	8.74644	0.854862	1
pp_212350_2_12	pp_212350		B8LLZ7sp=Pyruvate kinase Picea sitchensis (Sitka spruce) (Pinus sitchensis)	sp_v3.0_unigene2562	unigene2562	AT3G52990.1	Pyruvate kinase family protein	-0.213783	8.65321	0.855115	1
pp_245471_1_3	pp_245471		A0A0C9RV30tr=TSA: Wollemia nobilis Ref_Wollemi_Transcript_11651_3586 transcribed RNA sequence Wollemia nobilis	sp_v3.0_unigene23601	unigene23601	AT4G33010.1	glycine decarboxylase P-protein 1	0.286022	8.63007	0.855172	1
pp_205383_4_9	pp_205383		A0A061DLF8tr=Alpha/beta-Hydrolases superfamily protein isoform 2 Theobroma cacao (Cacao) (Cocoa)	sp_v3.0_unigene17125	isotig29984	AT2G32520.2	alpha/beta-Hydrolases superfamily protein	0.0987888	8.80043	0.856062	1
pp_76328_2_6	pp_76328		P52427sp=Proteasome subunit alpha type-4 Spinacia oleracea (Spinach)	sp_v3.0_unigene30093	unigene30093	AT3G22110.1	20S proteasome alpha subunit C1	-0.117479	8.86054	0.8562	1
pp_33183_4_4	pp_33183		A0A0C9RJK5tr=TSA: Wollemia nobilis Ref_Wollemi_Transcript_14490_2660 transcribed RNA sequence Wollemia nobilis			AT3G58610.1	ketol-acid reductoisomerase	-0.297834	8.62284	0.856261	1
pp_240128_6_5	pp_240128		A0A0C9RM23tr=TSA: Wollemia nobilis Ref_Wollemi_Transcript_11466_1983 transcribed RNA sequence Wollemia nobilis	sp_v3.0_unigene9515	unigene9515	AT3G04610.1	RNA-binding KH domain-containing protein	-0.106871	8.73661	0.85665	1
pp_152785_4_5	pp_152785		A9NRP6tr=Putative uncharacterized protein Picea sitchensis (Sitka spruce) (Pinus sitchensis)			AT2G39050.1	hydroxyproline-rich glycoprotein family protein	-0.0836473	8.7872	0.857315	1
pp_174193_2_13	pp_174193		A0A0C9S8J6tr=TSA: Wollemia nobilis Ref_Wollemi_Transcript_11020_1605 transcribed RNA sequence Wollemia nobilis	sp_v3.0_unigene1737	unigene1737	AT3G46060.1	RAB GTPase homolog 8A	0.306571	8.61184	0.857332	1
pp_179277_6_3	pp_179277		P62302sp=40S ribosomal protein S13 Glycine max (Soybean) (Glycine hispida)	sp_v3.0_unigene19945	unigene19945	AT4G00100.1	ribosomal protein S13A	0.133457	8.87208	0.857718	1
pp_246175_2_6	pp_246175		A0A0C9RMU5tr=TSA: Wollemia nobilis Ref_Wollemi_Transcript_10140_2067 transcribed RNA sequence Wollemia nobilis	sp_v3.0_unigene18071	isotig19333	AT5G05010.1	clathrin adaptor complexes medium subunit family protein	0.312903	8.59614	0.858747	1
pp_209099_5_1	pp_209099		A0A0D6QR39sp=Glycosyltransferase Araucaria cunninghamii (Hoop pine) (Moreton Bay pine)			AT4G01070.1	UDP-Glycosyltransferase superfamily protein	0.311058	8.60492	0.858911	1
pp_136392_2_14	pp_136392		P92963sp=Ras-related protein RABB1c Arabidopsis thaliana (Mouse-ear cress)	sp_v3.0_unigene11037	isotig45248	AT4G17170.1	RAB GTPase homolog B1C	0.230651	8.68908	0.85931	1
pp_209157_6_9	pp_209157		EnsemblPlants:Si019166m} Setaria italica (Foxtail millet) (Panicum italicum)	sp_v3.0_unigene13382	isotig07671	ATMG00510.1	NADH dehydrogenase subunit 7	0.198264	8.65583	0.859839	1
pp_68478_2_22	pp_68478		K8FDV3sp=Glutamine synthetase Pinus pinaster (Maritime pine)	sp_v3.0_unigene210301	unigene10503	AT3G17820.1	glutamine synthetase 1.3	0.0914053	8.77518	0.860203	1
pp_161211_6_11	pp_161211		A0A0D6R508tr=Uncharacterized protein Araucaria cunninghamii (Hoop pine) (Moreton Bay pine)	sp_v3.0_unigene37436	unigene37436	AT4G30160.1	villin 4	0.15267	8.68607	0.860417	1
pp_89744_2_2	pp_89744		A0A0C9RJG3tr=TSA: Wollemia nobilis Ref_Wollemi_Transcript_14624_1525 transcribed RNA sequence Wollemia nobilis	sp_v3.0_unigene17753	isotig10239	AT5G61510.1	GroES-like zinc-binding alcohol dehydrogenase family protein	-0.309779	8.60732	0.860462	1
pp_188157_6_2	pp_188157		P19177sp=Histone H2A Petroselinum crispum (Parsley) (Petroselinum hortense)			AT1G08880.1	Histone superfamily protein	-0.145512	8.93708	0.861132	1
pp_184079_5_8	pp_184079		Q9M613tr=26S proteasome regulatory subunit 8 Pinus taeda (Loblolly pine)	sp_v3.0_unigene17827	unigene17827	AT5G19990.1	regulatory particle triple-A ATPase 6A	0.236519	8.62294	0.861286	1
pp_188156_6_2	pp_188156		P19177sp=Histone H2A Petroselinum crispum (Parsley) (Petroselinum hortense)			AT1G08880.1	Histone superfamily protein	-0.145825	8.93723	0.861301	1
pp_119845_5_1	pp_119845		EnsemblProtists:EOD11409} Emiliania huxleyi (Pontosphaera huxleyi)	sp_v3.0_unigene34775	isotig42794	AT5G52560.1	UDP-sugar pyrophosphorylase	0.304763	8.59904	0.861325	1
pp_153265_1_4	pp_153265		A0A0G7ZNY1tr=Putative 4-coumarate-CoA ligase Picea glauca (White spruce) (Pinus glauca)			AT4G05160.1	AMP-dependent synthetase and ligase family protein	-0.111856	8.72692	0.861397	1
pp_246849_1_2	pp_246849		A0A0D6QUT6sp=Protein ROOT HAIR DEFECTIVE 3 homolog Araucaria cunninghamii (Hoop pine) (Moreton Bay pine)	sp_v3.0_unigene5520	isotig21797	AT5G45160.1	Root hair defective 3 GTP-binding protein (RHD3)	-0.218361	8.63619	0.861467	1
pp_227307_2_3	pp_227307		F6HXK4sp=Plasma membrane ATPase Vitis vinifera (Grape)	sp_v3.0_unigene12964	isotig27238	AT1G17260.1	autoinhibited H[+]-ATPase isoform 10	0.128341	8.70321	0.861608	1
pp_109258_2_8	pp_109258		A0A0C9SA76tr=TSA: Wollemia nobilis Ref_Wollemi_Transcript_4512_1780 transcribed RNA sequence Wollemia nobilis	sp_v3.0_unigene34058	isotig28020	AT1G12050.1	fumarylacetoacetase	0.18028	8.66979	0.862051	1
pp_236928_2_35	pp_236928		A0A0C9QN35tr=TSA: Wollemia nobilis Ref_Wollemi_Transcript_19519_1332 transcribed RNA sequence Wollemia nobilis			AT2G18020.1	Ribosomal protein L2 family	-0.12683	8.87745	0.862309	1
pp_227286_5_1	pp_227286		B8LNW7tr=Putative uncharacterized protein Picea sitchensis (Sitka spruce) (Pinus sitchensis)	sp_v3.0_unigene126758	isotig01993	#N/A	#N/A	0.202513	8.65418	0.862585	1
pp_211741_6_94	pp_211741		EnsemblPlants:Si000238m} Setaria italica (Foxtail millet) (Panicum italicum)	sp_v3.0_unigene22601	unigene22601	AT4G17770.1	trehalose phosphatase/synthase 5	-0.319892	8.56452	0.862726	1
pp_170929_6_3	pp_170929		A0A0C9S870tr=TSA: Wollemia nobilis Ref_Wollemi_Transcript_5562_1005 transcribed RNA sequence Wollemia nobilis	sp_v3.0_unigene29677	isotig20812	AT3G02560.1	Ribosomal protein S7e family protein	0.0894506	8.7622	0.863166	1
pp_158060_6_6	pp_158060		A0A087SFQ5tr=Coatomer subunit gamma Auxenochlorella protothecoides (Green microalga) (Chlorella protothecoides)	sp_v3.0_unigene2725	unigene2725	AT4G34450.1	coatomer gamma-2 subunit%2C putative / gamma-2 coat protein%2C putative / gamma-2 COP	-0.19074	8.6629	0.863198	1
pp_96387_4_4	pp_96387		A0A061GVP2tr=Ubiquitin-specific protease 12 isoform 1 Theobroma cacao (Cacao) (Cocoa)	sp_v3.0_unigene3305	isotig26950	AT3G11910.2	ubiquitin-specific protease 13	-0.315367	8.57171	0.863692	1
pp_138204_2_5	pp_138204		A0A0C9S9C2tr=TSA: Wollemia nobilis Ref_Wollemi_Transcript_8227_954 transcribed RNA sequence Wollemia nobilis		isotig20501	AT3G23600.1	alpha/beta-Hydrolases superfamily protein	0.0984701	8.81934	0.863952	1
pp_152699_5_16	pp_152699		W9SYN1tr=Delta(24)-sterol reductase Morus notabilis	sp_v3.0_unigene12670	unigene12670	AT3G19820.1	cell elongation protein / DWARF1 / DIMINUTO (DIM)	0.303236	8.5998	0.864028	1
pp_155923_5_3	pp_155923		Q9XHG1tr=Peptide methionine sulfoxide reductase Gracilaria gracilis (Red alga)	sp_v3.0_unigene16040	isotig46418	AT4G25130.1	peptide met sulfoxide reductase 4	-0.0859609	8.77581	0.864225	1
pp_85416_5_4	pp_85416		A9P0J8sp=Aldose 1-epimerase Picea sitchensis (Sitka spruce) (Pinus sitchensis)	sp_v3.0_unigene34143	isotig13359	AT3G17940.1	Galactose mutarotase-like superfamily protein	0.100395	8.76184	0.864651	1
pp_195113_2_1	pp_195113		A0A0C9S9P6tr=TSA: Wollemia nobilis Ref_Wollemi_Transcript_7254_1147 transcribed RNA sequence Wollemia nobilis			AT5G05270.1	Chalcone-flavanone isomerase family protein	-0.100714	8.73676	0.864967	1
pp_188346_5_10	pp_188346		Q9SE83sp=Dynamin-2A Arabidopsis thaliana (Mouse-ear cress)	sp_v3.0_unigene5835	unigene5835	AT1G10290.1	dynamin-like protein 6	0.305355	8.57398	0.865366	1
pp_899_2_2	pp_899		A0A068UGL5tr=Uncharacterized protein Coffea canephora (Robusta coffee)			AT5G03340.1	ATPase%2C AAA-type%2C CDC48 protein	0.27242	8.62275	0.865417	1
pp_61658_2_2	pp_61658		A9NK21sp=Peptidyl-prolyl cis-trans isomerase Picea sitchensis (Sitka spruce) (Pinus sitchensis)	sp_v3.0_unigene16913	isotig09838	AT2G29960.1	cyclophilin 5	-0.111532	8.86093	0.866067	1
pp_68715_4_5	pp_68715		Q9ZTS1sp=Probable methionine--tRNA ligase Oryza sativa subsp. japonica (Rice)	sp_v3.0_unigene1874	unigene1874	AT4G13780.1	methionine-tRNA ligase%2C putative / methionyl-tRNA synthetase%2C putative / MetRS	0.295895	8.59879	0.866218	1
[truncated: 497 more rows]
