# Supplementary material for: Epitranscriptome changes triggered by ammonium nutrition regulate the proteome response of maritime pine roots
Source: Front Plant Sci. 2022 Dec 22;13:1102044. doi: 10.3389/fpls.2022.1102044 (PMC9815506; doi:10.3389/fpls.2022.1102044)
Supplement: Supplementary file 4 [file DataSheet_4.zip › Supp_Dataset_15.xlsx]

## Sheet: Down-expressed
Supplementary Dataset 15. SEA results of proteins/peptides down-expressed in pine roots under ammonium nutrition.
GO_acc	term_type	Term	queryitem	querytotal	refitem	reftotal	pvalue	FDR	entries	entries_ref
GO:1901564	P	organonitrogen compound metabolic process	23	59	6057	90812	7e-10	3.6e-07	// pp_46059 // pp_153217 // pp_227218 // pp_231700 // pp_89273 // pp_95740 // pp_214938 // pp_131111 // pp_144272 // pp_231699 // pp_128974 // pp_67822 // pp_215354 // pp_211715 // pp_124913 // pp_124915 // pp_124914 // pp_124916 // pp_192974 // pp_124759 // pp_197390 // pp_127695 // pp_149838	// pp_51865 // pp_226983 // pp_226982 // pp_11005 // pp_237891 // pp_237893 // pp_86883 // pp_86885 // pp_86884 // pp_232117 // pp_192130 // pp_192131 // pp_245312 // pp_245311 // pp_245310 // pp_232118 // pp_217795 // pp_217796 // pp_142463 // pp_146010
GO:1901566	P	organonitrogen compound biosynthetic process	18	59	4225	90812	5.9e-09	1.5e-06	// pp_192974 // pp_231699 // pp_67822 // pp_124915 // pp_128974 // pp_124759 // pp_231700 // pp_89273 // pp_215354 // pp_227218 // pp_124914 // pp_95740 // pp_197390 // pp_131111 // pp_149838 // pp_124913 // pp_127695 // pp_124916	// pp_226567 // pp_147737 // pp_60317 // pp_124537 // pp_124536 // pp_124535 // pp_124534 // pp_226963 // pp_209649 // pp_83447 // pp_210884 // pp_235827 // pp_183325 // pp_190510 // pp_78248 // pp_83449 // pp_24199 // pp_203973 // pp_64709 // pp_66310 //
GO:0043603	P	cellular amide metabolic process	13	59	2867	90812	2.6e-07	4.5e-05	// pp_192974 // pp_231699 // pp_128974 // pp_67822 // pp_231700 // pp_89273 // pp_124759 // pp_124914 // pp_127695 // pp_124915 // pp_124913 // pp_227218 // pp_124916	// pp_60317 // pp_226963 // pp_58759 // pp_83447 // pp_154610 // pp_190510 // pp_78248 // pp_83449 // pp_24199 // pp_66310 // pp_183977 // pp_244840 // pp_226983 // pp_125105 // pp_203972 // pp_125106 // pp_107729 // pp_107728 // pp_21108 // pp_107727 //
GO:0043043	P	peptide biosynthetic process	12	59	2605	90812	6e-07	6e-05	// pp_192974 // pp_231699 // pp_128974 // pp_67822 // pp_231700 // pp_89273 // pp_227218 // pp_124914 // pp_127695 // pp_124915 // pp_124913 // pp_124916	// pp_60317 // pp_226963 // pp_58759 // pp_83447 // pp_154610 // pp_190510 // pp_78248 // pp_83449 // pp_24199 // pp_66310 // pp_183977 // pp_244840 // pp_203972 // pp_107729 // pp_107728 // pp_21108 // pp_107727 // pp_40381 // pp_153232 // pp_94243 // pp
GO:0043604	P	amide biosynthetic process	12	59	2647	90812	7.1e-07	6e-05	// pp_192974 // pp_231699 // pp_128974 // pp_67822 // pp_231700 // pp_89273 // pp_227218 // pp_124914 // pp_127695 // pp_124915 // pp_124913 // pp_124916	// pp_60317 // pp_226963 // pp_58759 // pp_83447 // pp_154610 // pp_190510 // pp_78248 // pp_83449 // pp_24199 // pp_66310 // pp_183977 // pp_244840 // pp_203972 // pp_107729 // pp_107728 // pp_21108 // pp_107727 // pp_40381 // pp_153232 // pp_94243 // pp
GO:0006412	P	translation	12	59	2592	90812	5.7e-07	6e-05	// pp_192974 // pp_231699 // pp_128974 // pp_67822 // pp_231700 // pp_89273 // pp_227218 // pp_124914 // pp_127695 // pp_124915 // pp_124913 // pp_124916	// pp_60317 // pp_226963 // pp_58759 // pp_83447 // pp_154610 // pp_190510 // pp_78248 // pp_83449 // pp_24199 // pp_66310 // pp_183977 // pp_244840 // pp_203972 // pp_107729 // pp_107728 // pp_21108 // pp_107727 // pp_40381 // pp_153232 // pp_94243 // pp
GO:0006518	P	peptide metabolic process	12	59	2746	90812	1e-06	7.5e-05	// pp_192974 // pp_231699 // pp_128974 // pp_67822 // pp_231700 // pp_89273 // pp_227218 // pp_124914 // pp_127695 // pp_124915 // pp_124913 // pp_124916	// pp_60317 // pp_226963 // pp_58759 // pp_83447 // pp_154610 // pp_190510 // pp_78248 // pp_83449 // pp_24199 // pp_66310 // pp_183977 // pp_244840 // pp_226983 // pp_203972 // pp_107729 // pp_107728 // pp_21108 // pp_107727 // pp_40381 // pp_153232 // p
GO:0042255	P	ribosome assembly	5	59	302	90812	2.5e-06	0.00016	// pp_124913 // pp_124915 // pp_124914 // pp_227218 // pp_124916	// pp_225247 // pp_225246 // pp_225245 // pp_225244 // pp_225243 // pp_103830 // pp_61743 // pp_153234 // pp_153235 // pp_153232 // pp_94243 // pp_153230 // pp_153231 // pp_61740 // pp_87173 // pp_61741 // pp_165463 // pp_135557 // pp_89913 // pp_108371 // pp_108370 // pp_250984 // pp_83448 // pp_11478 // pp_89907 // pp_250985 // pp_219320 // pp_138857 // pp_4902 // pp_138858 // pp_103832 // pp_2…
GO:0044281	P	small molecule metabolic process	14	59	5260	90812	3.7e-05	0.0011	// pp_46059 // pp_211715 // pp_153217 // pp_124759 // pp_215354 // pp_197390 // pp_89273 // pp_116289 // pp_95740 // pp_214938 // pp_131111 // pp_144272 // pp_41646 // pp_149838	// pp_118946 // pp_226567 // pp_142243 // pp_179986 // pp_179987 // pp_179988 // pp_147866 // pp_85441 // pp_188713 // pp_194246 // pp_144385 // pp_183321 // pp_176015 // pp_188712 // pp_7571 // pp_119493 // pp_124537 // pp_124536 // pp_124535 // pp_12453
GO:0044710	P	single-organism metabolic process	25	59	13476	90812	3.9e-05	0.0011	// pp_46059 // pp_153217 // pp_89273 // pp_203818 // pp_95740 // pp_214938 // pp_131111 // pp_144272 // pp_86998 // pp_162587 // pp_116289 // pp_215354 // pp_135094 // pp_199208 // pp_72737 // pp_202505 // pp_202504 // pp_72739 // pp_87002 // pp_211715 // pp_107624 // pp_124759 // pp_197390 // pp_41646 // pp_149838	// pp_218630 // pp_216958 // pp_28707 // pp_218631 // pp_95704 // pp_95705 // pp_78749 // pp_95700 // pp_95701 // pp_95702 // pp_213214 // pp_88848 // pp_73576 // pp_112824 // pp_112825 // pp_137463 // pp_112823 // pp_179526 // pp_179527 // pp_179524 // p
GO:0009199	P	ribonucleoside triphosphate metabolic process	5	59	523	90812	3.5e-05	0.0011	// pp_95740 // pp_46059 // pp_211715 // pp_144272 // pp_214938	// pp_8844 // pp_179599 // pp_179598 // pp_179593 // pp_179592 // pp_179591 // pp_179597 // pp_179595 // pp_179594 // pp_144332 // pp_167277 // pp_107755 // pp_167278 // pp_98395 // pp_98396 // pp_98397 // pp_183895 // pp_198308 // pp_145084 // pp_51865 // pp_78716 // pp_78715 // pp_72220 // pp_131086 // pp_131081 // pp_131083 // pp_131082 // pp_172527 // pp_36386 // pp_172528 // pp_22347 // pp_2…
GO:0009205	P	purine ribonucleoside triphosphate metabolic process	5	59	503	90812	2.9e-05	0.0011	// pp_95740 // pp_46059 // pp_211715 // pp_144272 // pp_214938	// pp_8844 // pp_179599 // pp_179598 // pp_179593 // pp_179592 // pp_179591 // pp_179597 // pp_179595 // pp_179594 // pp_144332 // pp_167277 // pp_107755 // pp_167278 // pp_98395 // pp_98396 // pp_98397 // pp_183895 // pp_198308 // pp_145084 // pp_51865 // pp_78716 // pp_78715 // pp_72220 // pp_131086 // pp_131081 // pp_131083 // pp_131082 // pp_172527 // pp_36386 // pp_172528 // pp_22347 // pp_2…
GO:0046034	P	ATP metabolic process	5	59	477	90812	2.3e-05	0.0011	// pp_95740 // pp_46059 // pp_211715 // pp_144272 // pp_214938	// pp_8844 // pp_179599 // pp_179598 // pp_179593 // pp_179592 // pp_179591 // pp_179597 // pp_179595 // pp_179594 // pp_144332 // pp_167277 // pp_107755 // pp_167278 // pp_98395 // pp_98396 // pp_98397 // pp_183895 // pp_198308 // pp_145084 // pp_51865 // pp_78716 // pp_78715 // pp_72220 // pp_131086 // pp_131081 // pp_131083 // pp_131082 // pp_172527 // pp_36386 // pp_172528 // pp_22347 // pp_2…
GO:0009144	P	purine nucleoside triphosphate metabolic process	5	59	503	90812	2.9e-05	0.0011	// pp_95740 // pp_46059 // pp_211715 // pp_144272 // pp_214938	// pp_8844 // pp_179599 // pp_179598 // pp_179593 // pp_179592 // pp_179591 // pp_179597 // pp_179595 // pp_179594 // pp_144332 // pp_167277 // pp_107755 // pp_167278 // pp_98395 // pp_98396 // pp_98397 // pp_183895 // pp_198308 // pp_145084 // pp_51865 // pp_78716 // pp_78715 // pp_72220 // pp_131086 // pp_131081 // pp_131083 // pp_131082 // pp_172527 // pp_36386 // pp_172528 // pp_22347 // pp_2…
GO:1901576	P	organic substance biosynthetic process	25	59	13478	90812	3.9e-05	0.0011	// pp_128974 // pp_78941 // pp_227218 // pp_231700 // pp_89273 // pp_95740 // pp_131111 // pp_183462 // pp_162587 // pp_67822 // pp_215354 // pp_78939 // pp_72739 // pp_107624 // pp_231699 // pp_124913 // pp_124915 // pp_124914 // pp_124916 // pp_192974 // pp_124759 // pp_197390 // pp_127695 // pp_179647 // pp_149838	// pp_163049 // pp_89968 // pp_158842 // pp_89965 // pp_89967 // pp_89966 // pp_3679 // pp_74057 // pp_196060 // pp_112824 // pp_112825 // pp_112823 // pp_202179 // pp_199182 // pp_219170 // pp_199183 // pp_199180 // pp_169789 // pp_169788 // pp_25489 //
GO:0044249	P	cellular biosynthetic process	25	59	13281	90812	3.2e-05	0.0011	// pp_128974 // pp_78941 // pp_227218 // pp_231700 // pp_89273 // pp_95740 // pp_131111 // pp_183462 // pp_162587 // pp_67822 // pp_215354 // pp_78939 // pp_72739 // pp_107624 // pp_231699 // pp_124913 // pp_124915 // pp_124914 // pp_124916 // pp_192974 // pp_124759 // pp_197390 // pp_127695 // pp_179647 // pp_149838	// pp_163049 // pp_89968 // pp_158842 // pp_89965 // pp_89967 // pp_89966 // pp_3679 // pp_74057 // pp_70570 // pp_196060 // pp_112824 // pp_112825 // pp_112823 // pp_202179 // pp_134682 // pp_199182 // pp_219170 // pp_199183 // pp_108485 // pp_199180 //
GO:0072521	P	purine-containing compound metabolic process	6	59	844	90812	3.1e-05	0.0011	// pp_46059 // pp_215354 // pp_211715 // pp_95740 // pp_214938 // pp_144272	// pp_8844 // pp_179599 // pp_179598 // pp_179593 // pp_179592 // pp_179591 // pp_179597 // pp_26379 // pp_179595 // pp_179594 // pp_220806 // pp_167277 // pp_209409 // pp_107755 // pp_167278 // pp_98395 // pp_98396 // pp_98397 // pp_183895 // pp_160911 // pp_160910 // pp_221292 // pp_45052 // pp_198308 // pp_145084 // pp_51865 // pp_233230 // pp_78716 // pp_67078 // pp_78715 // pp_72220 // pp_13…
GO:0070925	P	organelle assembly	5	59	509	90812	3.1e-05	0.0011	// pp_124913 // pp_124915 // pp_124914 // pp_227218 // pp_124916	// pp_66630 // pp_66631 // pp_124911 // pp_153234 // pp_153235 // pp_153232 // pp_94243 // pp_153230 // pp_153231 // pp_61741 // pp_66629 // pp_83447 // pp_83448 // pp_83449 // pp_61746 // pp_138857 // pp_138858 // pp_142142 // pp_142143 // pp_142141 // pp_142144 // pp_142145 // pp_216626 // pp_89910 // pp_89911 // pp_89912 // pp_89913 // pp_89914 // pp_103830 // pp_133452 // pp_103832 // pp_1757…
GO:0055086	P	nucleobase-containing small molecule metabolic process	7	59	1327	90812	4.7e-05	0.0013	// pp_46059 // pp_153217 // pp_215354 // pp_211715 // pp_95740 // pp_214938 // pp_144272	// pp_8844 // pp_179599 // pp_179598 // pp_111759 // pp_179593 // pp_179592 // pp_179591 // pp_179597 // pp_26379 // pp_179595 // pp_179594 // pp_198196 // pp_167277 // pp_158701 // pp_148585 // pp_107755 // pp_179266 // pp_119493 // pp_167278 // pp_98395 // pp_98396 // pp_44502 // pp_183895 // pp_133390 // pp_152667 // pp_160910 // pp_221292 // pp_45052 // pp_237321 // pp_198308 // pp_109444 // …
GO:0019752	P	carboxylic acid metabolic process	10	59	2891	90812	5e-05	0.0013	// pp_211715 // pp_153217 // pp_124759 // pp_197390 // pp_89273 // pp_116289 // pp_214938 // pp_131111 // pp_144272 // pp_149838	// pp_118946 // pp_226567 // pp_174657 // pp_7571 // pp_209649 // pp_98396 // pp_66503 // pp_39131 // pp_210884 // pp_133014 // pp_133015 // pp_71551 // pp_66505 // pp_183327 // pp_183326 // pp_14852 // pp_218171 // pp_218170 // pp_218172 // pp_244840 //
GO:0009167	P	purine ribonucleoside monophosphate metabolic process	5	59	584	90812	5.9e-05	0.0013	// pp_95740 // pp_46059 // pp_211715 // pp_144272 // pp_214938	// pp_8844 // pp_179599 // pp_179598 // pp_179593 // pp_179592 // pp_179591 // pp_179597 // pp_26379 // pp_179595 // pp_179594 // pp_144332 // pp_167277 // pp_209409 // pp_107755 // pp_167278 // pp_98395 // pp_98396 // pp_98397 // pp_183895 // pp_45051 // pp_45052 // pp_198308 // pp_145084 // pp_51865 // pp_78716 // pp_78715 // pp_72220 // pp_131086 // pp_131081 // pp_131083 // pp_131082 // pp_17…
GO:0009141	P	nucleoside triphosphate metabolic process	5	59	575	90812	5.4e-05	0.0013	// pp_95740 // pp_46059 // pp_211715 // pp_144272 // pp_214938	// pp_8844 // pp_179599 // pp_179598 // pp_179593 // pp_179592 // pp_179591 // pp_179597 // pp_179595 // pp_179594 // pp_144332 // pp_167277 // pp_107755 // pp_167278 // pp_98395 // pp_98396 // pp_98397 // pp_183895 // pp_198308 // pp_145084 // pp_132035 // pp_51865 // pp_141688 // pp_141689 // pp_78715 // pp_72220 // pp_131086 // pp_131081 // pp_131083 // pp_131082 // pp_172527 // pp_36386 // pp…
GO:0009126	P	purine nucleoside monophosphate metabolic process	5	59	584	90812	5.9e-05	0.0013	// pp_95740 // pp_46059 // pp_211715 // pp_144272 // pp_214938	// pp_8844 // pp_179599 // pp_179598 // pp_179593 // pp_179592 // pp_179591 // pp_179597 // pp_26379 // pp_179595 // pp_179594 // pp_144332 // pp_167277 // pp_209409 // pp_107755 // pp_167278 // pp_98395 // pp_98396 // pp_98397 // pp_183895 // pp_45051 // pp_45052 // pp_198308 // pp_145084 // pp_51865 // pp_78716 // pp_78715 // pp_72220 // pp_131086 // pp_131081 // pp_131083 // pp_131082 // pp_17…
GO:0043436	P	oxoacid metabolic process	10	59	2997	90812	6.6e-05	0.0014	// pp_211715 // pp_153217 // pp_124759 // pp_197390 // pp_89273 // pp_116289 // pp_214938 // pp_131111 // pp_144272 // pp_149838	// pp_118946 // pp_226567 // pp_174657 // pp_7571 // pp_209649 // pp_98396 // pp_66503 // pp_39131 // pp_210884 // pp_133014 // pp_133015 // pp_71551 // pp_66505 // pp_183327 // pp_183326 // pp_14852 // pp_134682 // pp_218171 // pp_218170 // pp_218172 //
GO:0009161	P	ribonucleoside monophosphate metabolic process	5	59	610	90812	7.2e-05	0.0014	// pp_95740 // pp_46059 // pp_211715 // pp_144272 // pp_214938	// pp_8844 // pp_179599 // pp_179598 // pp_179593 // pp_179592 // pp_179591 // pp_179597 // pp_26379 // pp_179595 // pp_179594 // pp_144332 // pp_167277 // pp_209409 // pp_107755 // pp_167278 // pp_98395 // pp_98396 // pp_98397 // pp_183895 // pp_45051 // pp_45052 // pp_198308 // pp_145084 // pp_51865 // pp_78716 // pp_78715 // pp_72220 // pp_131086 // pp_131081 // pp_131083 // pp_131082 // pp_17…
GO:0022618	P	ribonucleoprotein complex assembly	5	59	611	90812	7.2e-05	0.0014	// pp_124913 // pp_124915 // pp_124914 // pp_227218 // pp_124916	// pp_76449 // pp_226485 // pp_226487 // pp_76444 // pp_76445 // pp_76446 // pp_76447 // pp_61743 // pp_153234 // pp_153235 // pp_153232 // pp_94243 // pp_153230 // pp_153231 // pp_61741 // pp_83447 // pp_83448 // pp_83449 // pp_61746 // pp_138857 // pp_188947 // pp_188948 // pp_138858 // pp_155193 // pp_188955 // pp_94428 // pp_76443 // pp_108439 // pp_94426 // pp_94427 // pp_94425 // pp_136167 …
GO:0009058	P	biosynthetic process	25	59	14106	90812	7.6e-05	0.0014	// pp_128974 // pp_78941 // pp_227218 // pp_231700 // pp_89273 // pp_95740 // pp_131111 // pp_183462 // pp_162587 // pp_67822 // pp_215354 // pp_78939 // pp_72739 // pp_107624 // pp_231699 // pp_124913 // pp_124915 // pp_124914 // pp_124916 // pp_192974 // pp_124759 // pp_197390 // pp_127695 // pp_179647 // pp_149838	// pp_163049 // pp_89968 // pp_158842 // pp_89965 // pp_89967 // pp_89966 // pp_3679 // pp_74057 // pp_70570 // pp_196060 // pp_112824 // pp_112825 // pp_112823 // pp_202179 // pp_134682 // pp_199182 // pp_219170 // pp_149717 // pp_108485 // pp_199180 //
GO:0071826	P	ribonucleoprotein complex subunit organization	5	59	649	90812	9.6e-05	0.0018	// pp_124913 // pp_124915 // pp_124914 // pp_227218 // pp_124916	// pp_76449 // pp_226485 // pp_226487 // pp_76444 // pp_76445 // pp_76446 // pp_76447 // pp_61743 // pp_153234 // pp_153235 // pp_153232 // pp_94243 // pp_153230 // pp_153231 // pp_61741 // pp_83447 // pp_83448 // pp_83449 // pp_61746 // pp_138857 // pp_188947 // pp_188948 // pp_138858 // pp_155193 // pp_188955 // pp_94428 // pp_76443 // pp_108439 // pp_94426 // pp_94427 // pp_94425 // pp_136167 …
GO:0009123	P	nucleoside monophosphate metabolic process	5	59	671	90812	0.00011	0.002	// pp_95740 // pp_46059 // pp_211715 // pp_144272 // pp_214938	// pp_8844 // pp_179599 // pp_179598 // pp_179593 // pp_179592 // pp_179591 // pp_179597 // pp_26379 // pp_179595 // pp_179594 // pp_144332 // pp_167277 // pp_209030 // pp_107755 // pp_119493 // pp_167278 // pp_98395 // pp_98396 // pp_98397 // pp_183895 // pp_152667 // pp_45052 // pp_198308 // pp_145084 // pp_132035 // pp_51865 // pp_78716 // pp_78715 // pp_72220 // pp_131086 // pp_131081 // pp_1…
GO:0010038	P	response to metal ion	5	59	700	90812	0.00014	0.002	// pp_57702 // pp_57703 // pp_153216 // pp_153217 // pp_57706	// pp_178459 // pp_178458 // pp_178457 // pp_175769 // pp_206763 // pp_56712 // pp_56710 // pp_56711 // pp_222527 // pp_3839 // pp_194608 // pp_194609 // pp_222529 // pp_72076 // pp_78716 // pp_107764 // pp_17556 // pp_199786 // pp_199787 // pp_49781 // pp_84161 // pp_199788 // pp_199789 // pp_64290 // pp_64291 // pp_142090 // pp_142091 // pp_56898 // pp_153221 // pp_201990 // pp_209342 // pp_883…
GO:0009150	P	purine ribonucleotide metabolic process	5	59	699	90812	0.00013	0.002	// pp_95740 // pp_46059 // pp_211715 // pp_144272 // pp_214938	// pp_8844 // pp_179599 // pp_179598 // pp_179593 // pp_179592 // pp_179591 // pp_179597 // pp_26379 // pp_179595 // pp_179594 // pp_220806 // pp_167277 // pp_209409 // pp_107755 // pp_167278 // pp_98395 // pp_98396 // pp_98397 // pp_183895 // pp_45051 // pp_45052 // pp_198308 // pp_145084 // pp_51865 // pp_78716 // pp_78715 // pp_72220 // pp_131086 // pp_131081 // pp_131083 // pp_131082 // pp_17…
GO:0042278	P	purine nucleoside metabolic process	5	59	699	90812	0.00013	0.002	// pp_95740 // pp_46059 // pp_211715 // pp_144272 // pp_214938	// pp_8844 // pp_179599 // pp_179598 // pp_179593 // pp_179592 // pp_179591 // pp_179597 // pp_179595 // pp_179594 // pp_144332 // pp_167277 // pp_209030 // pp_107755 // pp_167278 // pp_98395 // pp_98396 // pp_98397 // pp_183895 // pp_160911 // pp_160910 // pp_221292 // pp_45052 // pp_198308 // pp_145084 // pp_51865 // pp_233230 // pp_78716 // pp_78715 // pp_72220 // pp_131086 // pp_131081 // pp_…
GO:0046128	P	purine ribonucleoside metabolic process	5	59	686	90812	0.00012	0.002	// pp_95740 // pp_46059 // pp_211715 // pp_144272 // pp_214938	// pp_8844 // pp_179599 // pp_179598 // pp_179593 // pp_179592 // pp_179591 // pp_179597 // pp_179595 // pp_179594 // pp_144332 // pp_167277 // pp_209030 // pp_107755 // pp_167278 // pp_98395 // pp_98396 // pp_98397 // pp_183895 // pp_160911 // pp_160910 // pp_221292 // pp_45052 // pp_198308 // pp_145084 // pp_51865 // pp_233230 // pp_78716 // pp_78715 // pp_72220 // pp_131086 // pp_131081 // pp_…
GO:0006091	P	generation of precursor metabolites and energy	6	59	1099	90812	0.00013	0.002	// pp_214938 // pp_46059 // pp_153217 // pp_211715 // pp_116289 // pp_144272	// pp_179599 // pp_179598 // pp_111207 // pp_179593 // pp_179592 // pp_179591 // pp_179597 // pp_210655 // pp_179595 // pp_179594 // pp_104108 // pp_198196 // pp_39842 // pp_213085 // pp_65799 // pp_213086 // pp_175003 // pp_98395 // pp_98396 // pp_213753 // pp_213754 // pp_213757 // pp_56712 // pp_56710 // pp_56711 // pp_39826 // pp_198309 // pp_198308 // pp_215796 // pp_215797 // pp_145084 // p…
GO:0009117	P	nucleotide metabolic process	6	59	1114	90812	0.00014	0.0021	// pp_46059 // pp_153217 // pp_211715 // pp_95740 // pp_214938 // pp_144272	// pp_8844 // pp_179599 // pp_179598 // pp_111759 // pp_179593 // pp_179592 // pp_179591 // pp_179597 // pp_26379 // pp_179595 // pp_179594 // pp_198196 // pp_167277 // pp_158701 // pp_148585 // pp_107755 // pp_119493 // pp_167278 // pp_98395 // pp_98396 // pp_44502 // pp_183895 // pp_133390 // pp_152667 // pp_45052 // pp_54268 // pp_88330 // pp_198308 // pp_109444 // pp_109445 // pp_109442 // pp…
GO:0006082	P	organic acid metabolic process	10	59	3311	90812	0.00015	0.0021	// pp_211715 // pp_153217 // pp_124759 // pp_197390 // pp_89273 // pp_116289 // pp_214938 // pp_131111 // pp_144272 // pp_149838	// pp_118946 // pp_226567 // pp_174657 // pp_104108 // pp_7571 // pp_209649 // pp_98396 // pp_66503 // pp_39131 // pp_210884 // pp_133014 // pp_133015 // pp_221292 // pp_71551 // pp_66505 // pp_183327 // pp_183326 // pp_14852 // pp_134682 // pp_218171 //
GO:0006753	P	nucleoside phosphate metabolic process	6	59	1143	90812	0.00016	0.0022	// pp_46059 // pp_153217 // pp_211715 // pp_95740 // pp_214938 // pp_144272	// pp_8844 // pp_179599 // pp_179598 // pp_111759 // pp_179593 // pp_179592 // pp_179591 // pp_179597 // pp_26379 // pp_179595 // pp_179594 // pp_198196 // pp_167277 // pp_158701 // pp_148585 // pp_107755 // pp_119493 // pp_167278 // pp_98395 // pp_98396 // pp_44502 // pp_183895 // pp_133390 // pp_152667 // pp_45052 // pp_54268 // pp_88330 // pp_198308 // pp_109444 // pp_109445 // pp_109442 // pp…
GO:0006163	P	purine nucleotide metabolic process	5	59	747	90812	0.00018	0.0025	// pp_95740 // pp_46059 // pp_211715 // pp_144272 // pp_214938	// pp_8844 // pp_179599 // pp_179598 // pp_179593 // pp_179592 // pp_179591 // pp_179597 // pp_26379 // pp_179595 // pp_179594 // pp_220806 // pp_167277 // pp_209409 // pp_107755 // pp_167278 // pp_98395 // pp_98396 // pp_98397 // pp_183895 // pp_45051 // pp_45052 // pp_198308 // pp_145084 // pp_51865 // pp_78716 // pp_67078 // pp_78715 // pp_72220 // pp_131086 // pp_131081 // pp_131083 // pp_131…
GO:0009119	P	ribonucleoside metabolic process	5	59	759	90812	0.0002	0.0026	// pp_95740 // pp_46059 // pp_211715 // pp_144272 // pp_214938	// pp_8844 // pp_179599 // pp_179598 // pp_179593 // pp_179592 // pp_179591 // pp_179597 // pp_179595 // pp_179594 // pp_220712 // pp_167277 // pp_209409 // pp_107755 // pp_167278 // pp_98395 // pp_98396 // pp_98397 // pp_183895 // pp_152667 // pp_160910 // pp_221292 // pp_45052 // pp_54268 // pp_198308 // pp_145084 // pp_51865 // pp_233230 // pp_78716 // pp_78715 // pp_72220 // pp_131086 // pp_1…
GO:0055114	P	oxidation-reduction process	14	59	6269	90812	0.00021	0.0027	// pp_46059 // pp_202505 // pp_162587 // pp_153217 // pp_72739 // pp_87002 // pp_197390 // pp_203818 // pp_199208 // pp_107624 // pp_116289 // pp_72737 // pp_202504 // pp_86998	// pp_148627 // pp_28707 // pp_95704 // pp_95705 // pp_95706 // pp_95700 // pp_95701 // pp_95702 // pp_112824 // pp_112825 // pp_112823 // pp_179526 // pp_179527 // pp_179524 // pp_179525 // pp_179523 // pp_14182 // pp_165478 // pp_233246 // pp_233247 //
GO:0009259	P	ribonucleotide metabolic process	5	59	773	90812	0.00021	0.0027	// pp_95740 // pp_46059 // pp_211715 // pp_144272 // pp_214938	// pp_8844 // pp_179599 // pp_179598 // pp_179593 // pp_179592 // pp_179591 // pp_179597 // pp_26379 // pp_179595 // pp_179594 // pp_220806 // pp_167277 // pp_209409 // pp_107755 // pp_167278 // pp_98395 // pp_98396 // pp_98397 // pp_183895 // pp_152667 // pp_45052 // pp_54268 // pp_198308 // pp_145084 // pp_51865 // pp_78716 // pp_78715 // pp_72220 // pp_131086 // pp_131081 // pp_131083 // pp_13…
GO:0009116	P	nucleoside metabolic process	5	59	823	90812	0.00028	0.0035	// pp_95740 // pp_46059 // pp_211715 // pp_144272 // pp_214938	// pp_8844 // pp_179599 // pp_179598 // pp_179593 // pp_179592 // pp_179591 // pp_179597 // pp_179595 // pp_179594 // pp_220712 // pp_167277 // pp_209409 // pp_107755 // pp_167278 // pp_98395 // pp_98396 // pp_98397 // pp_183895 // pp_152667 // pp_160910 // pp_221292 // pp_45052 // pp_54268 // pp_198308 // pp_145084 // pp_51865 // pp_233230 // pp_78716 // pp_67078 // pp_78715 // pp_72220 // pp_13…
GO:1901657	P	glycosyl compound metabolic process	5	59	834	90812	0.0003	0.0036	// pp_95740 // pp_46059 // pp_211715 // pp_144272 // pp_214938	// pp_8844 // pp_179599 // pp_179598 // pp_179593 // pp_179592 // pp_179591 // pp_179597 // pp_179595 // pp_179594 // pp_220712 // pp_167277 // pp_209409 // pp_107755 // pp_167278 // pp_98395 // pp_98396 // pp_98397 // pp_183895 // pp_152667 // pp_160910 // pp_221292 // pp_45052 // pp_54268 // pp_198308 // pp_145084 // pp_51865 // pp_233230 // pp_78716 // pp_67078 // pp_78715 // pp_72220 // pp_13…
GO:0019693	P	ribose phosphate metabolic process	5	59	880	90812	0.00038	0.0045	// pp_95740 // pp_46059 // pp_211715 // pp_144272 // pp_214938	// pp_8844 // pp_179599 // pp_179598 // pp_179593 // pp_179592 // pp_179591 // pp_179597 // pp_26379 // pp_179595 // pp_179594 // pp_220806 // pp_167277 // pp_158701 // pp_107755 // pp_167278 // pp_98395 // pp_98396 // pp_98397 // pp_183895 // pp_152667 // pp_45052 // pp_54268 // pp_198308 // pp_109444 // pp_109445 // pp_109442 // pp_109443 // pp_109440 // pp_109441 // pp_93812 // pp_78716 // pp_…
GO:0032787	P	monocarboxylic acid metabolic process	6	59	1466	90812	0.00059	0.0067	// pp_153217 // pp_116289 // pp_197390 // pp_211715 // pp_214938 // pp_144272	// pp_7571 // pp_98395 // pp_98396 // pp_98397 // pp_133014 // pp_133015 // pp_71551 // pp_71550 // pp_14852 // pp_51865 // pp_218170 // pp_218172 // pp_169013 // pp_131086 // pp_131081 // pp_169016 // pp_169015 // pp_169014 // pp_125105 // pp_125106 // pp_215245 // pp_215246 // pp_215240 // pp_215241 // pp_215242 // pp_215243 // pp_119542 // pp_119543 // pp_119540 // pp_119541 // pp_119546 // pp…
GO:0042254	P	ribosome biogenesis	5	59	1008	90812	0.0007	0.0077	// pp_124913 // pp_124915 // pp_124914 // pp_227218 // pp_124916	// pp_135167 // pp_52209 // pp_61743 // pp_200374 // pp_215988 // pp_200372 // pp_200373 // pp_153230 // pp_153231 // pp_15999 // pp_215987 // pp_215986 // pp_215985 // pp_83447 // pp_7275 // pp_83448 // pp_83449 // pp_61746 // pp_224474 // pp_56495 // pp_56494 // pp_138857 // pp_234066 // pp_70921 // pp_138858 // pp_115919 // pp_135552 // pp_78712 // pp_78713 // pp_78711 // pp_142418 // pp_14241…
GO:0044723	P	single-organism carbohydrate metabolic process	7	59	2093	90812	0.00071	0.0077	// pp_153217 // pp_116289 // pp_135094 // pp_211715 // pp_107624 // pp_214938 // pp_144272	// pp_142243 // pp_129729 // pp_129728 // pp_129725 // pp_129724 // pp_129727 // pp_98395 // pp_98396 // pp_98397 // pp_109444 // pp_109445 // pp_109442 // pp_109443 // pp_109440 // pp_109441 // pp_51865 // pp_179677 // pp_187278 // pp_131086 // pp_131081 // pp_131083 // pp_131082 // pp_94547 // pp_94546 // pp_125104 // pp_125107 // pp_88020 // pp_200471 // pp_200470 // pp_200472 // pp_112918 // …
GO:0006732	P	coenzyme metabolic process	5	59	1014	90812	0.00072	0.0077	// pp_214938 // pp_153217 // pp_144272 // pp_124759 // pp_211715	// pp_182810 // pp_144332 // pp_7571 // pp_209409 // pp_196555 // pp_203935 // pp_98395 // pp_98396 // pp_206764 // pp_206763 // pp_206762 // pp_133390 // pp_160911 // pp_160910 // pp_221292 // pp_145084 // pp_109445 // pp_109442 // pp_109443 // pp_109440 // pp_109441 // pp_230766 // pp_230764 // pp_48750 // pp_93812 // pp_218170 // pp_218172 // pp_78716 // pp_78715 // pp_72220 // pp_131086 // pp…
GO:0044271	P	cellular nitrogen compound biosynthetic process	16	59	9477	90812	0.0015	0.016	// pp_192974 // pp_183462 // pp_179647 // pp_128974 // pp_67822 // pp_231700 // pp_89273 // pp_215354 // pp_227218 // pp_124914 // pp_95740 // pp_231699 // pp_127695 // pp_124915 // pp_124913 // pp_124916	// pp_163049 // pp_89968 // pp_89965 // pp_89967 // pp_89966 // pp_3679 // pp_74057 // pp_196060 // pp_219170 // pp_169789 // pp_169788 // pp_25489 // pp_169783 // pp_150310 // pp_169781 // pp_169780 // pp_169787 // pp_205114 // pp_205111 // pp_149710 //
GO:0019637	P	organophosphate metabolic process	6	59	1816	90812	0.0017	0.017	// pp_46059 // pp_153217 // pp_211715 // pp_95740 // pp_214938 // pp_144272	// pp_119493 // pp_225087 // pp_98395 // pp_98396 // pp_98397 // pp_109444 // pp_109445 // pp_109442 // pp_109443 // pp_109440 // pp_109441 // pp_51865 // pp_141688 // pp_141689 // pp_169547 // pp_131086 // pp_131081 // pp_131083 // pp_131082 // pp_198429 // pp_22347 // pp_179272 // pp_179273 // pp_179270 // pp_179271 // pp_179276 // pp_179274 // pp_179275 // pp_164278 // pp_164279 // pp_164270 /…
GO:0034645	P	cellular macromolecule biosynthetic process	16	59	9608	90812	0.0017	0.017	// pp_192974 // pp_183462 // pp_78941 // pp_78939 // pp_179647 // pp_128974 // pp_67822 // pp_231700 // pp_89273 // pp_227218 // pp_124914 // pp_231699 // pp_127695 // pp_124915 // pp_124913 // pp_124916	// pp_163049 // pp_89968 // pp_158842 // pp_89965 // pp_89967 // pp_89966 // pp_3679 // pp_74057 // pp_196060 // pp_76642 // pp_219170 // pp_199183 // pp_169789 // pp_169788 // pp_25489 // pp_169783 // pp_199186 // pp_169781 // pp_169780 // pp_169787 // p
GO:0009059	P	macromolecule biosynthetic process	16	59	9829	90812	0.0021	0.021	// pp_192974 // pp_183462 // pp_78941 // pp_78939 // pp_179647 // pp_128974 // pp_67822 // pp_231700 // pp_89273 // pp_227218 // pp_124914 // pp_231699 // pp_127695 // pp_124915 // pp_124913 // pp_124916	// pp_163049 // pp_89968 // pp_158842 // pp_89965 // pp_89967 // pp_89966 // pp_3679 // pp_74057 // pp_196060 // pp_76642 // pp_219170 // pp_199183 // pp_169789 // pp_169788 // pp_25489 // pp_169783 // pp_199186 // pp_169781 // pp_169780 // pp_169787 // p
GO:0051186	P	cofactor metabolic process	5	59	1312	90812	0.0022	0.021	// pp_214938 // pp_153217 // pp_144272 // pp_124759 // pp_211715	// pp_54468 // pp_186973 // pp_186972 // pp_215327 // pp_182810 // pp_199076 // pp_54505 // pp_209409 // pp_87077 // pp_196555 // pp_203935 // pp_124537 // pp_179963 // pp_124535 // pp_124534 // pp_98395 // pp_98396 // pp_206764 // pp_206763 // pp_206762 // pp_70570 // pp_133390 // pp_152667 // pp_160910 // pp_221292 // pp_127251 // pp_86979 // pp_109444 // pp_109445 // pp_109442 // pp_109443 // …
GO:0022613	P	ribonucleoprotein complex biogenesis	5	59	1318	90812	0.0023	0.021	// pp_124913 // pp_124915 // pp_124914 // pp_227218 // pp_124916	// pp_76449 // pp_6501 // pp_135167 // pp_226485 // pp_181240 // pp_226487 // pp_76444 // pp_52209 // pp_76446 // pp_76447 // pp_61743 // pp_210384 // pp_215988 // pp_200372 // pp_200373 // pp_153230 // pp_153231 // pp_15999 // pp_153232 // pp_140442 // pp_215986 // pp_215985 // pp_83447 // pp_60852 // pp_7275 // pp_83448 // pp_83449 // pp_61746 // pp_224474 // pp_56495 // pp_56494 // pp_138857 /…
GO:0044712	P	single-organism catabolic process	6	59	1941	90812	0.0024	0.022	// pp_116289 // pp_124759 // pp_135094 // pp_211715 // pp_214938 // pp_144272	// pp_226567 // pp_179986 // pp_179987 // pp_179988 // pp_179989 // pp_15453 // pp_98395 // pp_98396 // pp_98397 // pp_112824 // pp_112825 // pp_109444 // pp_109445 // pp_109442 // pp_109443 // pp_109440 // pp_112823 // pp_218171 // pp_218170 // pp_218172 // pp_141688 // pp_141689 // pp_14182 // pp_131081 // pp_82061 // pp_131082 // pp_94547 // pp_94546 // pp_125105 // pp_94548 // pp_125106 // pp…
GO:0010035	P	response to inorganic substance	5	59	1384	90812	0.0028	0.025	// pp_57702 // pp_57703 // pp_153216 // pp_153217 // pp_57706	// pp_178459 // pp_178458 // pp_178457 // pp_108664 // pp_219170 // pp_211958 // pp_211959 // pp_94547 // pp_94546 // pp_94548 // pp_211956 // pp_211957 // pp_119542 // pp_119543 // pp_237898 // pp_119544 // pp_119545 // pp_167655 // pp_233755 // pp_180939 // pp_180938 // pp_226347 // pp_180934 // pp_180937 // pp_180936 // pp_165879 // pp_180933 // pp_180932 // pp_120229 // pp_121930 // pp_11759 …
GO:0034622	P	cellular macromolecular complex assembly	5	59	1382	90812	0.0028	0.025	// pp_124913 // pp_124915 // pp_124914 // pp_227218 // pp_124916	// pp_83447 // pp_83448 // pp_83449 // pp_215796 // pp_215797 // pp_188946 // pp_188947 // pp_188948 // pp_188949 // pp_218173 // pp_218174 // pp_201773 // pp_233539 // pp_66957 // pp_153233 // pp_241308 // pp_50686 // pp_241490 // pp_241491 // pp_241492 // pp_197674 // pp_197675 // pp_197672 // pp_197673 // pp_70202 // pp_70757 // pp_23504 // pp_88481 // pp_88486 // pp_112176 // pp_112177 // pp_…
GO:0005975	P	carbohydrate metabolic process	9	59	4143	90812	0.0027	0.025	// pp_57702 // pp_57706 // pp_211715 // pp_153217 // pp_135094 // pp_116289 // pp_107624 // pp_214938 // pp_144272	// pp_142243 // pp_142242 // pp_102284 // pp_129729 // pp_129728 // pp_102287 // pp_250557 // pp_250556 // pp_234111 // pp_129725 // pp_129056 // pp_129727 // pp_129054 // pp_98395 // pp_98396 // pp_98397 // pp_29253 // pp_73210 // pp_109444 // pp_109445
GO:0010467	P	gene expression	16	59	10317	90812	0.0033	0.029	// pp_192974 // pp_183462 // pp_78941 // pp_78939 // pp_179647 // pp_128974 // pp_67822 // pp_231700 // pp_89273 // pp_227218 // pp_124914 // pp_231699 // pp_127695 // pp_124915 // pp_124913 // pp_124916	// pp_163049 // pp_89968 // pp_169306 // pp_89965 // pp_89967 // pp_89966 // pp_3679 // pp_164870 // pp_70570 // pp_196060 // pp_56495 // pp_56494 // pp_179528 // pp_56496 // pp_140838 // pp_219170 // pp_140839 // pp_169789 // pp_169788 // pp_25489 // pp_
GO:0006807	P	nitrogen compound metabolic process	29	59	23314	90812	0.004	0.034	// pp_46059 // pp_78941 // pp_153217 // pp_227218 // pp_231700 // pp_89273 // pp_95740 // pp_214938 // pp_131111 // pp_144272 // pp_183462 // pp_128974 // pp_67822 // pp_215354 // pp_78939 // pp_211715 // pp_231699 // pp_124913 // pp_124915 // pp_124914 // pp_124916 // pp_57702 // pp_192974 // pp_57706 // pp_124759 // pp_197390 // pp_127695 // pp_179647 // pp_149838	// pp_24283 // pp_28707 // pp_14983 // pp_25777 // pp_191027 // pp_25772 // pp_125 // pp_52666 // pp_105963 // pp_105964 // pp_169789 // pp_169788 // pp_25489 // pp_169783 // pp_169782 // pp_169781 // pp_169780 // pp_169787 // pp_11005 // pp_198422 // pp_
GO:0065003	P	macromolecular complex assembly	5	59	1519	90812	0.0041	0.034	// pp_124913 // pp_124915 // pp_124914 // pp_227218 // pp_124916	// pp_163599 // pp_83447 // pp_83448 // pp_83449 // pp_215796 // pp_215797 // pp_188946 // pp_188947 // pp_188948 // pp_188949 // pp_218173 // pp_218174 // pp_135799 // pp_201773 // pp_233539 // pp_66957 // pp_153233 // pp_241308 // pp_50686 // pp_241490 // pp_241491 // pp_241492 // pp_197674 // pp_197675 // pp_197672 // pp_197673 // pp_70202 // pp_70757 // pp_23504 // pp_88481 // pp_88486 // pp_…
GO:0006996	P	organelle organization	9	59	4402	90812	0.004	0.034	// pp_66210 // pp_179647 // pp_227218 // pp_56745 // pp_183462 // pp_124913 // pp_124915 // pp_124914 // pp_124916	// pp_118544 // pp_188304 // pp_188305 // pp_188300 // pp_188301 // pp_225311 // pp_225310 // pp_225313 // pp_216992 // pp_197852 // pp_225314 // pp_225316 // pp_188096 // pp_188097 // pp_224413 // pp_154451 // pp_224412 // pp_115324 // pp_83447 // pp_115
GO:1901575	P	organic substance catabolic process	9	59	4471	90812	0.0044	0.036	// pp_231699 // pp_211715 // pp_119746 // pp_231700 // pp_124759 // pp_135094 // pp_116289 // pp_214938 // pp_144272	// pp_110698 // pp_169306 // pp_169305 // pp_169304 // pp_169303 // pp_179986 // pp_179987 // pp_179988 // pp_179989 // pp_164431 // pp_109438 // pp_169309 // pp_159922 // pp_17386 // pp_201170 // pp_148585 // pp_185222 // pp_250556 // pp_15453 // pp_9839
GO:0008152	P	metabolic process	49	59	45905	90812	0.0072	0.057	// pp_46059 // pp_104902 // pp_78941 // pp_153216 // pp_153217 // pp_202504 // pp_227218 // pp_231700 // pp_67822 // pp_203818 // pp_95740 // pp_214938 // pp_131111 // pp_144272 // pp_86998 // pp_183462 // pp_104906 // pp_124915 // pp_128974 // pp_119746 // pp_215354 // pp_135094 // pp_116289 // pp_72737 // pp_78939 // pp_202505 // pp_162587 // pp_211715 // pp_72739 // pp_89273 // pp_87002 // pp_…	// pp_24283 // pp_28707 // pp_42382 // pp_14983 // pp_122007 // pp_25777 // pp_191027 // pp_25772 // pp_29253 // pp_112824 // pp_112825 // pp_52666 // pp_112823 // pp_74051 // pp_105963 // pp_105964 // pp_169789 // pp_169788 // pp_25489 // pp_169783 // pp
GO:0044711	P	single-organism biosynthetic process	8	59	4050	90812	0.0076	0.059	// pp_124759 // pp_72739 // pp_107624 // pp_215354 // pp_95740 // pp_197390 // pp_131111 // pp_149838	// pp_226567 // pp_138226 // pp_100906 // pp_138224 // pp_138225 // pp_138222 // pp_138223 // pp_138220 // pp_129729 // pp_129728 // pp_7571 // pp_119493 // pp_129725 // pp_124536 // pp_129727 // pp_124534 // pp_198733 // pp_71551 // pp_71550 // pp_112824
GO:0009056	P	catabolic process	9	59	4895	90812	0.0076	0.059	// pp_231699 // pp_211715 // pp_119746 // pp_231700 // pp_124759 // pp_135094 // pp_116289 // pp_214938 // pp_144272	// pp_110698 // pp_169306 // pp_22717 // pp_169304 // pp_169303 // pp_179986 // pp_179987 // pp_179988 // pp_179989 // pp_164431 // pp_169305 // pp_169309 // pp_159922 // pp_17386 // pp_201170 // pp_148585 // pp_185222 // pp_250556 // pp_15453 // pp_98395
GO:0034641	P	cellular nitrogen compound metabolic process	26	59	21637	90812	0.0082	0.062	// pp_46059 // pp_78941 // pp_153217 // pp_227218 // pp_231700 // pp_89273 // pp_95740 // pp_214938 // pp_144272 // pp_183462 // pp_128974 // pp_67822 // pp_215354 // pp_78939 // pp_211715 // pp_231699 // pp_124913 // pp_124915 // pp_124914 // pp_124916 // pp_57702 // pp_192974 // pp_57706 // pp_124759 // pp_127695 // pp_179647	// pp_158845 // pp_24283 // pp_74057 // pp_244616 // pp_89968 // pp_158842 // pp_28707 // pp_89965 // pp_89967 // pp_212550 // pp_158848 // pp_158846 // pp_153601 // pp_28251 // pp_47637 // pp_47636 // pp_14983 // pp_47634 // pp_122007 // pp_102698 // pp_
GO:0043933	P	macromolecular complex subunit organization	6	59	2524	90812	0.0083	0.062	// pp_124915 // pp_227218 // pp_124913 // pp_179647 // pp_124914 // pp_124916	// pp_118544 // pp_188304 // pp_188305 // pp_188300 // pp_188301 // pp_225311 // pp_225310 // pp_225313 // pp_225312 // pp_225315 // pp_225314 // pp_225316 // pp_205673 // pp_83447 // pp_83448 // pp_83449 // pp_215796 // pp_215797 // pp_188946 // pp_188947 // pp_188948 // pp_188949 // pp_218173 // pp_218174 // pp_206488 // pp_206489 // pp_206486 // pp_206487 // pp_206485 // pp_135799 // pp_159534…
GO:1901135	P	carbohydrate derivative metabolic process	5	59	1920	90812	0.011	0.078	// pp_95740 // pp_46059 // pp_211715 // pp_144272 // pp_214938	// pp_53517 // pp_121066 // pp_129052 // pp_129056 // pp_129055 // pp_98395 // pp_98396 // pp_98397 // pp_221292 // pp_118422 // pp_109444 // pp_109445 // pp_109442 // pp_109443 // pp_109440 // pp_109441 // pp_51865 // pp_131086 // pp_131081 // pp_131083 // pp_74981 // pp_118424 // pp_181141 // pp_199184 // pp_112918 // pp_22347 // pp_214934 // pp_179272 // pp_179273 // pp_179270 // pp_179271 // …
GO:0022607	P	cellular component assembly	5	59	1992	90812	0.012	0.089	// pp_124913 // pp_124915 // pp_124914 // pp_227218 // pp_124916	// pp_163599 // pp_168748 // pp_112155 // pp_83447 // pp_70570 // pp_83448 // pp_83449 // pp_215796 // pp_215797 // pp_188762 // pp_188947 // pp_188948 // pp_188949 // pp_179677 // pp_218173 // pp_218174 // pp_108485 // pp_135799 // pp_173883 // pp_173882 // pp_201773 // pp_159533 // pp_198429 // pp_66957 // pp_29654 // pp_153233 // pp_241308 // pp_50686 // pp_179272 // pp_179273 // pp_179270 // …
GO:0044237	P	cellular metabolic process	39	59	37129	90812	0.014	0.1	// pp_46059 // pp_128974 // pp_78941 // pp_153216 // pp_153217 // pp_227218 // pp_231700 // pp_67822 // pp_95740 // pp_214938 // pp_131111 // pp_144272 // pp_183462 // pp_124915 // pp_162587 // pp_119746 // pp_215354 // pp_135094 // pp_116289 // pp_78939 // pp_72739 // pp_89273 // pp_211715 // pp_107624 // pp_231699 // pp_124913 // pp_98570 // pp_124914 // pp_124916 // pp_57702 // pp_57703 // pp_…	// pp_24283 // pp_28707 // pp_14983 // pp_25777 // pp_191027 // pp_25772 // pp_112824 // pp_112825 // pp_52666 // pp_112823 // pp_74051 // pp_105963 // pp_105964 // pp_169789 // pp_169788 // pp_25489 // pp_169783 // pp_169782 // pp_169781 // pp_169780 //
GO:0044699	P	single-organism process	30	59	27314	90812	0.015	0.11	// pp_46059 // pp_78941 // pp_153217 // pp_89273 // pp_203818 // pp_95740 // pp_214938 // pp_131111 // pp_144272 // pp_86998 // pp_202504 // pp_215354 // pp_135094 // pp_199208 // pp_72737 // pp_66210 // pp_202505 // pp_78939 // pp_211715 // pp_72739 // pp_87002 // pp_116289 // pp_107624 // pp_41646 // pp_124759 // pp_56745 // pp_197390 // pp_162587 // pp_179647 // pp_149838	// pp_28707 // pp_112824 // pp_112825 // pp_112823 // pp_202179 // pp_27888 // pp_25489 // pp_25487 // pp_184100 // pp_237891 // pp_237893 // pp_184108 // pp_184109 // pp_198429 // pp_237898 // pp_239677 // pp_239676 // pp_226183 // pp_226185 // pp_226184
GO:0009628	P	response to abiotic stimulus	5	59	2649	90812	0.035	0.25	// pp_57702 // pp_57703 // pp_57706 // pp_183462 // pp_202505	// pp_178459 // pp_74186 // pp_136379 // pp_178458 // pp_218631 // pp_178457 // pp_112154 // pp_195924 // pp_83446 // pp_83447 // pp_141911 // pp_141913 // pp_83448 // pp_83449 // pp_108664 // pp_219228 // pp_219227 // pp_218171 // pp_218170 // pp_51643 /
GO:0071704	P	organic substance metabolic process	38	59	39437	90812	0.038	0.27	// pp_46059 // pp_104902 // pp_78941 // pp_153217 // pp_227218 // pp_231700 // pp_67822 // pp_95740 // pp_214938 // pp_131111 // pp_144272 // pp_183462 // pp_104906 // pp_128974 // pp_119746 // pp_215354 // pp_135094 // pp_116289 // pp_78939 // pp_162587 // pp_72739 // pp_89273 // pp_211715 // pp_107624 // pp_231699 // pp_124913 // pp_124915 // pp_124914 // pp_124916 // pp_57702 // pp_57703 // pp…	// pp_24283 // pp_28707 // pp_42382 // pp_14983 // pp_25777 // pp_191027 // pp_25772 // pp_29253 // pp_112824 // pp_112825 // pp_52666 // pp_112823 // pp_74051 // pp_105963 // pp_105964 // pp_169789 // pp_169788 // pp_25489 // pp_169783 // pp_169782 // pp
GO:0042221	P	response to chemical	7	59	4645	90812	0.041	0.28	// pp_57702 // pp_57703 // pp_57706 // pp_202505 // pp_153216 // pp_153217 // pp_124759	// pp_178459 // pp_201173 // pp_169305 // pp_169304 // pp_169303 // pp_178458 // pp_178457 // pp_169308 // pp_148629 // pp_177108 // pp_177109 // pp_117855 // pp_138652 // pp_65929 // pp_63345 // pp_78248 // pp_246939 // pp_112824 // pp_112825 // pp_10866
GO:0044763	P	single-organism cellular process	20	59	18797	90812	0.043	0.29	// pp_46059 // pp_66210 // pp_78941 // pp_78939 // pp_179647 // pp_211715 // pp_153217 // pp_124759 // pp_72739 // pp_215354 // pp_197390 // pp_56745 // pp_89273 // pp_116289 // pp_95740 // pp_214938 // pp_131111 // pp_144272 // pp_41646 // pp_149838	// pp_71481 // pp_71483 // pp_71485 // pp_89968 // pp_89965 // pp_218631 // pp_137460 // pp_111489 // pp_14454 // pp_3676 // pp_111486 // pp_111485 // pp_111484 // pp_219723 // pp_112824 // pp_112825 // pp_112823 // pp_134684 // pp_134680 // pp_134681 //
GO:0016043	P	cellular component organization	9	59	7015	90812	0.053	0.35	// pp_66210 // pp_179647 // pp_227218 // pp_56745 // pp_183462 // pp_124913 // pp_124915 // pp_124914 // pp_124916	// pp_188304 // pp_188305 // pp_89968 // pp_188300 // pp_188301 // pp_89965 // pp_3676 // pp_70570 // pp_56495 // pp_56494 // pp_56496 // pp_108485 // pp_209572 // pp_133302 // pp_133303 // pp_184108 // pp_184109 // pp_233539 // pp_86885 // pp_139886 // p
GO:0044238	P	primary metabolic process	35	59	37335	90812	0.055	0.36	// pp_46059 // pp_104902 // pp_78941 // pp_153217 // pp_227218 // pp_231700 // pp_119746 // pp_95740 // pp_214938 // pp_144272 // pp_183462 // pp_104906 // pp_128974 // pp_67822 // pp_215354 // pp_135094 // pp_116289 // pp_78939 // pp_89273 // pp_211715 // pp_107624 // pp_231699 // pp_124913 // pp_124915 // pp_124914 // pp_124916 // pp_57702 // pp_57703 // pp_192974 // pp_57706 // pp_124759 // pp…	// pp_24283 // pp_28707 // pp_42382 // pp_14983 // pp_25777 // pp_191027 // pp_25772 // pp_29253 // pp_112824 // pp_112825 // pp_52666 // pp_112823 // pp_74051 // pp_105963 // pp_105964 // pp_169789 // pp_169788 // pp_25489 // pp_169783 // pp_169782 // pp
GO:0019538	P	protein metabolic process	15	59	13786	90812	0.057	0.37	// pp_104902 // pp_231699 // pp_104906 // pp_67822 // pp_128974 // pp_192974 // pp_119746 // pp_231700 // pp_89273 // pp_227218 // pp_124914 // pp_127695 // pp_124915 // pp_124913 // pp_124916	// pp_250391 // pp_169306 // pp_250392 // pp_25777 // pp_25772 // pp_107610 // pp_107613 // pp_239492 // pp_74058 // pp_245787 // pp_3518 // pp_149693 // pp_149692 // pp_51643 // pp_149690 // pp_51645 // pp_51644 // pp_51647 // pp_51646 // pp_238567 // pp
GO:0009987	P	cellular process	43	59	47241	90812	0.058	0.37	// pp_46059 // pp_128974 // pp_78941 // pp_153216 // pp_153217 // pp_227218 // pp_231700 // pp_67822 // pp_95740 // pp_214938 // pp_131111 // pp_144272 // pp_41646 // pp_183462 // pp_124915 // pp_162587 // pp_119746 // pp_215354 // pp_135094 // pp_116289 // pp_66210 // pp_202505 // pp_78939 // pp_72739 // pp_89273 // pp_211715 // pp_107624 // pp_231699 // pp_124913 // pp_98570 // pp_124914 // pp_…	// pp_87966 // pp_24283 // pp_28707 // pp_14983 // pp_122007 // pp_25777 // pp_191027 // pp_25772 // pp_112824 // pp_112825 // pp_52666 // pp_112823 // pp_202179 // pp_74051 // pp_105963 // pp_105964 // pp_169789 // pp_169788 // pp_25489 // pp_169783 // p
GO:0044267	P	cellular protein metabolic process	13	59	11662	90812	0.062	0.39	// pp_192974 // pp_231699 // pp_128974 // pp_67822 // pp_231700 // pp_89273 // pp_119746 // pp_124914 // pp_127695 // pp_124915 // pp_124913 // pp_227218 // pp_124916	// pp_250391 // pp_169306 // pp_250392 // pp_107611 // pp_107610 // pp_107613 // pp_239492 // pp_74058 // pp_245787 // pp_149693 // pp_149692 // pp_51643 // pp_149690 // pp_51645 // pp_51644 // pp_51647 // pp_149717 // pp_238567 // pp_209575 // pp_63851 /
GO:0044085	P	cellular component biogenesis	5	59	3154	90812	0.064	0.4	// pp_124913 // pp_124915 // pp_124914 // pp_227218 // pp_124916	// pp_163599 // pp_112309 // pp_52209 // pp_168748 // pp_223250 // pp_112155 // pp_121066 // pp_83447 // pp_70570 // pp_83448 // pp_83449 // pp_215796 // pp_215797 // pp_56495 // pp_56494 // pp_188762 // pp_56496 // pp_188948 // pp_188949 // pp_138594 //
GO:0071840	P	cellular component organization or biogenesis	9	59	7832	90812	0.088	0.55	// pp_66210 // pp_179647 // pp_227218 // pp_56745 // pp_183462 // pp_124913 // pp_124915 // pp_124914 // pp_124916	// pp_188304 // pp_188305 // pp_89968 // pp_188300 // pp_188301 // pp_89965 // pp_3676 // pp_70570 // pp_56495 // pp_56494 // pp_56496 // pp_108485 // pp_209572 // pp_133302 // pp_133303 // pp_184108 // pp_184109 // pp_233539 // pp_86885 // pp_121066 // p
GO:0044248	P	cellular catabolic process	5	59	3668	90812	0.1	0.63	// pp_116289 // pp_231699 // pp_119746 // pp_124759 // pp_231700	// pp_226567 // pp_169306 // pp_169305 // pp_169304 // pp_169303 // pp_179986 // pp_179987 // pp_179988 // pp_179989 // pp_164431 // pp_169309 // pp_17386 // pp_240019 // pp_240018 // pp_221712 // pp_74058 // pp_112824 // pp_112825 // pp_112823 // pp_1346
GO:0006508	P	proteolysis	5	59	3685	90812	0.1	0.63	// pp_104902 // pp_231699 // pp_119746 // pp_104906 // pp_231700	// pp_169307 // pp_193591 // pp_169305 // pp_1174 // pp_169303 // pp_169306 // pp_60317 // pp_218278 // pp_240346 // pp_169309 // pp_169308 // pp_168748 // pp_169304 // pp_99469 // pp_218281 // pp_66815 // pp_25777 // pp_25772 // pp_60387 // pp_14508 // p
GO:0006950	P	response to stress	7	59	5991	90812	0.11	0.67	// pp_57702 // pp_57703 // pp_183462 // pp_78941 // pp_202505 // pp_78939 // pp_57706	// pp_158845 // pp_158846 // pp_148627 // pp_158842 // pp_205224 // pp_158848 // pp_134684 // pp_134685 // pp_134686 // pp_134680 // pp_134682 // pp_134683 // pp_51643 // pp_51645 // pp_51644 // pp_51647 // pp_51646 // pp_14182 // pp_211798 // pp_198935 /
GO:1901362	P	organic cyclic compound biosynthetic process	6	59	7444	90812	0.37	1	// pp_183462 // pp_72739 // pp_215354 // pp_95740 // pp_131111 // pp_179647	// pp_163049 // pp_89968 // pp_89965 // pp_89967 // pp_89966 // pp_3679 // pp_74057 // pp_112824 // pp_112825 // pp_112823 // pp_219170 // pp_169789 // pp_169788 // pp_25489 // pp_169783 // pp_150310 // pp_169781 // pp_169780 // pp_169787 // pp_205114 //
GO:0046483	P	heterocycle metabolic process	15	59	19549	90812	0.33	1	// pp_57702 // pp_46059 // pp_183462 // pp_78941 // pp_78939 // pp_179647 // pp_153217 // pp_124759 // pp_57706 // pp_215354 // pp_89273 // pp_211715 // pp_95740 // pp_214938 // pp_144272	// pp_158845 // pp_24283 // pp_74057 // pp_89968 // pp_158842 // pp_28707 // pp_89965 // pp_89967 // pp_212550 // pp_158848 // pp_158849 // pp_153601 // pp_89347 // pp_47637 // pp_47636 // pp_14983 // pp_47634 // pp_148585 // pp_3679 // pp_121066 // pp_16
GO:0019438	P	aromatic compound biosynthetic process	6	59	7162	90812	0.34	1	// pp_183462 // pp_72739 // pp_215354 // pp_95740 // pp_131111 // pp_179647	// pp_163049 // pp_89968 // pp_89965 // pp_89967 // pp_89966 // pp_3679 // pp_74057 // pp_219170 // pp_169789 // pp_169788 // pp_25489 // pp_169783 // pp_150310 // pp_169781 // pp_169780 // pp_169787 // pp_205114 // pp_205111 // pp_76644 // pp_205112 // p
GO:0044260	P	cellular macromolecule metabolic process	20	59	28393	90812	0.42	1	// pp_57702 // pp_124914 // pp_78939 // pp_183462 // pp_78941 // pp_67822 // pp_179647 // pp_128974 // pp_192974 // pp_119746 // pp_231700 // pp_57706 // pp_89273 // pp_227218 // pp_135094 // pp_231699 // pp_127695 // pp_124915 // pp_124913 // pp_124916	// pp_24283 // pp_28707 // pp_14983 // pp_25777 // pp_191027 // pp_25772 // pp_125 // pp_52666 // pp_74051 // pp_105963 // pp_105964 // pp_169789 // pp_169788 // pp_25489 // pp_169783 // pp_169782 // pp_169781 // pp_169780 // pp_169787 // pp_198422 // pp_
GO:1901360	P	organic cyclic compound metabolic process	17	59	20270	90812	0.21	1	// pp_57702 // pp_46059 // pp_183462 // pp_78941 // pp_78939 // pp_179647 // pp_153217 // pp_124759 // pp_72739 // pp_57706 // pp_215354 // pp_89273 // pp_211715 // pp_95740 // pp_214938 // pp_131111 // pp_144272	// pp_158845 // pp_24283 // pp_74057 // pp_89968 // pp_158842 // pp_28707 // pp_89965 // pp_89967 // pp_212550 // pp_158848 // pp_158849 // pp_153601 // pp_89347 // pp_47637 // pp_47636 // pp_14983 // pp_47634 // pp_148585 // pp_3679 // pp_121066 // pp_16
GO:0016070	P	RNA metabolic process	5	59	10267	90812	0.79	1	// pp_57702 // pp_57706 // pp_183462 // pp_179647 // pp_89273	// pp_163049 // pp_89968 // pp_89965 // pp_89967 // pp_89966 // pp_158849 // pp_153601 // pp_153600 // pp_48504 // pp_14983 // pp_47634 // pp_3679 // pp_164870 // pp_74057 // pp_74051 // pp_74053 // pp_74052 // pp_142617 // pp_56495 // pp_56494 // pp_1795
GO:0050896	P	response to stimulus	11	59	13393	90812	0.28	1	// pp_57702 // pp_57703 // pp_183462 // pp_202505 // pp_78941 // pp_78939 // pp_153216 // pp_153217 // pp_124759 // pp_136239 // pp_57706	// pp_158845 // pp_158846 // pp_174799 // pp_218630 // pp_158842 // pp_74186 // pp_218631 // pp_158848 // pp_131739 // pp_111489 // pp_14454 // pp_111487 // pp_111486 // pp_111485 // pp_111484 // pp_112824 // pp_112825 // pp_112823 // pp_179526 // pp_1795
GO:0006139	P	nucleobase-containing compound metabolic process	14	59	18904	90812	0.38	1	// pp_57702 // pp_46059 // pp_183462 // pp_78941 // pp_78939 // pp_179647 // pp_153217 // pp_89273 // pp_57706 // pp_215354 // pp_211715 // pp_95740 // pp_214938 // pp_144272	// pp_158845 // pp_24283 // pp_74057 // pp_89968 // pp_158842 // pp_28707 // pp_89965 // pp_89967 // pp_212550 // pp_158848 // pp_158849 // pp_153601 // pp_89347 // pp_47637 // pp_47636 // pp_14983 // pp_47634 // pp_148585 // pp_3679 // pp_121066 // pp_16
GO:0006725	P	cellular aromatic compound metabolic process	17	59	19995	90812	0.2	1	// pp_57702 // pp_46059 // pp_183462 // pp_78941 // pp_78939 // pp_179647 // pp_153217 // pp_124759 // pp_72739 // pp_57706 // pp_215354 // pp_89273 // pp_211715 // pp_95740 // pp_214938 // pp_131111 // pp_144272	// pp_158845 // pp_24283 // pp_74057 // pp_89968 // pp_158842 // pp_28707 // pp_89965 // pp_89967 // pp_212550 // pp_158848 // pp_158849 // pp_153601 // pp_89347 // pp_47637 // pp_47636 // pp_14983 // pp_47634 // pp_148585 // pp_3679 // pp_121066 // pp_16
GO:0043170	P	macromolecule metabolic process	22	59	31088	90812	0.41	1	// pp_104902 // pp_78941 // pp_227218 // pp_231700 // pp_119746 // pp_183462 // pp_104906 // pp_128974 // pp_67822 // pp_135094 // pp_78939 // pp_231699 // pp_124913 // pp_124915 // pp_124914 // pp_124916 // pp_57702 // pp_192974 // pp_57706 // pp_89273 // pp_127695 // pp_179647	// pp_24283 // pp_28707 // pp_14983 // pp_25777 // pp_191027 // pp_25772 // pp_125 // pp_52666 // pp_74051 // pp_105963 // pp_105964 // pp_169789 // pp_169788 // pp_25489 // pp_169783 // pp_169782 // pp_169781 // pp_169780 // pp_169787 // pp_198422 // pp_
GO:0090304	P	nucleic acid metabolic process	7	59	17582	90812	0.93	1	// pp_57702 // pp_57706 // pp_78941 // pp_78939 // pp_89273 // pp_183462 // pp_179647	// pp_158845 // pp_24283 // pp_74057 // pp_89968 // pp_158842 // pp_28707 // pp_89965 // pp_89967 // pp_212550 // pp_158848 // pp_158849 // pp_153601 // pp_153600 // pp_47637 // pp_47636 // pp_14983 // pp_47634 // pp_28879 // pp_3679 // pp_164874 // pp_16
GO:0006796	P	phosphate-containing compound metabolic process	6	59	8382	90812	0.47	1	// pp_46059 // pp_153217 // pp_211715 // pp_95740 // pp_214938 // pp_144272	// pp_250390 // pp_250394 // pp_149693 // pp_149692 // pp_149691 // pp_149690 // pp_149696 // pp_149695 // pp_149694 // pp_169786 // pp_169785 // pp_198429 // pp_237898 // pp_215084 // pp_161779 // pp_106051 // pp_203783 // pp_161772 // pp_161773 // pp_16
GO:0006793	P	phosphorus metabolic process	6	59	8442	90812	0.48	1	// pp_46059 // pp_153217 // pp_211715 // pp_95740 // pp_214938 // pp_144272	// pp_250390 // pp_250394 // pp_134682 // pp_149693 // pp_149692 // pp_149691 // pp_149690 // pp_149696 // pp_149695 // pp_149694 // pp_169786 // pp_169785 // pp_198429 // pp_237898 // pp_215084 // pp_161779 // pp_106051 // pp_203783 // pp_161772 // pp_16
GO:0016620	F	oxidoreductase activity, acting on the aldehyde or oxo group of donors, NAD or NADP as acceptor	10	59	532	90812	1e-11	1.8e-09	// pp_57702 // pp_72737 // pp_57706 // pp_202505 // pp_202504 // pp_72739 // pp_87002 // pp_57703 // pp_199208 // pp_86998	// pp_212538 // pp_82995 // pp_82996 // pp_100111 // pp_7571 // pp_175769 // pp_196253 // pp_196252 // pp_28707 // pp_196257 // pp_230768 // pp_82901 // pp_230766 // pp_230767 // pp_230764 // pp_230765 // pp_216440 // pp_187270 // pp_131081 // pp_201451 // pp_201452 // pp_131082 // pp_208206 // pp_250948 // pp_208204 // pp_208205 // pp_208202 // pp_208203 // pp_208201 // pp_193338 // pp_195350 //…
GO:0016903	F	oxidoreductase activity, acting on the aldehyde or oxo group of donors	10	59	590	90812	2.8e-11	2.5e-09	// pp_57702 // pp_72737 // pp_57706 // pp_202505 // pp_202504 // pp_72739 // pp_87002 // pp_57703 // pp_199208 // pp_86998	// pp_212538 // pp_82995 // pp_82996 // pp_100111 // pp_7571 // pp_30993 // pp_175769 // pp_206764 // pp_206763 // pp_206762 // pp_196253 // pp_196252 // pp_28707 // pp_196257 // pp_230768 // pp_82901 // pp_230766 // pp_230767 // pp_230764 // pp_230765 // pp_216440 // pp_218171 // pp_218170 // pp_218172 // pp_187270 // pp_131081 // pp_201451 // pp_201452 // pp_131082 // pp_208206 // pp_250948 // …
GO:0005198	F	structural molecule activity	10	59	1777	90812	8e-07	4.7e-05	// pp_192974 // pp_231699 // pp_227218 // pp_231700 // pp_56745 // pp_66210 // pp_124913 // pp_124915 // pp_124914 // pp_124916	// pp_28251 // pp_159188 // pp_83446 // pp_83447 // pp_70570 // pp_184214 // pp_184215 // pp_184216 // pp_83448 // pp_83449 // pp_184212 // pp_184213 // pp_66310 // pp_218173 // pp_218174 // pp_183977 // pp_203972 // pp_107729 // pp_107728 // pp_107727 // pp_133302 // pp_40381 // pp_236124 // pp_192132 // pp_74520 // pp_192130 // pp_192131 // pp_50686 // pp_179278 // pp_179279 // pp_179272 // pp_…
GO:0016491	F	oxidoreductase activity	18	59	6894	90812	5.3e-06	0.00023	// pp_57702 // pp_46059 // pp_57706 // pp_136239 // pp_202505 // pp_72737 // pp_153216 // pp_153217 // pp_72739 // pp_87002 // pp_197390 // pp_203818 // pp_57703 // pp_107624 // pp_199208 // pp_162587 // pp_202504 // pp_86998	// pp_148627 // pp_28707 // pp_218631 // pp_95704 // pp_95705 // pp_111333 // pp_111335 // pp_111334 // pp_95702 // pp_111336 // pp_112824 // pp_112825 // pp_134688 // pp_134689 // pp_112823 // pp_179526 // pp_179527 // pp_179524 // pp_179525 // pp_179523
GO:0003735	F	structural constituent of ribosome	8	59	1499	90812	1.3e-05	0.00047	// pp_192974 // pp_231699 // pp_227218 // pp_231700 // pp_124913 // pp_124915 // pp_124914 // pp_124916	// pp_28251 // pp_159188 // pp_83446 // pp_83447 // pp_190510 // pp_83448 // pp_83449 // pp_66310 // pp_183977 // pp_203972 // pp_107729 // pp_107728 // pp_107727 // pp_40381 // pp_236124 // pp_74521 // pp_74520 // pp_192130 // pp_192131 // pp_50686 // pp_179278 // pp_179279 // pp_179272 // pp_179273 // pp_179270 // pp_179271 // pp_179276 // pp_179277 // pp_179274 // pp_179275 // pp_237305 // pp_…
GO:0003924	F	GTPase activity	5	59	866	90812	0.00036	0.011	// pp_56745 // pp_127695 // pp_128974 // pp_66210 // pp_67822	// pp_160447 // pp_150320 // pp_111489 // pp_111488 // pp_111487 // pp_111486 // pp_111485 // pp_111484 // pp_202068 // pp_115326 // pp_115324 // pp_115325 // pp_115322 // pp_115323 // pp_75854 // pp_115321 // pp_86818 // pp_4246 // pp_128975 // pp_128974 // pp_128973 // pp_128972 // pp_128971 // pp_128970 // pp_188940 // pp_188941 // pp_188942 // pp_188943 // pp_188944 // pp_188945 // pp_10789 /…
GO:0005525	F	GTP binding	5	59	1058	90812	0.00087	0.018	// pp_56745 // pp_127695 // pp_128974 // pp_66210 // pp_67822	// pp_159041 // pp_159040 // pp_160447 // pp_152000 // pp_150320 // pp_101583 // pp_111489 // pp_101584 // pp_111487 // pp_111486 // pp_37939 // pp_111484 // pp_202068 // pp_115326 // pp_115324 // pp_115325 // pp_115322 // pp_4988 // pp_75854 // pp_115321 // pp_86818 // pp_4246 // pp_128975 // pp_128974 // pp_128973 // pp_128972 // pp_128971 // pp_128970 // pp_188940 // pp_188941 // pp_188942 // …
GO:0019001	F	guanyl nucleotide binding	5	59	1071	90812	0.00092	0.018	// pp_56745 // pp_127695 // pp_128974 // pp_66210 // pp_67822	// pp_159041 // pp_159040 // pp_160447 // pp_152000 // pp_150320 // pp_101583 // pp_111489 // pp_101584 // pp_111487 // pp_111486 // pp_37939 // pp_111484 // pp_202068 // pp_115326 // pp_115324 // pp_115325 // pp_115322 // pp_4988 // pp_75854 // pp_115321 // pp_86818 // pp_4246 // pp_128975 // pp_128974 // pp_128973 // pp_128972 // pp_128971 // pp_128970 // pp_188940 // pp_188941 // pp_188942 // …
GO:0032561	F	guanyl ribonucleotide binding	5	59	1061	90812	0.00088	0.018	// pp_56745 // pp_127695 // pp_128974 // pp_66210 // pp_67822	// pp_159041 // pp_159040 // pp_160447 // pp_152000 // pp_150320 // pp_101583 // pp_111489 // pp_101584 // pp_111487 // pp_111486 // pp_37939 // pp_111484 // pp_202068 // pp_115326 // pp_115324 // pp_115325 // pp_115322 // pp_4988 // pp_75854 // pp_115321 // pp_86818 // pp_4246 // pp_128975 // pp_128974 // pp_128973 // pp_128972 // pp_128971 // pp_128970 // pp_188940 // pp_188941 // pp_188942 // …
GO:0048037	F	cofactor binding	5	59	1609	90812	0.0052	0.092	// pp_46059 // pp_153217 // pp_197390 // pp_124759 // pp_219120	// pp_188712 // pp_141910 // pp_16636 // pp_188764 // pp_188765 // pp_188766 // pp_188767 // pp_188760 // pp_188761 // pp_188762 // pp_188763 // pp_179526 // pp_179527 // pp_179524 // pp_179525 // pp_69332 // pp_69333 // pp_66047 // pp_69331 // pp_131086 // pp_131081 // pp_123606 // pp_131083 // pp_131082 // pp_91061 // pp_84000 // pp_165279 // pp_165278 // pp_237891 // pp_108000 // pp_237893 // …
GO:0016818	F	hydrolase activity, acting on acid anhydrides, in phosphorus-containing anhydrides	7	59	3722	90812	0.015	0.17	// pp_66210 // pp_128974 // pp_67822 // pp_234065 // pp_95740 // pp_56745 // pp_127695	// pp_178459 // pp_118544 // pp_239680 // pp_158842 // pp_178458 // pp_80638 // pp_178457 // pp_42286 // pp_111489 // pp_200278 // pp_200277 // pp_200276 // pp_119492 // pp_119493 // pp_15454 // pp_202068 // pp_115701 // pp_115326 // pp_115324 // pp_11532
GO:0016817	F	hydrolase activity, acting on acid anhydrides	7	59	3738	90812	0.015	0.17	// pp_66210 // pp_128974 // pp_67822 // pp_234065 // pp_95740 // pp_56745 // pp_127695	// pp_178459 // pp_118544 // pp_239680 // pp_158842 // pp_178458 // pp_80638 // pp_178457 // pp_42286 // pp_111489 // pp_200278 // pp_200277 // pp_119491 // pp_119492 // pp_119493 // pp_15454 // pp_202068 // pp_115701 // pp_115326 // pp_115324 // pp_11532
GO:0003723	F	RNA binding	8	59	4597	90812	0.015	0.17	// pp_234014 // pp_128974 // pp_67822 // pp_124914 // pp_127695 // pp_124915 // pp_124913 // pp_124916	// pp_202314 // pp_60317 // pp_155117 // pp_37931 // pp_37930 // pp_223250 // pp_119491 // pp_119492 // pp_6501 // pp_126816 // pp_131379 // pp_131378 // pp_226963 // pp_58759 // pp_83447 // pp_239853 // pp_239852 // pp_239851 // pp_239850 // pp_184210 //
GO:0016462	F	pyrophosphatase activity	7	59	3687	90812	0.014	0.17	// pp_66210 // pp_128974 // pp_67822 // pp_234065 // pp_95740 // pp_56745 // pp_127695	// pp_178459 // pp_118544 // pp_239680 // pp_158842 // pp_178458 // pp_80638 // pp_178457 // pp_42286 // pp_111489 // pp_200278 // pp_200277 // pp_200276 // pp_119492 // pp_119493 // pp_15454 // pp_202068 // pp_115701 // pp_115326 // pp_115324 // pp_11532
GO:0017111	F	nucleoside-triphosphatase activity	7	59	3512	90812	0.011	0.17	// pp_66210 // pp_128974 // pp_67822 // pp_234065 // pp_95740 // pp_56745 // pp_127695	// pp_178459 // pp_118544 // pp_239680 // pp_158842 // pp_178458 // pp_80638 // pp_178457 // pp_42286 // pp_111489 // pp_200278 // pp_200277 // pp_200276 // pp_119492 // pp_119493 // pp_15454 // pp_115701 // pp_115326 // pp_115324 // pp_115325 // pp_11532
GO:0036094	F	small molecule binding	19	59	15281	90812	0.013	0.17	// pp_57702 // pp_46059 // pp_153217 // pp_66210 // pp_162587 // pp_57703 // pp_128974 // pp_124759 // pp_56745 // pp_89273 // pp_215354 // pp_197390 // pp_234065 // pp_67822 // pp_211715 // pp_95740 // pp_57706 // pp_127695 // pp_144272	// pp_115700 // pp_174799 // pp_158842 // pp_142311 // pp_137460 // pp_111489 // pp_111488 // pp_111487 // pp_111486 // pp_111485 // pp_111484 // pp_115701 // pp_250394 // pp_177292 // pp_177293 // pp_177290 // pp_177291 // pp_40941 // pp_177294 // pp_131
GO:0035639	F	purine ribonucleoside triphosphate binding	12	59	8513	90812	0.017	0.18	// pp_46059 // pp_66210 // pp_128974 // pp_67822 // pp_215354 // pp_234065 // pp_89273 // pp_211715 // pp_95740 // pp_56745 // pp_127695 // pp_144272	// pp_72706 // pp_158842 // pp_111489 // pp_111488 // pp_111487 // pp_111486 // pp_111485 // pp_111484 // pp_115701 // pp_250394 // pp_177292 // pp_177293 // pp_177290 // pp_177291 // pp_74058 // pp_177294 // pp_113424 // pp_115702 // pp_113422 // pp_2788
GO:0003824	F	catalytic activity	40	59	39855	90812	0.023	0.23	// pp_46059 // pp_104902 // pp_104906 // pp_153216 // pp_153217 // pp_89273 // pp_203818 // pp_95740 // pp_214938 // pp_131111 // pp_144272 // pp_86998 // pp_128974 // pp_67822 // pp_215354 // pp_234065 // pp_135094 // pp_116289 // pp_227650 // pp_72737 // pp_66210 // pp_202505 // pp_162587 // pp_211715 // pp_72739 // pp_87002 // pp_199208 // pp_107624 // pp_202504 // pp_41646 // pp_57702 // pp_5…	// pp_28707 // pp_111333 // pp_111335 // pp_111334 // pp_111336 // pp_25777 // pp_25772 // pp_210227 // pp_29253 // pp_16636 // pp_112824 // pp_112825 // pp_112823 // pp_202179 // pp_27888 // pp_105963 // pp_105965 // pp_105964 // pp_148587 // pp_169786 /
GO:0000166	F	nucleotide binding	17	59	14988	90812	0.035	0.31	// pp_57702 // pp_46059 // pp_153217 // pp_66210 // pp_57703 // pp_56745 // pp_128974 // pp_67822 // pp_215354 // pp_197390 // pp_234065 // pp_89273 // pp_211715 // pp_95740 // pp_57706 // pp_127695 // pp_144272	// pp_115700 // pp_174799 // pp_158842 // pp_142311 // pp_137460 // pp_111489 // pp_111488 // pp_111487 // pp_111486 // pp_111485 // pp_111484 // pp_115701 // pp_250394 // pp_177292 // pp_177293 // pp_177290 // pp_177291 // pp_40941 // pp_177294 // pp_131
GO:1901265	F	nucleoside phosphate binding	17	59	14988	90812	0.035	0.31	// pp_57702 // pp_46059 // pp_153217 // pp_66210 // pp_57703 // pp_56745 // pp_128974 // pp_67822 // pp_215354 // pp_197390 // pp_234065 // pp_89273 // pp_211715 // pp_95740 // pp_57706 // pp_127695 // pp_144272	// pp_115700 // pp_174799 // pp_158842 // pp_142311 // pp_137460 // pp_111489 // pp_111488 // pp_111487 // pp_111486 // pp_111485 // pp_111484 // pp_115701 // pp_250394 // pp_177292 // pp_177293 // pp_177290 // pp_177291 // pp_40941 // pp_177294 // pp_131
GO:0005515	F	protein binding	10	59	8590	90812	0.072	0.61	// pp_57702 // pp_57703 // pp_183462 // pp_78941 // pp_78939 // pp_119746 // pp_231700 // pp_57706 // pp_231699 // pp_179647	// pp_188304 // pp_188305 // pp_188303 // pp_188300 // pp_188301 // pp_3679 // pp_85092 // pp_70570 // pp_108489 // pp_108488 // pp_51643 // pp_51645 // pp_51644 // pp_51647 // pp_108480 // pp_108482 // pp_108485 // pp_108484 // pp_108487 // pp_108486 //
GO:0032549	F	ribonucleoside binding	12	59	12568	90812	0.15	0.96	// pp_46059 // pp_66210 // pp_128974 // pp_67822 // pp_215354 // pp_234065 // pp_89273 // pp_211715 // pp_95740 // pp_56745 // pp_127695 // pp_144272	// pp_115700 // pp_174799 // pp_158842 // pp_137460 // pp_111489 // pp_111488 // pp_111487 // pp_111486 // pp_111485 // pp_111484 // pp_115701 // pp_250394 // pp_177292 // pp_177293 // pp_177290 // pp_177291 // pp_40941 // pp_177294 // pp_131738 // pp_113
GO:0017076	F	purine nucleotide binding	12	59	12647	90812	0.15	0.96	// pp_46059 // pp_66210 // pp_128974 // pp_67822 // pp_215354 // pp_234065 // pp_89273 // pp_211715 // pp_95740 // pp_56745 // pp_127695 // pp_144272	// pp_115700 // pp_174799 // pp_158842 // pp_142311 // pp_137460 // pp_111489 // pp_111488 // pp_111487 // pp_111486 // pp_111485 // pp_111484 // pp_115701 // pp_250394 // pp_177292 // pp_177293 // pp_177290 // pp_177291 // pp_40941 // pp_177294 // pp_131
GO:0016787	F	hydrolase activity	14	59	15116	90812	0.15	0.96	// pp_104902 // pp_66210 // pp_104906 // pp_58606 // pp_128974 // pp_67822 // pp_234065 // pp_135094 // pp_211715 // pp_95740 // pp_56745 // pp_127695 // pp_144272 // pp_41646	// pp_115700 // pp_158845 // pp_158846 // pp_158842 // pp_214546 // pp_158848 // pp_158849 // pp_153601 // pp_153600 // pp_48504 // pp_14983 // pp_47634 // pp_111489 // pp_111488 // pp_111487 // pp_111486 // pp_111485 // pp_111484 // pp_95708 // pp_95709
GO:0032555	F	purine ribonucleotide binding	12	59	12610	90812	0.15	0.96	// pp_46059 // pp_66210 // pp_128974 // pp_67822 // pp_215354 // pp_234065 // pp_89273 // pp_211715 // pp_95740 // pp_56745 // pp_127695 // pp_144272	// pp_115700 // pp_174799 // pp_158842 // pp_142311 // pp_137460 // pp_111489 // pp_111488 // pp_111487 // pp_111486 // pp_111485 // pp_111484 // pp_115701 // pp_250394 // pp_177292 // pp_177293 // pp_177290 // pp_177291 // pp_40941 // pp_177294 // pp_131
GO:0032550	F	purine ribonucleoside binding	12	59	12547	90812	0.15	0.96	// pp_46059 // pp_66210 // pp_128974 // pp_67822 // pp_215354 // pp_234065 // pp_89273 // pp_211715 // pp_95740 // pp_56745 // pp_127695 // pp_144272	// pp_115700 // pp_174799 // pp_158842 // pp_137460 // pp_111489 // pp_111488 // pp_111487 // pp_111486 // pp_111485 // pp_111484 // pp_115701 // pp_250394 // pp_177292 // pp_177293 // pp_177290 // pp_177291 // pp_40941 // pp_177294 // pp_131738 // pp_113
GO:0032553	F	ribonucleotide binding	12	59	12744	90812	0.16	0.96	// pp_46059 // pp_66210 // pp_128974 // pp_67822 // pp_215354 // pp_234065 // pp_89273 // pp_211715 // pp_95740 // pp_56745 // pp_127695 // pp_144272	// pp_115700 // pp_174799 // pp_158842 // pp_142311 // pp_137460 // pp_111489 // pp_111488 // pp_111487 // pp_111486 // pp_111485 // pp_111484 // pp_115701 // pp_250394 // pp_177292 // pp_177293 // pp_177290 // pp_177291 // pp_40941 // pp_177294 // pp_131
GO:0001883	F	purine nucleoside binding	12	59	12547	90812	0.15	0.96	// pp_46059 // pp_66210 // pp_128974 // pp_67822 // pp_215354 // pp_234065 // pp_89273 // pp_211715 // pp_95740 // pp_56745 // pp_127695 // pp_144272	// pp_115700 // pp_174799 // pp_158842 // pp_137460 // pp_111489 // pp_111488 // pp_111487 // pp_111486 // pp_111485 // pp_111484 // pp_115701 // pp_250394 // pp_177292 // pp_177293 // pp_177290 // pp_177291 // pp_40941 // pp_177294 // pp_131738 // pp_113
GO:0001882	F	nucleoside binding	12	59	12568	90812	0.15	0.96	// pp_46059 // pp_66210 // pp_128974 // pp_67822 // pp_215354 // pp_234065 // pp_89273 // pp_211715 // pp_95740 // pp_56745 // pp_127695 // pp_144272	// pp_115700 // pp_174799 // pp_158842 // pp_137460 // pp_111489 // pp_111488 // pp_111487 // pp_111486 // pp_111485 // pp_111484 // pp_115701 // pp_250394 // pp_177292 // pp_177293 // pp_177290 // pp_177291 // pp_40941 // pp_177294 // pp_131738 // pp_113
GO:0097367	F	carbohydrate derivative binding	12	59	12878	90812	0.17	0.97	// pp_46059 // pp_66210 // pp_128974 // pp_67822 // pp_215354 // pp_234065 // pp_89273 // pp_211715 // pp_95740 // pp_56745 // pp_127695 // pp_144272	// pp_115700 // pp_174799 // pp_158842 // pp_142311 // pp_137460 // pp_111489 // pp_111488 // pp_111487 // pp_111486 // pp_111485 // pp_111484 // pp_115701 // pp_250394 // pp_177292 // pp_177293 // pp_177290 // pp_177291 // pp_40941 // pp_177294 // pp_131
GO:1901363	F	heterocyclic compound binding	25	59	34176	90812	0.35	1	// pp_46059 // pp_78941 // pp_153217 // pp_95740 // pp_144272 // pp_128974 // pp_67822 // pp_215354 // pp_234065 // pp_234014 // pp_66210 // pp_78939 // pp_211715 // pp_124913 // pp_124915 // pp_124914 // pp_124916 // pp_57702 // pp_57703 // pp_57706 // pp_89273 // pp_56745 // pp_197390 // pp_127695 // pp_179647	// pp_24283 // pp_28707 // pp_14983 // pp_25777 // pp_191027 // pp_25772 // pp_125 // pp_52666 // pp_27888 // pp_25489 // pp_9404 // pp_198422 // pp_198423 // pp_237891 // pp_198427 // pp_198424 // pp_198425 // pp_198429 // pp_192644 // pp_214077 // pp_54
GO:0046872	F	metal ion binding	12	59	14141	90812	0.24	1	// pp_46059 // pp_162587 // pp_98570 // pp_153217 // pp_124759 // pp_215354 // pp_203818 // pp_211715 // pp_107624 // pp_214938 // pp_144272 // pp_149838	// pp_219353 // pp_24283 // pp_188305 // pp_244616 // pp_219357 // pp_188300 // pp_188301 // pp_219358 // pp_219359 // pp_188304 // pp_47637 // pp_47636 // pp_43994 // pp_95700 // pp_95701 // pp_95702 // pp_148628 // pp_3676 // pp_164872 // pp_47638 // pp
GO:0005488	F	binding	38	59	50336	90812	0.27	1	// pp_46059 // pp_128974 // pp_78941 // pp_219120 // pp_153217 // pp_231700 // pp_67822 // pp_203818 // pp_95740 // pp_214938 // pp_144272 // pp_183462 // pp_124915 // pp_162587 // pp_119746 // pp_215354 // pp_234065 // pp_234014 // pp_66210 // pp_78939 // pp_89273 // pp_211715 // pp_107624 // pp_231699 // pp_124913 // pp_98570 // pp_124914 // pp_124916 // pp_57702 // pp_57703 // pp_57706 // pp_1…	// pp_219353 // pp_24283 // pp_219357 // pp_28707 // pp_219358 // pp_219359 // pp_205835 // pp_219350 // pp_42382 // pp_14983 // pp_25777 // pp_191027 // pp_25772 // pp_16636 // pp_112824 // pp_112825 // pp_52666 // pp_112823 // pp_202179 // pp_27888 // p
GO:0003676	F	nucleic acid binding	11	59	18822	90812	0.67	1	// pp_234014 // pp_78941 // pp_78939 // pp_179647 // pp_128974 // pp_67822 // pp_124914 // pp_127695 // pp_124915 // pp_124913 // pp_124916	// pp_204651 // pp_158845 // pp_24283 // pp_74057 // pp_244616 // pp_89968 // pp_158842 // pp_28707 // pp_89965 // pp_89967 // pp_212550 // pp_158848 // pp_153602 // pp_153601 // pp_153600 // pp_47637 // pp_47636 // pp_14983 // pp_47634 // pp_14456 // pp_
GO:0005524	F	ATP binding	7	59	7484	90812	0.24	1	// pp_46059 // pp_89273 // pp_215354 // pp_234065 // pp_211715 // pp_95740 // pp_144272	// pp_72706 // pp_158842 // pp_115701 // pp_250394 // pp_177292 // pp_177293 // pp_177290 // pp_177291 // pp_74058 // pp_177294 // pp_113424 // pp_115702 // pp_113422 // pp_27888 // pp_149693 // pp_149692 // pp_149691 // pp_149690 // pp_149696 // pp_14969
GO:0043169	F	cation binding	12	59	14212	90812	0.25	1	// pp_46059 // pp_162587 // pp_98570 // pp_153217 // pp_124759 // pp_215354 // pp_203818 // pp_211715 // pp_107624 // pp_214938 // pp_144272 // pp_149838	// pp_219353 // pp_24283 // pp_188305 // pp_244616 // pp_219357 // pp_188300 // pp_188301 // pp_219358 // pp_219359 // pp_188304 // pp_47637 // pp_47636 // pp_43994 // pp_95700 // pp_95701 // pp_95702 // pp_148628 // pp_3676 // pp_164872 // pp_47638 // pp
GO:0097159	F	organic cyclic compound binding	25	59	34221	90812	0.35	1	// pp_46059 // pp_78941 // pp_153217 // pp_95740 // pp_144272 // pp_128974 // pp_67822 // pp_215354 // pp_234065 // pp_234014 // pp_66210 // pp_78939 // pp_211715 // pp_124913 // pp_124915 // pp_124914 // pp_124916 // pp_57702 // pp_57703 // pp_57706 // pp_89273 // pp_56745 // pp_197390 // pp_127695 // pp_179647	// pp_24283 // pp_28707 // pp_14983 // pp_25777 // pp_191027 // pp_25772 // pp_125 // pp_52666 // pp_27888 // pp_25489 // pp_9404 // pp_198422 // pp_198423 // pp_237891 // pp_198427 // pp_198424 // pp_198425 // pp_198429 // pp_192644 // pp_214077 // pp_54
GO:0032559	F	adenyl ribonucleotide binding	7	59	11574	90812	0.63	1	// pp_46059 // pp_89273 // pp_215354 // pp_234065 // pp_211715 // pp_95740 // pp_144272	// pp_115700 // pp_174799 // pp_158842 // pp_142311 // pp_137460 // pp_115701 // pp_250394 // pp_177292 // pp_177293 // pp_177290 // pp_177291 // pp_40941 // pp_177294 // pp_131738 // pp_113424 // pp_115702 // pp_113422 // pp_27888 // pp_149693 // pp_1496
GO:0016740	F	transferase activity	7	59	15434	90812	0.86	1	// pp_124759 // pp_211715 // pp_116289 // pp_131111 // pp_144272 // pp_227650 // pp_149838	// pp_204926 // pp_210227 // pp_210226 // pp_239493 // pp_250393 // pp_133260 // pp_28879 // pp_121066 // pp_164870 // pp_250394 // pp_74057 // pp_239492 // pp_74058 // pp_44922 // pp_56497 // pp_210228 // pp_56499 // pp_56498 // pp_149693 // pp_138499 //
GO:0043167	F	ion binding	13	59	15047	90812	0.22	1	// pp_46059 // pp_162587 // pp_219120 // pp_153217 // pp_124759 // pp_98570 // pp_215354 // pp_203818 // pp_211715 // pp_107624 // pp_214938 // pp_144272 // pp_149838	// pp_219353 // pp_24283 // pp_188305 // pp_244616 // pp_219357 // pp_188300 // pp_188301 // pp_219358 // pp_219359 // pp_188304 // pp_47637 // pp_47636 // pp_43994 // pp_95700 // pp_95701 // pp_95702 // pp_148628 // pp_3676 // pp_164872 // pp_47638 // pp
GO:0030554	F	adenyl nucleotide binding	7	59	11597	90812	0.63	1	// pp_46059 // pp_89273 // pp_215354 // pp_234065 // pp_211715 // pp_95740 // pp_144272	// pp_115700 // pp_174799 // pp_158842 // pp_142311 // pp_137460 // pp_115701 // pp_250394 // pp_177292 // pp_177293 // pp_177290 // pp_177291 // pp_40941 // pp_177294 // pp_131738 // pp_113424 // pp_115702 // pp_113422 // pp_27888 // pp_149693 // pp_1496
GO:0043232	C	intracellular non-membrane-bounded organelle	14	59	5121	90812	2.8e-05	0.0013	// pp_192974 // pp_66210 // pp_78941 // pp_78939 // pp_179647 // pp_227218 // pp_231700 // pp_56745 // pp_183462 // pp_124913 // pp_124916 // pp_124915 // pp_124914 // pp_231699	// pp_158842 // pp_236940 // pp_197852 // pp_155117 // pp_28251 // pp_140123 // pp_129059 // pp_129058 // pp_211312 // pp_159188 // pp_224412 // pp_129057 // pp_203970 // pp_108989 // pp_83446 // pp_83447 // pp_68348 // pp_81827 // pp_190510 // pp_66631 /
GO:0005840	C	ribosome	8	59	1734	90812	3.7e-05	0.0013	// pp_192974 // pp_231699 // pp_227218 // pp_231700 // pp_124913 // pp_124915 // pp_124914 // pp_124916	// pp_28251 // pp_129059 // pp_129058 // pp_159188 // pp_129057 // pp_83446 // pp_83447 // pp_190510 // pp_83448 // pp_83449 // pp_66310 // pp_183977 // pp_203972 // pp_147739 // pp_107729 // pp_107728 // pp_107727 // pp_40381 // pp_236124 // pp_192132 // pp_74520 // pp_192130 // pp_192131 // pp_80838 // pp_80839 // pp_50686 // pp_80837 // pp_179278 // pp_179279 // pp_179272 // pp_179273 // pp_17…
GO:0048046	C	apoplast	6	59	727	90812	1.4e-05	0.0013	// pp_57702 // pp_57703 // pp_49198 // pp_153216 // pp_153217 // pp_57706	// pp_148823 // pp_186234 // pp_186235 // pp_186236 // pp_186237 // pp_186231 // pp_186232 // pp_186233 // pp_192943 // pp_192947 // pp_175769 // pp_192944 // pp_86811 // pp_86812 // pp_86813 // pp_86814 // pp_234266 // pp_86816 // pp_234264 // pp_234269 // pp_234268 // pp_222527 // pp_222526 // pp_145084 // pp_58828 // pp_9914 // pp_222529 // pp_138594 // pp_138595 // pp_138596 // pp_66709 // pp…
GO:0043228	C	non-membrane-bounded organelle	14	59	5121	90812	2.8e-05	0.0013	// pp_192974 // pp_66210 // pp_78941 // pp_78939 // pp_179647 // pp_227218 // pp_231700 // pp_56745 // pp_183462 // pp_124913 // pp_124916 // pp_124915 // pp_124914 // pp_231699	// pp_158842 // pp_236940 // pp_197852 // pp_155117 // pp_28251 // pp_140123 // pp_129059 // pp_129058 // pp_211312 // pp_159188 // pp_224412 // pp_129057 // pp_203970 // pp_108989 // pp_83446 // pp_83447 // pp_68348 // pp_81827 // pp_190510 // pp_66631 /
GO:0009507	C	chloroplast	12	59	4185	90812	6e-05	0.0017	// pp_57702 // pp_57703 // pp_183462 // pp_128974 // pp_124759 // pp_107624 // pp_89273 // pp_197390 // pp_95740 // pp_57706 // pp_131111 // pp_98570	// pp_85441 // pp_109568 // pp_225089 // pp_225088 // pp_57272 // pp_200279 // pp_200278 // pp_3676 // pp_200276 // pp_200275 // pp_200274 // pp_124537 // pp_124536 // pp_124535 // pp_124534 // pp_70570 // pp_96147 // pp_39826 // pp_71551 // pp_71550 // p
GO:0005829	C	cytosol	13	59	4999	90812	8.2e-05	0.0019	// pp_234014 // pp_246181 // pp_124915 // pp_153217 // pp_116289 // pp_227218 // pp_197390 // pp_211715 // pp_214938 // pp_124913 // pp_144272 // pp_124914 // pp_124916	// pp_118946 // pp_179986 // pp_179987 // pp_138226 // pp_236940 // pp_138225 // pp_138222 // pp_138223 // pp_28251 // pp_140123 // pp_188712 // pp_29750 // pp_211313 // pp_111489 // pp_111488 // pp_121066 // pp_111486 // pp_111485 // pp_111484 // pp_2039
GO:0005737	C	cytoplasm	35	59	23135	90812	0.00011	0.002	// pp_46059 // pp_246181 // pp_153216 // pp_153217 // pp_227218 // pp_231700 // pp_89273 // pp_95740 // pp_214938 // pp_131111 // pp_144272 // pp_183462 // pp_124915 // pp_128974 // pp_119746 // pp_135094 // pp_116289 // pp_234014 // pp_66210 // pp_202505 // pp_211715 // pp_199208 // pp_107624 // pp_231699 // pp_124913 // pp_98570 // pp_124914 // pp_124916 // pp_57702 // pp_57703 // pp_192974 // …	// pp_14983 // pp_96254 // pp_29258 // pp_112824 // pp_56322 // pp_56321 // pp_112823 // pp_27888 // pp_253453 // pp_253452 // pp_253451 // pp_253450 // pp_169786 // pp_169785 // pp_90522 // pp_184108 // pp_184109 // pp_198429 // pp_237898 // pp_226185 //
GO:0009536	C	plastid	12	59	4490	90812	0.00011	0.002	// pp_57702 // pp_57703 // pp_183462 // pp_128974 // pp_124759 // pp_107624 // pp_89273 // pp_197390 // pp_95740 // pp_57706 // pp_131111 // pp_98570	// pp_118946 // pp_83274 // pp_85441 // pp_109568 // pp_225089 // pp_246938 // pp_57272 // pp_200279 // pp_200278 // pp_3676 // pp_200276 // pp_200275 // pp_200274 // pp_124537 // pp_124536 // pp_124535 // pp_124534 // pp_70570 // pp_96147 // pp_39826 //
GO:0044445	C	cytosolic part	6	59	1204	90812	0.00021	0.0033	// pp_227218 // pp_214938 // pp_124913 // pp_124915 // pp_124914 // pp_124916	// pp_89287 // pp_113600 // pp_2551 // pp_112169 // pp_247499 // pp_127786 // pp_147738 // pp_28251 // pp_140123 // pp_154679 // pp_215989 // pp_215988 // pp_44980 // pp_94243 // pp_72082 // pp_220807 // pp_15999 // pp_14590 // pp_151849 // pp_215986 // pp_215985 // pp_154673 // pp_184196 // pp_154671 // pp_83447 // pp_154677 // pp_169145 // pp_154675 // pp_236934 // pp_113351 // pp_124915 // pp_…
GO:0044444	C	cytoplasmic part	29	59	19088	90812	0.00029	0.0041	// pp_46059 // pp_246181 // pp_153217 // pp_227218 // pp_231700 // pp_89273 // pp_95740 // pp_214938 // pp_131111 // pp_144272 // pp_183462 // pp_124915 // pp_128974 // pp_135094 // pp_116289 // pp_234014 // pp_211715 // pp_107624 // pp_231699 // pp_124913 // pp_98570 // pp_124914 // pp_124916 // pp_57702 // pp_57703 // pp_192974 // pp_57706 // pp_124759 // pp_197390	// pp_169307 // pp_169306 // pp_153604 // pp_153603 // pp_28251 // pp_218503 // pp_14983 // pp_214426 // pp_111489 // pp_14454 // pp_3676 // pp_111486 // pp_111485 // pp_89265 // pp_70570 // pp_29258 // pp_177506 // pp_112824 // pp_56322 // pp_56321 // pp
GO:0022626	C	cytosolic ribosome	5	59	1037	90812	0.0008	0.0096	// pp_124913 // pp_124915 // pp_124914 // pp_227218 // pp_124916	// pp_113600 // pp_112169 // pp_127786 // pp_147738 // pp_28251 // pp_140123 // pp_215989 // pp_215988 // pp_44980 // pp_94243 // pp_13999 // pp_220807 // pp_15999 // pp_14590 // pp_215987 // pp_215986 // pp_215985 // pp_160919 // pp_160918 // pp_83446 // pp_83447 // pp_236934 // pp_113351 // pp_124915 // pp_190510 // pp_113352 // pp_74110 // pp_83449 // pp_124914 // pp_135554 // pp_190509 // pp_…
GO:0030529	C	intracellular ribonucleoprotein complex	8	59	2779	90812	0.00082	0.0096	// pp_192974 // pp_231699 // pp_227218 // pp_231700 // pp_124913 // pp_124915 // pp_124914 // pp_124916	// pp_52209 // pp_28251 // pp_129059 // pp_129058 // pp_159188 // pp_119491 // pp_119492 // pp_129057 // pp_83446 // pp_83447 // pp_190510 // pp_161022 // pp_24600 // pp_188946 // pp_188947 // pp_142335 // pp_142334 // pp_142336 // pp_142333 // pp_222650
GO:0044434	C	chloroplast part	7	59	2302	90812	0.0012	0.012	// pp_57702 // pp_57703 // pp_183462 // pp_197390 // pp_95740 // pp_57706 // pp_98570	// pp_85441 // pp_225089 // pp_225088 // pp_200279 // pp_200278 // pp_3676 // pp_200276 // pp_200275 // pp_200274 // pp_124537 // pp_124536 // pp_124535 // pp_124534 // pp_70570 // pp_39826 // pp_71551 // pp_71550 // pp_112824 // pp_112825 // pp_112823 // pp_218173 // pp_217339 // pp_169013 // pp_56814 // pp_230534 // pp_169015 // pp_169014 // pp_173882 // pp_198935 // pp_237898 // pp_86884 // pp…
GO:1990904	C	ribonucleoprotein complex	8	59	2985	90812	0.0013	0.012	// pp_192974 // pp_231699 // pp_227218 // pp_231700 // pp_124913 // pp_124915 // pp_124914 // pp_124916	// pp_52209 // pp_28251 // pp_129059 // pp_129058 // pp_159188 // pp_119491 // pp_119492 // pp_129057 // pp_83446 // pp_83447 // pp_190510 // pp_161022 // pp_24600 // pp_188946 // pp_188947 // pp_142335 // pp_142334 // pp_142336 // pp_142333 // pp_222650
GO:0044435	C	plastid part	7	59	2346	90812	0.0014	0.012	// pp_57702 // pp_57703 // pp_183462 // pp_197390 // pp_95740 // pp_57706 // pp_98570	// pp_85441 // pp_225089 // pp_225088 // pp_200279 // pp_200278 // pp_3676 // pp_200276 // pp_200275 // pp_200274 // pp_124537 // pp_124536 // pp_124535 // pp_124534 // pp_70570 // pp_39826 // pp_71551 // pp_71550 // pp_112824 // pp_112825 // pp_112823 // pp_218173 // pp_217339 // pp_169013 // pp_56814 // pp_230534 // pp_169016 // pp_169015 // pp_169014 // pp_173882 // pp_198935 // pp_237898 // p…
GO:0044391	C	ribosomal subunit	5	59	1116	90812	0.0011	0.012	// pp_124913 // pp_124915 // pp_124914 // pp_227218 // pp_124916	// pp_113600 // pp_8841 // pp_127786 // pp_147738 // pp_28251 // pp_140123 // pp_215989 // pp_50883 // pp_44980 // pp_94243 // pp_13999 // pp_220807 // pp_15999 // pp_14590 // pp_215987 // pp_215986 // pp_215985 // pp_160919 // pp_160918 // pp_83446 // pp_83447 // pp_236934 // pp_113351 // pp_124915 // pp_190510 // pp_113352 // pp_74110 // pp_83449 // pp_124914 // pp_135554 // pp_148407 // pp_190…
GO:0044446	C	intracellular organelle part	18	59	11344	90812	0.0017	0.013	// pp_57702 // pp_46059 // pp_183462 // pp_179647 // pp_246181 // pp_57703 // pp_66210 // pp_124915 // pp_227218 // pp_57706 // pp_56745 // pp_197390 // pp_95740 // pp_116289 // pp_124913 // pp_98570 // pp_124914 // pp_124916	// pp_158842 // pp_153604 // pp_153603 // pp_28251 // pp_14454 // pp_3676 // pp_111484 // pp_70570 // pp_196060 // pp_112824 // pp_112825 // pp_118309 // pp_112823 // pp_118307 // pp_118306 // pp_118305 // pp_137704 // pp_27888 // pp_108489 // pp_108488 /
GO:0032991	C	macromolecular complex	15	59	8652	90812	0.0016	0.013	// pp_46059 // pp_192974 // pp_183462 // pp_179647 // pp_246181 // pp_124915 // pp_227218 // pp_231700 // pp_95740 // pp_214938 // pp_124913 // pp_124916 // pp_98570 // pp_124914 // pp_231699	// pp_158842 // pp_28251 // pp_196060 // pp_108489 // pp_108488 // pp_51643 // pp_51645 // pp_51647 // pp_108480 // pp_108482 // pp_108485 // pp_108484 // pp_108487 // pp_108486 // pp_198422 // pp_198423 // pp_198426 // pp_198427 // pp_198424 // pp_198425
GO:0044422	C	organelle part	18	59	11423	90812	0.0018	0.013	// pp_57702 // pp_46059 // pp_183462 // pp_179647 // pp_246181 // pp_57703 // pp_66210 // pp_124915 // pp_227218 // pp_57706 // pp_56745 // pp_197390 // pp_95740 // pp_116289 // pp_124913 // pp_98570 // pp_124914 // pp_124916	// pp_158842 // pp_153604 // pp_153603 // pp_28251 // pp_14454 // pp_3676 // pp_111484 // pp_70570 // pp_196060 // pp_112824 // pp_112825 // pp_118309 // pp_112823 // pp_118307 // pp_118306 // pp_118305 // pp_137704 // pp_27888 // pp_108489 // pp_108488 /
GO:0009570	C	chloroplast stroma	5	59	1278	90812	0.002	0.014	// pp_57702 // pp_57703 // pp_57706 // pp_183462 // pp_197390	// pp_236481 // pp_186973 // pp_186972 // pp_83274 // pp_85441 // pp_104711 // pp_104710 // pp_115484 // pp_168904 // pp_243114 // pp_26201 // pp_185222 // pp_3676 // pp_17423 // pp_213152 // pp_220621 // pp_175769 // pp_73575 // pp_202618 // pp_202623 // pp_127312 // pp_127313 // pp_70570 // pp_127311 // pp_105069 // pp_71551 // pp_69979 // pp_112824 // pp_112825 // pp_33302 // pp_185229 // pp_1…
GO:0009532	C	plastid stroma	5	59	1297	90812	0.0021	0.014	// pp_57702 // pp_57703 // pp_57706 // pp_183462 // pp_197390	// pp_236481 // pp_186973 // pp_186972 // pp_83274 // pp_85441 // pp_104711 // pp_104710 // pp_115484 // pp_168904 // pp_243114 // pp_26201 // pp_185222 // pp_3676 // pp_17423 // pp_213152 // pp_220621 // pp_175769 // pp_26868 // pp_202618 // pp_202623 // pp_127312 // pp_127313 // pp_70570 // pp_127311 // pp_105069 // pp_71551 // pp_69979 // pp_112824 // pp_112825 // pp_33302 // pp_185229 // pp_1…
GO:0005576	C	extracellular region	6	59	2021	90812	0.0029	0.019	// pp_57702 // pp_57703 // pp_49198 // pp_153216 // pp_153217 // pp_57706	// pp_99263 // pp_14854 // pp_188769 // pp_138594 // pp_138595 // pp_138596 // pp_138597 // pp_179672 // pp_179673 // pp_179670 // pp_179671 // pp_138598 // pp_138599 // pp_149450 // pp_125105 // pp_125106 // pp_124409 // pp_124408 // pp_233245 // pp_233246 // pp_233247 // pp_87877 // pp_40168 // pp_244159 // pp_128450 // pp_128451 // pp_128452 // pp_128454 // pp_128455 // pp_183697 // pp_226347 …
GO:0044424	C	intracellular part	38	59	32660	90812	0.0042	0.026	// pp_46059 // pp_78941 // pp_153216 // pp_153217 // pp_227218 // pp_231700 // pp_89273 // pp_95740 // pp_214938 // pp_131111 // pp_144272 // pp_183462 // pp_246181 // pp_124915 // pp_128974 // pp_119746 // pp_135094 // pp_116289 // pp_234014 // pp_66210 // pp_202505 // pp_78939 // pp_211715 // pp_199208 // pp_107624 // pp_231699 // pp_124913 // pp_98570 // pp_124914 // pp_124916 // pp_57702 // p…	// pp_14983 // pp_29258 // pp_112824 // pp_112825 // pp_56321 // pp_112823 // pp_27888 // pp_152942 // pp_105963 // pp_105964 // pp_169789 // pp_169788 // pp_253453 // pp_253452 // pp_253451 // pp_253450 // pp_169783 // pp_169782 // pp_169781 // pp_169780
GO:0005622	C	intracellular	38	59	33091	90812	0.005	0.029	// pp_46059 // pp_78941 // pp_153216 // pp_153217 // pp_227218 // pp_231700 // pp_89273 // pp_95740 // pp_214938 // pp_131111 // pp_144272 // pp_183462 // pp_246181 // pp_124915 // pp_128974 // pp_119746 // pp_135094 // pp_116289 // pp_234014 // pp_66210 // pp_202505 // pp_78939 // pp_211715 // pp_199208 // pp_107624 // pp_231699 // pp_124913 // pp_98570 // pp_124914 // pp_124916 // pp_57702 // p…	// pp_14983 // pp_29258 // pp_112824 // pp_112825 // pp_56321 // pp_112823 // pp_27888 // pp_152942 // pp_105963 // pp_105964 // pp_169789 // pp_169788 // pp_253453 // pp_253452 // pp_253451 // pp_253450 // pp_169783 // pp_169782 // pp_169781 // pp_169780
GO:0043229	C	intracellular organelle	31	59	28043	90812	0.013	0.068	// pp_46059 // pp_78941 // pp_153217 // pp_227218 // pp_231700 // pp_89273 // pp_95740 // pp_131111 // pp_183462 // pp_246181 // pp_98570 // pp_128974 // pp_119746 // pp_135094 // pp_116289 // pp_66210 // pp_78939 // pp_107624 // pp_231699 // pp_124913 // pp_124915 // pp_124914 // pp_124916 // pp_57702 // pp_57703 // pp_192974 // pp_57706 // pp_124759 // pp_56745 // pp_197390 // pp_179647	// pp_14983 // pp_96254 // pp_29258 // pp_112824 // pp_112825 // pp_56321 // pp_112823 // pp_27888 // pp_152942 // pp_105963 // pp_105964 // pp_169789 // pp_169788 // pp_253453 // pp_253452 // pp_253451 // pp_253450 // pp_169783 // pp_169782 // pp_169781
GO:0043226	C	organelle	31	59	28141	90812	0.014	0.068	// pp_46059 // pp_78941 // pp_153217 // pp_227218 // pp_231700 // pp_89273 // pp_95740 // pp_131111 // pp_183462 // pp_246181 // pp_98570 // pp_128974 // pp_119746 // pp_135094 // pp_116289 // pp_66210 // pp_78939 // pp_107624 // pp_231699 // pp_124913 // pp_124915 // pp_124914 // pp_124916 // pp_57702 // pp_57703 // pp_192974 // pp_57706 // pp_124759 // pp_56745 // pp_197390 // pp_179647	// pp_14983 // pp_96254 // pp_29258 // pp_112824 // pp_112825 // pp_56321 // pp_112823 // pp_27888 // pp_152942 // pp_105963 // pp_105964 // pp_169789 // pp_169788 // pp_253453 // pp_253452 // pp_253451 // pp_253450 // pp_169783 // pp_169782 // pp_169781
GO:0044464	C	cell part	39	59	36844	90812	0.013	0.068	// pp_46059 // pp_78941 // pp_153216 // pp_153217 // pp_227218 // pp_231700 // pp_89273 // pp_95740 // pp_214938 // pp_131111 // pp_144272 // pp_183462 // pp_246181 // pp_124915 // pp_128974 // pp_119746 // pp_135094 // pp_116289 // pp_234014 // pp_66210 // pp_202505 // pp_78939 // pp_211715 // pp_199208 // pp_107624 // pp_231699 // pp_124913 // pp_98570 // pp_124914 // pp_124916 // pp_57702 // p…	// pp_14983 // pp_29258 // pp_112824 // pp_112825 // pp_56321 // pp_112823 // pp_27888 // pp_105963 // pp_105964 // pp_169789 // pp_169788 // pp_253453 // pp_253452 // pp_253451 // pp_253450 // pp_169783 // pp_169782 // pp_169781 // pp_169780 // pp_169787
GO:0005623	C	cell	39	59	36844	90812	0.013	0.068	// pp_46059 // pp_78941 // pp_153216 // pp_153217 // pp_227218 // pp_231700 // pp_89273 // pp_95740 // pp_214938 // pp_131111 // pp_144272 // pp_183462 // pp_246181 // pp_124915 // pp_128974 // pp_119746 // pp_135094 // pp_116289 // pp_234014 // pp_66210 // pp_202505 // pp_78939 // pp_211715 // pp_199208 // pp_107624 // pp_231699 // pp_124913 // pp_98570 // pp_124914 // pp_124916 // pp_57702 // p…	// pp_14983 // pp_29258 // pp_112824 // pp_112825 // pp_56321 // pp_112823 // pp_27888 // pp_105963 // pp_105964 // pp_169789 // pp_169788 // pp_253453 // pp_253452 // pp_253451 // pp_253450 // pp_169783 // pp_169782 // pp_169781 // pp_169780 // pp_169787
GO:0043234	C	protein complex	7	59	5846	90812	0.1	0.5	// pp_46059 // pp_183462 // pp_246181 // pp_179647 // pp_95740 // pp_214938 // pp_98570	// pp_158842 // pp_108489 // pp_108488 // pp_51643 // pp_51645 // pp_51647 // pp_108480 // pp_108482 // pp_108485 // pp_108484 // pp_108487 // pp_108486 // pp_198422 // pp_198423 // pp_198426 // pp_198427 // pp_198424 // pp_198425 // pp_184108 // pp_18410
GO:0043231	C	intracellular membrane-bounded organelle	23	59	25664	90812	0.12	0.56	// pp_46059 // pp_246181 // pp_153217 // pp_231700 // pp_124759 // pp_95740 // pp_131111 // pp_183462 // pp_78941 // pp_128974 // pp_119746 // pp_135094 // pp_116289 // pp_78939 // pp_107624 // pp_231699 // pp_98570 // pp_57702 // pp_57703 // pp_57706 // pp_89273 // pp_197390 // pp_179647	// pp_14983 // pp_96254 // pp_29258 // pp_112824 // pp_112825 // pp_56321 // pp_112823 // pp_27888 // pp_105963 // pp_105964 // pp_169789 // pp_169788 // pp_253453 // pp_253452 // pp_253451 // pp_253450 // pp_169783 // pp_169782 // pp_169781 // pp_169780
GO:0043227	C	membrane-bounded organelle	23	59	25845	90812	0.13	0.57	// pp_46059 // pp_246181 // pp_153217 // pp_231700 // pp_124759 // pp_95740 // pp_131111 // pp_183462 // pp_78941 // pp_128974 // pp_119746 // pp_135094 // pp_116289 // pp_78939 // pp_107624 // pp_231699 // pp_98570 // pp_57702 // pp_57703 // pp_57706 // pp_89273 // pp_197390 // pp_179647	// pp_14983 // pp_96254 // pp_29258 // pp_112824 // pp_112825 // pp_56321 // pp_112823 // pp_27888 // pp_105963 // pp_105964 // pp_169789 // pp_169788 // pp_253453 // pp_253452 // pp_253451 // pp_253450 // pp_169783 // pp_169782 // pp_169781 // pp_169780
GO:0016020	C	membrane	6	59	27443	90812	1	1	// pp_46059 // pp_246181 // pp_153216 // pp_153217 // pp_95740 // pp_98570	// pp_27888 // pp_93618 // pp_130370 // pp_130371 // pp_11007 // pp_184108 // pp_184109 // pp_198429 // pp_237898 // pp_54893 // pp_160175 // pp_219680 // pp_90392 // pp_90393 // pp_97622 // pp_10354 // pp_127654 // pp_193511 // pp_193510 // pp_222404 //
GO:0005634	C	nucleus	6	59	11274	90812	0.74	1	// pp_231699 // pp_78941 // pp_78939 // pp_119746 // pp_231700 // pp_179647	// pp_188304 // pp_188305 // pp_89968 // pp_158842 // pp_188301 // pp_89965 // pp_89967 // pp_89966 // pp_14456 // pp_3679 // pp_188303 // pp_188300 // pp_196060 // pp_179528 // pp_179529 // pp_108489 // pp_108488 // pp_51643 // pp_51642 // pp_51645 // pp
GO:0071944	C	cell periphery	5	59	6384	90812	0.41	1	// pp_46059 // pp_153216 // pp_153217 // pp_136239 // pp_135094	// pp_95708 // pp_95709 // pp_134688 // pp_134687 // pp_134680 // pp_134682 // pp_134683 // pp_149693 // pp_149692 // pp_149691 // pp_149690 // pp_149696 // pp_149695 // pp_149694 // pp_226983 // pp_226982 // pp_233247 // pp_233539 // pp_161779 // pp_9903

## Sheet: Over-expressed
Supplementary Dataset 15. SEA results of proteins overexpressed in pine roots under ammonium nutrition.
GO_acc	term_type	Term	queryitem	querytotal	refitem	reftotal	pvalue	FDR	entries	entries_ref
GO:0065008	P	regulation of biological quality	10	31	2277	90812	4.2e-08	1.2e-05	// pp_252648 // pp_166621 // pp_27700 // pp_134773 // pp_201848 // pp_85340 // pp_204103 // pp_85345 // pp_134771 // pp_125224	// pp_71481 // pp_71483 // pp_71485 // pp_40548 // pp_188096 // pp_188097 // pp_3679 // pp_112824 // pp_112825 // pp_235169 // pp_112823 // pp_118307 // pp_118306 // pp_118305 // pp_118304 // pp_188768 // pp_118302 // pp_27888 // pp_51643 // pp_51645 // pp_51647 // pp_226982 // pp_56811 // pp_188235 // pp_169786 // pp_249311 // pp_249310 // pp_116749 // pp_115251 // pp_21108 // pp_161153 // pp_23…
GO:0045454	P	cell redox homeostasis	5	31	370	90812	3.6e-07	5.2e-05	// pp_125224 // pp_85340 // pp_204103 // pp_85345 // pp_27700	// pp_71481 // pp_71483 // pp_137273 // pp_71485 // pp_102676 // pp_102677 // pp_213699 // pp_213698 // pp_213695 // pp_213697 // pp_213696 // pp_188768 // pp_188769 // pp_243372 // pp_2274 // pp_192913 // pp_186240 // pp_123248 // pp_64508 // pp_64509 // pp_23805 // pp_181209 // pp_7461 // pp_55789 // pp_121833 // pp_24556 // pp_252858 // pp_252857 // pp_175261 // pp_175260 // pp_175262 // pp_12…
GO:0019725	P	cellular homeostasis	6	31	806	90812	8.4e-07	8e-05	// pp_27700 // pp_201848 // pp_85340 // pp_204103 // pp_85345 // pp_125224	// pp_71481 // pp_71483 // pp_36865 // pp_137704 // pp_137706 // pp_137707 // pp_40548 // pp_158579 // pp_102676 // pp_102677 // pp_71485 // pp_216517 // pp_213699 // pp_213698 // pp_60272 // pp_173503 // pp_173506 // pp_173504 // pp_173505 // pp_137708 // pp_208611 // pp_208613 // pp_208612 // pp_188768 // pp_208614 // pp_64599 // pp_64598 // pp_243372 // pp_203577 // pp_2274 // pp_224427 // pp_…
GO:0042742	P	defense response to bacterium	5	31	477	90812	1.3e-06	9e-05	// pp_125224 // pp_134771 // pp_134773 // pp_252648 // pp_158140	// pp_10733 // pp_68748 // pp_173509 // pp_192868 // pp_127251 // pp_236249 // pp_154077 // pp_154076 // pp_236247 // pp_177867 // pp_177866 // pp_51643 // pp_51645 // pp_51647 // pp_219075 // pp_221103 // pp_219073 // pp_147424 // pp_147425 // pp_69725 // pp_72654 // pp_183095 // pp_199462 // pp_121113 // pp_166008 // pp_16534 // pp_195924 // pp_195925 // pp_195926 // pp_195927 // pp_195923 // p…
GO:0009617	P	response to bacterium	5	31	536	90812	2.2e-06	0.00013	// pp_125224 // pp_134771 // pp_134773 // pp_252648 // pp_158140	// pp_10733 // pp_197914 // pp_68748 // pp_173509 // pp_192868 // pp_127251 // pp_236249 // pp_154077 // pp_154076 // pp_236247 // pp_76430 // pp_177867 // pp_76432 // pp_51643 // pp_51645 // pp_51647 // pp_219075 // pp_221103 // pp_219073 // pp_147424 // pp_147425 // pp_69725 // pp_72654 // pp_183095 // pp_199462 // pp_121113 // pp_166008 // pp_16534 // pp_195924 // pp_195925 // pp_195926 // pp_…
GO:0070271	P	protein complex biogenesis	5	31	806	90812	1.6e-05	0.00063	// pp_166621 // pp_155295 // pp_72437 // pp_142377 // pp_72436	// pp_134557 // pp_112309 // pp_112154 // pp_201773 // pp_134552 // pp_72082 // pp_213085 // pp_134553 // pp_173119 // pp_112310 // pp_154673 // pp_154672 // pp_154671 // pp_154670 // pp_154677 // pp_154675 // pp_29544 // pp_154679 // pp_49258 // pp_198308 // pp_215796 // pp_215797 // pp_62151 // pp_218173 // pp_218174 // pp_166621 // pp_166620 // pp_223395 // pp_66651 // pp_135799 // pp_223396 /…
GO:0042592	P	homeostatic process	6	31	1381	90812	1.7e-05	0.00063	// pp_27700 // pp_201848 // pp_85340 // pp_204103 // pp_85345 // pp_125224	// pp_71481 // pp_71483 // pp_71485 // pp_40548 // pp_118309 // pp_118308 // pp_118307 // pp_118306 // pp_118305 // pp_118304 // pp_188768 // pp_188769 // pp_27888 // pp_169019 // pp_169017 // pp_169786 // pp_115251 // pp_21108 // pp_233247 // pp_237898 // pp_233753 // pp_233754 // pp_233755 // pp_105433 // pp_105432 // pp_105431 // pp_105430 // pp_55789 // pp_246978 // pp_51887 // pp_115486 // p…
GO:0006461	P	protein complex assembly	5	31	806	90812	1.6e-05	0.00063	// pp_166621 // pp_155295 // pp_72437 // pp_142377 // pp_72436	// pp_134557 // pp_112309 // pp_112154 // pp_201773 // pp_134552 // pp_72082 // pp_213085 // pp_134553 // pp_173119 // pp_112310 // pp_154673 // pp_154672 // pp_154671 // pp_154670 // pp_154677 // pp_154675 // pp_29544 // pp_154679 // pp_49258 // pp_198308 // pp_215796 // pp_215797 // pp_62151 // pp_218173 // pp_218174 // pp_166621 // pp_166620 // pp_223395 // pp_66651 // pp_135799 // pp_223396 /…
GO:0098542	P	defense response to other organism	5	31	973	90812	3.8e-05	0.0012	// pp_125224 // pp_134771 // pp_134773 // pp_252648 // pp_158140	// pp_10733 // pp_183698 // pp_192948 // pp_143403 // pp_152322 // pp_162661 // pp_173509 // pp_192868 // pp_98398 // pp_98399 // pp_127251 // pp_222527 // pp_222526 // pp_236249 // pp_40827 // pp_40826 // pp_154077 // pp_154076 // pp_76431 // pp_76430 // pp_222529 // pp_76432 // pp_51643 // pp_51645 // pp_51644 // pp_51647 // pp_51646 // pp_181059 // pp_203577 // pp_221103 // pp_118689 // pp_201…
GO:0006979	P	response to oxidative stress	5	31	1037	90812	5.1e-05	0.0013	// pp_125224 // pp_85340 // pp_204103 // pp_85345 // pp_158140	// pp_148627 // pp_57553 // pp_225222 // pp_81903 // pp_148629 // pp_177108 // pp_177109 // pp_81905 // pp_148628 // pp_183667 // pp_216130 // pp_152322 // pp_210388 // pp_83446 // pp_83447 // pp_160911 // pp_160910 // pp_83448 // pp_83449 // pp_188825 // pp_188824 // pp_228263 // pp_138853 // pp_183660 // pp_234069 // pp_134685 // pp_134686 // pp_142331 // pp_142332 // pp_142418 // pp_155795 // …
GO:0071822	P	protein complex subunit organization	5	31	1021	90812	4.8e-05	0.0013	// pp_166621 // pp_155295 // pp_72437 // pp_142377 // pp_72436	// pp_134557 // pp_86004 // pp_20860 // pp_112309 // pp_243117 // pp_112154 // pp_243115 // pp_134552 // pp_72082 // pp_213085 // pp_134553 // pp_173119 // pp_175003 // pp_182013 // pp_154673 // pp_154672 // pp_154671 // pp_154670 // pp_154677 // pp_154675 // pp_29544 // pp_154679 // pp_49258 // pp_85390 // pp_198308 // pp_215796 // pp_215797 // pp_234067 // pp_234066 // pp_62151 // pp_218173 // …
GO:0043207	P	response to external biotic stimulus	5	31	1263	90812	0.00013	0.0028	// pp_125224 // pp_134771 // pp_134773 // pp_252648 // pp_158140	// pp_178459 // pp_178458 // pp_10733 // pp_178457 // pp_183698 // pp_237868 // pp_237869 // pp_197914 // pp_101999 // pp_143403 // pp_152322 // pp_86811 // pp_86812 // pp_173509 // pp_86814 // pp_86816 // pp_192868 // pp_98398 // pp_98399 // pp_127251 // pp_154071 // pp_222526 // pp_236249 // pp_40827 // pp_40826 // pp_154077 // pp_154076 // pp_99263 // pp_76431 // pp_76430 // pp_222529 // pp_76…
GO:0051707	P	response to other organism	5	31	1263	90812	0.00013	0.0028	// pp_125224 // pp_134771 // pp_134773 // pp_252648 // pp_158140	// pp_178459 // pp_178458 // pp_10733 // pp_178457 // pp_183698 // pp_237868 // pp_237869 // pp_197914 // pp_101999 // pp_143403 // pp_152322 // pp_86811 // pp_86812 // pp_173509 // pp_86814 // pp_86816 // pp_192868 // pp_98398 // pp_98399 // pp_127251 // pp_154071 // pp_222526 // pp_236249 // pp_40827 // pp_40826 // pp_154077 // pp_154076 // pp_99263 // pp_76431 // pp_76430 // pp_222529 // pp_76…
GO:0009607	P	response to biotic stimulus	5	31	1353	90812	0.00017	0.0036	// pp_125224 // pp_134771 // pp_134773 // pp_252648 // pp_158140	// pp_178459 // pp_178458 // pp_10733 // pp_178457 // pp_183698 // pp_237868 // pp_237869 // pp_197914 // pp_101999 // pp_120892 // pp_143403 // pp_236643 // pp_152322 // pp_86811 // pp_86812 // pp_173509 // pp_86814 // pp_171192 // pp_86816 // pp_192868 // pp_98398 // pp_205777 // pp_127251 // pp_154071 // pp_222526 // pp_236249 // pp_40827 // pp_40826 // pp_154077 // pp_154076 // pp_99263 // pp…
GO:0034622	P	cellular macromolecular complex assembly	5	31	1382	90812	0.00019	0.0037	// pp_166621 // pp_155295 // pp_72437 // pp_142377 // pp_72436	// pp_83447 // pp_83448 // pp_83449 // pp_215796 // pp_215797 // pp_188946 // pp_188947 // pp_188948 // pp_188949 // pp_218173 // pp_218174 // pp_201773 // pp_233539 // pp_66957 // pp_153233 // pp_241308 // pp_50686 // pp_241490 // pp_241491 // pp_241492 // pp_197674 // pp_197675 // pp_197672 // pp_197673 // pp_70202 // pp_70757 // pp_23504 // pp_88481 // pp_88486 // pp_112176 // pp_112177 // pp_…
GO:0065003	P	macromolecular complex assembly	5	31	1519	90812	0.0003	0.0053	// pp_166621 // pp_155295 // pp_72437 // pp_142377 // pp_72436	// pp_163599 // pp_83447 // pp_83448 // pp_83449 // pp_215796 // pp_215797 // pp_188946 // pp_188947 // pp_188948 // pp_188949 // pp_218173 // pp_218174 // pp_135799 // pp_201773 // pp_233539 // pp_66957 // pp_153233 // pp_241308 // pp_50686 // pp_241490 // pp_241491 // pp_241492 // pp_197674 // pp_197675 // pp_197672 // pp_197673 // pp_70202 // pp_70757 // pp_23504 // pp_88481 // pp_88486 // pp_…
GO:0043043	P	peptide biosynthetic process	6	31	2605	90812	0.00052	0.0077	// pp_236316 // pp_214903 // pp_236318 // pp_43167 // pp_194661 // pp_43165	// pp_60317 // pp_226963 // pp_58759 // pp_83447 // pp_154610 // pp_190510 // pp_78248 // pp_83449 // pp_24199 // pp_66310 // pp_183977 // pp_244840 // pp_203972 // pp_107729 // pp_107728 // pp_21108 // pp_107727 // pp_40381 // pp_153232 // pp_94243 // pp_192132 // pp_74520 // pp_192130 // pp_192131 // pp_241308 // pp_241309 // pp_241307 // pp_179278 // pp_240911 // pp_241498 // pp_241499 // pp_1…
GO:0043604	P	amide biosynthetic process	6	31	2647	90812	0.00056	0.0077	// pp_236316 // pp_214903 // pp_236318 // pp_43167 // pp_194661 // pp_43165	// pp_60317 // pp_226963 // pp_58759 // pp_83447 // pp_154610 // pp_190510 // pp_78248 // pp_83449 // pp_24199 // pp_66310 // pp_183977 // pp_244840 // pp_203972 // pp_107729 // pp_107728 // pp_21108 // pp_107727 // pp_40381 // pp_153232 // pp_94243 // pp_192132 // pp_74520 // pp_192130 // pp_192131 // pp_241308 // pp_241309 // pp_241307 // pp_179278 // pp_240911 // pp_241498 // pp_241499 // pp_1…
GO:0042221	P	response to chemical	8	31	4645	90812	0.0005	0.0077	// pp_252648 // pp_134771 // pp_134773 // pp_85340 // pp_204103 // pp_85345 // pp_158140 // pp_125224	// pp_178459 // pp_201173 // pp_169305 // pp_169304 // pp_169303 // pp_178458 // pp_178457 // pp_169308 // pp_148629 // pp_177108 // pp_177109 // pp_117855 // pp_138652 // pp_65929 // pp_63345 // pp_78248 // pp_246939 // pp_112824 // pp_112825 // pp_108664 // pp_112823 // pp_142335 // pp_142334 // pp_179524 // pp_142336 // pp_142331 // pp_179523 // pp_142333 // pp_142332 // pp_218171 // pp_218170…
GO:0051704	P	multi-organism process	5	31	1758	90812	0.00057	0.0077	// pp_125224 // pp_134771 // pp_134773 // pp_252648 // pp_158140	// pp_178459 // pp_178458 // pp_178457 // pp_99263 // pp_98398 // pp_98399 // pp_235169 // pp_213083 // pp_51643 // pp_51645 // pp_51644 // pp_51647 // pp_51646 // pp_117677 // pp_117675 // pp_84774 // pp_211958 // pp_211959 // pp_211956 // pp_211957 // pp_199462 // pp_121113 // pp_111727 // pp_92860 // pp_119542 // pp_119543 // pp_86885 // pp_119545 // pp_22347 // pp_183481 // pp_241654 // pp_24…
GO:0006412	P	translation	6	31	2592	90812	0.0005	0.0077	// pp_236316 // pp_214903 // pp_236318 // pp_43167 // pp_194661 // pp_43165	// pp_60317 // pp_226963 // pp_58759 // pp_83447 // pp_154610 // pp_190510 // pp_78248 // pp_83449 // pp_24199 // pp_66310 // pp_183977 // pp_244840 // pp_203972 // pp_107729 // pp_107728 // pp_21108 // pp_107727 // pp_40381 // pp_153232 // pp_94243 // pp_192132 // pp_74520 // pp_192130 // pp_192131 // pp_241308 // pp_241309 // pp_241307 // pp_179278 // pp_240911 // pp_241498 // pp_241499 // pp_1…
GO:1901564	P	organonitrogen compound metabolic process	9	31	6057	90812	0.00067	0.0078	// pp_236316 // pp_228506 // pp_214903 // pp_236318 // pp_201848 // pp_158140 // pp_43167 // pp_194661 // pp_43165	// pp_51865 // pp_226983 // pp_226982 // pp_11005 // pp_237891 // pp_237893 // pp_86883 // pp_86885 // pp_86884 // pp_232117 // pp_192130 // pp_192131 // pp_245312 // pp_245311 // pp_245310 // pp_232118 // pp_217795 // pp_217796 // pp_142463 // pp_146010 // pp_90392 // pp_121930 // pp_140315 // pp_20703 // pp_117410 // pp_115487 // pp_115486 // pp_115485 // pp_115484 // pp_55146 // pp_224439 // p…
GO:0006952	P	defense response	5	31	1802	90812	0.00063	0.0078	// pp_125224 // pp_134771 // pp_134773 // pp_252648 // pp_158140	// pp_51902 // pp_99263 // pp_98398 // pp_98399 // pp_71551 // pp_71550 // pp_51643 // pp_51645 // pp_51644 // pp_51647 // pp_51646 // pp_244843 // pp_211958 // pp_211959 // pp_91067 // pp_211956 // pp_211957 // pp_199462 // pp_121113 // pp_135405 // pp_135404 // pp_135406 // pp_87672 // pp_161153 // pp_138559 // pp_244158 // pp_244159 // pp_22347 // pp_183481 // pp_241654 // pp_241653 // pp_5108…
GO:0006950	P	response to stress	9	31	5991	90812	0.00063	0.0078	// pp_252648 // pp_134771 // pp_134773 // pp_201848 // pp_85340 // pp_204103 // pp_85345 // pp_158140 // pp_125224	// pp_158845 // pp_158846 // pp_148627 // pp_158842 // pp_205224 // pp_158848 // pp_134684 // pp_134685 // pp_134686 // pp_134680 // pp_134682 // pp_134683 // pp_51643 // pp_51645 // pp_51644 // pp_51647 // pp_51646 // pp_14182 // pp_211798 // pp_198935 // pp_198932 // pp_198933 // pp_198429 // pp_237898 // pp_183481 // pp_183486 // pp_54897 // pp_139884 // pp_120229 // pp_194999 // pp_139882 // …
GO:0006518	P	peptide metabolic process	6	31	2746	90812	0.00068	0.0078	// pp_236316 // pp_214903 // pp_236318 // pp_43167 // pp_194661 // pp_43165	// pp_60317 // pp_226963 // pp_58759 // pp_83447 // pp_154610 // pp_190510 // pp_78248 // pp_83449 // pp_24199 // pp_66310 // pp_183977 // pp_244840 // pp_226983 // pp_203972 // pp_107729 // pp_107728 // pp_21108 // pp_107727 // pp_40381 // pp_153232 // pp_94243 // pp_192132 // pp_74520 // pp_192130 // pp_192131 // pp_241308 // pp_241309 // pp_241307 // pp_179278 // pp_240911 // pp_241498 // pp_2…
GO:0009605	P	response to external stimulus	5	31	1890	90812	0.00078	0.0086	// pp_125224 // pp_134771 // pp_134773 // pp_252648 // pp_158140	// pp_142241 // pp_142240 // pp_136379 // pp_74186 // pp_178457 // pp_99263 // pp_98398 // pp_98399 // pp_187496 // pp_219228 // pp_134684 // pp_219227 // pp_134680 // pp_134682 // pp_134683 // pp_218171 // pp_218170 // pp_51643 // pp_218172 // pp_51645 // pp_51644 // pp_51647 // pp_51646 // pp_117677 // pp_117675 // pp_211958 // pp_211959 // pp_211956 // pp_211957 // pp_199462 // pp_121113 // pp…
GO:0043603	P	cellular amide metabolic process	6	31	2867	90812	0.00084	0.0089	// pp_236316 // pp_214903 // pp_236318 // pp_43167 // pp_194661 // pp_43165	// pp_60317 // pp_226963 // pp_58759 // pp_83447 // pp_154610 // pp_190510 // pp_78248 // pp_83449 // pp_24199 // pp_66310 // pp_183977 // pp_244840 // pp_226983 // pp_125105 // pp_203972 // pp_125106 // pp_107729 // pp_107728 // pp_21108 // pp_107727 // pp_40381 // pp_153232 // pp_94243 // pp_192132 // pp_74520 // pp_192130 // pp_192131 // pp_241308 // pp_241309 // pp_241307 // pp_179278 // pp_2…
GO:0022607	P	cellular component assembly	5	31	1992	90812	0.00098	0.01	// pp_166621 // pp_155295 // pp_72437 // pp_142377 // pp_72436	// pp_163599 // pp_168748 // pp_112155 // pp_83447 // pp_70570 // pp_83448 // pp_83449 // pp_215796 // pp_215797 // pp_188762 // pp_188947 // pp_188948 // pp_188949 // pp_179677 // pp_218173 // pp_218174 // pp_108485 // pp_135799 // pp_173883 // pp_173882 // pp_201773 // pp_159533 // pp_198429 // pp_66957 // pp_29654 // pp_153233 // pp_241308 // pp_50686 // pp_179272 // pp_179273 // pp_179270 // …
GO:1901566	P	organonitrogen compound biosynthetic process	7	31	4225	90812	0.0013	0.013	// pp_236316 // pp_214903 // pp_236318 // pp_158140 // pp_43167 // pp_194661 // pp_43165	// pp_226567 // pp_147737 // pp_60317 // pp_124537 // pp_124536 // pp_124535 // pp_124534 // pp_226963 // pp_209649 // pp_83447 // pp_210884 // pp_235827 // pp_183325 // pp_190510 // pp_78248 // pp_83449 // pp_24199 // pp_203973 // pp_64709 // pp_66310 // pp_6229 // pp_183977 // pp_244840 // pp_125105 // pp_203972 // pp_125106 // pp_172161 // pp_174034 // pp_107729 // pp_107728 // pp_11005 // pp_…
GO:0044085	P	cellular component biogenesis	6	31	3154	90812	0.0014	0.013	// pp_142377 // pp_166621 // pp_214903 // pp_72436 // pp_72437 // pp_155295	// pp_163599 // pp_112309 // pp_52209 // pp_168748 // pp_223250 // pp_112155 // pp_121066 // pp_83447 // pp_70570 // pp_83448 // pp_83449 // pp_215796 // pp_215797 // pp_56495 // pp_56494 // pp_188762 // pp_56496 // pp_188948 // pp_188949 // pp_138594 // pp_138595 // pp_218173 // pp_138597 // pp_218174 // pp_183977 // pp_108485 // pp_52451 // pp_56812 // pp_135799 // pp_173883 // pp_72688 // pp_1…
GO:0033554	P	cellular response to stress	5	31	2452	90812	0.0024	0.022	// pp_125224 // pp_85340 // pp_204103 // pp_85345 // pp_201848	// pp_178459 // pp_158845 // pp_158846 // pp_158842 // pp_178458 // pp_158848 // pp_178457 // pp_108868 // pp_177108 // pp_177109 // pp_108916 // pp_142335 // pp_142334 // pp_108919 // pp_142336 // pp_142331 // pp_142333 // pp_142332 // pp_218171 // pp_218170 // pp_218172 // pp_146499 // pp_108869 // pp_94547 // pp_94546 // pp_211954 // pp_211955 // pp_5624 // pp_211951 // pp_211952 // pp_211953 …
GO:0043933	P	macromolecular complex subunit organization	5	31	2524	90812	0.0027	0.024	// pp_166621 // pp_155295 // pp_72437 // pp_142377 // pp_72436	// pp_118544 // pp_188304 // pp_188305 // pp_188300 // pp_188301 // pp_225311 // pp_225310 // pp_225313 // pp_225312 // pp_225315 // pp_225314 // pp_225316 // pp_205673 // pp_83447 // pp_83448 // pp_83449 // pp_215796 // pp_215797 // pp_188946 // pp_188947 // pp_188948 // pp_188949 // pp_218173 // pp_218174 // pp_206488 // pp_206489 // pp_206486 // pp_206487 // pp_206485 // pp_135799 // pp_159534…
GO:0050794	P	regulation of cellular process	13	31	13450	90812	0.0029	0.025	// pp_211516 // pp_221956 // pp_252648 // pp_166621 // pp_27700 // pp_134773 // pp_201848 // pp_85340 // pp_204103 // pp_85345 // pp_134771 // pp_125224 // pp_194661	// pp_71481 // pp_71483 // pp_163049 // pp_71485 // pp_89968 // pp_89965 // pp_89967 // pp_89966 // pp_111489 // pp_3679 // pp_111487 // pp_111486 // pp_111485 // pp_111484 // pp_179528 // pp_179529 // pp_134682 // pp_149693 // pp_209577 // pp_51643 // pp_149690 // pp_51645 // pp_51644 // pp_51647 // pp_51646 // pp_169789 // pp_169788 // pp_25489 // pp_169783 // pp_214078 // pp_169781 // pp_16978…
GO:0050789	P	regulation of biological process	13	31	14557	90812	0.0052	0.044	// pp_211516 // pp_221956 // pp_252648 // pp_166621 // pp_27700 // pp_134773 // pp_201848 // pp_85340 // pp_204103 // pp_85345 // pp_134771 // pp_125224 // pp_194661	// pp_71481 // pp_188304 // pp_163049 // pp_71485 // pp_89968 // pp_89965 // pp_89967 // pp_89966 // pp_71483 // pp_111489 // pp_3679 // pp_111487 // pp_111486 // pp_111485 // pp_111484 // pp_234261 // pp_179528 // pp_179529 // pp_228399 // pp_134682 // pp_149693 // pp_209577 // pp_51643 // pp_149690 // pp_51645 // pp_51644 // pp_51647 // pp_51646 // pp_169789 // pp_169788 // pp_25489 // pp_16978…
GO:0065007	P	biological regulation	13	31	16080	90812	0.011	0.087	// pp_211516 // pp_221956 // pp_252648 // pp_166621 // pp_27700 // pp_134773 // pp_201848 // pp_85340 // pp_204103 // pp_85345 // pp_134771 // pp_125224 // pp_194661	// pp_71481 // pp_188304 // pp_163049 // pp_71485 // pp_89968 // pp_89965 // pp_89967 // pp_89966 // pp_71483 // pp_111489 // pp_3679 // pp_111487 // pp_111486 // pp_111485 // pp_111484 // pp_112824 // pp_112825 // pp_234261 // pp_179528 // pp_112823 // pp_118307 // pp_118306 // pp_118305 // pp_118304 // pp_118303 // pp_118302 // pp_27888 // pp_149693 // pp_209577 // pp_51643 // pp_149690 // pp_5…
GO:0006996	P	organelle organization	5	31	4402	90812	0.024	0.19	// pp_166621 // pp_155295 // pp_72437 // pp_142377 // pp_72436	// pp_118544 // pp_188304 // pp_188305 // pp_188300 // pp_188301 // pp_225311 // pp_225310 // pp_225313 // pp_216992 // pp_197852 // pp_225314 // pp_225316 // pp_188096 // pp_188097 // pp_224413 // pp_154451 // pp_224412 // pp_115324 // pp_83447 // pp_115322 // pp_184219 // pp_222150 // pp_184214 // pp_184216 // pp_66631 // pp_184210 // pp_83449 // pp_184212 // pp_184213 // pp_56495 // pp_56494 /…
GO:0044267	P	cellular protein metabolic process	9	31	11662	90812	0.033	0.26	// pp_236316 // pp_214903 // pp_236318 // pp_237600 // pp_158140 // pp_43167 // pp_194661 // pp_43165 // pp_237599	// pp_250391 // pp_169306 // pp_250392 // pp_107611 // pp_107610 // pp_107613 // pp_239492 // pp_74058 // pp_245787 // pp_149693 // pp_149692 // pp_51643 // pp_149690 // pp_51645 // pp_51644 // pp_51647 // pp_149717 // pp_238567 // pp_209575 // pp_63851 // pp_46289 // pp_133305 // pp_198932 // pp_134467 // pp_134468 // pp_134469 // pp_237898 // pp_215084 // pp_232117 // pp_192130 // pp_202755 // …
GO:0019538	P	protein metabolic process	10	31	13786	90812	0.037	0.28	// pp_237600 // pp_236316 // pp_214903 // pp_236318 // pp_226578 // pp_158140 // pp_43167 // pp_194661 // pp_43165 // pp_237599	// pp_250391 // pp_169306 // pp_250392 // pp_25777 // pp_25772 // pp_107610 // pp_107613 // pp_239492 // pp_74058 // pp_245787 // pp_3518 // pp_149693 // pp_149692 // pp_51643 // pp_149690 // pp_51645 // pp_51644 // pp_51647 // pp_51646 // pp_238567 // pp_226983 // pp_112017 // pp_63851 // pp_46289 // pp_86888 // pp_133305 // pp_198932 // pp_134467 // pp_134468 // pp_134469 // pp_237898 // pp_215…
GO:0010467	P	gene expression	8	31	10317	90812	0.041	0.3	// pp_211516 // pp_236316 // pp_214903 // pp_236318 // pp_221956 // pp_43167 // pp_194661 // pp_43165	// pp_163049 // pp_89968 // pp_169306 // pp_89965 // pp_89967 // pp_89966 // pp_3679 // pp_164870 // pp_70570 // pp_196060 // pp_56495 // pp_56494 // pp_179528 // pp_56496 // pp_140838 // pp_219170 // pp_140839 // pp_169789 // pp_169788 // pp_25489 // pp_169783 // pp_214078 // pp_169781 // pp_169780 // pp_169787 // pp_205114 // pp_205111 // pp_149710 // pp_205112 // pp_198422 // pp_198423 // pp_1…
GO:0009987	P	cellular process	26	31	47241	90812	0.049	0.35	// pp_236316 // pp_252648 // pp_236318 // pp_201848 // pp_85340 // pp_85345 // pp_125224 // pp_27700 // pp_194661 // pp_211516 // pp_228506 // pp_142377 // pp_166621 // pp_214903 // pp_237600 // pp_204103 // pp_72437 // pp_72436 // pp_134771 // pp_134773 // pp_158140 // pp_155295 // pp_43167 // pp_221956 // pp_43165 // pp_237599	// pp_87966 // pp_24283 // pp_28707 // pp_14983 // pp_122007 // pp_25777 // pp_191027 // pp_25772 // pp_112824 // pp_112825 // pp_52666 // pp_112823 // pp_202179 // pp_74051 // pp_105963 // pp_105964 // pp_169789 // pp_169788 // pp_25489 // pp_169783 // pp_169782 // pp_169781 // pp_169780 // pp_169787 // pp_169786 // pp_169785 // pp_11005 // pp_198422 // pp_198423 // pp_184102 // pp_184103 // pp_…
GO:0050896	P	response to stimulus	9	31	13393	90812	0.064	0.45	// pp_252648 // pp_134771 // pp_134773 // pp_201848 // pp_85340 // pp_204103 // pp_85345 // pp_158140 // pp_125224	// pp_158845 // pp_158846 // pp_174799 // pp_218630 // pp_158842 // pp_74186 // pp_218631 // pp_158848 // pp_131739 // pp_111489 // pp_14454 // pp_111487 // pp_111486 // pp_111485 // pp_111484 // pp_112824 // pp_112825 // pp_112823 // pp_179526 // pp_179527 // pp_179524 // pp_179525 // pp_134680 // pp_179523 // pp_134682 // pp_134683 // pp_149693 // pp_51643 // pp_149690 // pp_51645 // pp_51644 /…
GO:0034645	P	cellular macromolecule biosynthetic process	7	31	9608	90812	0.066	0.45	// pp_236316 // pp_214903 // pp_236318 // pp_201848 // pp_43167 // pp_194661 // pp_43165	// pp_163049 // pp_89968 // pp_158842 // pp_89965 // pp_89967 // pp_89966 // pp_3679 // pp_74057 // pp_196060 // pp_76642 // pp_219170 // pp_199183 // pp_169789 // pp_169788 // pp_25489 // pp_169783 // pp_199186 // pp_169781 // pp_169780 // pp_169787 // pp_208009 // pp_205114 // pp_205111 // pp_76644 // pp_205112 // pp_76645 // pp_198422 // pp_198423 // pp_198426 // pp_198427 // pp_198424 // pp_1…
GO:0071840	P	cellular component organization or biogenesis	6	31	7832	90812	0.069	0.46	// pp_142377 // pp_166621 // pp_214903 // pp_72436 // pp_72437 // pp_155295	// pp_188304 // pp_188305 // pp_89968 // pp_188300 // pp_188301 // pp_89965 // pp_3676 // pp_70570 // pp_56495 // pp_56494 // pp_56496 // pp_108485 // pp_209572 // pp_133302 // pp_133303 // pp_184108 // pp_184109 // pp_233539 // pp_86885 // pp_121066 // pp_139886 // pp_121932 // pp_121936 // pp_20703 // pp_205564 // pp_205565 // pp_205566 // pp_205562 // pp_205563 // pp_88481 // pp_205568 // pp_8…
GO:0009059	P	macromolecule biosynthetic process	7	31	9829	90812	0.072	0.47	// pp_236316 // pp_214903 // pp_236318 // pp_201848 // pp_43167 // pp_194661 // pp_43165	// pp_163049 // pp_89968 // pp_158842 // pp_89965 // pp_89967 // pp_89966 // pp_3679 // pp_74057 // pp_196060 // pp_76642 // pp_219170 // pp_199183 // pp_169789 // pp_169788 // pp_25489 // pp_169783 // pp_199186 // pp_169781 // pp_169780 // pp_169787 // pp_208009 // pp_205114 // pp_205111 // pp_76644 // pp_205112 // pp_76645 // pp_198422 // pp_198423 // pp_198426 // pp_198427 // pp_198424 // pp_1…
GO:0044763	P	single-organism cellular process	11	31	18797	90812	0.093	0.59	// pp_252648 // pp_166621 // pp_27700 // pp_134773 // pp_201848 // pp_85340 // pp_204103 // pp_85345 // pp_158140 // pp_125224 // pp_228506	// pp_71481 // pp_71483 // pp_71485 // pp_89968 // pp_89965 // pp_218631 // pp_137460 // pp_111489 // pp_14454 // pp_3676 // pp_111486 // pp_111485 // pp_111484 // pp_219723 // pp_112824 // pp_112825 // pp_112823 // pp_134684 // pp_134680 // pp_134681 // pp_134682 // pp_134683 // pp_149693 // pp_51643 // pp_149690 // pp_51645 // pp_51644 // pp_51647 // pp_51646 // pp_238567 // pp_133049 // pp_199…
GO:0016043	P	cellular component organization	5	31	7015	90812	0.11	0.7	// pp_166621 // pp_155295 // pp_72437 // pp_142377 // pp_72436	// pp_188304 // pp_188305 // pp_89968 // pp_188300 // pp_188301 // pp_89965 // pp_3676 // pp_70570 // pp_56495 // pp_56494 // pp_56496 // pp_108485 // pp_209572 // pp_133302 // pp_133303 // pp_184108 // pp_184109 // pp_233539 // pp_86885 // pp_139886 // pp_121932 // pp_121936 // pp_23504 // pp_205564 // pp_205565 // pp_205566 // pp_205562 // pp_205563 // pp_88481 // pp_205568 // pp_88486 // pp_11…
GO:0044249	P	cellular biosynthetic process	8	31	13281	90812	0.12	0.71	// pp_236316 // pp_214903 // pp_236318 // pp_201848 // pp_158140 // pp_43167 // pp_194661 // pp_43165	// pp_163049 // pp_89968 // pp_158842 // pp_89965 // pp_89967 // pp_89966 // pp_3679 // pp_74057 // pp_70570 // pp_196060 // pp_112824 // pp_112825 // pp_112823 // pp_202179 // pp_134682 // pp_199182 // pp_219170 // pp_199183 // pp_108485 // pp_199180 // pp_169789 // pp_76641 // pp_25489 // pp_169783 // pp_150310 // pp_169781 // pp_169780 // pp_169787 // pp_173882 // pp_205114 // pp_205111 // pp_…
GO:1901576	P	organic substance biosynthetic process	8	31	13478	90812	0.12	0.73	// pp_236316 // pp_214903 // pp_236318 // pp_201848 // pp_158140 // pp_43167 // pp_194661 // pp_43165	// pp_163049 // pp_89968 // pp_158842 // pp_89965 // pp_89967 // pp_89966 // pp_3679 // pp_74057 // pp_196060 // pp_112824 // pp_112825 // pp_112823 // pp_202179 // pp_199182 // pp_219170 // pp_199183 // pp_199180 // pp_169789 // pp_169788 // pp_25489 // pp_169783 // pp_150310 // pp_169781 // pp_169780 // pp_169787 // pp_208009 // pp_205114 // pp_205111 // pp_199184 // pp_205112 // pp_11005 // pp…
GO:0044271	P	cellular nitrogen compound biosynthetic process	6	31	9477	90812	0.13	0.77	// pp_236316 // pp_214903 // pp_236318 // pp_43167 // pp_194661 // pp_43165	// pp_163049 // pp_89968 // pp_89965 // pp_89967 // pp_89966 // pp_3679 // pp_74057 // pp_196060 // pp_219170 // pp_169789 // pp_169788 // pp_25489 // pp_169783 // pp_150310 // pp_169781 // pp_169780 // pp_169787 // pp_205114 // pp_205111 // pp_149710 // pp_205112 // pp_11005 // pp_198422 // pp_198423 // pp_198426 // pp_198427 // pp_198424 // pp_198425 // pp_192132 // pp_192130 // pp_192131 // pp…
GO:0009058	P	biosynthetic process	8	31	14106	90812	0.14	0.83	// pp_236316 // pp_214903 // pp_236318 // pp_201848 // pp_158140 // pp_43167 // pp_194661 // pp_43165	// pp_163049 // pp_89968 // pp_158842 // pp_89965 // pp_89967 // pp_89966 // pp_3679 // pp_74057 // pp_70570 // pp_196060 // pp_112824 // pp_112825 // pp_112823 // pp_202179 // pp_134682 // pp_199182 // pp_219170 // pp_149717 // pp_108485 // pp_199180 // pp_169789 // pp_76641 // pp_25489 // pp_169783 // pp_150310 // pp_169781 // pp_169780 // pp_169787 // pp_173882 // pp_205114 // pp_205111 // pp_…
GO:0034641	P	cellular nitrogen compound metabolic process	9	31	21637	90812	0.36	1	// pp_211516 // pp_236316 // pp_214903 // pp_236318 // pp_201848 // pp_221956 // pp_43167 // pp_194661 // pp_43165	// pp_158845 // pp_24283 // pp_74057 // pp_244616 // pp_89968 // pp_158842 // pp_28707 // pp_89965 // pp_89967 // pp_212550 // pp_158848 // pp_158846 // pp_153601 // pp_28251 // pp_47637 // pp_47636 // pp_14983 // pp_47634 // pp_122007 // pp_102698 // pp_148585 // pp_3679 // pp_121066 // pp_164874 // pp_164872 // pp_164873 // pp_43998 // pp_47638 // pp_25777 // pp_191027 // pp_25772 // pp_219802 …
GO:0006807	P	nitrogen compound metabolic process	11	31	23314	90812	0.23	1	// pp_211516 // pp_236316 // pp_228506 // pp_214903 // pp_236318 // pp_201848 // pp_158140 // pp_221956 // pp_43167 // pp_194661 // pp_43165	// pp_24283 // pp_28707 // pp_14983 // pp_25777 // pp_191027 // pp_25772 // pp_125 // pp_52666 // pp_105963 // pp_105964 // pp_169789 // pp_169788 // pp_25489 // pp_169783 // pp_169782 // pp_169781 // pp_169780 // pp_169787 // pp_11005 // pp_198422 // pp_198423 // pp_237891 // pp_198427 // pp_198424 // pp_198425 // pp_192644 // pp_208551 // pp_90392 // pp_159715 // pp_112179 // pp_113887 // pp_11…
GO:0051716	P	cellular response to stimulus	5	31	8296	90812	0.18	1	// pp_125224 // pp_85340 // pp_204103 // pp_85345 // pp_201848	// pp_158845 // pp_158846 // pp_158842 // pp_158848 // pp_111489 // pp_14454 // pp_111487 // pp_111486 // pp_111485 // pp_111484 // pp_134684 // pp_134680 // pp_134681 // pp_134682 // pp_134683 // pp_149693 // pp_51643 // pp_149690 // pp_51645 // pp_51644 // pp_51647 // pp_51646 // pp_25487 // pp_178213 // pp_178212 // pp_178211 // pp_178210 // pp_211798 // pp_237942 // pp_86889 // pp_198932 // p…
GO:0071704	P	organic substance metabolic process	14	31	39437	90812	0.51	1	// pp_237600 // pp_211516 // pp_236316 // pp_228506 // pp_214903 // pp_236318 // pp_201848 // pp_226578 // pp_158140 // pp_221956 // pp_43167 // pp_194661 // pp_43165 // pp_237599	// pp_24283 // pp_28707 // pp_42382 // pp_14983 // pp_25777 // pp_191027 // pp_25772 // pp_29253 // pp_112824 // pp_112825 // pp_52666 // pp_112823 // pp_74051 // pp_105963 // pp_105964 // pp_169789 // pp_169788 // pp_25489 // pp_169783 // pp_169782 // pp_169781 // pp_169780 // pp_169787 // pp_11005 // pp_198422 // pp_198423 // pp_198421 // pp_198426 // pp_198427 // pp_198424 // pp_134467 // pp_1…
GO:0044699	P	single-organism process	12	31	27314	90812	0.28	1	// pp_252648 // pp_166621 // pp_27700 // pp_134773 // pp_134138 // pp_201848 // pp_85340 // pp_204103 // pp_85345 // pp_158140 // pp_125224 // pp_228506	// pp_28707 // pp_112824 // pp_112825 // pp_112823 // pp_202179 // pp_27888 // pp_25489 // pp_25487 // pp_184100 // pp_237891 // pp_237893 // pp_184108 // pp_184109 // pp_198429 // pp_237898 // pp_239677 // pp_239676 // pp_226183 // pp_226185 // pp_226184 // pp_226187 // pp_226186 // pp_239679 // pp_239678 // pp_218080 // pp_54897 // pp_219681 // pp_219682 // pp_219683 // pp_219684 // pp_90392 //…
GO:0044710	P	single-organism metabolic process	7	31	13476	90812	0.21	1	// pp_228506 // pp_201848 // pp_85340 // pp_204103 // pp_85345 // pp_158140 // pp_125224	// pp_218630 // pp_216958 // pp_28707 // pp_218631 // pp_95704 // pp_95705 // pp_78749 // pp_95700 // pp_95701 // pp_95702 // pp_213214 // pp_88848 // pp_73576 // pp_112824 // pp_112825 // pp_137463 // pp_112823 // pp_179526 // pp_179527 // pp_179524 // pp_179525 // pp_179523 // pp_134682 // pp_51865 // pp_14182 // pp_93618 // pp_199180 // pp_232518 // pp_199186 // pp_85094 // pp_249311 // pp_249…
GO:0008152	P	metabolic process	18	31	45905	90812	0.37	1	// pp_237600 // pp_211516 // pp_236316 // pp_228506 // pp_214903 // pp_236318 // pp_201848 // pp_226578 // pp_85340 // pp_204103 // pp_85345 // pp_158140 // pp_221956 // pp_125224 // pp_194661 // pp_43165 // pp_237599 // pp_43167	// pp_24283 // pp_28707 // pp_42382 // pp_14983 // pp_122007 // pp_25777 // pp_191027 // pp_25772 // pp_29253 // pp_112824 // pp_112825 // pp_52666 // pp_112823 // pp_74051 // pp_105963 // pp_105964 // pp_169789 // pp_169788 // pp_25489 // pp_169783 // pp_169782 // pp_169781 // pp_169780 // pp_169787 // pp_169786 // pp_169785 // pp_11005 // pp_198422 // pp_198423 // pp_184102 // pp_198421 // pp_1…
GO:0044238	P	primary metabolic process	14	31	37335	90812	0.44	1	// pp_237600 // pp_211516 // pp_236316 // pp_228506 // pp_214903 // pp_236318 // pp_201848 // pp_226578 // pp_158140 // pp_221956 // pp_43167 // pp_194661 // pp_43165 // pp_237599	// pp_24283 // pp_28707 // pp_42382 // pp_14983 // pp_25777 // pp_191027 // pp_25772 // pp_29253 // pp_112824 // pp_112825 // pp_52666 // pp_112823 // pp_74051 // pp_105963 // pp_105964 // pp_169789 // pp_169788 // pp_25489 // pp_169783 // pp_169782 // pp_169781 // pp_169780 // pp_169787 // pp_198422 // pp_198423 // pp_198426 // pp_198427 // pp_198424 // pp_134467 // pp_134468 // pp_134469 // pp_…
GO:0044260	P	cellular macromolecule metabolic process	12	31	28393	90812	0.32	1	// pp_211516 // pp_236316 // pp_214903 // pp_236318 // pp_201848 // pp_237600 // pp_158140 // pp_221956 // pp_43167 // pp_194661 // pp_43165 // pp_237599	// pp_24283 // pp_28707 // pp_14983 // pp_25777 // pp_191027 // pp_25772 // pp_125 // pp_52666 // pp_74051 // pp_105963 // pp_105964 // pp_169789 // pp_169788 // pp_25489 // pp_169783 // pp_169782 // pp_169781 // pp_169780 // pp_169787 // pp_198422 // pp_198423 // pp_198426 // pp_198427 // pp_198424 // pp_134467 // pp_134468 // pp_134469 // pp_237898 // pp_192644 // pp_54897 // pp_219680 // pp_13…
GO:0044237	P	cellular metabolic process	17	31	37129	90812	0.2	1	// pp_211516 // pp_236316 // pp_228506 // pp_214903 // pp_236318 // pp_201848 // pp_237600 // pp_85340 // pp_204103 // pp_85345 // pp_158140 // pp_221956 // pp_125224 // pp_194661 // pp_43165 // pp_237599 // pp_43167	// pp_24283 // pp_28707 // pp_14983 // pp_25777 // pp_191027 // pp_25772 // pp_112824 // pp_112825 // pp_52666 // pp_112823 // pp_74051 // pp_105963 // pp_105964 // pp_169789 // pp_169788 // pp_25489 // pp_169783 // pp_169782 // pp_169781 // pp_169780 // pp_169787 // pp_169786 // pp_169785 // pp_11005 // pp_198422 // pp_198423 // pp_237891 // pp_198427 // pp_198424 // pp_134467 // pp_134468 // pp…
GO:0043170	P	macromolecule metabolic process	13	31	31088	90812	0.32	1	// pp_237600 // pp_211516 // pp_236316 // pp_214903 // pp_236318 // pp_201848 // pp_226578 // pp_158140 // pp_221956 // pp_43167 // pp_194661 // pp_43165 // pp_237599	// pp_24283 // pp_28707 // pp_14983 // pp_25777 // pp_191027 // pp_25772 // pp_125 // pp_52666 // pp_74051 // pp_105963 // pp_105964 // pp_169789 // pp_169788 // pp_25489 // pp_169783 // pp_169782 // pp_169781 // pp_169780 // pp_169787 // pp_198422 // pp_198423 // pp_198426 // pp_198427 // pp_198424 // pp_134467 // pp_134468 // pp_134469 // pp_74053 // pp_237898 // pp_192644 // pp_214077 // pp_54…
GO:0003735	F	structural constituent of ribosome	7	31	1499	90812	2.4e-06	8.9e-05	// pp_236316 // pp_225685 // pp_214903 // pp_236318 // pp_43167 // pp_194661 // pp_43165	// pp_28251 // pp_159188 // pp_83446 // pp_83447 // pp_190510 // pp_83448 // pp_83449 // pp_66310 // pp_183977 // pp_203972 // pp_107729 // pp_107728 // pp_107727 // pp_40381 // pp_236124 // pp_74521 // pp_74520 // pp_192130 // pp_192131 // pp_50686 // pp_179278 // pp_179279 // pp_179272 // pp_179273 // pp_179270 // pp_179271 // pp_179276 // pp_179277 // pp_179274 // pp_179275 // pp_237305 // pp_…
GO:0005198	F	structural molecule activity	7	31	1777	90812	7.1e-06	0.00013	// pp_236316 // pp_225685 // pp_214903 // pp_236318 // pp_43167 // pp_194661 // pp_43165	// pp_28251 // pp_159188 // pp_83446 // pp_83447 // pp_70570 // pp_184214 // pp_184215 // pp_184216 // pp_83448 // pp_83449 // pp_184212 // pp_184213 // pp_66310 // pp_218173 // pp_218174 // pp_183977 // pp_203972 // pp_107729 // pp_107728 // pp_107727 // pp_133302 // pp_40381 // pp_236124 // pp_192132 // pp_74520 // pp_192130 // pp_192131 // pp_50686 // pp_179278 // pp_179279 // pp_179272 // pp_…
GO:0030234	F	enzyme regulator activity	5	31	1081	90812	6.2e-05	0.00077	// pp_134771 // pp_194661 // pp_134773 // pp_252648 // pp_201848	// pp_28314 // pp_194734 // pp_194735 // pp_246027 // pp_104711 // pp_104710 // pp_10730 // pp_196587 // pp_94795 // pp_94796 // pp_94797 // pp_66397 // pp_110438 // pp_94793 // pp_66396 // pp_94798 // pp_196589 // pp_196588 // pp_196396 // pp_169092 // pp_160911 // pp_160910 // pp_213693 // pp_213692 // pp_58857 // pp_169090 // pp_63577 // pp_155712 // pp_63578 // pp_63579 // pp_229062 // pp_247…
GO:0098772	F	molecular function regulator	5	31	1186	90812	9.6e-05	0.00089	// pp_134771 // pp_194661 // pp_134773 // pp_252648 // pp_201848	// pp_28314 // pp_194734 // pp_194735 // pp_246027 // pp_104711 // pp_104710 // pp_10730 // pp_196587 // pp_94795 // pp_94796 // pp_94797 // pp_201698 // pp_110438 // pp_14454 // pp_201699 // pp_94798 // pp_196589 // pp_196588 // pp_104705 // pp_196396 // pp_169092 // pp_160911 // pp_160910 // pp_213693 // pp_213692 // pp_115137 // pp_58857 // pp_169090 // pp_235169 // pp_58856 // pp_29541 // pp_…
GO:0003723	F	RNA binding	6	31	4597	90812	0.008	0.06	// pp_211516 // pp_225685 // pp_214903 // pp_43167 // pp_221956 // pp_43165	// pp_202314 // pp_60317 // pp_155117 // pp_37931 // pp_37930 // pp_223250 // pp_119491 // pp_119492 // pp_6501 // pp_126816 // pp_131379 // pp_131378 // pp_226963 // pp_58759 // pp_83447 // pp_239853 // pp_239852 // pp_239851 // pp_239850 // pp_184210 // pp_24600 // pp_184212 // pp_239854 // pp_132541 // pp_179528 // pp_179529 // pp_142335 // pp_142334 // pp_113425 // pp_142336 // pp_113423 // p…
GO:0005515	F	protein binding	8	31	8590	90812	0.017	0.1	// pp_252648 // pp_142377 // pp_166621 // pp_134771 // pp_134773 // pp_72437 // pp_72436 // pp_155295	// pp_188304 // pp_188305 // pp_188303 // pp_188300 // pp_188301 // pp_3679 // pp_85092 // pp_70570 // pp_108489 // pp_108488 // pp_51643 // pp_51645 // pp_51644 // pp_51647 // pp_108480 // pp_108482 // pp_108485 // pp_108484 // pp_108487 // pp_108486 // pp_169789 // pp_169788 // pp_169783 // pp_169782 // pp_169781 // pp_169780 // pp_169787 // pp_169784 // pp_56147 // pp_56146 // pp_133305 // pp_…
GO:0003676	F	nucleic acid binding	11	31	18822	90812	0.094	0.5	// pp_211516 // pp_142377 // pp_225685 // pp_214903 // pp_201848 // pp_72437 // pp_72436 // pp_43167 // pp_221956 // pp_43165 // pp_155295	// pp_204651 // pp_158845 // pp_24283 // pp_74057 // pp_244616 // pp_89968 // pp_158842 // pp_28707 // pp_89965 // pp_89967 // pp_212550 // pp_158848 // pp_153602 // pp_153601 // pp_153600 // pp_47637 // pp_47636 // pp_14983 // pp_47634 // pp_14456 // pp_3679 // pp_164874 // pp_3672 // pp_164873 // pp_43998 // pp_47638 // pp_25777 // pp_191027 // pp_25772 // pp_219802 // pp_74053 // pp_74052 // p…
GO:0036094	F	small molecule binding	5	31	15281	90812	0.61	1	// pp_125224 // pp_134771 // pp_134773 // pp_252648 // pp_201848	// pp_115700 // pp_174799 // pp_158842 // pp_142311 // pp_137460 // pp_111489 // pp_111488 // pp_111487 // pp_111486 // pp_111485 // pp_111484 // pp_115701 // pp_250394 // pp_177292 // pp_177293 // pp_177290 // pp_177291 // pp_40941 // pp_177294 // pp_131738 // pp_179526 // pp_179527 // pp_179524 // pp_113424 // pp_134680 // pp_179523 // pp_27888 // pp_134683 // pp_149693 // pp_149692 // pp_14969…
GO:1901363	F	heterocyclic compound binding	12	31	34176	90812	0.52	1	// pp_211516 // pp_142377 // pp_225685 // pp_214903 // pp_201848 // pp_43167 // pp_72437 // pp_72436 // pp_125224 // pp_221956 // pp_43165 // pp_155295	// pp_24283 // pp_28707 // pp_14983 // pp_25777 // pp_191027 // pp_25772 // pp_125 // pp_52666 // pp_27888 // pp_25489 // pp_9404 // pp_198422 // pp_198423 // pp_237891 // pp_198427 // pp_198424 // pp_198425 // pp_198429 // pp_192644 // pp_214077 // pp_54897 // pp_135144 // pp_91668 // pp_219680 // pp_97628 // pp_218553 // pp_218552 // pp_218551 // pp_218550 // pp_218556 // pp_218555 // pp_97622 …
GO:0003824	F	catalytic activity	10	31	39855	90812	0.85	1	// pp_237600 // pp_138442 // pp_201848 // pp_226578 // pp_85340 // pp_204103 // pp_85345 // pp_158140 // pp_125224 // pp_237599	// pp_28707 // pp_111333 // pp_111335 // pp_111334 // pp_111336 // pp_25777 // pp_25772 // pp_210227 // pp_29253 // pp_16636 // pp_112824 // pp_112825 // pp_112823 // pp_202179 // pp_27888 // pp_105963 // pp_105965 // pp_105964 // pp_148587 // pp_169786 // pp_169785 // pp_130372 // pp_130373 // pp_11005 // pp_14983 // pp_184100 // pp_184102 // pp_198421 // pp_237891 // pp_184105 // pp_237893 // p…
GO:0097159	F	organic cyclic compound binding	12	31	34221	90812	0.53	1	// pp_211516 // pp_142377 // pp_225685 // pp_214903 // pp_201848 // pp_43167 // pp_72437 // pp_72436 // pp_125224 // pp_221956 // pp_43165 // pp_155295	// pp_24283 // pp_28707 // pp_14983 // pp_25777 // pp_191027 // pp_25772 // pp_125 // pp_52666 // pp_27888 // pp_25489 // pp_9404 // pp_198422 // pp_198423 // pp_237891 // pp_198427 // pp_198424 // pp_198425 // pp_198429 // pp_192644 // pp_214077 // pp_54897 // pp_135144 // pp_91668 // pp_219680 // pp_97628 // pp_218553 // pp_218552 // pp_218551 // pp_218550 // pp_218556 // pp_218555 // pp_97622 …
GO:0005488	F	binding	21	31	50336	90812	0.28	1	// pp_211516 // pp_134773 // pp_252648 // pp_142377 // pp_134771 // pp_166621 // pp_27700 // pp_225685 // pp_214903 // pp_201848 // pp_85340 // pp_85345 // pp_158140 // pp_72437 // pp_72436 // pp_125224 // pp_194661 // pp_43165 // pp_155295 // pp_43167 // pp_221956	// pp_219353 // pp_24283 // pp_219357 // pp_28707 // pp_219358 // pp_219359 // pp_205835 // pp_219350 // pp_42382 // pp_14983 // pp_25777 // pp_191027 // pp_25772 // pp_16636 // pp_112824 // pp_112825 // pp_52666 // pp_112823 // pp_202179 // pp_27888 // pp_105961 // pp_105963 // pp_105965 // pp_105964 // pp_105966 // pp_169789 // pp_169788 // pp_25489 // pp_169783 // pp_169782 // pp_169781 // pp_…
GO:0043232	C	intracellular non-membrane-bounded organelle	13	31	5121	90812	3.1e-07	1.6e-05	// pp_236316 // pp_142377 // pp_166621 // pp_225685 // pp_214903 // pp_236318 // pp_158140 // pp_72437 // pp_72436 // pp_43167 // pp_194661 // pp_43165 // pp_155295	// pp_158842 // pp_236940 // pp_197852 // pp_155117 // pp_28251 // pp_140123 // pp_129059 // pp_129058 // pp_211312 // pp_159188 // pp_224412 // pp_129057 // pp_203970 // pp_108989 // pp_83446 // pp_83447 // pp_68348 // pp_81827 // pp_190510 // pp_66631 // pp_83448 // pp_83449 // pp_14508 // pp_132547 // pp_137793 // pp_137792 // pp_137791 // pp_137790 // pp_142335 // pp_142334 // pp_142336 // pp…
GO:1990904	C	ribonucleoprotein complex	10	31	2985	90812	4.8e-07	1.6e-05	// pp_211516 // pp_236316 // pp_225685 // pp_214903 // pp_236318 // pp_158140 // pp_221956 // pp_43167 // pp_194661 // pp_43165	// pp_52209 // pp_28251 // pp_129059 // pp_129058 // pp_159188 // pp_119491 // pp_119492 // pp_129057 // pp_83446 // pp_83447 // pp_190510 // pp_161022 // pp_24600 // pp_188946 // pp_188947 // pp_142335 // pp_142334 // pp_142336 // pp_142333 // pp_222650 // pp_66310 // pp_108987 // pp_183977 // pp_108980 // pp_211517 // pp_209640 // pp_203972 // pp_108983 // pp_107729 // pp_107728 // pp_176205 //…
GO:0044391	C	ribosomal subunit	7	31	1116	90812	3.5e-07	1.6e-05	// pp_236316 // pp_225685 // pp_214903 // pp_236318 // pp_43167 // pp_194661 // pp_43165	// pp_113600 // pp_8841 // pp_127786 // pp_147738 // pp_28251 // pp_140123 // pp_215989 // pp_50883 // pp_44980 // pp_94243 // pp_13999 // pp_220807 // pp_15999 // pp_14590 // pp_215987 // pp_215986 // pp_215985 // pp_160919 // pp_160918 // pp_83446 // pp_83447 // pp_236934 // pp_113351 // pp_124915 // pp_190510 // pp_113352 // pp_74110 // pp_83449 // pp_124914 // pp_135554 // pp_148407 // pp_190…
GO:0005840	C	ribosome	8	31	1734	90812	5.5e-07	1.6e-05	// pp_236316 // pp_225685 // pp_214903 // pp_236318 // pp_158140 // pp_43167 // pp_194661 // pp_43165	// pp_28251 // pp_129059 // pp_129058 // pp_159188 // pp_129057 // pp_83446 // pp_83447 // pp_190510 // pp_83448 // pp_83449 // pp_66310 // pp_183977 // pp_203972 // pp_147739 // pp_107729 // pp_107728 // pp_107727 // pp_40381 // pp_236124 // pp_192132 // pp_74520 // pp_192130 // pp_192131 // pp_80838 // pp_80839 // pp_50686 // pp_80837 // pp_179278 // pp_179279 // pp_179272 // pp_179273 // pp_17…
GO:0043228	C	non-membrane-bounded organelle	13	31	5121	90812	3.1e-07	1.6e-05	// pp_236316 // pp_142377 // pp_166621 // pp_225685 // pp_214903 // pp_236318 // pp_158140 // pp_72437 // pp_72436 // pp_43167 // pp_194661 // pp_43165 // pp_155295	// pp_158842 // pp_236940 // pp_197852 // pp_155117 // pp_28251 // pp_140123 // pp_129059 // pp_129058 // pp_211312 // pp_159188 // pp_224412 // pp_129057 // pp_203970 // pp_108989 // pp_83446 // pp_83447 // pp_68348 // pp_81827 // pp_190510 // pp_66631 // pp_83448 // pp_83449 // pp_14508 // pp_132547 // pp_137793 // pp_137792 // pp_137791 // pp_137790 // pp_142335 // pp_142334 // pp_142336 // pp…
GO:0015935	C	small ribosomal subunit	5	31	463	90812	1.1e-06	2.5e-05	// pp_43167 // pp_43165 // pp_214903 // pp_236316 // pp_236318	// pp_8841 // pp_28251 // pp_50883 // pp_167272 // pp_15999 // pp_14590 // pp_113351 // pp_190510 // pp_113352 // pp_74110 // pp_148407 // pp_94428 // pp_94429 // pp_49195 // pp_214902 // pp_214903 // pp_94426 // pp_94427 // pp_94425 // pp_29956 // pp_107729 // pp_107728 // pp_125060 // pp_125061 // pp_125067 // pp_125064 // pp_125065 // pp_216007 // pp_198436 // pp_216005 // pp_107727 // pp_8931…
GO:0032991	C	macromolecular complex	16	31	8652	90812	1.1e-06	2.5e-05	// pp_211516 // pp_236316 // pp_228506 // pp_142377 // pp_221956 // pp_225685 // pp_214903 // pp_236318 // pp_158140 // pp_72437 // pp_72436 // pp_43167 // pp_194661 // pp_43165 // pp_155295 // pp_215307	// pp_158842 // pp_28251 // pp_196060 // pp_108489 // pp_108488 // pp_51643 // pp_51645 // pp_51647 // pp_108480 // pp_108482 // pp_108485 // pp_108484 // pp_108487 // pp_108486 // pp_198422 // pp_198423 // pp_198426 // pp_198427 // pp_198424 // pp_198425 // pp_184108 // pp_184109 // pp_198429 // pp_192132 // pp_192130 // pp_214077 // pp_218080 // pp_169169 // pp_54895 // pp_194996 // pp_194997 /…
GO:0005730	C	nucleolus	6	31	1210	90812	8.4e-06	0.00016	// pp_236316 // pp_142377 // pp_214903 // pp_72436 // pp_72437 // pp_155295	// pp_211082 // pp_204174 // pp_227290 // pp_112856 // pp_194325 // pp_194324 // pp_200215 // pp_194326 // pp_169732 // pp_169733 // pp_194323 // pp_194322 // pp_61714 // pp_61715 // pp_210384 // pp_153235 // pp_153232 // pp_94243 // pp_153230 // pp_167272 // pp_135160 // pp_61718 // pp_61719 // pp_32896 // pp_154673 // pp_154672 // pp_154671 // pp_154670 // pp_154677 // pp_4988 // pp_154675 // p…
GO:0030529	C	intracellular ribonucleoprotein complex	8	31	2779	90812	1.6e-05	0.00027	// pp_236316 // pp_225685 // pp_214903 // pp_236318 // pp_158140 // pp_43167 // pp_194661 // pp_43165	// pp_52209 // pp_28251 // pp_129059 // pp_129058 // pp_159188 // pp_119491 // pp_119492 // pp_129057 // pp_83446 // pp_83447 // pp_190510 // pp_161022 // pp_24600 // pp_188946 // pp_188947 // pp_142335 // pp_142334 // pp_142336 // pp_142333 // pp_222650 // pp_66310 // pp_108987 // pp_183977 // pp_108980 // pp_209640 // pp_203972 // pp_108983 // pp_107729 // pp_107728 // pp_176205 // pp_17918 // …
GO:0009579	C	thylakoid	5	31	836	90812	1.9e-05	0.00028	// pp_125224 // pp_204103 // pp_72437 // pp_142377 // pp_158140	// pp_186973 // pp_186972 // pp_104711 // pp_104710 // pp_237868 // pp_237869 // pp_167277 // pp_54505 // pp_155850 // pp_124537 // pp_167278 // pp_72342 // pp_124534 // pp_61485 // pp_61486 // pp_161285 // pp_58859 // pp_144397 // pp_106370 // pp_49258 // pp_39826 // pp_127251 // pp_215796 // pp_215797 // pp_145084 // pp_185229 // pp_185222 // pp_221100 // pp_1149 // pp_185226 // pp_58855 // pp_…
GO:0031974	C	membrane-enclosed lumen	8	31	3050	90812	3.1e-05	0.00036	// pp_236316 // pp_142377 // pp_214903 // pp_204103 // pp_72437 // pp_72436 // pp_125224 // pp_155295	// pp_225311 // pp_225310 // pp_225313 // pp_225312 // pp_225315 // pp_225314 // pp_225316 // pp_217462 // pp_7571 // pp_60749 // pp_131379 // pp_131378 // pp_236129 // pp_98398 // pp_98399 // pp_14508 // pp_142335 // pp_142334 // pp_142336 // pp_142333 // pp_218171 // pp_218170 // pp_218172 // pp_206488 // pp_206489 // pp_206486 // pp_206487 // pp_206485 // pp_52514 // pp_108487 // pp_108486 // …
GO:0043233	C	organelle lumen	8	31	3050	90812	3.1e-05	0.00036	// pp_236316 // pp_142377 // pp_214903 // pp_204103 // pp_72437 // pp_72436 // pp_125224 // pp_155295	// pp_225311 // pp_225310 // pp_225313 // pp_225312 // pp_225315 // pp_225314 // pp_225316 // pp_217462 // pp_7571 // pp_60749 // pp_131379 // pp_131378 // pp_236129 // pp_98398 // pp_98399 // pp_14508 // pp_142335 // pp_142334 // pp_142336 // pp_142333 // pp_218171 // pp_218170 // pp_218172 // pp_206488 // pp_206489 // pp_206486 // pp_206487 // pp_206485 // pp_52514 // pp_108487 // pp_108486 // …
GO:0070013	C	intracellular organelle lumen	8	31	3050	90812	3.1e-05	0.00036	// pp_236316 // pp_142377 // pp_214903 // pp_204103 // pp_72437 // pp_72436 // pp_125224 // pp_155295	// pp_225311 // pp_225310 // pp_225313 // pp_225312 // pp_225315 // pp_225314 // pp_225316 // pp_217462 // pp_7571 // pp_60749 // pp_131379 // pp_131378 // pp_236129 // pp_98398 // pp_98399 // pp_14508 // pp_142335 // pp_142334 // pp_142336 // pp_142333 // pp_218171 // pp_218170 // pp_218172 // pp_206488 // pp_206489 // pp_206486 // pp_206487 // pp_206485 // pp_52514 // pp_108487 // pp_108486 // …
GO:0022626	C	cytosolic ribosome	5	31	1037	90812	5.1e-05	0.00055	// pp_194661 // pp_225685 // pp_236316 // pp_214903 // pp_158140	// pp_113600 // pp_112169 // pp_127786 // pp_147738 // pp_28251 // pp_140123 // pp_215989 // pp_215988 // pp_44980 // pp_94243 // pp_13999 // pp_220807 // pp_15999 // pp_14590 // pp_215987 // pp_215986 // pp_215985 // pp_160919 // pp_160918 // pp_83446 // pp_83447 // pp_236934 // pp_113351 // pp_124915 // pp_190510 // pp_113352 // pp_74110 // pp_83449 // pp_124914 // pp_135554 // pp_190509 // pp_…
GO:0044444	C	cytoplasmic part	21	31	19088	90812	7.9e-05	0.00077	// pp_236316 // pp_228506 // pp_142377 // pp_166621 // pp_27700 // pp_225685 // pp_214903 // pp_236318 // pp_237599 // pp_237600 // pp_85340 // pp_204103 // pp_85345 // pp_158140 // pp_72437 // pp_155295 // pp_125224 // pp_194661 // pp_43165 // pp_43167 // pp_215307	// pp_169307 // pp_169306 // pp_153604 // pp_153603 // pp_28251 // pp_218503 // pp_14983 // pp_214426 // pp_111489 // pp_14454 // pp_3676 // pp_111486 // pp_111485 // pp_89265 // pp_70570 // pp_29258 // pp_177506 // pp_112824 // pp_56322 // pp_56321 // pp_81989 // pp_56495 // pp_56494 // pp_5922 // pp_112823 // pp_118307 // pp_118306 // pp_118305 // pp_134680 // pp_134681 // pp_27888 // pp_134683…
GO:0009536	C	plastid	9	31	4490	90812	8.2e-05	0.00077	// pp_142377 // pp_214903 // pp_85340 // pp_204103 // pp_85345 // pp_158140 // pp_72437 // pp_155295 // pp_125224	// pp_118946 // pp_83274 // pp_85441 // pp_109568 // pp_225089 // pp_246938 // pp_57272 // pp_200279 // pp_200278 // pp_3676 // pp_200276 // pp_200275 // pp_200274 // pp_124537 // pp_124536 // pp_124535 // pp_124534 // pp_70570 // pp_96147 // pp_39826 // pp_71551 // pp_71550 // pp_112824 // pp_112825 // pp_56493 // pp_215792 // pp_215793 // pp_215790 // pp_112823 // pp_148126 // pp_189140 // pp_1…
GO:0044422	C	organelle part	15	31	11423	90812	9e-05	0.00079	// pp_236316 // pp_142377 // pp_225685 // pp_214903 // pp_236318 // pp_43167 // pp_204103 // pp_158140 // pp_72437 // pp_72436 // pp_125224 // pp_194661 // pp_43165 // pp_155295 // pp_215307	// pp_158842 // pp_153604 // pp_153603 // pp_28251 // pp_14454 // pp_3676 // pp_111484 // pp_70570 // pp_196060 // pp_112824 // pp_112825 // pp_118309 // pp_112823 // pp_118307 // pp_118306 // pp_118305 // pp_137704 // pp_27888 // pp_108489 // pp_108488 // pp_105153 // pp_219170 // pp_54768 // pp_108480 // pp_108482 // pp_108485 // pp_108484 // pp_108487 // pp_108486 // pp_173884 // pp_173883 // …
GO:0044445	C	cytosolic part	5	31	1204	90812	0.0001	0.00085	// pp_194661 // pp_225685 // pp_236316 // pp_214903 // pp_158140	// pp_89287 // pp_113600 // pp_2551 // pp_112169 // pp_247499 // pp_127786 // pp_147738 // pp_28251 // pp_140123 // pp_154679 // pp_215989 // pp_215988 // pp_44980 // pp_94243 // pp_72082 // pp_220807 // pp_15999 // pp_14590 // pp_151849 // pp_215986 // pp_215985 // pp_154673 // pp_184196 // pp_154671 // pp_83447 // pp_154677 // pp_169145 // pp_154675 // pp_236934 // pp_113351 // pp_124915 // pp_…
GO:0005829	C	cytosol	9	31	4999	90812	0.00018	0.0014	// pp_236316 // pp_225685 // pp_214903 // pp_43167 // pp_204103 // pp_158140 // pp_125224 // pp_194661 // pp_43165	// pp_118946 // pp_179986 // pp_179987 // pp_138226 // pp_236940 // pp_138225 // pp_138222 // pp_138223 // pp_28251 // pp_140123 // pp_188712 // pp_29750 // pp_211313 // pp_111489 // pp_111488 // pp_121066 // pp_111486 // pp_111485 // pp_111484 // pp_203970 // pp_83446 // pp_83447 // pp_141910 // pp_141911 // pp_141913 // pp_190510 // pp_78248 // pp_83449 // pp_179988 // pp_137067 // pp_109445 //…
GO:0044446	C	intracellular organelle part	14	31	11344	90812	0.00025	0.0019	// pp_236316 // pp_142377 // pp_225685 // pp_214903 // pp_236318 // pp_43167 // pp_204103 // pp_158140 // pp_72437 // pp_72436 // pp_125224 // pp_194661 // pp_43165 // pp_155295	// pp_158842 // pp_153604 // pp_153603 // pp_28251 // pp_14454 // pp_3676 // pp_111484 // pp_70570 // pp_196060 // pp_112824 // pp_112825 // pp_118309 // pp_112823 // pp_118307 // pp_118306 // pp_118305 // pp_137704 // pp_27888 // pp_108489 // pp_108488 // pp_105153 // pp_219170 // pp_54768 // pp_108480 // pp_108482 // pp_108485 // pp_108484 // pp_108487 // pp_108486 // pp_173884 // pp_173883 // …
GO:0043229	C	intracellular organelle	25	31	28043	90812	0.00043	0.0031	// pp_236316 // pp_236318 // pp_201848 // pp_85340 // pp_85345 // pp_125224 // pp_27700 // pp_194661 // pp_211516 // pp_228506 // pp_142377 // pp_166621 // pp_225685 // pp_214903 // pp_237600 // pp_204103 // pp_72437 // pp_72436 // pp_158140 // pp_155295 // pp_43167 // pp_221956 // pp_43165 // pp_237599 // pp_215307	// pp_14983 // pp_96254 // pp_29258 // pp_112824 // pp_112825 // pp_56321 // pp_112823 // pp_27888 // pp_152942 // pp_105963 // pp_105964 // pp_169789 // pp_169788 // pp_253453 // pp_253452 // pp_253451 // pp_253450 // pp_169783 // pp_169782 // pp_169781 // pp_169780 // pp_169787 // pp_169786 // pp_198422 // pp_198423 // pp_198426 // pp_198427 // pp_198424 // pp_198425 // pp_184108 // pp_184109 /…
GO:0043226	C	organelle	25	31	28141	90812	0.00045	0.0031	// pp_236316 // pp_236318 // pp_201848 // pp_85340 // pp_85345 // pp_125224 // pp_27700 // pp_194661 // pp_211516 // pp_228506 // pp_142377 // pp_166621 // pp_225685 // pp_214903 // pp_237600 // pp_204103 // pp_72437 // pp_72436 // pp_158140 // pp_155295 // pp_43167 // pp_221956 // pp_43165 // pp_237599 // pp_215307	// pp_14983 // pp_96254 // pp_29258 // pp_112824 // pp_112825 // pp_56321 // pp_112823 // pp_27888 // pp_152942 // pp_105963 // pp_105964 // pp_169789 // pp_169788 // pp_253453 // pp_253452 // pp_253451 // pp_253450 // pp_169783 // pp_169782 // pp_169781 // pp_169780 // pp_169787 // pp_169786 // pp_198422 // pp_198423 // pp_198426 // pp_198427 // pp_198424 // pp_198425 // pp_184108 // pp_184109 /…
GO:0031981	C	nuclear lumen	6	31	2673	90812	0.00059	0.0039	// pp_236316 // pp_142377 // pp_214903 // pp_72436 // pp_72437 // pp_155295	// pp_225311 // pp_225310 // pp_225313 // pp_225312 // pp_225315 // pp_225314 // pp_225316 // pp_217462 // pp_211312 // pp_60749 // pp_131379 // pp_131378 // pp_98398 // pp_98399 // pp_14508 // pp_142335 // pp_142334 // pp_142336 // pp_142333 // pp_206488 // pp_206489 // pp_206486 // pp_206487 // pp_206485 // pp_52514 // pp_108487 // pp_108486 // pp_210427 // pp_92860 // pp_135401 // pp_135400 //…
GO:0005737	C	cytoplasm	21	31	23135	90812	0.00074	0.0046	// pp_236316 // pp_228506 // pp_142377 // pp_166621 // pp_27700 // pp_225685 // pp_214903 // pp_236318 // pp_237599 // pp_237600 // pp_85340 // pp_204103 // pp_85345 // pp_158140 // pp_72437 // pp_155295 // pp_125224 // pp_194661 // pp_43165 // pp_43167 // pp_215307	// pp_14983 // pp_96254 // pp_29258 // pp_112824 // pp_56322 // pp_56321 // pp_112823 // pp_27888 // pp_253453 // pp_253452 // pp_253451 // pp_253450 // pp_169786 // pp_169785 // pp_90522 // pp_184108 // pp_184109 // pp_198429 // pp_237898 // pp_226185 // pp_226184 // pp_226187 // pp_226186 // pp_218080 // pp_54897 // pp_54895 // pp_70122 // pp_90392 // pp_112176 // pp_112177 // pp_10353 // pp_55…
GO:0009507	C	chloroplast	7	31	4185	90812	0.0012	0.0073	// pp_142377 // pp_214903 // pp_204103 // pp_158140 // pp_72437 // pp_155295 // pp_125224	// pp_85441 // pp_109568 // pp_225089 // pp_225088 // pp_57272 // pp_200279 // pp_200278 // pp_3676 // pp_200276 // pp_200275 // pp_200274 // pp_124537 // pp_124536 // pp_124535 // pp_124534 // pp_70570 // pp_96147 // pp_39826 // pp_71551 // pp_71550 // pp_112824 // pp_112825 // pp_56493 // pp_215792 // pp_215793 // pp_215790 // pp_112823 // pp_148126 // pp_189140 // pp_205345 // pp_218173 // pp_…
GO:0044424	C	intracellular part	25	31	32660	90812	0.0025	0.015	// pp_236316 // pp_236318 // pp_201848 // pp_85340 // pp_85345 // pp_125224 // pp_27700 // pp_194661 // pp_211516 // pp_228506 // pp_142377 // pp_166621 // pp_225685 // pp_214903 // pp_237600 // pp_204103 // pp_72437 // pp_72436 // pp_158140 // pp_155295 // pp_43167 // pp_221956 // pp_43165 // pp_237599 // pp_215307	// pp_14983 // pp_29258 // pp_112824 // pp_112825 // pp_56321 // pp_112823 // pp_27888 // pp_152942 // pp_105963 // pp_105964 // pp_169789 // pp_169788 // pp_253453 // pp_253452 // pp_253451 // pp_253450 // pp_169783 // pp_169782 // pp_169781 // pp_169780 // pp_169787 // pp_169786 // pp_169785 // pp_198422 // pp_198423 // pp_198426 // pp_198427 // pp_198424 // pp_198425 // pp_184108 // pp_184109 …
GO:0044428	C	nuclear part	6	31	3677	90812	0.0028	0.016	// pp_236316 // pp_142377 // pp_214903 // pp_72436 // pp_72437 // pp_155295	// pp_232921 // pp_225311 // pp_225310 // pp_225313 // pp_182105 // pp_225315 // pp_225314 // pp_225316 // pp_217462 // pp_224256 // pp_211312 // pp_110438 // pp_217463 // pp_119491 // pp_119492 // pp_131379 // pp_131378 // pp_196330 // pp_184214 // pp_184215 // pp_184216 // pp_184210 // pp_24600 // pp_184212 // pp_184213 // pp_224255 // pp_188946 // pp_188947 // pp_142335 // pp_142334 // pp_1423…
GO:0005622	C	intracellular	25	31	33091	90812	0.0029	0.016	// pp_236316 // pp_236318 // pp_201848 // pp_85340 // pp_85345 // pp_125224 // pp_27700 // pp_194661 // pp_211516 // pp_228506 // pp_142377 // pp_166621 // pp_225685 // pp_214903 // pp_237600 // pp_204103 // pp_72437 // pp_72436 // pp_158140 // pp_155295 // pp_43167 // pp_221956 // pp_43165 // pp_237599 // pp_215307	// pp_14983 // pp_29258 // pp_112824 // pp_112825 // pp_56321 // pp_112823 // pp_27888 // pp_152942 // pp_105963 // pp_105964 // pp_169789 // pp_169788 // pp_253453 // pp_253452 // pp_253451 // pp_253450 // pp_169783 // pp_169782 // pp_169781 // pp_169780 // pp_169787 // pp_169786 // pp_169785 // pp_198422 // pp_198423 // pp_198426 // pp_198427 // pp_198424 // pp_198425 // pp_184108 // pp_184109 …
GO:0043231	C	intracellular membrane-bounded organelle	19	31	25664	90812	0.0077	0.04	// pp_211516 // pp_236316 // pp_228506 // pp_142377 // pp_27700 // pp_214903 // pp_201848 // pp_237600 // pp_85340 // pp_204103 // pp_85345 // pp_158140 // pp_72437 // pp_72436 // pp_125224 // pp_221956 // pp_155295 // pp_237599 // pp_215307	// pp_14983 // pp_96254 // pp_29258 // pp_112824 // pp_112825 // pp_56321 // pp_112823 // pp_27888 // pp_105963 // pp_105964 // pp_169789 // pp_169788 // pp_253453 // pp_253452 // pp_253451 // pp_253450 // pp_169783 // pp_169782 // pp_169781 // pp_169780 // pp_169787 // pp_169786 // pp_198422 // pp_198423 // pp_198426 // pp_198427 // pp_198424 // pp_198425 // pp_184108 // pp_184109 // pp_198429 /…
GO:0043227	C	membrane-bounded organelle	19	31	25845	90812	0.0081	0.041	// pp_211516 // pp_236316 // pp_228506 // pp_142377 // pp_27700 // pp_214903 // pp_201848 // pp_237600 // pp_85340 // pp_204103 // pp_85345 // pp_158140 // pp_72437 // pp_72436 // pp_125224 // pp_221956 // pp_155295 // pp_237599 // pp_215307	// pp_14983 // pp_96254 // pp_29258 // pp_112824 // pp_112825 // pp_56321 // pp_112823 // pp_27888 // pp_105963 // pp_105964 // pp_169789 // pp_169788 // pp_253453 // pp_253452 // pp_253451 // pp_253450 // pp_169783 // pp_169782 // pp_169781 // pp_169780 // pp_169787 // pp_169786 // pp_198422 // pp_198423 // pp_198426 // pp_198427 // pp_198424 // pp_198425 // pp_184108 // pp_184109 // pp_198429 /…
GO:0044464	C	cell part	25	31	36844	90812	0.0086	0.041	// pp_236316 // pp_236318 // pp_201848 // pp_85340 // pp_85345 // pp_125224 // pp_27700 // pp_194661 // pp_211516 // pp_228506 // pp_142377 // pp_166621 // pp_225685 // pp_214903 // pp_237600 // pp_204103 // pp_72437 // pp_72436 // pp_158140 // pp_155295 // pp_43167 // pp_221956 // pp_43165 // pp_237599 // pp_215307	// pp_14983 // pp_29258 // pp_112824 // pp_112825 // pp_56321 // pp_112823 // pp_27888 // pp_105963 // pp_105964 // pp_169789 // pp_169788 // pp_253453 // pp_253452 // pp_253451 // pp_253450 // pp_169783 // pp_169782 // pp_169781 // pp_169780 // pp_169787 // pp_169786 // pp_169785 // pp_198422 // pp_198423 // pp_198426 // pp_198427 // pp_198424 // pp_198425 // pp_184108 // pp_184109 // pp_198429 …
GO:0005623	C	cell	25	31	36844	90812	0.0086	0.041	// pp_236316 // pp_236318 // pp_201848 // pp_85340 // pp_85345 // pp_125224 // pp_27700 // pp_194661 // pp_211516 // pp_228506 // pp_142377 // pp_166621 // pp_225685 // pp_214903 // pp_237600 // pp_204103 // pp_72437 // pp_72436 // pp_158140 // pp_155295 // pp_43167 // pp_221956 // pp_43165 // pp_237599 // pp_215307	// pp_14983 // pp_29258 // pp_112824 // pp_112825 // pp_56321 // pp_112823 // pp_27888 // pp_105963 // pp_105964 // pp_169789 // pp_169788 // pp_253453 // pp_253452 // pp_253451 // pp_253450 // pp_169783 // pp_169782 // pp_169781 // pp_169780 // pp_169787 // pp_169786 // pp_169785 // pp_198422 // pp_198423 // pp_198426 // pp_198427 // pp_198424 // pp_198425 // pp_184108 // pp_184109 // pp_198429 …
GO:0043234	C	protein complex	6	31	5846	90812	0.023	0.1	// pp_228506 // pp_142377 // pp_72436 // pp_72437 // pp_155295 // pp_215307	// pp_158842 // pp_108489 // pp_108488 // pp_51643 // pp_51645 // pp_51647 // pp_108480 // pp_108482 // pp_108485 // pp_108484 // pp_108487 // pp_108486 // pp_198422 // pp_198423 // pp_198426 // pp_198427 // pp_198424 // pp_198425 // pp_184108 // pp_184109 // pp_198429 // pp_214077 // pp_218080 // pp_169169 // pp_54895 // pp_194996 // pp_194997 // pp_194995 // pp_194999 // pp_215332 // pp_215333 …
GO:0005634	C	nucleus	9	31	11274	90812	0.028	0.12	// pp_211516 // pp_236316 // pp_142377 // pp_214903 // pp_201848 // pp_72437 // pp_72436 // pp_221956 // pp_155295	// pp_188304 // pp_188305 // pp_89968 // pp_158842 // pp_188301 // pp_89965 // pp_89967 // pp_89966 // pp_14456 // pp_3679 // pp_188303 // pp_188300 // pp_196060 // pp_179528 // pp_179529 // pp_108489 // pp_108488 // pp_51643 // pp_51642 // pp_51645 // pp_51644 // pp_51647 // pp_108480 // pp_108482 // pp_108485 // pp_108484 // pp_108487 // pp_108486 // pp_169789 // pp_169788 // pp_25489 // pp_169…
GO:0005739	C	mitochondrion	5	31	5266	90812	0.045	0.19	// pp_125224 // pp_27700 // pp_204103 // pp_228506 // pp_215307	// pp_178459 // pp_178458 // pp_118540 // pp_138229 // pp_109842 // pp_147866 // pp_109840 // pp_109841 // pp_91443 // pp_178457 // pp_188096 // pp_188097 // pp_14983 // pp_84648 // pp_7571 // pp_214426 // pp_121491 // pp_55964 // pp_108988 // pp_111485 // pp_111484 // pp_200273 // pp_200272 // pp_200271 // pp_200270 // pp_146634 // pp_146635 // pp_146636 // pp_146637 // pp_238006 // pp_239625 //…
GO:0016020	C	membrane	5	31	27443	90812	0.94	1	// pp_125224 // pp_204103 // pp_158140 // pp_215307 // pp_201848	// pp_27888 // pp_93618 // pp_130370 // pp_130371 // pp_11007 // pp_184108 // pp_184109 // pp_198429 // pp_237898 // pp_54893 // pp_160175 // pp_219680 // pp_90392 // pp_90393 // pp_97622 // pp_10354 // pp_127654 // pp_193511 // pp_193510 // pp_222404 // pp_222406 // pp_236859 // pp_232377 // pp_82301 // pp_118307 // pp_172406 // pp_172407 // pp_179527 // pp_172408 // pp_172409 // pp_192279 // pp…
