# Supplementary material for: Epitranscriptome changes triggered by ammonium nutrition regulate the proteome response of maritime pine roots
Source: Front Plant Sci. 2022 Dec 22;13:1102044. doi: 10.3389/fpls.2022.1102044 (PMC9815506; doi:10.3389/fpls.2022.1102044)
Supplement: Supplementary file 4 [file DataSheet_4.zip › Supp_Dataset_10.xlsx]

## Sheet: Supp Dataset 10
Supplementary Dataset 10. DRS differential modification results in pine roots under ammonium nutrition. DE transcripts overmodified are in highlighted red. DE transcripts undermodified are in highlighted blue.
1Canales et al. (2014) Plant Biotechnology Journal 12:286. 2Cañas et al. (2017) Plant Journal 91:1064.
SeqID	Contig ID	Contig Position	Transcript Sense	Base in sense	Description	SP3_id1	Procogen_id2	Arabidopsis id	Arabidopsis description	LogFC	P-value
pp_192004_543	pp_192004	543	+	C	A0A061E2H9sp=Peroxidase Theobroma cacao (Cacao) (Cocoa)	sp_v3.0_unigene26714	isotig50383	AT5G64120.1	Peroxidase superfamily protein	-1.68972	0.0176585
pp_173048_944	pp_173048	944	-	C	P0C1U4sp=Endoglucanase 9 Oryza sativa subsp. japonica (Rice)	sp_v3.0_unigene10126	unigene10126	AT5G49720.1	glycosyl hydrolase 9A1	-1.47612	0.0104199
pp_203969_574	pp_203969	574	+	T	EnsemblPlants:Zm00001d053865_T007} Zea mays (Maize)	sp_v3.0_unigene2728	isotig12302	AT4G02230.1	Ribosomal protein L19e family protein	-1.45175	0.01077
pp_94288_1571	pp_94288	1571	-	T	EnsemblPlants:Si021434m} Setaria italica (Foxtail millet) (Panicum italicum)	sp_v3.0_unigene370	unigene370	AT3G12580.1	heat shock protein 70	-1.44067	0.0147201
pp_216593_272	pp_216593	272	+	G	O24314tr=Water deficit inducible protein LP3 Pinus taeda (Loblolly pine)	sp_v3.0_unigene21294	isotig05367	#N/A	#N/A	-1.42947	0.0107914
pp_242391_1153	pp_242391	1153	+	C	A0A0K9Q5Y4tr=Putative Ubiquitin-conjugating enzyme E2 N Zostera marina (Eelgrass)	sp_v3.0_unigene16915	unigene16915	AT1G78870.2	ubiquitin-conjugating enzyme 35	-1.3297	0.00615155
pp_88327_871	pp_88327	871	-	A	A0A068LJJ9sp=Glucose-6-phosphate 1-dehydrogenase Hevea brasiliensis (Para rubber tree) (Siphonia brasiliensis)	sp_v3.0_unigene26974	isotig17770	AT5G40760.1	glucose-6-phosphate dehydrogenase 6	-1.19295	0.0195659
pp_152784_401	pp_152784	401	-	A	B8LRL9tr=Putative uncharacterized protein Picea sitchensis (Sitka spruce) (Pinus sitchensis)	sp_v3.0_unigene126628	isotig09324	AT2G39050.1	hydroxyproline-rich glycoprotein family protein	-1.18966	0.00898119
pp_75314_520	pp_75314	520	+	A	Q94BT9sp=Copper transport protein ATX1 Arabidopsis thaliana (Mouse-ear cress)	sp_v3.0_unigene18279	isotig58901	AT3G56240.1	copper chaperone	-1.18685	0.0189476
pp_152784_402	pp_152784	402	-	C	B8LRL9tr=Putative uncharacterized protein Picea sitchensis (Sitka spruce) (Pinus sitchensis)	sp_v3.0_unigene126628	isotig09324	AT2G39050.1	hydroxyproline-rich glycoprotein family protein	-1.1748	0.014693
pp_216593_271	pp_216593	271	+	T	O24314tr=Water deficit inducible protein LP3 Pinus taeda (Loblolly pine)	sp_v3.0_unigene21294	isotig05367	#N/A	#N/A	-1.12538	0.0161845
pp_79729_1468	pp_79729	1468	+	A	A9NU27tr=Putative uncharacterized protein Picea sitchensis (Sitka spruce) (Pinus sitchensis)	sp_v3.0_unigene20239	unigene126724	AT5G25610.1	BURP domain-containing protein	-1.11387	0.0216788
pp_128211_236	pp_128211	236	-	A	A0A0C9QN31tr=TSA: Wollemia nobilis Ref_Wollemi_Transcript_19574_1656 transcribed RNA sequence Wollemia nobilis	sp_v3.0_unigene18823	unigene18823	AT1G54270.1	eif4a-2	-1.08297	7.17381e-05
pp_144839_1600	pp_144839	1600	-	T	A6N837sp=Sucrose synthase Pinus taeda (Loblolly pine)	sp_v3.0_unigene98717	isotig42369	AT4G02280.1	sucrose synthase 3	-1.07151	0.0142506
pp_212078_1202	pp_212078	1202	-	C	Q9SPI7tr=Actin Picea rubens (Red spruce) (Picea australis)	sp_v3.0_unigene17257	unigene17257	AT5G09810.1	actin 7	-1.03714	0.0185041
pp_168745_1327	pp_168745	1327	-	T	B8LPA0sp=Peroxidase Picea sitchensis (Sitka spruce) (Pinus sitchensis)	sp_v3.0_unigene10404	isotig20045	AT5G66390.1	Peroxidase superfamily protein	-0.968673	0.0153144
pp_157905_1866	pp_157905	1866	+	T	A0A0A7MAK9sp=Glyceraldehyde-3-phosphate dehydrogenase Pinus massoniana	sp_v3.0_unigene16901	isotig06684	AT1G79530.1	glyceraldehyde-3-phosphate dehydrogenase of plastid 1	-0.963465	0.0209043
pp_216831_2546	pp_216831	2546	-	A	A0A061G1H4tr=Ubiquitin supergroup,Ribosomal protein L40e Theobroma cacao (Cacao) (Cocoa)	sp_v3.0_unigene19133	unigene19133	AT2G36170.1	60S ribosomal protein L40-1	-0.959226	0.0254011
pp_117816_523	pp_117816	523	+	A	D7P710tr=Class IV chitinase 4-4 Pseudotsuga menziesii (Douglas-fir) (Abies menziesii)	sp_v3.0_unigene33122	unigene33122	AT3G54420.1	homolog of carrot EP3-3 chitinase	-0.951071	0.01752
pp_197369_728	pp_197369	728	-	C	A9NS25sp=Hexosyltransferase Picea sitchensis (Sitka spruce) (Pinus sitchensis)	sp_v3.0_unigene16911	isotig05291	AT2G47180.1	galactinol synthase 1	-0.935417	0.00750643
pp_94288_1572	pp_94288	1572	-	T	EnsemblPlants:Si021434m} Setaria italica (Foxtail millet) (Panicum italicum)	sp_v3.0_unigene370	unigene370	AT3G12580.1	heat shock protein 70	-0.927818	0.0361622
pp_73179_24	pp_73179	24	-	A	A0A0D9UZC8tr=Uncharacterized protein Leersia perrieri	sp_v3.0_unigene16902	unigene16902	AT5G14670.1	ADP-ribosylation factor A1B	-0.907791	0.0156898
pp_76327_711	pp_76327	711	+	A	P52427sp=Proteasome subunit alpha type-4 Spinacia oleracea (Spinach)	sp_v3.0_unigene30093	unigene30093	AT3G22110.1	20S proteasome alpha subunit C1	-0.907401	0.0166717
pp_137198_1553	pp_137198	1553	+	T	A9NVE3tr=Putative uncharacterized protein Picea sitchensis (Sitka spruce) (Pinus sitchensis)	sp_v3.0_unigene16543	unigene16543	AT5G42800.1	dihydroflavonol 4-reductase	-0.898379	0.00812768
pp_129386_398	pp_129386	398	-	T	F4YAW7tr=Copper binding protein 8 Gossypium hirsutum (Upland cotton) (Gossypium mexicanum)	sp_v3.0_unigene27730	unigene27730	#N/A	#N/A	-0.884003	0.0159039
pp_155149_817	pp_155149	817	-	C	W9QW90tr=Ubiquitin-conjugating enzyme E2-17 kDa Morus notabilis	sp_v3.0_unigene41259	unigene41259	AT1G64230.1	ubiquitin-conjugating enzyme 28	-0.882183	0.0139604
pp_74687_1191	pp_74687	1191	-	A	A0A0C9RXD1tr=TSA: Wollemia nobilis Ref_Wollemi_Transcript_6229_1354 transcribed RNA sequence Wollemia nobilis	sp_v3.0_unigene10408	isotig28260	AT1G29980.1	choice-of-anchor C domain protein%2C putative (Protein of unknown function%2C DUF642)	-0.87683	0.0146426
pp_127696_1033	pp_127696	1033	+	C	A0A0A7M862sp=Elongation factor 1-alpha Pinus massoniana	sp_v3.0_unigene1012	unigene1012	AT1G07920.1	GTP binding Elongation factor Tu family protein	-0.874924	0.0181397
pp_100364_392	pp_100364	392	-	A	Q40854sp=Metallothionein-like protein EMB30 Picea glauca (White spruce) (Pinus glauca)	sp_v3.0_unigene29432	unigene29432	AT3G15353.1	metallothionein 3	-0.854494	0.00708506
pp_110704_185	pp_110704	185	-	C	A0A0C9RS59tr=TSA: Wollemia nobilis Ref_Wollemi_Transcript_15547_1086 transcribed RNA sequence Wollemia nobilis	sp_v3.0_unigene32324	isotig14873	AT4G38400.1	expansin-like A2	-0.844635	0.035701
pp_243219_1397	pp_243219	1397	+	C	A9NR12sp=GTP-binding nuclear protein Picea sitchensis (Sitka spruce) (Pinus sitchensis)	sp_v3.0_unigene126657	isotig08303	AT5G20010.1	RAS-related nuclear protein-1	-0.837424	0.0109117
pp_200207_1522	pp_200207	1522	-	T	Q9LLZ6tr=Proline-rich protein Pinus taeda (Loblolly pine)	sp_v3.0_unigene34752	isotig41813	AT1G62500.1	Bifunctional inhibitor/lipid-transfer protein/seed storage 2S albumin superfamily protein	-0.836528	0.00111086
pp_152552_477	pp_152552	477	-	A	G8C847sp=S-adenosylmethionine decarboxylase proenzyme Pinus sylvestris (Scots pine)	sp_v3.0_unigene17208	isotig11152	AT3G02470.1	S-adenosylmethionine decarboxylase	-0.832501	0.00211921
pp_207996_515	pp_207996	515	+	T	EnsemblPlants:Si007612m} Setaria italica (Foxtail millet) (Panicum italicum)	sp_v3.0_unigene17404	unigene10559	AT5G55620.1	hypothetical protein	-0.828666	0.0019443
pp_206051_695	pp_206051	695	+	C	O65071sp=60S ribosomal protein L31 Picea mariana (Black spruce) (Abies mariana)	sp_v3.0_unigene47948	unigene29429	AT2G19740.1	Ribosomal protein L31e family protein	-0.817086	0.00820185
pp_100366_75	pp_100366	75	+	C	---NA---	sp_v3.0_unigene33603	unigene33603	#N/A	#N/A	-0.806996	0.00197544
pp_206051_694	pp_206051	694	+	G	O65071sp=60S ribosomal protein L31 Picea mariana (Black spruce) (Abies mariana)	sp_v3.0_unigene47948	unigene29429	AT2G19740.1	Ribosomal protein L31e family protein	-0.801709	0.00497248
pp_210136_2013	pp_210136	2013	+	A	A0A061FWX1tr=DNAJ Theobroma cacao (Cacao) (Cocoa)	sp_v3.0_unigene17239	unigene17239	AT5G22060.1	DNAJ homologue 2	-0.785108	0.0163778
pp_66391_705	pp_66391	705	-	C	B8LRT5tr=Putative uncharacterized protein Picea sitchensis (Sitka spruce) (Pinus sitchensis)	sp_v3.0_unigene34105	unigene34105	AT1G61720.1	NAD(P)-binding Rossmann-fold superfamily protein	-0.766752	0.00318029
pp_60246_985	pp_60246	985	+	A	A0A1D1YP62tr=ATP synthase subunit delta', mitochondrial Anthurium amnicola	sp_v3.0_unigene23556	unigene23556	AT5G47030.1	ATPase%2C F1 complex%2C delta/epsilon subunit	-0.762619	0.015017
pp_58760_752	pp_58760	752	+	T	C7SCX6sp=Eukaryotic translation initiation factor 5A Populus deltoides (Eastern poplar) (Eastern cottonwood)	sp_v3.0_unigene29452	unigene29452	AT1G13950.1	eukaryotic elongation factor 5A-1	-0.755858	0.0205513
pp_66391_503	pp_66391	503	-	C	B8LRT5tr=Putative uncharacterized protein Picea sitchensis (Sitka spruce) (Pinus sitchensis)	sp_v3.0_unigene34105	unigene34105	AT1G61720.1	NAD(P)-binding Rossmann-fold superfamily protein	-0.754264	0.0368019
pp_118038_848	pp_118038	848	+	G	---NA---	sp_v3.0_unigene33444	isotig34390	#N/A	#N/A	-0.743239	0.0141739
pp_197437_1469	pp_197437	1469	-	T	A0A0D9VPY1tr=Uncharacterized protein Leersia perrieri	sp_v3.0_unigene29649	unigene29649	AT5G64140.1	ribosomal protein S28	-0.742641	0.0131079
pp_173386_589	pp_173386	589	-	T	A9S4U6tr=Predicted protein Physcomitrella patens subsp. patens (Moss)	sp_v3.0_unigene2699	isotig05267	AT1G31812.1	acyl-CoA-binding protein 6	-0.736872	0.00029764
pp_207998_639	pp_207998	639	+	T	EnsemblPlants:Si007612m} Setaria italica (Foxtail millet) (Panicum italicum)	sp_v3.0_unigene17149	isotig21399	AT5G55620.1	hypothetical protein	-0.734535	0.0127388
pp_197369_727	pp_197369	727	-	T	A9NS25sp=Hexosyltransferase Picea sitchensis (Sitka spruce) (Pinus sitchensis)	sp_v3.0_unigene16911	isotig05291	AT2G47180.1	galactinol synthase 1	-0.734019	0.00358723
pp_117807_516	pp_117807	516	+	T	G9B4E9tr=Class I chitinase Pinus contorta (Shore pine) (Lodgepole pine)	sp_v3.0_unigene29478	isotig52008	AT2G43590.1	Chitinase family protein	-0.731333	7.89315e-06
pp_206131_1074	pp_206131	1074	+	T	A8MR89sp=Protein AE7-like 1 Arabidopsis thaliana (Mouse-ear cress)	sp_v3.0_unigene17067	isotig23409	AT3G50845.1	MIP18 family protein (DUF59)	-0.729411	0.0173674
pp_66604_1120	pp_66604	1120	+	C	P25818sp=Aquaporin TIP1-1 Arabidopsis thaliana (Mouse-ear cress)	sp_v3.0_unigene17154	unigene17154	AT2G36830.1	gamma tonoplast intrinsic protein	-0.728269	0.0064955
pp_144730_606	pp_144730	606	-	G	A5HIY3tr=Thaumatin-like protein Pinus taeda (Loblolly pine)	sp_v3.0_unigene32826	unigene32826	AT4G11650.1	osmotin 34	-0.725242	0.0120588
pp_105359_603	pp_105359	603	?	T	A0A078BVF4tr=BnaC01g06470D protein Brassica napus (Rape)	sp_v3.0_unigene5	unigene17238	AT4G31985.1	Ribosomal protein L39 family protein	-0.718613	0.0164376
pp_61660_851	pp_61660	851	+	T	A9NK21sp=Peptidyl-prolyl cis-trans isomerase Picea sitchensis (Sitka spruce) (Pinus sitchensis)	sp_v3.0_unigene16913	isotig09838	AT2G29960.1	cyclophilin 5	-0.713414	0.017359
pp_94098_459	pp_94098	459	+	A	P35063sp=Histone H2AX Picea abies (Norway spruce) (Picea excelsa)	sp_v3.0_unigene29880	unigene29880	AT1G08880.1	Histone superfamily protein	-0.710332	0.0175936
pp_136341_1572	pp_136341	1572	-	C	A9NPE3tr=Putative uncharacterized protein Picea sitchensis (Sitka spruce) (Pinus sitchensis)	sp_v3.0_unigene21361	isotig49409	AT2G16850.1	plasma membrane intrinsic protein 2%3B8	-0.708625	0.0148997
pp_210854_954	pp_210854	954	+	C	B8LRD8tr=Putative uncharacterized protein Picea sitchensis (Sitka spruce) (Pinus sitchensis)	sp_v3.0_unigene29605	unigene29605	AT5G43830.1	aluminum induced protein with YGL and LRDR motifs	-0.707034	0.0110129
pp_144915_505	pp_144915	505	-	C	A0A0C9RGG8tr=TSA: Wollemia nobilis Ref_Wollemi_Transcript_28271_2814 transcribed RNA sequence Wollemia nobilis	sp_v3.0_unigene17494	isotig13575	AT5G17920.1	Cobalamin-independent synthase family protein	-0.705013	0.00417621
pp_100364_391	pp_100364	391	-	C	Q40854sp=Metallothionein-like protein EMB30 Picea glauca (White spruce) (Pinus glauca)	sp_v3.0_unigene29432	unigene29432	AT3G15353.1	metallothionein 3	-0.702694	0.00472589
pp_199017_206	pp_199017	206	-	T	A0A0C9S4Y4tr=TSA: Wollemia nobilis Ref_Wollemi_Transcript_13557_1011 transcribed RNA sequence Wollemia nobilis	sp_v3.0_unigene17662	unigene17662	#N/A	#N/A	-0.700525	0.00653669
pp_78505_1100	pp_78505	1100	-	T	A9RX79tr=Predicted protein Physcomitrella patens subsp. patens (Moss)	sp_v3.0_unigene13507	unigene13507	AT1G69230.1	SPIRAL1-like2	-0.699753	0.00865421
pp_134827_680	pp_134827	680	-	C	A8E1V8tr=Chalcone synthase Pinus pinaster (Maritime pine)	sp_v3.0_unigene34676	isotig46567	AT5G13930.1	Chalcone and stilbene synthase family protein	-0.696401	0.0152166
pp_68597_723	pp_68597	723	+	A	A9NKK9sp=40S ribosomal protein S4 Picea sitchensis (Sitka spruce) (Pinus sitchensis)	sp_v3.0_unigene40319	unigene40319	AT5G58420.1	Ribosomal protein S4 (RPS4A) family protein	-0.694092	0.00222978
pp_233432_699	pp_233432	699	-	T	A0A0C9RR17tr=TSA: Wollemia nobilis Ref_Wollemi_Transcript_487_2116 transcribed RNA sequence Wollemia nobilis	sp_v3.0_unigene34844	isotig28258	AT5G46110.1	Glucose-6-phosphate/phosphate translocator-like protein	-0.687671	0.0246899
pp_117799_508	pp_117799	508	-	A	P19171sp=Basic endochitinase B Arabidopsis thaliana (Mouse-ear cress)	sp_v3.0_unigene17114	unigene17114	AT3G12500.1	basic chitinase	-0.686231	0.0293213
pp_163610_979	pp_163610	979	+	C	V5NQQ0tr=Aquaporin Pinus massoniana	sp_v3.0_unigene126701	unigene126701	AT4G00430.1	plasma membrane intrinsic protein 1%3B4	-0.685146	0.000507348
pp_128521_1185	pp_128521	1185	-	T	A0A0K8TUN5tr=Cytochrome P450 CYP750A10 Picea glauca (White spruce) (Pinus glauca)	sp_v3.0_unigene9300	isotig22187	AT2G30770.1	cytochrome P450 family 71 polypeptide	-0.683942	0.0125131
pp_206051_693	pp_206051	693	+	A	O65071sp=60S ribosomal protein L31 Picea mariana (Black spruce) (Abies mariana)	sp_v3.0_unigene47948	unigene29429	AT2G19740.1	Ribosomal protein L31e family protein	-0.683072	0.00130159
pp_35903_719	pp_35903	719	+	C	A0A0C9RIN9tr=TSA: Wollemia nobilis Ref_Wollemi_Transcript_15748_1392 transcribed RNA sequence Wollemia nobilis	sp_v3.0_unigene16918	unigene94003	AT5G38480.1	general regulatory factor 3	-0.680606	0.0269454
pp_100366_74	pp_100366	74	+	A	---NA---	sp_v3.0_unigene33603	unigene33603	#N/A	#N/A	-0.679319	0.0084824
pp_192291_1316	pp_192291	1316	-	A	A0A0C9S992tr=TSA: Wollemia nobilis Ref_Wollemi_Transcript_8439_1825 transcribed RNA sequence Wollemia nobilis	sp_v3.0_unigene17025	unigene17025	AT2G32910.1	DCD (Development and Cell Death) domain protein	-0.676922	0.0263133
pp_91891_651	pp_91891	651	-	A	Q945T0sp=Rapid alkalinization factor Nicotiana tabacum (Common tobacco)	sp_v3.0_unigene30708	isotig52148	AT1G02900.1	rapid alkalinization factor 1	-0.676328	0.0265562
pp_205944_879	pp_205944	879	-	T	O22431sp=60S ribosomal protein L10 Pinus taeda (Loblolly pine)	sp_v3.0_unigene17035	unigene17035	AT1G26910.1	Ribosomal protein L16p/L10e family protein	-0.675374	0.0126632
pp_108258_387	pp_108258	387	?	A	A0A0B0PTI2tr=Putative non-specific lipid-transfer 2 Gossypium arboreum (Tree cotton) (Gossypium nanking)	sp_v3.0_unigene30304	isotig06711	AT3G53980.1	Bifunctional inhibitor/lipid-transfer protein/seed storage 2S albumin superfamily protein	-0.674297	0.00642341
pp_201987_2743	pp_201987	2743	-	C	EnsemblPlants:Si021922m} Setaria italica (Foxtail millet) (Panicum italicum)	sp_v3.0_unigene2295	isotig13211	AT4G39660.1	alanine:glyoxylate aminotransferase 2	-0.671576	0.00950379
pp_68484_1918	pp_68484	1918	+	T	K8FDV3sp=Glutamine synthetase Pinus pinaster (Maritime pine)	sp_v3.0_unigene10503	isotig47399	AT5G37600.1	hypothetical protein	-0.665963	0.00295965
pp_74687_498	pp_74687	498	-	G	A0A0C9RXD1tr=TSA: Wollemia nobilis Ref_Wollemi_Transcript_6229_1354 transcribed RNA sequence Wollemia nobilis	sp_v3.0_unigene10408	isotig28260	AT1G29980.1	choice-of-anchor C domain protein%2C putative (Protein of unknown function%2C DUF642)	-0.660901	0.0117757
pp_207996_516	pp_207996	516	+	G	EnsemblPlants:Si007612m} Setaria italica (Foxtail millet) (Panicum italicum)	sp_v3.0_unigene17404	unigene10559	AT5G55620.1	hypothetical protein	-0.659886	0.0181547
pp_196207_756	pp_196207	756	-	G	W1P2R0tr=Uncharacterized protein Amborella trichopoda	sp_v3.0_unigene22114	unigene22114	AT1G09560.1	germin-like protein 5	-0.658169	0.0215911
pp_129585_1330	pp_129585	1330	+	A	A0A0C9S9Q7tr=TSA: Wollemia nobilis Ref_Wollemi_Transcript_7033_2031 transcribed RNA sequence Wollemia nobilis	sp_v3.0_unigene17433	unigene17433	AT1G62290.1	Saposin-like aspartyl protease family protein	-0.653535	0.0109731
pp_246197_971	pp_246197	971	-	C	A9P0L6tr=Putative uncharacterized protein Picea sitchensis (Sitka spruce) (Pinus sitchensis)	sp_v3.0_unigene18483	unigene18483	#N/A	#N/A	-0.651398	0.0180704
pp_217046_328	pp_217046	328	+	G	A0A176VD92tr=Uncharacterized protein Marchantia polymorpha subsp. polymorpha	sp_v3.0_unigene38662	unigene38662	AT5G39130.1	RmlC-like cupins superfamily protein	-0.65064	0.0103778
pp_241471_1227	pp_241471	1227	+	C	B3TLR9tr=Ras-related protein RIC1 Elaeis guineensis var. tenera (Oil palm)	sp_v3.0_unigene2814	isotig08760	AT1G02130.1	RAS 5	-0.650208	0.0105838
pp_144839_2621	pp_144839	2621	-	A	A6N837sp=Sucrose synthase Pinus taeda (Loblolly pine)	sp_v3.0_unigene98717	isotig42369	AT4G02280.1	sucrose synthase 3	-0.647364	0.0290784
pp_210136_2020	pp_210136	2020	+	A	A0A061FWX1tr=DNAJ Theobroma cacao (Cacao) (Cocoa)	sp_v3.0_unigene17239	unigene17239	AT5G22060.1	DNAJ homologue 2	-0.644643	0.00134168
pp_179338_454	pp_179338	454	-	T	A9NKI9tr=Putative uncharacterized protein Picea sitchensis (Sitka spruce) (Pinus sitchensis)	sp_v3.0_unigene30782	unigene30782	AT5G64260.1	EXORDIUM like 2	-0.644107	0.0069321
pp_155149_816	pp_155149	816	-	T	W9QW90tr=Ubiquitin-conjugating enzyme E2-17 kDa Morus notabilis	sp_v3.0_unigene41259	unigene41259	AT1G64230.1	ubiquitin-conjugating enzyme 28	-0.642373	0.0177162
pp_130647_1010	pp_130647	1010	-	A	---NA---	sp_v3.0_unigene8125	PUT-7367	#N/A	#N/A	-0.639475	0.0146963
pp_78505_935	pp_78505	935	-	T	A9RX79tr=Predicted protein Physcomitrella patens subsp. patens (Moss)	sp_v3.0_unigene13507	unigene13507	AT1G69230.1	SPIRAL1-like2	-0.638641	0.0214581
pp_223503_1231	pp_223503	1231	-	A	A0A0C9RPA7tr=TSA: Wollemia nobilis Ref_Wollemi_Transcript_5862_1677 transcribed RNA sequence Wollemia nobilis	sp_v3.0_unigene1203	isotig29256	AT5G36230.1	ARM repeat superfamily protein	-0.637719	0.0167628
pp_74687_497	pp_74687	497	-	C	A0A0C9RXD1tr=TSA: Wollemia nobilis Ref_Wollemi_Transcript_6229_1354 transcribed RNA sequence Wollemia nobilis	sp_v3.0_unigene10408	isotig28260	AT1G29980.1	choice-of-anchor C domain protein%2C putative (Protein of unknown function%2C DUF642)	-0.637687	0.0288176
pp_134758_1224	pp_134758	1224	+	T	Q9LLZ6tr=Proline-rich protein Pinus taeda (Loblolly pine)	sp_v3.0_unigene17005	unigene17005	AT1G62500.1	Bifunctional inhibitor/lipid-transfer protein/seed storage 2S albumin superfamily protein	-0.637	0.00114759
pp_210565_250	pp_210565	250	-	T	A9NKS7tr=Putative uncharacterized protein Picea sitchensis (Sitka spruce) (Pinus sitchensis)	sp_v3.0_unigene17115	isotig32782	AT4G39090.1	Papain family cysteine protease	-0.636319	0.0176879
pp_137198_1662	pp_137198	1662	+	T	A9NVE3tr=Putative uncharacterized protein Picea sitchensis (Sitka spruce) (Pinus sitchensis)	sp_v3.0_unigene16543	unigene16543	AT5G42800.1	dihydroflavonol 4-reductase	-0.635196	0.0166076
pp_104692_355	pp_104692	355	-	T	A0A0B0P8C4tr=60S ribosomal protein L32-1 Gossypium arboreum (Tree cotton) (Gossypium nanking)	sp_v3.0_unigene3722	unigene3722	AT4G18100.1	Ribosomal protein L32e	-0.634578	0.0175733
pp_108445_1231	pp_108445	1231	+	T	O22429tr=Calcium binding protein Pinus taeda (Loblolly pine)	sp_v3.0_unigene20892	PUT-3316000	AT1G24620.1	EF hand calcium-binding protein family	-0.63344	0.000421507
pp_243677_814	pp_243677	814	+	T	---NA---	sp_v3.0_unigene30452	unigene30452	#N/A	#N/A	-0.630954	0.0193051
pp_186374_1053	pp_186374	1053	-	C	Q84L42tr=Putative histone H1 Pinus pinaster (Maritime pine)	sp_v3.0_unigene1486	isotig18161	AT2G18050.1	histone H1-3	-0.630504	0.0129804
pp_236318_559	pp_236318	559	-	T	P46297sp=40S ribosomal protein S23 Fragaria ananassa (Strawberry) (Fragaria chiloensis x Fragaria virginiana)	sp_v3.0_unigene18246	unigene18246	AT5G02960.1	Ribosomal protein S12/S23 family protein	-0.628403	0.0236433
pp_107252_1192	pp_107252	1192	+	T	A0A0C9S1G0tr=TSA: Wollemia nobilis Ref_Wollemi_Transcript_25454_1251 transcribed RNA sequence Wollemia nobilis	sp_v3.0_unigene29658	isotig46898	AT1G61065.1	1%2C3-beta-glucan synthase component (DUF1218)	-0.628348	0.0116723
pp_153162_191	pp_153162	191	-	T	A0A1D6AIP6tr=Uncharacterized protein Triticum aestivum (Wheat)	sp_v3.0_unigene126656	unigene126656	AT4G02890.1	Ubiquitin family protein	-0.625241	0.00788702
pp_129585_1444	pp_129585	1444	+	C	A0A0C9S9Q7tr=TSA: Wollemia nobilis Ref_Wollemi_Transcript_7033_2031 transcribed RNA sequence Wollemia nobilis	sp_v3.0_unigene17433	unigene17433	AT1G62290.1	Saposin-like aspartyl protease family protein	-0.624785	0.00251878
pp_85327_1364	pp_85327	1364	-	A	D6NKI1tr=Putative progesterone 5-beta-reductase Calotropis procera (Roostertree) (Asclepias procera)	sp_v3.0_unigene8463	unigene8463	AT4G24220.1	NAD(P)-binding Rossmann-fold superfamily protein	-0.623863	0.0133778
pp_144730_605	pp_144730	605	-	C	A5HIY3tr=Thaumatin-like protein Pinus taeda (Loblolly pine)	sp_v3.0_unigene32826	unigene32826	AT4G11650.1	osmotin 34	-0.622733	0.0301345
pp_108458_1214	pp_108458	1214	+	A	O22429tr=Calcium binding protein Pinus taeda (Loblolly pine)	sp_v3.0_unigene17200	unigene17200	AT1G24620.1	EF hand calcium-binding protein family	-0.620878	0.015836
pp_148398_257	pp_148398	257	+	A	A9NSQ9tr=Putative uncharacterized protein Picea sitchensis (Sitka spruce) (Pinus sitchensis)	sp_v3.0_unigene2160	unigene2160	AT1G10200.1	GATA type zinc finger transcription factor family protein	-0.620027	0.0196064
pp_209534_896	pp_209534	896	-	C	A9NUY8sp=Catalase Picea sitchensis (Sitka spruce) (Pinus sitchensis)	sp_v3.0_unigene23356	isotig11537	AT1G20620.1	catalase 3	-0.618473	0.0153106
pp_194247_1288	pp_194247	1288	-	A	A9SME1sp=Thiamine thiazole synthase 2, chloroplastic Physcomitrella patens subsp. patens (Moss)	sp_v3.0_unigene390	unigene390	AT5G54770.1	thiazole biosynthetic enzyme%2C chloroplast (ARA6) (THI1) (THI4)	-0.615747	0.0114746
pp_65927_948	pp_65927	948	-	C	Q6J163sp=Auxin-induced protein 5NG4 Pinus taeda (Loblolly pine)	sp_v3.0_unigene17417	isotig111042	AT1G75500.1	Walls Are Thin 1	-0.613924	0.0148993
pp_163745_237	pp_163745	237	-	C	H9XUG2tr=R2R3-MYB transcription factor MYB12 Epimedium sagittatum	sp_v3.0_unigene7573	isotig51902	AT4G38620.1	myb domain protein 4	-0.612769	0.023629
pp_196207_676	pp_196207	676	-	G	W1P2R0tr=Uncharacterized protein Amborella trichopoda	sp_v3.0_unigene22114	unigene22114	AT1G09560.1	germin-like protein 5	-0.612465	0.0074776
pp_117765_578	pp_117765	578	-	A	A0A0D6QR66tr=Uncharacterized protein Araucaria cunninghamii (Hoop pine) (Moreton Bay pine)	sp_v3.0_unigene46004	isotig26679	AT4G28670.1	cysteine-rich RECEPTOR-like kinase%2C putative (DUF26)	-0.612039	0.00419167
pp_139786_2359	pp_139786	2359	+	C	SAAS:SAAS00312565} Picea sitchensis (Sitka spruce) (Pinus sitchensis)	sp_v3.0_unigene17023	unigene17100	AT2G01140.1	Aldolase superfamily protein	-0.611933	0.0174823
pp_205830_1508	pp_205830	1508	-	A	A0A0C9S9K1tr=TSA: Wollemia nobilis Ref_Wollemi_Transcript_7586_3322 transcribed RNA sequence Wollemia nobilis	sp_v3.0_unigene15634	unigene15634	AT4G05150.1	Octicosapeptide/Phox/Bem1p family protein	-0.607943	0.023901
pp_203969_572	pp_203969	572	+	G	EnsemblPlants:Zm00001d053865_T007} Zea mays (Maize)	sp_v3.0_unigene2728	isotig12302	AT4G02230.1	Ribosomal protein L19e family protein	-0.604052	0.0251131
pp_153568_790	pp_153568	790	-	C	A9NNP1sp=Peroxidase Picea sitchensis (Sitka spruce) (Pinus sitchensis)	sp_v3.0_unigene17441	unigene17024	AT4G21960.1	Peroxidase superfamily protein	-0.603789	0.0238295
pp_66210_1206	pp_66210	1206	+	T	A9QVH4sp=Tubulin alpha chain Picea wilsonii	sp_v3.0_unigene16904	isotig00150	AT1G04820.1	tubulin alpha-4 chain	-0.601865	0.0268894
pp_212084_1762	pp_212084	1762	-	C	Q9SPI7tr=Actin Picea rubens (Red spruce) (Picea australis)	sp_v3.0_unigene18113	unigene18113	AT5G09810.1	actin 7	-0.600171	0.00735133
pp_79719_1270	pp_79719	1270	+	A	C0PSN2tr=Putative uncharacterized protein Picea sitchensis (Sitka spruce) (Pinus sitchensis)	sp_v3.0_unigene26968	unigene26968	AT5G25610.1	BURP domain-containing protein	-0.599315	0.00976501
pp_197349_989	pp_197349	989	-	A	E5FXB3tr=Glycine-rich RNA-binding protein Sequoia sempervirens (California redwood) (Taxodium sempervirens)	sp_v3.0_unigene9389	unigene9389	AT2G21660.1	cold%2C circadian rhythm%2C and rna binding 2	-0.597756	0.0108824
pp_152829_932	pp_152829	932	+	C	B8LMW5sp=Cysteine proteinase inhibitor Picea sitchensis (Sitka spruce) (Pinus sitchensis)	sp_v3.0_unigene29534	unigene29534	AT3G12490.1	cystatin B	-0.59689	0.0172021
pp_76667_2121	pp_76667	2121	-	A	A0A0C9RXJ5tr=TSA: Wollemia nobilis Ref_Wollemi_Transcript_5758_1687 transcribed RNA sequence Wollemia nobilis	sp_v3.0_unigene34067	isotig29092	AT3G51730.1	saposin B domain-containing protein	-0.594349	0.0134689
pp_252650_281	pp_252650	281	+	T	A4ZDL6sp=Antifungal protein ginkbilobin-2 Ginkgo biloba (Ginkgo) (Maidenhair tree)	sp_v3.0_unigene126897	unigene126897	#N/A	#N/A	-0.593434	0.00664484
pp_68474_834	pp_68474	834	+	C	K8FDV3sp=Glutamine synthetase Pinus pinaster (Maritime pine)	sp_v3.0_unigene10503	unigene10503	AT5G37600.1	hypothetical protein	-0.592972	0.00546406
pp_79719_1272	pp_79719	1272	+	T	C0PSN2tr=Putative uncharacterized protein Picea sitchensis (Sitka spruce) (Pinus sitchensis)	sp_v3.0_unigene26968	unigene26968	AT5G25610.1	BURP domain-containing protein	-0.592153	0.0150668
pp_79719_1271	pp_79719	1271	+	C	C0PSN2tr=Putative uncharacterized protein Picea sitchensis (Sitka spruce) (Pinus sitchensis)	sp_v3.0_unigene26968	unigene26968	AT5G25610.1	BURP domain-containing protein	-0.591847	0.0050874
pp_134771_246	pp_134771	246	?	A	A4ZDL6sp=Antifungal protein ginkbilobin-2 Ginkgo biloba (Ginkgo) (Maidenhair tree)	sp_v3.0_unigene35452	unigene35452	#N/A	#N/A	-0.591134	0.000339258
pp_127696_2090	pp_127696	2090	+	T	A0A0A7M862sp=Elongation factor 1-alpha Pinus massoniana	sp_v3.0_unigene1012	unigene1012	AT1G07920.1	GTP binding Elongation factor Tu family protein	-0.591074	0.0122382
pp_67821_849	pp_67821	849	-	T	A9NWR1sp=Elongation factor 1-alpha Picea sitchensis (Sitka spruce) (Pinus sitchensis)	sp_v3.0_unigene21427	unigene21427	AT1G07920.1	GTP binding Elongation factor Tu family protein	-0.589382	0.00876139
pp_173296_549	pp_173296	549	?	A	Q8RVJ0tr=Putative translation factor Pinus pinaster (Maritime pine)	sp_v3.0_unigene17134	unigene143647	AT1G54290.1	Translation initiation factor SUI1 family protein	-0.58882	0.016531
pp_134772_421	pp_134772	421	?	A	A4ZDL6sp=Antifungal protein ginkbilobin-2 Ginkgo biloba (Ginkgo) (Maidenhair tree)	sp_v3.0_unigene34027	isotig13941	#N/A	#N/A	-0.588213	0.00273516
pp_108496_1728	pp_108496	1728	-	A	Q71H73sp=Histone H3.3 Vitis vinifera (Grape)	sp_v3.0_unigene1183	unigene1183	AT4G40030.2	Histone superfamily protein	-0.586647	0.0256516
pp_136341_1573	pp_136341	1573	-	A	A9NPE3tr=Putative uncharacterized protein Picea sitchensis (Sitka spruce) (Pinus sitchensis)	sp_v3.0_unigene21361	isotig49409	AT2G16850.1	plasma membrane intrinsic protein 2%3B8	-0.586225	0.00150616
pp_108259_387	pp_108259	387	?	A	A0A0B0PTI2tr=Putative non-specific lipid-transfer 2 Gossypium arboreum (Tree cotton) (Gossypium nanking)	sp_v3.0_unigene30304	isotig06711	AT3G53980.1	Bifunctional inhibitor/lipid-transfer protein/seed storage 2S albumin superfamily protein	-0.585202	0.00159774
pp_202980_1063	pp_202980	1063	+	T	A9P1N7tr=Putative uncharacterized protein Picea sitchensis (Sitka spruce) (Pinus sitchensis)	sp_v3.0_unigene265	unigene265	AT1G48630.1	receptor for activated C kinase 1B	-0.581723	0.000936556
pp_188583_494	pp_188583	494	+	C	M5WRW6tr=Uncharacterized protein Prunus persica (Peach) (Amygdalus persica)	sp_v3.0_unigene17318	unigene40477	#N/A	#N/A	-0.580196	0.000838765
pp_209534_954	pp_209534	954	-	T	A9NUY8sp=Catalase Picea sitchensis (Sitka spruce) (Pinus sitchensis)	sp_v3.0_unigene23356	isotig11537	AT1G20620.1	catalase 3	-0.579486	0.00262201
pp_66672_869	pp_66672	869	+	T	Q9M2Z4sp=Membrane steroid-binding protein 2 Arabidopsis thaliana (Mouse-ear cress)	sp_v3.0_unigene17513	unigene17513	AT3G48890.1	membrane-associated progesterone binding protein 3	-0.576216	0.0301429
pp_152829_933	pp_152829	933	+	A	B8LMW5sp=Cysteine proteinase inhibitor Picea sitchensis (Sitka spruce) (Pinus sitchensis)	sp_v3.0_unigene29534	unigene29534	AT3G12490.1	cystatin B	-0.575783	0.00222787
pp_252650_282	pp_252650	282	+	A	A4ZDL6sp=Antifungal protein ginkbilobin-2 Ginkgo biloba (Ginkgo) (Maidenhair tree)	sp_v3.0_unigene126897	unigene126897	#N/A	#N/A	-0.575777	0.00435405
pp_193381_237	pp_193381	237	?	T	---NA---	sp_v3.0_unigene17356	unigene207430	#N/A	#N/A	-0.57432	0.0273992
pp_195691_454	pp_195691	454	-	T	P52777sp=Phenylalanine ammonia-lyase Pinus taeda (Loblolly pine)	sp_v3.0_unigene17298	unigene17298	AT3G53260.1	phenylalanine ammonia-lyase 2	-0.574099	0.0259718
pp_11322_379	pp_11322	379	+	G	Q5ZF02tr=Polyubiquitin Plantago major (Common plantain)	sp_v3.0_unigene126656	unigene126656	AT1G65350.1	ubiquitin 13	-0.573455	0.00732042
pp_207994_676	pp_207994	676	+	T	EnsemblPlants:Si007612m} Setaria italica (Foxtail millet) (Panicum italicum)	sp_v3.0_unigene21430	unigene21430	AT5G55620.1	hypothetical protein	-0.572199	0.0184553
pp_159358_2438	pp_159358	2438	+	T	M4CL13sp=3-phosphoshikimate 1-carboxyvinyltransferase Brassica rapa subsp. pekinensis (Chinese cabbage) (Brassica pekinensis)	sp_v3.0_unigene34176	unigene34176	AT2G45300.1	RNA 3'-terminal phosphate cyclase/enolpyruvate transferase%2C alpha/beta	-0.571945	0.0320463
pp_127135_525	pp_127135	525	-	T	A0A0C9S831tr=TSA: Wollemia nobilis Ref_Wollemi_Transcript_6287_1253 transcribed RNA sequence Wollemia nobilis	sp_v3.0_unigene8259	isotig14484	AT3G10210.1	SEC14 cytosolic factor family protein / phosphoglyceride transfer family protein	-0.571738	0.0223327
pp_243677_946	pp_243677	946	+	A	---NA---	sp_v3.0_unigene30452	unigene30452	#N/A	#N/A	-0.571593	0.0249283
pp_202980_459	pp_202980	459	+	T	A9P1N7tr=Putative uncharacterized protein Picea sitchensis (Sitka spruce) (Pinus sitchensis)	sp_v3.0_unigene265	unigene265	AT1G48630.1	receptor for activated C kinase 1B	-0.571055	0.00727351
pp_234425_728	pp_234425	728	?	A	D3IZ08tr=Thaumatin-like protein L4 Pinus monticola (Western white pine) (Strobus monticola)	sp_v3.0_unigene29681	unigene29681	AT4G11650.1	osmotin 34	-0.568594	0.0146344
pp_134820_321	pp_134820	321	-	A	A8E1V8tr=Chalcone synthase Pinus pinaster (Maritime pine)	sp_v3.0_unigene34676	unigene21730	AT5G13930.1	Chalcone and stilbene synthase family protein	-0.568311	6.32019e-07
pp_155142_825	pp_155142	825	-	C	D8QWU7tr=Ubiquitin-conjugating enzyme 28, E2 Selaginella moellendorffii (Spikemoss)	sp_v3.0_unigene29422	unigene17956	AT4G27960.2	ubiquitin conjugating enzyme 9	-0.568229	0.0295748
pp_155119_468	pp_155119	468	+	C	A0A0B0PTB9tr=60S ribosomal L35 Gossypium arboreum (Tree cotton) (Gossypium nanking)	sp_v3.0_unigene126672	unigene37887	AT3G09500.1	Ribosomal L29 family protein	-0.568197	0.00822816
pp_225253_1214	pp_225253	1214	-	T	Q1XG58tr=Putative elongation factor Cryptomeria japonica (Japanese cedar) (Cupressus japonica)	sp_v3.0_unigene29456	unigene29456	AT1G30230.1	translation elongation factor EF1B/ribosomal protein S6 family protein	-0.566739	0.000378939
pp_68474_880	pp_68474	880	+	A	K8FDV3sp=Glutamine synthetase Pinus pinaster (Maritime pine)	sp_v3.0_unigene10503	unigene10503	AT5G37600.1	hypothetical protein	-0.566254	4.36449e-07
pp_209535_1697	pp_209535	1697	-	T	A9NUY8sp=Catalase Picea sitchensis (Sitka spruce) (Pinus sitchensis)	sp_v3.0_unigene23356	isotig11537	AT1G20620.1	catalase 3	-0.563122	0.00585101
pp_252650_260	pp_252650	260	+	C	A4ZDL6sp=Antifungal protein ginkbilobin-2 Ginkgo biloba (Ginkgo) (Maidenhair tree)	sp_v3.0_unigene126897	unigene126897	#N/A	#N/A	-0.560797	0.0478701
pp_216580_232	pp_216580	232	-	A	---NA---	sp_v3.0_unigene34040	isotig10026	#N/A	#N/A	-0.559781	0.0109602
pp_66391_838	pp_66391	838	-	A	B8LRT5tr=Putative uncharacterized protein Picea sitchensis (Sitka spruce) (Pinus sitchensis)	sp_v3.0_unigene34105	unigene34105	AT1G61720.1	NAD(P)-binding Rossmann-fold superfamily protein	-0.558988	0.00791039
pp_179544_478	pp_179544	478	-	T	Q6RY58tr=Ascorbate peroxidase Pinus pinaster (Maritime pine)	sp_v3.0_unigene31073	unigene31073	AT1G07890.1	ascorbate peroxidase 1	-0.558924	0.00889948
pp_134826_415	pp_134826	415	-	T	A8E1V8tr=Chalcone synthase Pinus pinaster (Maritime pine)	sp_v3.0_unigene21730	unigene21730	AT5G13930.1	Chalcone and stilbene synthase family protein	-0.558629	0.0018286
pp_201977_1267	pp_201977	1267	-	C	A0A0C9S364tr=TSA: Wollemia nobilis Ref_Wollemi_Transcript_15592_1653 transcribed RNA sequence Wollemia nobilis	sp_v3.0_unigene36102	isotig47061	AT2G38820.2	DNA-directed RNA polymerase subunit beta-beta protein%2C putative (DUF506)	-0.557751	0.00661659
pp_83215_343	pp_83215	343	+	C	B8LQ29tr=Putative uncharacterized protein Picea sitchensis (Sitka spruce) (Pinus sitchensis)	sp_v3.0_unigene12115	unigene126931	AT1G55170.1	DNA double-strand break repair protein	-0.557736	0.0195267
pp_216531_290	pp_216531	290	+	A	Q40854sp=Metallothionein-like protein EMB30 Picea glauca (White spruce) (Pinus glauca)	sp_v3.0_unigene34635	unigene34635	#N/A	#N/A	-0.557645	0.0229982
pp_155149_1016	pp_155149	1016	-	C	W9QW90tr=Ubiquitin-conjugating enzyme E2-17 kDa Morus notabilis	sp_v3.0_unigene41259	unigene41259	AT1G64230.1	ubiquitin-conjugating enzyme 28	-0.556132	0.0151058
pp_243677_936	pp_243677	936	+	T	---NA---	sp_v3.0_unigene30452	unigene30452	#N/A	#N/A	-0.555269	0.0356697
pp_206119_1589	pp_206119	1589	-	T	A0A078C4Z1tr=BnaC08g29390D protein Brassica napus (Rape)	sp_v3.0_unigene11822	isotig33896	AT3G58680.1	multiprotein bridging factor 1B	-0.553211	0.0111397
pp_210136_2016	pp_210136	2016	+	T	A0A061FWX1tr=DNAJ Theobroma cacao (Cacao) (Cocoa)	sp_v3.0_unigene17239	unigene17239	AT5G22060.1	DNAJ homologue 2	-0.552694	0.00445401
pp_67822_917	pp_67822	917	-	T	A9NWR1sp=Elongation factor 1-alpha Picea sitchensis (Sitka spruce) (Pinus sitchensis)	sp_v3.0_unigene21427	unigene21427	AT1G07920.1	GTP binding Elongation factor Tu family protein	-0.552691	0.00102628
pp_227575_1118	pp_227575	1118	-	A	A0A0C9RW92tr=TSA: Wollemia nobilis Ref_Wollemi_Transcript_9441_2227 transcribed RNA sequence Wollemia nobilis	sp_v3.0_unigene3779	unigene126675	AT5G43060.1	Granulin repeat cysteine protease family protein	-0.552064	0.0157801
pp_172834_147	pp_172834	147	-	T	A0A0C9S6P7tr=TSA: Wollemia nobilis Ref_Wollemi_Transcript_14472_1488 transcribed RNA sequence Wollemia nobilis	sp_v3.0_unigene30356	isotig26311	AT1G60710.1	NAD(P)-linked oxidoreductase superfamily protein	-0.551623	0.0105354
pp_173386_534	pp_173386	534	-	T	A9S4U6tr=Predicted protein Physcomitrella patens subsp. patens (Moss)	sp_v3.0_unigene2699	isotig05267	AT1G31812.1	acyl-CoA-binding protein 6	-0.550536	0.0163748
pp_79642_268	pp_79642	268	-	C	A4L7R7sp=Defensin-1 Pinus sylvestris (Scots pine)	sp_v3.0_unigene127146	unigene127146	AT2G02120.1	Scorpion toxin-like knottin superfamily protein	-0.548796	0.00775272
pp_68474_881	pp_68474	881	+	A	K8FDV3sp=Glutamine synthetase Pinus pinaster (Maritime pine)	sp_v3.0_unigene10503	unigene10503	AT5G37600.1	hypothetical protein	-0.5478	0.00140062
pp_152554_2392	pp_152554	2392	-	C	G8C847sp=S-adenosylmethionine decarboxylase proenzyme Pinus sylvestris (Scots pine)	sp_v3.0_unigene17208	isotig11152	AT3G02470.1	S-adenosylmethionine decarboxylase	-0.546419	0.0138832
pp_215440_261	pp_215440	261	-	A	Isoform2 of Polyubiquitin 14 OS=Arabidopsis thaliana GN=UBQ14	sp_v3.0_unigene96846	isotig04258	AT4G02890.1	Ubiquitin family protein	-0.545636	0.00426928
pp_117765_577	pp_117765	577	-	C	A0A0D6QR66tr=Uncharacterized protein Araucaria cunninghamii (Hoop pine) (Moreton Bay pine)	sp_v3.0_unigene46004	isotig26679	AT4G28670.1	cysteine-rich RECEPTOR-like kinase%2C putative (DUF26)	-0.544693	0.0104395
pp_79719_1176	pp_79719	1176	+	C	C0PSN2tr=Putative uncharacterized protein Picea sitchensis (Sitka spruce) (Pinus sitchensis)	sp_v3.0_unigene26968	unigene26968	AT5G25610.1	BURP domain-containing protein	-0.544133	0.0150565
pp_134758_1214	pp_134758	1214	+	T	Q9LLZ6tr=Proline-rich protein Pinus taeda (Loblolly pine)	sp_v3.0_unigene17005	unigene17005	AT1G62500.1	Bifunctional inhibitor/lipid-transfer protein/seed storage 2S albumin superfamily protein	-0.541749	0.00473758
pp_234424_275	pp_234424	275	?	A	D3IZ08tr=Thaumatin-like protein L4 Pinus monticola (Western white pine) (Strobus monticola)	sp_v3.0_unigene33770	unigene33770	AT4G11650.1	osmotin 34	-0.535288	0.00408114
pp_67823_2092	pp_67823	2092	-	C	A9NWR1sp=Elongation factor 1-alpha Picea sitchensis (Sitka spruce) (Pinus sitchensis)	sp_v3.0_unigene21427	unigene21427	AT1G07920.1	GTP binding Elongation factor Tu family protein	-0.533872	0.00811691
pp_252650_130	pp_252650	130	+	A	A4ZDL6sp=Antifungal protein ginkbilobin-2 Ginkgo biloba (Ginkgo) (Maidenhair tree)	sp_v3.0_unigene126897	unigene126897	#N/A	#N/A	-0.532395	0.00759297
pp_78626_1341	pp_78626	1341	+	C	Q8GYX8sp=Chaperone protein dnaJ 10 Arabidopsis thaliana (Mouse-ear cress)	sp_v3.0_unigene16121	isotig44775	AT1G76700.1	DNAJ heat shock N-terminal domain-containing protein	-0.530843	0.00637217
pp_82015_236	pp_82015	236	-	T	A0A0K0M797tr=BSU5 Pinus tabuliformis (Chinese pine) (Pinus leucosperma)	sp_v3.0_unigene18594	unigene18594	AT3G51680.1	NAD(P)-binding Rossmann-fold superfamily protein	-0.529998	0.00466127
pp_33185_362	pp_33185	362	-	A	A0A0C9RJK5tr=TSA: Wollemia nobilis Ref_Wollemi_Transcript_14490_2660 transcribed RNA sequence Wollemia nobilis	sp_v3.0_unigene11216	isotig18589	AT3G58610.1	ketol-acid reductoisomerase	-0.527827	0.0193838
pp_226490_680	pp_226490	680	-	A	A0A0C9RMJ7tr=TSA: Wollemia nobilis Ref_Wollemi_Transcript_10730_1850 transcribed RNA sequence Wollemia nobilis	sp_v3.0_unigene18863	isotig22024	AT1G52730.1	Transducin/WD40 repeat-like superfamily protein	-0.526901	0.00688454
pp_72505_989	pp_72505	989	-	A	Q9ZRX0sp=Translationally-controlled tumor protein homolog Pseudotsuga menziesii (Douglas-fir) (Abies menziesii)	sp_v3.0_unigene20693	isotig03932	AT3G05540.1	Methionine sulfoxide reductase (MSS4-like) family protein	-0.526563	0.00013226
pp_68474_879	pp_68474	879	+	C	K8FDV3sp=Glutamine synthetase Pinus pinaster (Maritime pine)	sp_v3.0_unigene10503	unigene10503	AT5G37600.1	hypothetical protein	-0.525957	1.27094e-05
pp_100384_313	pp_100384	313	-	T	A0A0D9WZK8tr=Uncharacterized protein Leersia perrieri	sp_v3.0_unigene811	isotig02273	AT3G23390.1	Zinc-binding ribosomal protein family protein	-0.525517	0.0173987
pp_127696_2237	pp_127696	2237	+	T	A0A0A7M862sp=Elongation factor 1-alpha Pinus massoniana	sp_v3.0_unigene1012	unigene1012	AT1G07920.1	GTP binding Elongation factor Tu family protein	-0.525037	0.0153719
pp_243677_1099	pp_243677	1099	+	C	---NA---	sp_v3.0_unigene30452	unigene30452	#N/A	#N/A	-0.524739	0.00890336
pp_123543_270	pp_123543	270	-	T	A0A0B0NXG4tr=Plasminogen activator inhibitor 1 RNA-binding Gossypium arboreum (Tree cotton) (Gossypium nanking)	sp_v3.0_unigene17059	unigene17059	AT4G16830.1	Hyaluronan / mRNA binding family	-0.523717	0.0268556
pp_68474_836	pp_68474	836	+	T	K8FDV3sp=Glutamine synthetase Pinus pinaster (Maritime pine)	sp_v3.0_unigene10503	unigene10503	AT5G37600.1	hypothetical protein	-0.522786	0.0166119
pp_245700_956	pp_245700	956	-	T	---NA---	sp_v3.0_unigene29742	isotig68124	#N/A	#N/A	-0.522126	0.00794098
pp_152784_848	pp_152784	848	-	T	B8LRL9tr=Putative uncharacterized protein Picea sitchensis (Sitka spruce) (Pinus sitchensis)	sp_v3.0_unigene126628	isotig09324	AT2G39050.1	hydroxyproline-rich glycoprotein family protein	-0.521267	0.0123971
pp_94288_508	pp_94288	508	-	C	EnsemblPlants:Si021434m} Setaria italica (Foxtail millet) (Panicum italicum)	sp_v3.0_unigene370	unigene370	AT3G12580.1	heat shock protein 70	-0.520357	0.00996289
pp_72515_1040	pp_72515	1040	-	A	Q9ZRX0sp=Translationally-controlled tumor protein homolog Pseudotsuga menziesii (Douglas-fir) (Abies menziesii)	sp_v3.0_unigene20693	isotig03932	AT3G05540.1	Methionine sulfoxide reductase (MSS4-like) family protein	-0.52022	0.00257235
pp_67822_918	pp_67822	918	-	A	A9NWR1sp=Elongation factor 1-alpha Picea sitchensis (Sitka spruce) (Pinus sitchensis)	sp_v3.0_unigene21427	unigene21427	AT1G07920.1	GTP binding Elongation factor Tu family protein	-0.517866	0.00719149
pp_67823_2402	pp_67823	2402	-	A	A9NWR1sp=Elongation factor 1-alpha Picea sitchensis (Sitka spruce) (Pinus sitchensis)	sp_v3.0_unigene21427	unigene21427	AT1G07920.1	GTP binding Elongation factor Tu family protein	-0.51628	0.00673151
pp_66319_116	pp_66319	116	+	T	---NA---	sp_v3.0_unigene17075	unigene17075	#N/A	#N/A	-0.516181	0.00496552
pp_82015_237	pp_82015	237	-	A	A0A0K0M797tr=BSU5 Pinus tabuliformis (Chinese pine) (Pinus leucosperma)	sp_v3.0_unigene18594	unigene18594	AT3G51680.1	NAD(P)-binding Rossmann-fold superfamily protein	-0.516151	0.00926523
pp_225253_1213	pp_225253	1213	-	A	Q1XG58tr=Putative elongation factor Cryptomeria japonica (Japanese cedar) (Cupressus japonica)	sp_v3.0_unigene29456	unigene29456	AT1G30230.1	translation elongation factor EF1B/ribosomal protein S6 family protein	-0.515733	8.77438e-05
pp_116909_927	pp_116909	927	+	T	A9P0B9sp=60S ribosomal protein L18a Picea sitchensis (Sitka spruce) (Pinus sitchensis)	sp_v3.0_unigene1871	unigene1871	AT2G34480.2	Ribosomal protein L18ae/LX family protein	-0.514554	0.00218073
pp_72811_1344	pp_72811	1344	+	A	A0A0C9RRY5tr=TSA: Wollemia nobilis Ref_Wollemi_Transcript_16095_1334 transcribed RNA sequence Wollemia nobilis	sp_v3.0_unigene7916	unigene7916	AT5G21090.1	Leucine-rich repeat (LRR) family protein	-0.514323	0.0205553
pp_168745_530	pp_168745	530	-	T	B8LPA0sp=Peroxidase Picea sitchensis (Sitka spruce) (Pinus sitchensis)	sp_v3.0_unigene10404	isotig20045	AT5G66390.1	Peroxidase superfamily protein	-0.51349	0.0053063
pp_66254_3559	pp_66254	3559	-	T	A0A1D1XHA3tr=Replication protein A DNA-binding subunit Anthurium amnicola	sp_v3.0_unigene19342	isotig42242	AT2G06510.1	replication protein A 1A	-0.513385	0.00448802
pp_201977_361	pp_201977	361	-	G	A0A0C9S364tr=TSA: Wollemia nobilis Ref_Wollemi_Transcript_15592_1653 transcribed RNA sequence Wollemia nobilis	sp_v3.0_unigene36102	isotig47061	AT2G38820.2	DNA-directed RNA polymerase subunit beta-beta protein%2C putative (DUF506)	-0.510727	0.0103265
pp_58112_435	pp_58112	435	-	T	---NA---	sp_v3.0_unigene22486	isotig07446	#N/A	#N/A	-0.509974	0.0235945
pp_242391_1073	pp_242391	1073	+	C	A0A0K9Q5Y4tr=Putative Ubiquitin-conjugating enzyme E2 N Zostera marina (Eelgrass)	sp_v3.0_unigene16915	unigene16915	AT1G78870.2	ubiquitin-conjugating enzyme 35	-0.50879	0.00706178
pp_155039_714	pp_155039	714	+	G	A9NNG2tr=Putative uncharacterized protein Picea sitchensis (Sitka spruce) (Pinus sitchensis)	sp_v3.0_unigene617	unigene617	AT2G16850.1	plasma membrane intrinsic protein 2%3B8	-0.508274	0.00305325
pp_203553_2982	pp_203553	2982	+	T	B9SD38tr=Eukaryotic translation elongation factor, putative Ricinus communis (Castor bean)	sp_v3.0_unigene11466	unigene19609	AT1G56070.1	Ribosomal protein S5/Elongation factor G/III/V family protein	-0.50697	0.00231605
pp_197993_1136	pp_197993	1136	+	G	---NA---	sp_v3.0_unigene28766	unigene28766	#N/A	#N/A	-0.506504	0.0042221
pp_92107_1029	pp_92107	1029	-	T	A9NYY0sp=S-adenosylmethionine synthase 2 Picea sitchensis (Sitka spruce) (Pinus sitchensis)	sp_v3.0_unigene17443	unigene882	AT3G17390.1	S-adenosylmethionine synthetase family protein	-0.50647	0.00512324
pp_108259_443	pp_108259	443	?	G	A0A0B0PTI2tr=Putative non-specific lipid-transfer 2 Gossypium arboreum (Tree cotton) (Gossypium nanking)	sp_v3.0_unigene30304	isotig06711	AT3G53980.1	Bifunctional inhibitor/lipid-transfer protein/seed storage 2S albumin superfamily protein	-0.5056	0.00805921
pp_201987_2383	pp_201987	2383	-	A	EnsemblPlants:Si021922m} Setaria italica (Foxtail millet) (Panicum italicum)	sp_v3.0_unigene2295	isotig13211	AT4G39660.1	alanine:glyoxylate aminotransferase 2	-0.504879	0.00245487
pp_144931_157	pp_144931	157	-	A	A4FT68tr=Putative glycine-rich arabinogalactan protein 3 Pinus pinaster (Maritime pine)	sp_v3.0_unigene29557	isotig65295	#N/A	#N/A	-0.504588	0.0239145
pp_117855_1056	pp_117855	1056	-	A	Q9FYV2tr=Calreticulin Pinus taeda (Loblolly pine)	sp_v3.0_unigene16851	unigene16851	AT1G09210.1	calreticulin 1b	-0.504036	0.0203209
pp_134772_444	pp_134772	444	?	G	A4ZDL6sp=Antifungal protein ginkbilobin-2 Ginkgo biloba (Ginkgo) (Maidenhair tree)	sp_v3.0_unigene34027	isotig13941	#N/A	#N/A	-0.503775	1.97716e-12
pp_68474_1966	pp_68474	1966	+	T	K8FDV3sp=Glutamine synthetase Pinus pinaster (Maritime pine)	sp_v3.0_unigene10503	unigene10503	AT5G37600.1	hypothetical protein	-0.502587	0.0220988
pp_209534_860	pp_209534	860	-	A	A9NUY8sp=Catalase Picea sitchensis (Sitka spruce) (Pinus sitchensis)	sp_v3.0_unigene23356	isotig11537	AT1G20620.1	catalase 3	-0.501958	0.0163749
pp_213757_931	pp_213757	931	?	A	A0A1D1YFS1tr=Blue copper protein Anthurium amnicola	sp_v3.0_unigene30347	isotig58778	AT2G32300.1	uclacyanin 1	-0.501624	0.0163527
pp_92127_389	pp_92127	389	+	G	---NA---	sp_v3.0_unigene30123	isotig65044	#N/A	#N/A	-0.501504	0.0208642
pp_134828_910	pp_134828	910	-	A	A8E1V8tr=Chalcone synthase Pinus pinaster (Maritime pine)	sp_v3.0_unigene34904	unigene21730	AT5G13930.1	Chalcone and stilbene synthase family protein	-0.501068	0.0164362
pp_78505_1317	pp_78505	1317	-	C	A9RX79tr=Predicted protein Physcomitrella patens subsp. patens (Moss)	sp_v3.0_unigene13507	unigene13507	AT1G69230.1	SPIRAL1-like2	0.501253	0.0116858
pp_155119_393	pp_155119	393	+	A	A0A0B0PTB9tr=60S ribosomal L35 Gossypium arboreum (Tree cotton) (Gossypium nanking)	sp_v3.0_unigene126672	unigene37887	AT3G09500.1	Ribosomal L29 family protein	0.502145	0.0226381
pp_148199_701	pp_148199	701	+	T	A9SS00sp=1,2-dihydroxy-3-keto-5-methylthiopentene dioxygenase 2 Physcomitrella patens subsp. patens (Moss)	sp_v3.0_unigene27007	unigene149926	AT4G14710.1	RmlC-like cupins superfamily protein	0.50218	0.005099
pp_78491_957	pp_78491	957	+	T	A9U1Y5tr=Predicted protein Physcomitrella patens subsp. patens (Moss)	sp_v3.0_unigene10344	unigene10344	AT4G25740.1	RNA binding Plectin/S10 domain-containing protein	0.50286	0.0196383
pp_85345_190	pp_85345	190	+	C	Q9FNE2sp=Glutaredoxin-C2 Arabidopsis thaliana (Mouse-ear cress)	sp_v3.0_unigene2124	unigene17671	AT5G40370.1	Glutaredoxin family protein	0.50346	0.00726985
pp_134820_306	pp_134820	306	-	T	A8E1V8tr=Chalcone synthase Pinus pinaster (Maritime pine)	sp_v3.0_unigene34676	unigene21730	AT5G13930.1	Chalcone and stilbene synthase family protein	0.505408	0.00162785
pp_80897_987	pp_80897	987	+	G	Q3HRT2tr=Putative glycine-rich protein Picea glauca (White spruce) (Pinus glauca)	sp_v3.0_unigene7992	unigene7992	AT4G38680.1	glycine rich protein 2	0.506101	0.000445792
pp_131103_1804	pp_131103	1804	-	G	A9NUF5sp=Phospho-2-dehydro-3-deoxyheptonate aldolase Picea sitchensis (Sitka spruce) (Pinus sitchensis)	sp_v3.0_unigene1150	unigene1150	AT4G33510.1	3-deoxy-d-arabino-heptulosonate 7-phosphate synthase	0.506515	0.00140635
pp_233271_1293	pp_233271	1293	-	T	P50346sp=60S acidic ribosomal protein P0 Glycine max (Soybean) (Glycine hispida)	sp_v3.0_unigene18105	isotig02337	AT2G40010.1	Ribosomal protein L10 family protein	0.506858	0.0138797
pp_155142_553	pp_155142	553	-	G	D8QWU7tr=Ubiquitin-conjugating enzyme 28, E2 Selaginella moellendorffii (Spikemoss)	sp_v3.0_unigene29422	unigene17956	AT4G27960.2	ubiquitin conjugating enzyme 9	0.507523	0.00665665
pp_216580_447	pp_216580	447	-	T	---NA---	sp_v3.0_unigene34040	isotig10026	#N/A	#N/A	0.507953	0.0107779
pp_163612_1409	pp_163612	1409	+	G	A9NNZ4tr=Putative uncharacterized protein Picea sitchensis (Sitka spruce) (Pinus sitchensis)	sp_v3.0_unigene38053	unigene38053	AT4G23400.1	plasma membrane intrinsic protein 1%3B5	0.508036	0.00407149
pp_163612_1311	pp_163612	1311	+	A	A9NNZ4tr=Putative uncharacterized protein Picea sitchensis (Sitka spruce) (Pinus sitchensis)	sp_v3.0_unigene38053	unigene38053	AT4G23400.1	plasma membrane intrinsic protein 1%3B5	0.508274	0.00299683
pp_153131_1711	pp_153131	1711	+	A	O23894sp=26S protease regulatory subunit 6A homolog Brassica campestris (Field mustard)	sp_v3.0_unigene127075	isotig45373	AT3G05530.1	regulatory particle triple-A ATPase 5A	0.508289	0.00889762
pp_83215_1143	pp_83215	1143	+	C	B8LQ29tr=Putative uncharacterized protein Picea sitchensis (Sitka spruce) (Pinus sitchensis)	sp_v3.0_unigene12115	unigene126931	AT1G55170.1	DNA double-strand break repair protein	0.510169	0.00134996
pp_210565_1410	pp_210565	1410	-	T	A9NKS7tr=Putative uncharacterized protein Picea sitchensis (Sitka spruce) (Pinus sitchensis)	sp_v3.0_unigene17115	isotig32782	AT4G39090.1	Papain family cysteine protease	0.510889	0.0166262
pp_66319_276	pp_66319	276	+	T	---NA---	sp_v3.0_unigene17075	unigene17075	#N/A	#N/A	0.51232	2.24395e-26
pp_179514_455	pp_179514	455	+	C	A0A078E0T0tr=BnaC04g47280D protein Brassica napus (Rape)	sp_v3.0_unigene1515	isotig05636	AT2G40510.1	Ribosomal protein S26e family protein	0.513166	0.0139322
pp_236058_506	pp_236058	506	+	T	---NA---	sp_v3.0_unigene29668	unigene29668	AT3G25960.1	Pyruvate kinase family protein	0.513702	0.00301965
pp_68474_1807	pp_68474	1807	+	T	K8FDV3sp=Glutamine synthetase Pinus pinaster (Maritime pine)	sp_v3.0_unigene10503	unigene10503	AT5G37600.1	hypothetical protein	0.513828	0.00726949
pp_147689_1403	pp_147689	1403	+	A	A0A0C9S926tr=TSA: Wollemia nobilis Ref_Wollemi_Transcript_2277_1285 transcribed RNA sequence Wollemia nobilis	sp_v3.0_unigene2765	unigene2765	AT1G67430.1	Ribosomal protein L22p/L17e family protein	0.51504	0.000662367
pp_163685_334	pp_163685	334	-	G	Q9FX56sp=Cytosolic sulfotransferase 8 Arabidopsis thaliana (Mouse-ear cress)	sp_v3.0_unigene29331	isotig32118	AT1G13420.1	sulfotransferase 4B	0.51556	0.00127288
pp_215445_589	pp_215445	589	-	T	Isoform2 of Polyubiquitin 14 OS=Arabidopsis thaliana GN=UBQ14	sp_v3.0_unigene16586	unigene16586	AT5G03240.1	polyubiquitin 3	0.516076	0.000168158
pp_87052_807	pp_87052	807	-	G	Q00984sp=Chlorophyll a-b binding protein, chloroplastic Pinus thunbergii (Japanese black pine) (Pinus thunbergiana)	sp_v3.0_unigene126720	unigene126720	AT3G27690.1	photosystem II light harvesting complex protein 2.3	0.516476	0.0134168
pp_212084_1696	pp_212084	1696	-	A	Q9SPI7tr=Actin Picea rubens (Red spruce) (Picea australis)	sp_v3.0_unigene18113	unigene18113	AT5G09810.1	actin 7	0.51909	0.00931153
pp_163612_1081	pp_163612	1081	+	A	A9NNZ4tr=Putative uncharacterized protein Picea sitchensis (Sitka spruce) (Pinus sitchensis)	sp_v3.0_unigene38053	unigene38053	AT4G23400.1	plasma membrane intrinsic protein 1%3B5	0.519133	0.0117428
pp_67823_1676	pp_67823	1676	-	C	A9NWR1sp=Elongation factor 1-alpha Picea sitchensis (Sitka spruce) (Pinus sitchensis)	sp_v3.0_unigene21427	unigene21427	AT1G07920.1	GTP binding Elongation factor Tu family protein	0.520919	0.00256388
pp_92107_1788	pp_92107	1788	-	C	A9NYY0sp=S-adenosylmethionine synthase 2 Picea sitchensis (Sitka spruce) (Pinus sitchensis)	sp_v3.0_unigene17443	unigene882	AT3G17390.1	S-adenosylmethionine synthetase family protein	0.521374	0.00376793
pp_217050_535	pp_217050	535	-	C	A0A176VW85tr=Uncharacterized protein Marchantia polymorpha subsp. polymorpha	sp_v3.0_unigene38662	isotig56593	AT3G05950.1	RmlC-like cupins superfamily protein	0.52139	0.000866584
pp_116909_372	pp_116909	372	+	T	A9P0B9sp=60S ribosomal protein L18a Picea sitchensis (Sitka spruce) (Pinus sitchensis)	sp_v3.0_unigene1871	unigene1871	AT2G34480.2	Ribosomal protein L18ae/LX family protein	0.521499	0.000102547
pp_181280_623	pp_181280	623	-	A	Q93VT8sp=ATP-citrate synthase beta chain protein 1 Oryza sativa subsp. japonica (Rice)	sp_v3.0_unigene9774	unigene9774	AT3G06650.1	ATP-citrate lyase B-1	0.52188	0.0168097
pp_163612_1867	pp_163612	1867	+	G	A9NNZ4tr=Putative uncharacterized protein Picea sitchensis (Sitka spruce) (Pinus sitchensis)	sp_v3.0_unigene38053	unigene38053	AT4G23400.1	plasma membrane intrinsic protein 1%3B5	0.521987	0.000859307
pp_110871_527	pp_110871	527	-	T	O82572sp=Profilin-1 Ricinus communis (Castor bean)	sp_v3.0_unigene16964	isotig35094	AT5G56600.1	profilin	0.522028	0.0143695
pp_76616_1969	pp_76616	1969	-	T	I0Z5H5tr=Ubiquitin conjugating enzyme Coccomyxa subellipsoidea (strain C-169) (Green microalga)	sp_v3.0_unigene17119	unigene3281	AT3G08690.1	ubiquitin-conjugating enzyme 11	0.522473	0.00565296
pp_223302_1228	pp_223302	1228	-	A	B8LMG5tr=Putative uncharacterized protein Picea sitchensis (Sitka spruce) (Pinus sitchensis)	sp_v3.0_unigene1006	isotig46242	AT4G01130.1	GDSL-like Lipase/Acylhydrolase superfamily protein	0.524041	0.0175509
pp_61660_573	pp_61660	573	+	T	A9NK21sp=Peptidyl-prolyl cis-trans isomerase Picea sitchensis (Sitka spruce) (Pinus sitchensis)	sp_v3.0_unigene16913	isotig09838	AT2G29960.1	cyclophilin 5	0.52432	0.00380683
pp_72505_1000	pp_72505	1000	-	T	Q9ZRX0sp=Translationally-controlled tumor protein homolog Pseudotsuga menziesii (Douglas-fir) (Abies menziesii)	sp_v3.0_unigene20693	isotig03932	AT3G05540.1	Methionine sulfoxide reductase (MSS4-like) family protein	0.524997	2.85426e-09
pp_75314_666	pp_75314	666	+	T	Q94BT9sp=Copper transport protein ATX1 Arabidopsis thaliana (Mouse-ear cress)	sp_v3.0_unigene18279	isotig58901	AT3G56240.1	copper chaperone	0.525199	0.0090245
pp_243174_847	pp_243174	847	-	T	U5TRI1sp=Eukaryotic translation initiation factor 5A Pinus contorta (Shore pine) (Lodgepole pine)	sp_v3.0_unigene17355	PUT-10013	AT1G13950.1	eukaryotic elongation factor 5A-1	0.525354	0.0267935
pp_206131_766	pp_206131	766	+	A	A8MR89sp=Protein AE7-like 1 Arabidopsis thaliana (Mouse-ear cress)	sp_v3.0_unigene17067	isotig23409	AT3G50845.1	MIP18 family protein (DUF59)	0.525574	0.0185762
pp_200922_897	pp_200922	897	-	A	A9NKZ6tr=Putative uncharacterized protein Picea sitchensis (Sitka spruce) (Pinus sitchensis)	sp_v3.0_unigene126660	isotig08726	AT5G19140.1	aluminum induced protein with YGL and LRDR motifs	0.527032	0.0217505
pp_85615_1130	pp_85615	1130	+	T	Q9XF97sp=60S ribosomal protein L4 Prunus armeniaca (Apricot) (Armeniaca vulgaris)	sp_v3.0_unigene16907	unigene16907	AT3G09630.2	Ribosomal protein L4/L1 family	0.527166	0.0243338
pp_199671_529	pp_199671	529	-	T	Q8LFH7sp=60S ribosomal protein L37-1 Arabidopsis thaliana (Mouse-ear cress)	sp_v3.0_unigene35456	isotig02769	AT1G15250.1	Zinc-binding ribosomal protein family protein	0.527167	0.00250569
pp_33185_445	pp_33185	445	-	T	A0A0C9RJK5tr=TSA: Wollemia nobilis Ref_Wollemi_Transcript_14490_2660 transcribed RNA sequence Wollemia nobilis	sp_v3.0_unigene11216	isotig18589	AT3G58610.1	ketol-acid reductoisomerase	0.52847	0.0198876
pp_155039_547	pp_155039	547	+	C	A9NNG2tr=Putative uncharacterized protein Picea sitchensis (Sitka spruce) (Pinus sitchensis)	sp_v3.0_unigene617	unigene617	AT2G16850.1	plasma membrane intrinsic protein 2%3B8	0.528517	0.00812992
pp_134758_1013	pp_134758	1013	+	T	Q9LLZ6tr=Proline-rich protein Pinus taeda (Loblolly pine)	sp_v3.0_unigene17005	unigene17005	AT1G62500.1	Bifunctional inhibitor/lipid-transfer protein/seed storage 2S albumin superfamily protein	0.528602	1.24272e-05
pp_206119_1645	pp_206119	1645	-	T	A0A078C4Z1tr=BnaC08g29390D protein Brassica napus (Rape)	sp_v3.0_unigene11822	isotig33896	AT3G58680.1	multiprotein bridging factor 1B	0.528764	0.00965955
pp_85345_267	pp_85345	267	+	T	Q9FNE2sp=Glutaredoxin-C2 Arabidopsis thaliana (Mouse-ear cress)	sp_v3.0_unigene2124	unigene17671	AT5G40370.1	Glutaredoxin family protein	0.529503	0.0141001
pp_184592_955	pp_184592	955	-	C	A0A0D6R2X1tr=Uncharacterized protein Araucaria cunninghamii (Hoop pine) (Moreton Bay pine)	sp_v3.0_unigene30458	isotig47182	AT4G01130.1	GDSL-like Lipase/Acylhydrolase superfamily protein	0.531317	0.0234861
pp_66319_527	pp_66319	527	+	T	---NA---	sp_v3.0_unigene17075	unigene17075	#N/A	#N/A	0.53186	6.34619e-13
pp_153045_1338	pp_153045	1338	+	T	A0A0K0M6X6tr=BSU2 Pinus tabuliformis (Chinese pine) (Pinus leucosperma)	sp_v3.0_unigene17163	unigene17163	AT1G24735.1	S-adenosyl-L-methionine-dependent methyltransferases superfamily protein	0.532143	0.0110563
pp_78505_1241	pp_78505	1241	-	C	A9RX79tr=Predicted protein Physcomitrella patens subsp. patens (Moss)	sp_v3.0_unigene13507	unigene13507	AT1G69230.1	SPIRAL1-like2	0.532172	0.00745907
pp_66215_900	pp_66215	900	+	C	A0A0C9S873tr=TSA: Wollemia nobilis Ref_Wollemi_Transcript_5507_1432 transcribed RNA sequence Wollemia nobilis	sp_v3.0_unigene34163	isotig17215	AT3G15640.1	Rubredoxin-like superfamily protein	0.533322	0.00141229
pp_143734_1144	pp_143734	1144	+	C	Q07176sp=Mitogen-activated protein kinase homolog MMK1 Medicago sativa (Alfalfa)	sp_v3.0_unigene9727	unigene9727	AT2G43790.1	MAP kinase 6	0.533642	0.0138744
pp_105359_323	pp_105359	323	?	A	A0A078BVF4tr=BnaC01g06470D protein Brassica napus (Rape)	sp_v3.0_unigene5	unigene17238	AT4G31985.1	Ribosomal protein L39 family protein	0.533661	0.000142241
pp_202980_1518	pp_202980	1518	+	T	A9P1N7tr=Putative uncharacterized protein Picea sitchensis (Sitka spruce) (Pinus sitchensis)	sp_v3.0_unigene265	unigene265	AT1G48630.1	receptor for activated C kinase 1B	0.534122	0.0204379
pp_94288_1388	pp_94288	1388	-	T	EnsemblPlants:Si021434m} Setaria italica (Foxtail millet) (Panicum italicum)	sp_v3.0_unigene370	unigene370	AT3G12580.1	heat shock protein 70	0.53587	0.00812808
pp_212082_642	pp_212082	642	-	T	C3VIW4tr=Actin 2 Picea abies (Norway spruce) (Picea excelsa)	sp_v3.0_unigene21441	unigene21441	AT3G12110.1	actin-11	0.537472	0.025393
pp_84440_1481	pp_84440	1481	-	T	C0PQ17tr=Putative uncharacterized protein Picea sitchensis (Sitka spruce) (Pinus sitchensis)	sp_v3.0_unigene17030	unigene17030	AT3G15010.1	RNA-binding (RRM/RBD/RNP motifs) family protein	0.537836	0.00772091
pp_241471_437	pp_241471	437	+	A	B3TLR9tr=Ras-related protein RIC1 Elaeis guineensis var. tenera (Oil palm)	sp_v3.0_unigene2814	isotig08760	AT1G02130.1	RAS 5	0.537966	0.0184671
pp_197993_1611	pp_197993	1611	+	T	---NA---	sp_v3.0_unigene28766	unigene28766	#N/A	#N/A	0.539358	0.015568
pp_200922_1138	pp_200922	1138	-	C	A9NKZ6tr=Putative uncharacterized protein Picea sitchensis (Sitka spruce) (Pinus sitchensis)	sp_v3.0_unigene126660	isotig08726	AT5G19140.1	aluminum induced protein with YGL and LRDR motifs	0.539455	0.014015
pp_212084_2090	pp_212084	2090	-	T	Q9SPI7tr=Actin Picea rubens (Red spruce) (Picea australis)	sp_v3.0_unigene18113	unigene18113	AT5G09810.1	actin 7	0.541985	0.0147254
pp_197993_1610	pp_197993	1610	+	A	---NA---	sp_v3.0_unigene28766	unigene28766	#N/A	#N/A	0.543258	0.0149113
pp_58283_255	pp_58283	255	+	C	A9NJW1tr=Putative uncharacterized protein Picea sitchensis (Sitka spruce) (Pinus sitchensis)	sp_v3.0_unigene20044	isotig83031	AT5G04080.1	cysteine-rich TM module stress tolerance protein	0.543986	0.027858
pp_84975_683	pp_84975	683	-	T	---NA---	sp_v3.0_unigene17167	isotig11654	AT3G24100.1	Uncharacterized protein family SERF	0.54475	0.00030174
pp_198200_932	pp_198200	932	+	T	M1H9A9tr=Ribosomal protein P2B Picea wilsonii	sp_v3.0_unigene18919	unigene18919	AT3G44590.1	60S acidic ribosomal protein family	0.547231	0.0270136
pp_201977_268	pp_201977	268	-	T	A0A0C9S364tr=TSA: Wollemia nobilis Ref_Wollemi_Transcript_15592_1653 transcribed RNA sequence Wollemia nobilis	sp_v3.0_unigene36102	isotig47061	AT2G38820.2	DNA-directed RNA polymerase subunit beta-beta protein%2C putative (DUF506)	0.547298	0.00879612
pp_165917_942	pp_165917	942	+	T	A9RR10tr=Predicted protein Physcomitrella patens subsp. patens (Moss)	sp_v3.0_unigene12022	isotig31192	AT2G36320.1	A20/AN1-like zinc finger family protein	0.550657	0.00800785
pp_158033_1289	pp_158033	1289	-	T	A0A1D1YXV8tr=Histone H1 Anthurium amnicola	sp_v3.0_unigene34544	unigene34544	AT2G18050.1	histone H1-3	0.551385	0.0139373
pp_146610_319	pp_146610	319	-	A	O81372sp=Nucleoside diphosphate kinase 1 Mesembryanthemum crystallinum (Common ice plant) (Cryophytum crystallinum)	sp_v3.0_unigene16966	isotig22484	AT4G09320.1	nucleoside diphosphate kinase	0.553031	0.016351
pp_57405_3091	pp_57405	3091	+	T	A0A0C9RQC5sp=Adenosylhomocysteinase Wollemia nobilis	sp_v3.0_unigene19530	unigene19530	AT4G13940.1	S-adenosyl-L-homocysteine hydrolase	0.554441	0.0221831
pp_66319_295	pp_66319	295	+	T	---NA---	sp_v3.0_unigene17075	unigene17075	#N/A	#N/A	0.555044	3.47075e-07
pp_92107_1556	pp_92107	1556	-	T	A9NYY0sp=S-adenosylmethionine synthase 2 Picea sitchensis (Sitka spruce) (Pinus sitchensis)	sp_v3.0_unigene17443	unigene882	AT3G17390.1	S-adenosylmethionine synthetase family protein	0.556467	0.000922206
pp_236231_1830	pp_236231	1830	+	A	I2E4W7tr=ERD protein Vitis amurensis	sp_v3.0_unigene126822	isotig54917	AT2G41430.1	dehydration-induced protein (ERD15)	0.556521	0.0170009
pp_188583_599	pp_188583	599	+	T	M5WRW6tr=Uncharacterized protein Prunus persica (Peach) (Amygdalus persica)	sp_v3.0_unigene17318	unigene40477	#N/A	#N/A	0.557	0.00567584
pp_137198_1414	pp_137198	1414	+	T	A9NVE3tr=Putative uncharacterized protein Picea sitchensis (Sitka spruce) (Pinus sitchensis)	sp_v3.0_unigene16543	unigene16543	AT5G42800.1	dihydroflavonol 4-reductase	0.557138	0.0287641
pp_135385_1465	pp_135385	1465	-	A	P41127sp=60S ribosomal protein L13-1 Arabidopsis thaliana (Mouse-ear cress)	sp_v3.0_unigene375	unigene375	AT3G49010.1	breast basic conserved 1	0.558061	0.0250174
pp_94288_473	pp_94288	473	-	T	EnsemblPlants:Si021434m} Setaria italica (Foxtail millet) (Panicum italicum)	sp_v3.0_unigene370	unigene370	AT3G12580.1	heat shock protein 70	0.559807	0.0132408
pp_236230_1598	pp_236230	1598	+	G	I2E4W7tr=ERD protein Vitis amurensis	sp_v3.0_unigene126822	isotig54917	AT2G41430.1	dehydration-induced protein (ERD15)	0.559922	0.0163343
pp_72505_884	pp_72505	884	-	T	Q9ZRX0sp=Translationally-controlled tumor protein homolog Pseudotsuga menziesii (Douglas-fir) (Abies menziesii)	sp_v3.0_unigene20693	isotig03932	AT3G05540.1	Methionine sulfoxide reductase (MSS4-like) family protein	0.560876	0.011135
pp_163612_1198	pp_163612	1198	+	A	A9NNZ4tr=Putative uncharacterized protein Picea sitchensis (Sitka spruce) (Pinus sitchensis)	sp_v3.0_unigene38053	unigene38053	AT4G23400.1	plasma membrane intrinsic protein 1%3B5	0.562731	1.05867e-05
pp_99710_391	pp_99710	391	+	C	A5HIY2sp=Peptidyl-prolyl cis-trans isomerase Pinus taeda (Loblolly pine)	sp_v3.0_unigene1952	isotig33682	AT2G16600.1	rotamase CYP 3	0.562969	0.00383243
pp_58006_517	pp_58006	517	-	T	PubMed:18943919} Pinus monticola (Western white pine) (Strobus monticola)	sp_v3.0_unigene29673	unigene29673	#N/A	#N/A	0.56378	0.00169184
pp_35903_758	pp_35903	758	+	T	A0A0C9RIN9tr=TSA: Wollemia nobilis Ref_Wollemi_Transcript_15748_1392 transcribed RNA sequence Wollemia nobilis	sp_v3.0_unigene16918	unigene94003	AT5G38480.1	general regulatory factor 3	0.564189	0.00260529
pp_134778_533	pp_134778	533	+	T	A4ZDL6sp=Antifungal protein ginkbilobin-2 Ginkgo biloba (Ginkgo) (Maidenhair tree)	sp_v3.0_unigene36590	unigene126897	#N/A	#N/A	0.564289	0.0166869
pp_215995_823	pp_215995	823	+	T	A0A0C9S4I2tr=TSA: Wollemia nobilis Ref_Wollemi_Transcript_25142_1247 transcribed RNA sequence Wollemia nobilis	sp_v3.0_unigene36305	unigene127099	AT2G01250.1	Ribosomal protein L30/L7 family protein	0.568727	0.0296814
pp_84440_1480	pp_84440	1480	-	T	C0PQ17tr=Putative uncharacterized protein Picea sitchensis (Sitka spruce) (Pinus sitchensis)	sp_v3.0_unigene17030	unigene17030	AT3G15010.1	RNA-binding (RRM/RBD/RNP motifs) family protein	0.569073	0.00409853
pp_147689_1402	pp_147689	1402	+	A	A0A0C9S926tr=TSA: Wollemia nobilis Ref_Wollemi_Transcript_2277_1285 transcribed RNA sequence Wollemia nobilis	sp_v3.0_unigene2765	unigene2765	AT1G67430.1	Ribosomal protein L22p/L17e family protein	0.569099	0.000981002
pp_158701_287	pp_158701	287	-	T	A0A0C9RTG0tr=TSA: Wollemia nobilis Ref_Wollemi_Transcript_13872_2845 transcribed RNA sequence Wollemia nobilis	sp_v3.0_unigene4464	unigene4464	AT3G60750.1	Transketolase	0.569412	0.00135056
pp_76615_1762	pp_76615	1762	-	A	I0Z5H5tr=Ubiquitin conjugating enzyme Coccomyxa subellipsoidea (strain C-169) (Green microalga)	sp_v3.0_unigene3281	unigene3281	AT3G08690.1	ubiquitin-conjugating enzyme 11	0.569906	0.00730828
pp_200207_1384	pp_200207	1384	-	C	Q9LLZ6tr=Proline-rich protein Pinus taeda (Loblolly pine)	sp_v3.0_unigene34752	isotig41813	AT1G62500.1	Bifunctional inhibitor/lipid-transfer protein/seed storage 2S albumin superfamily protein	0.570079	0.0152413
pp_94288_474	pp_94288	474	-	T	EnsemblPlants:Si021434m} Setaria italica (Foxtail millet) (Panicum italicum)	sp_v3.0_unigene370	unigene370	AT3G12580.1	heat shock protein 70	0.570304	0.00634805
pp_58113_364	pp_58113	364	-	T	---NA---	sp_v3.0_unigene29458	isotig07446	#N/A	#N/A	0.571493	0.0192866
pp_86758_444	pp_86758	444	+	T	EnsemblPlants:Si037958m} Setaria italica (Foxtail millet) (Panicum italicum)	sp_v3.0_unigene18034	unigene18034	AT5G64400.1	CHCH domain protein	0.572864	0.037879
pp_96026_2165	pp_96026	2165	-	G	Q5Y2E8sp=Peptidyl-prolyl cis-trans isomerase Pinus halepensis (Aleppo pine)	sp_v3.0_unigene8022	unigene8022	AT2G16600.1	rotamase CYP 3	0.572922	0.00196028
pp_107252_638	pp_107252	638	+	A	A0A0C9S1G0tr=TSA: Wollemia nobilis Ref_Wollemi_Transcript_25454_1251 transcribed RNA sequence Wollemia nobilis	sp_v3.0_unigene29658	isotig46898	AT1G61065.1	1%2C3-beta-glucan synthase component (DUF1218)	0.573669	0.0145434
pp_66319_526	pp_66319	526	+	T	---NA---	sp_v3.0_unigene17075	unigene17075	#N/A	#N/A	0.573914	1.17016e-18
pp_215440_589	pp_215440	589	-	C	Isoform2 of Polyubiquitin 14 OS=Arabidopsis thaliana GN=UBQ14	sp_v3.0_unigene96846	isotig04258	AT4G02890.1	Ubiquitin family protein	0.575532	0.0028177
pp_189002_459	pp_189002	459	+	A	---NA---	sp_v3.0_unigene29570	unigene29570	#N/A	#N/A	0.577746	0.0268825
pp_225711_1498	pp_225711	1498	-	T	A0A0C9QTP7tr=TSA: Wollemia nobilis Ref_Wollemi_Transcript_10235_1472 transcribed RNA sequence Wollemia nobilis	sp_v3.0_unigene17341	unigene17341	AT1G05850.1	Chitinase family protein	0.578129	0.006475
pp_243110_1375	pp_243110	1375	-	A	A0A0V0I186tr=Putative translocase subunit seca-like Solanum chacoense (Chaco potato)	sp_v3.0_unigene16994	unigene16994	AT1G68490.1	translocase subunit seca	0.578305	0.00302293
pp_164176_1409	pp_164176	1409	-	T	B7FGG7tr=Maternal effect embryo arrest protein, putative Medicago truncatula (Barrel medic) (Medicago tribuloides)	sp_v3.0_unigene16932	unigene174	AT4G37300.1	maternal effect embryo arrest 59	0.578861	0.0209599
pp_153221_520	pp_153221	520	-	C	Q06197sp=Isocitrate dehydrogenase	sp_v3.0_unigene17303	unigene209603	AT1G65930.1	cytosolic NADP+-dependent isocitrate dehydrogenase	0.579168	0.014557
pp_96235_2819	pp_96235	2819	-	T	A0A0C9RWH5tr=TSA: Wollemia nobilis Ref_Wollemi_Transcript_8720_1929 transcribed RNA sequence Wollemia nobilis	sp_v3.0_unigene2530	unigene2530	AT3G14230.2	related to AP2 2	0.579418	0.0322041
pp_198184_1248	pp_198184	1248	-	T	P24422sp=Probable aquaporin TIP-type RB7-18C Nicotiana tabacum (Common tobacco)	sp_v3.0_unigene24410	isotig52696	AT3G16240.1	delta tonoplast integral protein	0.579474	0.010623
pp_66319_404	pp_66319	404	+	A	---NA---	sp_v3.0_unigene17075	unigene17075	#N/A	#N/A	0.581627	1.63825e-05
pp_194533_489	pp_194533	489	+	A	A0A0C9S962tr=TSA: Wollemia nobilis Ref_Wollemi_Transcript_9076_1182 transcribed RNA sequence Wollemia nobilis	sp_v3.0_unigene18090	isotig51260	AT4G31130.1	keratin-associated protein (DUF1218)	0.581806	0.0283774
pp_153187_337	pp_153187	337	-	T	---NA---	sp_v3.0_unigene30366	unigene30366	#N/A	#N/A	0.581996	0.00355157
pp_132467_855	pp_132467	855	+	C	W9QQ74tr=60S ribosomal protein L18-3 Morus notabilis	sp_v3.0_unigene1532	unigene1532	AT5G27850.1	Ribosomal protein L18e/L15 superfamily protein	0.587387	0.00448345
pp_73187_407	pp_73187	407	+	T	P51823sp=ADP-ribosylation factor 2 Oryza sativa subsp. japonica (Rice)	sp_v3.0_unigene34335	unigene34335	AT3G62290.1	ADP-ribosylation factor A1E	0.587995	0.00419896
pp_211515_1443	pp_211515	1443	+	A	E5FXB3tr=Glycine-rich RNA-binding protein Sequoia sempervirens (California redwood) (Taxodium sempervirens)	sp_v3.0_unigene9389	unigene9389	AT2G21660.1	cold%2C circadian rhythm%2C and rna binding 2	0.588062	2.3684e-05
pp_155142_552	pp_155142	552	-	C	D8QWU7tr=Ubiquitin-conjugating enzyme 28, E2 Selaginella moellendorffii (Spikemoss)	sp_v3.0_unigene29422	unigene17956	AT4G27960.2	ubiquitin conjugating enzyme 9	0.58901	0.00792093
pp_215443_1601	pp_215443	1601	-	G	Isoform2 of Polyubiquitin 14 OS=Arabidopsis thaliana GN=UBQ14	sp_v3.0_unigene18425	unigene18425	AT4G02890.1	Ubiquitin family protein	0.593031	0.00977694
pp_212084_857	pp_212084	857	-	T	Q9SPI7tr=Actin Picea rubens (Red spruce) (Picea australis)	sp_v3.0_unigene18113	unigene18113	AT5G09810.1	actin 7	0.593045	4.08246e-06
pp_134758_1014	pp_134758	1014	+	T	Q9LLZ6tr=Proline-rich protein Pinus taeda (Loblolly pine)	sp_v3.0_unigene17005	unigene17005	AT1G62500.1	Bifunctional inhibitor/lipid-transfer protein/seed storage 2S albumin superfamily protein	0.593983	0.0005313
pp_111332_916	pp_111332	916	+	C	A0A0C9QVW6tr=TSA: Wollemia nobilis Ref_Wollemi_Transcript_5020_1293 transcribed RNA sequence Wollemia nobilis	sp_v3.0_unigene2733	unigene2733	AT3G19430.1	late embryogenesis abundant protein-related / LEA protein-like protein	0.597142	0.0129611
pp_127696_2107	pp_127696	2107	+	A	A0A0A7M862sp=Elongation factor 1-alpha Pinus massoniana	sp_v3.0_unigene1012	unigene1012	AT1G07920.1	GTP binding Elongation factor Tu family protein	0.597382	0.00484431
pp_76301_526	pp_76301	526	+	T	A0A0C9QL64tr=TSA: Wollemia nobilis Ref_Wollemi_Transcript_28717_1902 transcribed RNA sequence Wollemia nobilis	sp_v3.0_unigene16921	unigene16921	AT1G54270.1	eif4a-2	0.597408	0.00153204
pp_209535_1364	pp_209535	1364	-	T	A9NUY8sp=Catalase Picea sitchensis (Sitka spruce) (Pinus sitchensis)	sp_v3.0_unigene23356	isotig11537	AT1G20620.1	catalase 3	0.598415	0.0028323
pp_57929_3199	pp_57929	3199	-	C	C0PR00tr=Putative uncharacterized protein Picea sitchensis (Sitka spruce) (Pinus sitchensis)	sp_v3.0_unigene2435	unigene2435	AT2G39050.1	hydroxyproline-rich glycoprotein family protein	0.601729	0.0249128
pp_245193_396	pp_245193	396	-	C	A0A077EMG8tr=Putative auxin-repressed protein Pinus massoniana	sp_v3.0_unigene17237	isotig13858	AT1G28330.1	dormancy-associated protein-like 1	0.601944	0.016025
pp_198184_640	pp_198184	640	-	C	P24422sp=Probable aquaporin TIP-type RB7-18C Nicotiana tabacum (Common tobacco)	sp_v3.0_unigene24410	isotig52696	AT3G16240.1	delta tonoplast integral protein	0.602622	0.000666399
pp_72505_999	pp_72505	999	-	T	Q9ZRX0sp=Translationally-controlled tumor protein homolog Pseudotsuga menziesii (Douglas-fir) (Abies menziesii)	sp_v3.0_unigene20693	isotig03932	AT3G05540.1	Methionine sulfoxide reductase (MSS4-like) family protein	0.60301	0.0128868
pp_206119_1207	pp_206119	1207	-	T	A0A078C4Z1tr=BnaC08g29390D protein Brassica napus (Rape)	sp_v3.0_unigene11822	isotig33896	AT3G58680.1	multiprotein bridging factor 1B	0.605141	0.00562351
pp_66215_922	pp_66215	922	+	T	A0A0C9S873tr=TSA: Wollemia nobilis Ref_Wollemi_Transcript_5507_1432 transcribed RNA sequence Wollemia nobilis	sp_v3.0_unigene34163	isotig17215	AT3G15640.1	Rubredoxin-like superfamily protein	0.605629	0.0158634
pp_164366_351	pp_164366	351	?	A	X5CY97tr=GA2ox10 Pinus tabuliformis (Chinese pine) (Pinus leucosperma)	sp_v3.0_unigene17028	unigene17028	AT4G22880.1	leucoanthocyanidin dioxygenase	0.605811	0.0218975
pp_136341_1982	pp_136341	1982	-	A	A9NPE3tr=Putative uncharacterized protein Picea sitchensis (Sitka spruce) (Pinus sitchensis)	sp_v3.0_unigene21361	isotig49409	AT2G16850.1	plasma membrane intrinsic protein 2%3B8	0.606183	0.00929694
pp_147689_1404	pp_147689	1404	+	A	A0A0C9S926tr=TSA: Wollemia nobilis Ref_Wollemi_Transcript_2277_1285 transcribed RNA sequence Wollemia nobilis	sp_v3.0_unigene2765	unigene2765	AT1G67430.1	Ribosomal protein L22p/L17e family protein	0.606428	0.00301506
pp_105359_318	pp_105359	318	?	A	A0A078BVF4tr=BnaC01g06470D protein Brassica napus (Rape)	sp_v3.0_unigene5	unigene17238	AT4G31985.1	Ribosomal protein L39 family protein	0.607392	0.0143227
pp_100364_377	pp_100364	377	-	T	Q40854sp=Metallothionein-like protein EMB30 Picea glauca (White spruce) (Pinus glauca)	sp_v3.0_unigene29432	unigene29432	AT3G15353.1	metallothionein 3	0.608303	0.00937523
pp_179544_894	pp_179544	894	-	C	Q6RY58tr=Ascorbate peroxidase Pinus pinaster (Maritime pine)	sp_v3.0_unigene31073	unigene31073	AT1G07890.1	ascorbate peroxidase 1	0.608427	0.016005
pp_240067_572	pp_240067	572	+	T	A9NN94tr=Putative uncharacterized protein Picea sitchensis (Sitka spruce) (Pinus sitchensis)	sp_v3.0_unigene17203	unigene17203	AT1G80160.3	Lactoylglutathione lyase / glyoxalase I family protein	0.608973	0.0217069
pp_212084_855	pp_212084	855	-	T	Q9SPI7tr=Actin Picea rubens (Red spruce) (Picea australis)	sp_v3.0_unigene18113	unigene18113	AT5G09810.1	actin 7	0.609524	0.000482136
pp_117765_426	pp_117765	426	-	T	A0A0D6QR66tr=Uncharacterized protein Araucaria cunninghamii (Hoop pine) (Moreton Bay pine)	sp_v3.0_unigene46004	isotig26679	AT4G28670.1	cysteine-rich RECEPTOR-like kinase%2C putative (DUF26)	0.60986	0.00137353
pp_61660_740	pp_61660	740	+	T	A9NK21sp=Peptidyl-prolyl cis-trans isomerase Picea sitchensis (Sitka spruce) (Pinus sitchensis)	sp_v3.0_unigene16913	isotig09838	AT2G29960.1	cyclophilin 5	0.612285	0.00696017
pp_91863_693	pp_91863	693	+	T	A9NQ84sp=60S ribosomal protein L27 Picea sitchensis (Sitka spruce) (Pinus sitchensis)	sp_v3.0_unigene1351	unigene1351	AT3G22230.1	Ribosomal L27e protein family	0.612341	0.00207362
pp_115323_798	pp_115323	798	+	C	P31583sp=Ras-related protein RHN1 Nicotiana plumbaginifolia (Leadwort-leaved tobacco) (Tex-Mex tobacco)	sp_v3.0_unigene2229	isotig17020	AT4G19640.1	Ras-related small GTP-binding family protein	0.612777	0.0121069
pp_94288_1827	pp_94288	1827	-	T	EnsemblPlants:Si021434m} Setaria italica (Foxtail millet) (Panicum italicum)	sp_v3.0_unigene370	unigene370	AT3G12580.1	heat shock protein 70	0.615786	0.0269957
pp_78491_879	pp_78491	879	+	C	A9U1Y5tr=Predicted protein Physcomitrella patens subsp. patens (Moss)	sp_v3.0_unigene10344	unigene10344	AT4G25740.1	RNA binding Plectin/S10 domain-containing protein	0.617661	0.0026159
pp_179270_640	pp_179270	640	+	A	Q9C912sp=60S ribosomal protein L35a-3 Arabidopsis thaliana (Mouse-ear cress)	sp_v3.0_unigene17165	unigene17165	AT1G74270.1	Ribosomal protein L35Ae family protein	0.618535	0.0279546
pp_197347_1696	pp_197347	1696	-	C	E5FXB3tr=Glycine-rich RNA-binding protein Sequoia sempervirens (California redwood) (Taxodium sempervirens)	sp_v3.0_unigene9389	unigene9389	AT2G21660.1	cold%2C circadian rhythm%2C and rna binding 2	0.621607	0.00817913
pp_243174_848	pp_243174	848	-	T	U5TRI1sp=Eukaryotic translation initiation factor 5A Pinus contorta (Shore pine) (Lodgepole pine)	sp_v3.0_unigene17355	PUT-10013	AT1G13950.1	eukaryotic elongation factor 5A-1	0.622454	0.0250528
pp_203553_2262	pp_203553	2262	+	C	B9SD38tr=Eukaryotic translation elongation factor, putative Ricinus communis (Castor bean)	sp_v3.0_unigene11466	unigene19609	AT1G56070.1	Ribosomal protein S5/Elongation factor G/III/V family protein	0.624823	0.0212354
pp_186374_1891	pp_186374	1891	-	A	Q84L42tr=Putative histone H1 Pinus pinaster (Maritime pine)	sp_v3.0_unigene1486	isotig18161	AT2G18050.1	histone H1-3	0.627999	0.00404076
pp_197348_990	pp_197348	990	-	T	E5FXB3tr=Glycine-rich RNA-binding protein Sequoia sempervirens (California redwood) (Taxodium sempervirens)	sp_v3.0_unigene9389	unigene9389	AT2G21660.1	cold%2C circadian rhythm%2C and rna binding 2	0.630316	0.00281733
pp_236932_422	pp_236932	422	+	T	B9RPL9tr=60S ribosomal protein L8, putative Ricinus communis (Castor bean)	sp_v3.0_unigene37909	isotig20947	AT2G18020.1	Ribosomal protein L2 family	0.631294	0.00425884
pp_216835_871	pp_216835	871	-	A	A4L7R7sp=Defensin-1 Pinus sylvestris (Scots pine)	sp_v3.0_unigene17517	unigene17517	AT2G02100.1	low-molecular-weight cysteine-rich 69	0.631836	0.0209853
pp_203272_554	pp_203272	554	+	A	A9NL02sp=V-type proton ATPase proteolipid subunit Picea sitchensis (Sitka spruce) (Pinus sitchensis)	sp_v3.0_unigene4086	unigene4086	AT1G19910.1	ATPase%2C F0/V0 complex%2C subunit C protein	0.632914	0.0221101
pp_179696_963	pp_179696	963	+	A	F4MKL9tr=Lim domain protein Pinus pinaster (Maritime pine)	sp_v3.0_unigene11734	unigene11734	AT3G55770.1	GATA type zinc finger transcription factor family protein	0.633101	0.0214744
pp_116909_801	pp_116909	801	+	T	A9P0B9sp=60S ribosomal protein L18a Picea sitchensis (Sitka spruce) (Pinus sitchensis)	sp_v3.0_unigene1871	unigene1871	AT2G34480.2	Ribosomal protein L18ae/LX family protein	0.633417	0.00707883
pp_188583_277	pp_188583	277	+	T	M5WRW6tr=Uncharacterized protein Prunus persica (Peach) (Amygdalus persica)	sp_v3.0_unigene17318	unigene40477	#N/A	#N/A	0.637931	0.0156989
pp_228280_1013	pp_228280	1013	+	T	Isoform2 of SUMO-conjugating enzyme UBC9 OS=Arabidopsis thaliana GN=UBC9	sp_v3.0_unigene402	isotig20698	AT4G27960.2	ubiquitin conjugating enzyme 9	0.638598	0.0163362
pp_57405_3092	pp_57405	3092	+	T	A0A0C9RQC5sp=Adenosylhomocysteinase Wollemia nobilis	sp_v3.0_unigene19530	unigene19530	AT4G13940.1	S-adenosyl-L-homocysteine hydrolase	0.638896	0.0138887
pp_152829_876	pp_152829	876	+	T	B8LMW5sp=Cysteine proteinase inhibitor Picea sitchensis (Sitka spruce) (Pinus sitchensis)	sp_v3.0_unigene29534	unigene29534	AT3G12490.1	cystatin B	0.641483	0.00688555
pp_67823_1037	pp_67823	1037	-	C	A9NWR1sp=Elongation factor 1-alpha Picea sitchensis (Sitka spruce) (Pinus sitchensis)	sp_v3.0_unigene21427	unigene21427	AT1G07920.1	GTP binding Elongation factor Tu family protein	0.641865	0.000111163
pp_92775_2240	pp_92775	2240	-	T	EnsemblPlants:GLYMA09G24890.1} Glycine max (Soybean) (Glycine hispida)	sp_v3.0_unigene17052	unigene17052	AT5G23950.1	Calcium-dependent lipid-binding (CaLB domain) family protein	0.645115	0.0209942
pp_158033_1338	pp_158033	1338	-	T	A0A1D1YXV8tr=Histone H1 Anthurium amnicola	sp_v3.0_unigene34544	unigene34544	AT2G18050.1	histone H1-3	0.64513	0.00509539
pp_68597_520	pp_68597	520	+	C	A9NKK9sp=40S ribosomal protein S4 Picea sitchensis (Sitka spruce) (Pinus sitchensis)	sp_v3.0_unigene40319	unigene40319	AT5G58420.1	Ribosomal protein S4 (RPS4A) family protein	0.64748	0.00202699
pp_73029_1315	pp_73029	1315	+	T	Q2QNG7sp=ATP-citrate synthase alpha chain protein 3 Oryza sativa subsp. japonica (Rice)	sp_v3.0_unigene2226	unigene2226	AT1G10670.1	ATP-citrate lyase A-1	0.648392	0.0226198
pp_143902_702	pp_143902	702	-	T	A0A0K2G612sp=Autophagy-related protein Pinus sylvestris (Scots pine)	sp_v3.0_unigene32456	unigene29434	AT4G16520.1	Ubiquitin-like superfamily protein	0.649318	0.0221377
pp_74687_813	pp_74687	813	-	T	A0A0C9RXD1tr=TSA: Wollemia nobilis Ref_Wollemi_Transcript_6229_1354 transcribed RNA sequence Wollemia nobilis	sp_v3.0_unigene10408	isotig28260	AT1G29980.1	choice-of-anchor C domain protein%2C putative (Protein of unknown function%2C DUF642)	0.650845	0.0277229
pp_124916_586	pp_124916	586	-	T	A0A0A7LUB6tr=60S ribosomal protein L3 Albuca bracteata (False sea onion) (Ornithogalum longebracteatum)	sp_v3.0_unigene11424	unigene475	AT1G43170.1	ribosomal protein 1	0.651451	0.0154739
pp_85615_1775	pp_85615	1775	+	C	Q9XF97sp=60S ribosomal protein L4 Prunus armeniaca (Apricot) (Armeniaca vulgaris)	sp_v3.0_unigene16907	unigene16907	AT3G09630.2	Ribosomal protein L4/L1 family	0.651934	0.00849016
pp_210449_439	pp_210449	439	-	T	A0A0D9YCR9tr=Uncharacterized protein Oryza glumipatula	sp_v3.0_unigene12032	unigene12032	AT4G22220.1	SufE/NifU family protein	0.652186	0.0148229
pp_152827_501	pp_152827	501	+	A	B8LMW5sp=Cysteine proteinase inhibitor Picea sitchensis (Sitka spruce) (Pinus sitchensis)	sp_v3.0_unigene17034	unigene17034	AT3G12490.2	cystatin B	0.652483	0.0169518
pp_136341_1981	pp_136341	1981	-	C	A9NPE3tr=Putative uncharacterized protein Picea sitchensis (Sitka spruce) (Pinus sitchensis)	sp_v3.0_unigene21361	isotig49409	AT2G16850.1	plasma membrane intrinsic protein 2%3B8	0.652996	9.13761e-08
pp_215445_739	pp_215445	739	-	T	Isoform2 of Polyubiquitin 14 OS=Arabidopsis thaliana GN=UBQ14	sp_v3.0_unigene16586	unigene16586	AT5G03240.1	polyubiquitin 3	0.654593	0.00087019
pp_96235_2820	pp_96235	2820	-	A	A0A0C9RWH5tr=TSA: Wollemia nobilis Ref_Wollemi_Transcript_8720_1929 transcribed RNA sequence Wollemia nobilis	sp_v3.0_unigene2530	unigene2530	AT3G14230.2	related to AP2 2	0.655025	0.0110604
pp_66319_525	pp_66319	525	+	T	---NA---	sp_v3.0_unigene17075	unigene17075	#N/A	#N/A	0.655509	4.01483e-21
pp_131103_412	pp_131103	412	-	T	A9NUF5sp=Phospho-2-dehydro-3-deoxyheptonate aldolase Picea sitchensis (Sitka spruce) (Pinus sitchensis)	sp_v3.0_unigene1150	unigene1150	AT4G33510.1	3-deoxy-d-arabino-heptulosonate 7-phosphate synthase	0.65585	0.00762853
pp_199017_294	pp_199017	294	-	T	A0A0C9S4Y4tr=TSA: Wollemia nobilis Ref_Wollemi_Transcript_13557_1011 transcribed RNA sequence Wollemia nobilis	sp_v3.0_unigene17662	unigene17662	#N/A	#N/A	0.656855	0.00292165
pp_110871_588	pp_110871	588	-	T	O82572sp=Profilin-1 Ricinus communis (Castor bean)	sp_v3.0_unigene16964	isotig35094	AT5G56600.1	profilin	0.657342	0.00254348
pp_153045_384	pp_153045	384	+	T	A0A0K0M6X6tr=BSU2 Pinus tabuliformis (Chinese pine) (Pinus leucosperma)	sp_v3.0_unigene17163	unigene17163	AT1G24735.1	S-adenosyl-L-methionine-dependent methyltransferases superfamily protein	0.65855	0.0258066
pp_227308_3294	pp_227308	3294	+	T	A0A0C9S3K8sp=Plasma membrane ATPase Wollemia nobilis	sp_v3.0_unigene1063	unigene1063	AT4G30190.1	H[+]-ATPase 2	0.65921	0.0160349
pp_227308_3293	pp_227308	3293	+	A	A0A0C9S3K8sp=Plasma membrane ATPase Wollemia nobilis	sp_v3.0_unigene1063	unigene1063	AT4G30190.1	H[+]-ATPase 2	0.660651	0.0162185
pp_241471_872	pp_241471	872	+	T	B3TLR9tr=Ras-related protein RIC1 Elaeis guineensis var. tenera (Oil palm)	sp_v3.0_unigene2814	isotig08760	AT1G02130.1	RAS 5	0.663272	0.0236444
pp_201987_2610	pp_201987	2610	-	T	EnsemblPlants:Si021922m} Setaria italica (Foxtail millet) (Panicum italicum)	sp_v3.0_unigene2295	isotig13211	AT4G39660.1	alanine:glyoxylate aminotransferase 2	0.66423	0.00906821
pp_152829_875	pp_152829	875	+	A	B8LMW5sp=Cysteine proteinase inhibitor Picea sitchensis (Sitka spruce) (Pinus sitchensis)	sp_v3.0_unigene29534	unigene29534	AT3G12490.1	cystatin B	0.665415	0.00856536
pp_179270_642	pp_179270	642	+	A	Q9C912sp=60S ribosomal protein L35a-3 Arabidopsis thaliana (Mouse-ear cress)	sp_v3.0_unigene17165	unigene17165	AT1G74270.1	Ribosomal protein L35Ae family protein	0.665544	0.0227907
pp_73029_1843	pp_73029	1843	+	C	Q2QNG7sp=ATP-citrate synthase alpha chain protein 3 Oryza sativa subsp. japonica (Rice)	sp_v3.0_unigene2226	unigene2226	AT1G10670.1	ATP-citrate lyase A-1	0.668335	0.000595167
pp_194533_488	pp_194533	488	+	T	A0A0C9S962tr=TSA: Wollemia nobilis Ref_Wollemi_Transcript_9076_1182 transcribed RNA sequence Wollemia nobilis	sp_v3.0_unigene18090	isotig51260	AT4G31130.1	keratin-associated protein (DUF1218)	0.670391	0.0181753
pp_158033_1290	pp_158033	1290	-	A	A0A1D1YXV8tr=Histone H1 Anthurium amnicola	sp_v3.0_unigene34544	unigene34544	AT2G18050.1	histone H1-3	0.675638	0.00264608
pp_85103_854	pp_85103	854	-	C	---NA---	sp_v3.0_unigene6331	isotig60261	#N/A	#N/A	0.675885	0.0108436
pp_73739_1032	pp_73739	1032	-	T	Q9SDY5sp=NEDD8-conjugating enzyme Ubc12 Arabidopsis thaliana (Mouse-ear cress)	sp_v3.0_unigene10750	unigene10750	AT4G36800.1	RUB1 conjugating enzyme 1	0.67651	0.0186539
pp_57405_3090	pp_57405	3090	+	C	A0A0C9RQC5sp=Adenosylhomocysteinase Wollemia nobilis	sp_v3.0_unigene19530	unigene19530	AT4G13940.1	S-adenosyl-L-homocysteine hydrolase	0.678556	0.0042951
pp_91863_259	pp_91863	259	+	A	A9NQ84sp=60S ribosomal protein L27 Picea sitchensis (Sitka spruce) (Pinus sitchensis)	sp_v3.0_unigene1351	unigene1351	AT3G22230.1	Ribosomal L27e protein family	0.680447	0.0183696
pp_223510_3016	pp_223510	3016	-	T	A0A0C9RPA7tr=TSA: Wollemia nobilis Ref_Wollemi_Transcript_5862_1677 transcribed RNA sequence Wollemia nobilis	sp_v3.0_unigene1203	isotig29256	AT5G36230.1	ARM repeat superfamily protein	0.680688	0.0206173
pp_79719_1256	pp_79719	1256	+	C	C0PSN2tr=Putative uncharacterized protein Picea sitchensis (Sitka spruce) (Pinus sitchensis)	sp_v3.0_unigene26968	unigene26968	AT5G25610.1	BURP domain-containing protein	0.681607	0.00118002
pp_227967_781	pp_227967	781	-	T	A9NN85sp=Small ubiquitin-related modifier Picea sitchensis (Sitka spruce) (Pinus sitchensis)	sp_v3.0_unigene37902	unigene37902	AT5G55160.1	small ubiquitin-like modifier 2	0.682607	0.00974381
pp_210136_1902	pp_210136	1902	+	T	A0A061FWX1tr=DNAJ Theobroma cacao (Cacao) (Cocoa)	sp_v3.0_unigene17239	unigene17239	AT5G22060.1	DNAJ homologue 2	0.685325	0.00334253
pp_210136_1775	pp_210136	1775	+	A	A0A061FWX1tr=DNAJ Theobroma cacao (Cacao) (Cocoa)	sp_v3.0_unigene17239	unigene17239	AT5G22060.1	DNAJ homologue 2	0.685498	0.0208636
pp_167572_1459	pp_167572	1459	-	T	Q0E667tr=L-asparaginase Pinus sylvestris (Scots pine)	sp_v3.0_unigene4029	unigene4029	AT3G16150.1	N-terminal nucleophile aminohydrolases (Ntn hydrolases) superfamily protein	0.686745	0.0263988
pp_199017_295	pp_199017	295	-	T	A0A0C9S4Y4tr=TSA: Wollemia nobilis Ref_Wollemi_Transcript_13557_1011 transcribed RNA sequence Wollemia nobilis	sp_v3.0_unigene17662	unigene17662	#N/A	#N/A	0.686765	0.000697366
pp_181111_399	pp_181111	399	+	G	A0A061F272tr=Germin-like protein 2 Theobroma cacao (Cacao) (Cocoa)	sp_v3.0_unigene30325	unigene30325	AT1G09560.1	germin-like protein 5	0.687212	0.00107161
pp_66319_524	pp_66319	524	+	T	---NA---	sp_v3.0_unigene17075	unigene17075	#N/A	#N/A	0.687789	7.24893e-12
pp_66210_245	pp_66210	245	+	T	A9QVH4sp=Tubulin alpha chain Picea wilsonii	sp_v3.0_unigene16904	isotig00150	AT1G04820.1	tubulin alpha-4 chain	0.688044	0.0161533
pp_173029_2189	pp_173029	2189	-	A	A0A0C9RQJ3tr=TSA: Wollemia nobilis Ref_Wollemi_Transcript_25031_1943 transcribed RNA sequence Wollemia nobilis	sp_v3.0_unigene13213	isotig44207	AT3G26618.1	eukaryotic release factor 1-3	0.694242	0.0106904
pp_245668_701	pp_245668	701	+	A	A0A0C9QPQ3tr=TSA: Wollemia nobilis Ref_Wollemi_Transcript_14470_1609 transcribed RNA sequence Wollemia nobilis	sp_v3.0_unigene50509	isotig20109	AT1G60710.1	NAD(P)-linked oxidoreductase superfamily protein	0.694958	0.0162667
pp_198184_1249	pp_198184	1249	-	T	P24422sp=Probable aquaporin TIP-type RB7-18C Nicotiana tabacum (Common tobacco)	sp_v3.0_unigene24410	isotig52696	AT3G16240.1	delta tonoplast integral protein	0.695832	0.0136892
pp_124914_704	pp_124914	704	-	T	A0A0A7LUB6tr=60S ribosomal protein L3 Albuca bracteata (False sea onion) (Ornithogalum longebracteatum)	sp_v3.0_unigene17236	isotig00605	AT1G43170.1	ribosomal protein 1	0.695847	0.0163901
pp_66391_1004	pp_66391	1004	-	C	B8LRT5tr=Putative uncharacterized protein Picea sitchensis (Sitka spruce) (Pinus sitchensis)	sp_v3.0_unigene34105	unigene34105	AT1G61720.1	NAD(P)-binding Rossmann-fold superfamily protein	0.698476	0.0166792
pp_119284_72	pp_119284	72	+	A	Q10JD1tr=Retrotransposon protein, putative, Ty1-copia subclass Oryza sativa subsp. japonica (Rice)	sp_v3.0_unigene30725	isotig37992	AT3G02080.1	Ribosomal protein S19e family protein	0.699142	0.0265357
pp_144915_1999	pp_144915	1999	-	C	A0A0C9RGG8tr=TSA: Wollemia nobilis Ref_Wollemi_Transcript_28271_2814 transcribed RNA sequence Wollemia nobilis	sp_v3.0_unigene17494	isotig13575	AT5G17920.1	Cobalamin-independent synthase family protein	0.699661	0.0287258
pp_235175_2602	pp_235175	2602	+	T	A0A0C9RGH7tr=TSA: Wollemia nobilis Ref_Wollemi_Transcript_28227_2972 transcribed RNA sequence Wollemia nobilis	sp_v3.0_unigene17886	unigene17886	AT1G15690.1	Inorganic H pyrophosphatase family protein	0.702541	0.0160721
pp_247496_685	pp_247496	685	-	T	A0A0C9S273tr=TSA: Wollemia nobilis Ref_Wollemi_Transcript_21711_990 transcribed RNA sequence Wollemia nobilis	sp_v3.0_unigene334	unigene334	AT2G19730.1	Ribosomal L28e protein family	0.702735	0.00946141
pp_155119_394	pp_155119	394	+	T	A0A0B0PTB9tr=60S ribosomal L35 Gossypium arboreum (Tree cotton) (Gossypium nanking)	sp_v3.0_unigene126672	unigene37887	AT3G09500.1	Ribosomal L29 family protein	0.703502	0.00690927
pp_173119_1120	pp_173119	1120	+	T	Q84L42tr=Putative histone H1 Pinus pinaster (Maritime pine)	sp_v3.0_unigene18229	unigene18229	AT2G18050.1	histone H1-3	0.709603	0.00876825
pp_243174_846	pp_243174	846	-	T	U5TRI1sp=Eukaryotic translation initiation factor 5A Pinus contorta (Shore pine) (Lodgepole pine)	sp_v3.0_unigene17355	PUT-10013	AT1G13950.1	eukaryotic elongation factor 5A-1	0.709653	0.00350001
pp_124916_587	pp_124916	587	-	T	A0A0A7LUB6tr=60S ribosomal protein L3 Albuca bracteata (False sea onion) (Ornithogalum longebracteatum)	sp_v3.0_unigene11424	unigene475	AT1G43170.1	ribosomal protein 1	0.710348	0.00112587
pp_203272_991	pp_203272	991	+	T	A9NL02sp=V-type proton ATPase proteolipid subunit Picea sitchensis (Sitka spruce) (Pinus sitchensis)	sp_v3.0_unigene4086	unigene4086	AT1G19910.1	ATPase%2C F0/V0 complex%2C subunit C protein	0.714957	0.0157435
pp_197055_283	pp_197055	283	-	C	G7K080tr=Ubiquitin-40S ribosomal S27a-like protein Medicago truncatula (Barrel medic) (Medicago tribuloides)	sp_v3.0_unigene27079	isotig24323	AT1G23410.1	Ribosomal protein S27a / Ubiquitin family protein	0.717642	0.000665807
pp_134827_1251	pp_134827	1251	-	T	A8E1V8tr=Chalcone synthase Pinus pinaster (Maritime pine)	sp_v3.0_unigene34676	isotig46567	AT5G13930.1	Chalcone and stilbene synthase family protein	0.718182	0.0154738
pp_94288_437	pp_94288	437	-	T	EnsemblPlants:Si021434m} Setaria italica (Foxtail millet) (Panicum italicum)	sp_v3.0_unigene370	unigene370	AT3G12580.1	heat shock protein 70	0.721842	0.00278306
pp_198200_930	pp_198200	930	+	T	M1H9A9tr=Ribosomal protein P2B Picea wilsonii	sp_v3.0_unigene18919	unigene18919	AT3G44590.1	60S acidic ribosomal protein family	0.724495	0.00315504
pp_67823_1035	pp_67823	1035	-	T	A9NWR1sp=Elongation factor 1-alpha Picea sitchensis (Sitka spruce) (Pinus sitchensis)	sp_v3.0_unigene21427	unigene21427	AT1G07920.1	GTP binding Elongation factor Tu family protein	0.726726	0.00040769
pp_87000_436	pp_87000	436	-	C	A0A0B0N6J0tr=Aldehyde dehydrogenase family 2 member B4, mitochondrial Gossypium arboreum (Tree cotton) (Gossypium nanking)	sp_v3.0_unigene96277	unigene96277	AT1G23800.1	aldehyde dehydrogenase 2B7	0.728096	0.019378
pp_80897_988	pp_80897	988	+	T	Q3HRT2tr=Putative glycine-rich protein Picea glauca (White spruce) (Pinus glauca)	sp_v3.0_unigene7992	unigene7992	AT4G38680.1	glycine rich protein 2	0.728854	2.63445e-05
pp_100364_592	pp_100364	592	-	T	Q40854sp=Metallothionein-like protein EMB30 Picea glauca (White spruce) (Pinus glauca)	sp_v3.0_unigene29432	unigene29432	AT3G15353.1	metallothionein 3	0.729886	7.2904e-06
pp_211515_1995	pp_211515	1995	+	A	E5FXB3tr=Glycine-rich RNA-binding protein Sequoia sempervirens (California redwood) (Taxodium sempervirens)	sp_v3.0_unigene9389	unigene9389	AT2G21660.1	cold%2C circadian rhythm%2C and rna binding 2	0.73491	0.00218479
pp_173386_489	pp_173386	489	-	A	A9S4U6tr=Predicted protein Physcomitrella patens subsp. patens (Moss)	sp_v3.0_unigene2699	isotig05267	AT1G31812.1	acyl-CoA-binding protein 6	0.742411	0.0147893
pp_227575_1512	pp_227575	1512	-	A	A0A0C9RW92tr=TSA: Wollemia nobilis Ref_Wollemi_Transcript_9441_2227 transcribed RNA sequence Wollemia nobilis	sp_v3.0_unigene3779	unigene126675	AT5G43060.1	Granulin repeat cysteine protease family protein	0.745432	0.0175735
pp_144915_2148	pp_144915	2148	-	T	A0A0C9RGG8tr=TSA: Wollemia nobilis Ref_Wollemi_Transcript_28271_2814 transcribed RNA sequence Wollemia nobilis	sp_v3.0_unigene17494	isotig13575	AT5G17920.1	Cobalamin-independent synthase family protein	0.746171	0.0132329
pp_108635_255	pp_108635	255	-	T	B6SI39tr=60S ribosomal protein L9 Zea mays (Maize)	sp_v3.0_unigene17048	isotig04290	AT1G33120.1	Ribosomal protein L6 family	0.748827	0.0216531
pp_218174_972	pp_218174	972	+	A	Q5Z402sp=Clathrin light chain 2 Oryza sativa subsp. japonica (Rice)	sp_v3.0_unigene18174	unigene18174	AT2G20760.1	Clathrin light chain protein	0.750909	0.01568
pp_247496_716	pp_247496	716	-	T	A0A0C9S273tr=TSA: Wollemia nobilis Ref_Wollemi_Transcript_21711_990 transcribed RNA sequence Wollemia nobilis	sp_v3.0_unigene334	unigene334	AT2G19730.1	Ribosomal L28e protein family	0.750921	0.00061259
pp_223302_309	pp_223302	309	-	A	B8LMG5tr=Putative uncharacterized protein Picea sitchensis (Sitka spruce) (Pinus sitchensis)	sp_v3.0_unigene1006	isotig46242	AT4G01130.1	GDSL-like Lipase/Acylhydrolase superfamily protein	0.752638	0.0128876
pp_179273_640	pp_179273	640	+	A	Q9C912sp=60S ribosomal protein L35a-3 Arabidopsis thaliana (Mouse-ear cress)	sp_v3.0_unigene17165	unigene17165	AT1G74270.1	Ribosomal protein L35Ae family protein	0.752877	0.0147001
pp_66319_278	pp_66319	278	+	T	---NA---	sp_v3.0_unigene17075	unigene17075	#N/A	#N/A	0.75434	1.73575e-07
pp_98623_635	pp_98623	635	+	C	A0A0B0NMF4tr=Programmed cell death 4 Gossypium arboreum (Tree cotton) (Gossypium nanking)	sp_v3.0_unigene29735	isotig15999	#N/A	#N/A	0.755542	0.0168532
pp_67823_1036	pp_67823	1036	-	T	A9NWR1sp=Elongation factor 1-alpha Picea sitchensis (Sitka spruce) (Pinus sitchensis)	sp_v3.0_unigene21427	unigene21427	AT1G07920.1	GTP binding Elongation factor Tu family protein	0.758133	0.00574537
pp_227967_780	pp_227967	780	-	T	A9NN85sp=Small ubiquitin-related modifier Picea sitchensis (Sitka spruce) (Pinus sitchensis)	sp_v3.0_unigene37902	unigene37902	AT5G55160.1	small ubiquitin-like modifier 2	0.766363	0.00878722
pp_135557_609	pp_135557	609	+	T	Q6UNT2sp=60S ribosomal protein L5 Cucumis sativus (Cucumber)	sp_v3.0_unigene8389	unigene8389	AT5G39740.1	ribosomal protein L5 B	0.767279	0.00259265
pp_201987_2609	pp_201987	2609	-	T	EnsemblPlants:Si021922m} Setaria italica (Foxtail millet) (Panicum italicum)	sp_v3.0_unigene2295	isotig13211	AT4G39660.1	alanine:glyoxylate aminotransferase 2	0.773628	0.0164523
pp_199988_387	pp_199988	387	+	A	A0A0C9S9Q7tr=TSA: Wollemia nobilis Ref_Wollemi_Transcript_7033_2031 transcribed RNA sequence Wollemia nobilis	sp_v3.0_unigene11082	unigene1135	AT1G62290.1	Saposin-like aspartyl protease family protein	0.773859	0.0237913
pp_84974_643	pp_84974	643	-	T	---NA---	sp_v3.0_unigene17167	unigene17167	AT3G24100.1	Uncharacterized protein family SERF	0.779367	0.00428495
pp_167572_1675	pp_167572	1675	-	T	Q0E667tr=L-asparaginase Pinus sylvestris (Scots pine)	sp_v3.0_unigene4029	unigene4029	AT3G16150.1	N-terminal nucleophile aminohydrolases (Ntn hydrolases) superfamily protein	0.797396	0.0143962
pp_152827_500	pp_152827	500	+	C	B8LMW5sp=Cysteine proteinase inhibitor Picea sitchensis (Sitka spruce) (Pinus sitchensis)	sp_v3.0_unigene17034	unigene17034	AT3G12490.2	cystatin B	0.797433	0.00603584
pp_217041_535	pp_217041	535	+	T	A0A176VD92tr=Uncharacterized protein Marchantia polymorpha subsp. polymorpha	sp_v3.0_unigene25158	unigene25158	AT5G39130.1	RmlC-like cupins superfamily protein	0.79813	0.00468245
pp_120429_261	pp_120429	261	+	C	W9RAA1tr=60S ribosomal protein L34 Morus notabilis	sp_v3.0_unigene16996	unigene16996	AT1G26880.1	Ribosomal protein L34e superfamily protein	0.815215	0.0142915
pp_165917_970	pp_165917	970	+	G	A9RR10tr=Predicted protein Physcomitrella patens subsp. patens (Moss)	sp_v3.0_unigene12022	isotig31192	AT2G36320.1	A20/AN1-like zinc finger family protein	0.823993	0.0170741
pp_203553_2352	pp_203553	2352	+	C	B9SD38tr=Eukaryotic translation elongation factor, putative Ricinus communis (Castor bean)	sp_v3.0_unigene11466	unigene19609	AT1G56070.1	Ribosomal protein S5/Elongation factor G/III/V family protein	0.825616	0.0148259
pp_179277_2042	pp_179277	2042	-	A	P62302sp=40S ribosomal protein S13 Glycine max (Soybean) (Glycine hispida)	sp_v3.0_unigene19945	unigene19945	AT4G00100.1	ribosomal protein S13A	0.826459	0.0160877
pp_152554_1586	pp_152554	1586	-	T	G8C847sp=S-adenosylmethionine decarboxylase proenzyme Pinus sylvestris (Scots pine)	sp_v3.0_unigene17208	isotig11152	AT3G02470.1	S-adenosylmethionine decarboxylase	0.835621	0.000647453
pp_195691_807	pp_195691	807	-	T	P52777sp=Phenylalanine ammonia-lyase Pinus taeda (Loblolly pine)	sp_v3.0_unigene17298	unigene17298	AT3G53260.1	phenylalanine ammonia-lyase 2	0.835693	0.024299
pp_134820_268	pp_134820	268	-	T	A8E1V8tr=Chalcone synthase Pinus pinaster (Maritime pine)	sp_v3.0_unigene34676	unigene21730	AT5G13930.1	Chalcone and stilbene synthase family protein	0.839925	0.0224986
pp_162588_462	pp_162588	462	+	A	Q9FR99sp=1-aminocyclopropane-1-carboxylate oxidase Musa acuminata (Banana) (Musa cavendishii)	sp_v3.0_unigene16967	isotig31206	AT1G77330.1	1-aminocyclopropane-1-carboxylate oxidase 5	0.840537	0.0148518
pp_210136_1903	pp_210136	1903	+	T	A0A061FWX1tr=DNAJ Theobroma cacao (Cacao) (Cocoa)	sp_v3.0_unigene17239	unigene17239	AT5G22060.1	DNAJ homologue 2	0.850932	0.00133355
pp_236318_737	pp_236318	737	-	C	P46297sp=40S ribosomal protein S23 Fragaria ananassa (Strawberry) (Fragaria chiloensis x Fragaria virginiana)	sp_v3.0_unigene18246	unigene18246	AT5G02960.1	Ribosomal protein S12/S23 family protein	0.852834	0.0113961
pp_203553_3076	pp_203553	3076	+	T	B9SD38tr=Eukaryotic translation elongation factor, putative Ricinus communis (Castor bean)	sp_v3.0_unigene11466	unigene19609	AT1G56070.1	Ribosomal protein S5/Elongation factor G/III/V family protein	0.853439	0.000405982
pp_84974_642	pp_84974	642	-	T	---NA---	sp_v3.0_unigene17167	unigene17167	AT3G24100.1	Uncharacterized protein family SERF	0.85839	0.00106383
pp_203553_2109	pp_203553	2109	+	T	B9SD38tr=Eukaryotic translation elongation factor, putative Ricinus communis (Castor bean)	sp_v3.0_unigene11466	unigene19609	AT1G56070.1	Ribosomal protein S5/Elongation factor G/III/V family protein	0.866372	0.0293959
pp_85615_464	pp_85615	464	+	A	Q9XF97sp=60S ribosomal protein L4 Prunus armeniaca (Apricot) (Armeniaca vulgaris)	sp_v3.0_unigene16907	unigene16907	AT3G09630.2	Ribosomal protein L4/L1 family	0.872381	0.0116703
pp_211515_1442	pp_211515	1442	+	A	E5FXB3tr=Glycine-rich RNA-binding protein Sequoia sempervirens (California redwood) (Taxodium sempervirens)	sp_v3.0_unigene9389	unigene9389	AT2G21660.1	cold%2C circadian rhythm%2C and rna binding 2	0.879032	0.000657683
pp_137198_1412	pp_137198	1412	+	C	A9NVE3tr=Putative uncharacterized protein Picea sitchensis (Sitka spruce) (Pinus sitchensis)	sp_v3.0_unigene16543	unigene16543	AT5G42800.1	dihydroflavonol 4-reductase	0.884544	0.0203084
pp_203553_3109	pp_203553	3109	+	T	B9SD38tr=Eukaryotic translation elongation factor, putative Ricinus communis (Castor bean)	sp_v3.0_unigene11466	unigene19609	AT1G56070.1	Ribosomal protein S5/Elongation factor G/III/V family protein	0.885028	0.00622669
pp_217041_284	pp_217041	284	+	C	A0A176VD92tr=Uncharacterized protein Marchantia polymorpha subsp. polymorpha	sp_v3.0_unigene25158	unigene25158	AT5G39130.1	RmlC-like cupins superfamily protein	0.889366	0.0209219
pp_203881_232	pp_203881	232	-	T	A0A0G7ZNU2tr=Cytochrome P450 CYP75B13 Picea glauca (White spruce) (Pinus glauca)	sp_v3.0_unigene9722	unigene9722	AT5G07990.1	Cytochrome P450 superfamily protein	0.889448	0.0170502
pp_84974_641	pp_84974	641	-	T	---NA---	sp_v3.0_unigene17167	unigene17167	AT3G24100.1	Uncharacterized protein family SERF	0.893543	0.0133514
pp_66319_277	pp_66319	277	+	T	---NA---	sp_v3.0_unigene17075	unigene17075	#N/A	#N/A	0.894623	1.78588e-17
pp_174058_921	pp_174058	921	-	T	A5CBA4tr=Putative uncharacterized protein Vitis vinifera (Grape)	sp_v3.0_unigene30305	unigene131935	AT3G03150.1	hypothetical protein	0.916197	0.0106589
pp_236318_736	pp_236318	736	-	C	P46297sp=40S ribosomal protein S23 Fragaria ananassa (Strawberry) (Fragaria chiloensis x Fragaria virginiana)	sp_v3.0_unigene18246	unigene18246	AT5G02960.1	Ribosomal protein S12/S23 family protein	0.932389	0.0117688
pp_141540_1469	pp_141540	1469	?	A	---NA---	sp_v3.0_unigene29684	unigene29684	AT3G43980.1	Ribosomal protein S14p/S29e family protein	0.932957	0.0168482
pp_243110_416	pp_243110	416	-	G	A0A0V0I186tr=Putative translocase subunit seca-like Solanum chacoense (Chaco potato)	sp_v3.0_unigene16994	unigene16994	AT1G68490.1	translocase subunit seca	0.940878	0.0123368
pp_235208_2284	pp_235208	2284	+	T	P17614sp=ATP synthase subunit beta, mitochondrial Nicotiana plumbaginifolia (Leadwort-leaved tobacco) (Tex-Mex tobacco)	sp_v3.0_unigene1494	isotig43030	AT5G08680.1	ATP synthase alpha/beta family protein	0.947846	0.0120828
pp_124914_1096	pp_124914	1096	-	C	A0A0A7LUB6tr=60S ribosomal protein L3 Albuca bracteata (False sea onion) (Ornithogalum longebracteatum)	sp_v3.0_unigene17236	isotig00605	AT1G43170.1	ribosomal protein 1	0.985716	0.00610422
pp_131103_1655	pp_131103	1655	-	A	A9NUF5sp=Phospho-2-dehydro-3-deoxyheptonate aldolase Picea sitchensis (Sitka spruce) (Pinus sitchensis)	sp_v3.0_unigene1150	unigene1150	AT4G33510.1	3-deoxy-d-arabino-heptulosonate 7-phosphate synthase	0.990669	0.00960183
pp_85638_1241	pp_85638	1241	-	T	E7EAQ2tr=Asparagine synthetase Pinus pinaster (Maritime pine)	sp_v3.0_unigene14147	isotig15565	AT5G10240.1	asparagine synthetase 3	0.991683	0.0201089
pp_215568_1631	pp_215568	1631	+	G	P29516sp=Tubulin beta-8 chain Arabidopsis thaliana (Mouse-ear cress)	sp_v3.0_unigene21410	isotig46720	AT5G23860.1	tubulin beta 8	0.995714	0.0299179
pp_197349_1096	pp_197349	1096	-	T	E5FXB3tr=Glycine-rich RNA-binding protein Sequoia sempervirens (California redwood) (Taxodium sempervirens)	sp_v3.0_unigene9389	unigene9389	AT2G21660.1	cold%2C circadian rhythm%2C and rna binding 2	0.998508	0.0126999
pp_84975_680	pp_84975	680	-	T	---NA---	sp_v3.0_unigene17167	isotig11654	AT3G24100.1	Uncharacterized protein family SERF	1.00208	2.14107e-05
pp_84974_644	pp_84974	644	-	T	---NA---	sp_v3.0_unigene17167	unigene17167	AT3G24100.1	Uncharacterized protein family SERF	1.00806	0.00214461
pp_134880_35	pp_134880	35	-	A	A0A088BGJ0tr=Flavanone 3-hydroxylase Pinus radiata (Monterey pine) (Pinus insignis)	sp_v3.0_unigene884	unigene16012	AT3G51240.1	flavanone 3-hydroxylase	1.01038	0.00342648
pp_210136_1899	pp_210136	1899	+	T	A0A061FWX1tr=DNAJ Theobroma cacao (Cacao) (Cocoa)	sp_v3.0_unigene17239	unigene17239	AT5G22060.1	DNAJ homologue 2	1.0116	0.0025728
pp_210136_1901	pp_210136	1901	+	T	A0A061FWX1tr=DNAJ Theobroma cacao (Cacao) (Cocoa)	sp_v3.0_unigene17239	unigene17239	AT5G22060.1	DNAJ homologue 2	1.01682	0.00497799
pp_216182_1095	pp_216182	1095	+	T	P0DKK7sp=60S ribosomal protein L7a-2 Oryza sativa subsp. japonica (Rice)	sp_v3.0_unigene17196	unigene17196	AT3G62870.1	Ribosomal protein L7Ae/L30e/S12e/Gadd45 family protein	1.04437	0.00323516
pp_72912_382	pp_72912	382	-	T	A0A078JY36tr=BnaCnng68070D protein Brassica napus (Rape)	sp_v3.0_unigene9806	isotig10087	AT1G62500.1	Bifunctional inhibitor/lipid-transfer protein/seed storage 2S albumin superfamily protein	1.04703	0.0201235
pp_136811_1087	pp_136811	1087	+	C	Q40976sp=Probable cinnamyl alcohol dehydrogenase Pinus radiata (Monterey pine) (Pinus insignis)	sp_v3.0_unigene17540	isotig22677	AT4G34230.1	cinnamyl alcohol dehydrogenase 5	1.05635	0.0176436
pp_84975_681	pp_84975	681	-	T	---NA---	sp_v3.0_unigene17167	isotig11654	AT3G24100.1	Uncharacterized protein family SERF	1.07021	4.9428e-05
pp_105359_322	pp_105359	322	?	A	A0A078BVF4tr=BnaC01g06470D protein Brassica napus (Rape)	sp_v3.0_unigene5	unigene17238	AT4G31985.1	Ribosomal protein L39 family protein	1.08065	0.0162862
pp_142258_307	pp_142258	307	+	C	D5ADN9tr=Putative uncharacterized protein Picea sitchensis (Sitka spruce) (Pinus sitchensis)	sp_v3.0_unigene30404	isotig11336	AT5G42800.1	dihydroflavonol 4-reductase	1.09386	0.0134313
pp_93812_1455	pp_93812	1455	-	C	Q94KU1sp=6-phosphogluconate dehydrogenase, decarboxylating 1 Spinacia oleracea (Spinach)	sp_v3.0_unigene9092	isotig44154	AT3G02360.1	6-phosphogluconate dehydrogenase family protein	1.09411	0.0146502
pp_78505_1544	pp_78505	1544	-	T	A9RX79tr=Predicted protein Physcomitrella patens subsp. patens (Moss)	sp_v3.0_unigene13507	unigene13507	AT1G69230.1	SPIRAL1-like2	1.10484	0.00709127
pp_93812_1154	pp_93812	1154	-	T	Q94KU1sp=6-phosphogluconate dehydrogenase, decarboxylating 1 Spinacia oleracea (Spinach)	sp_v3.0_unigene9092	isotig44154	AT3G02360.1	6-phosphogluconate dehydrogenase family protein	1.11971	0.011963
pp_66064_920	pp_66064	920	+	T	A0A161ZKN0tr=Uncharacterized protein Daucus carota subsp. sativus	sp_v3.0_unigene189557	isotig63217	AT1G13520.1	hypothetical protein (DUF1262)	1.12044	0.0296603
pp_195691_599	pp_195691	599	-	T	P52777sp=Phenylalanine ammonia-lyase Pinus taeda (Loblolly pine)	sp_v3.0_unigene17298	unigene17298	AT3G53260.1	phenylalanine ammonia-lyase 2	1.13658	0.00873337
pp_234787_631	pp_234787	631	+	A	A0A0C9RQN7tr=TSA: Wollemia nobilis Ref_Wollemi_Transcript_22611_995 transcribed RNA sequence Wollemia nobilis	sp_v3.0_unigene30333	unigene30333	AT2G37270.1	ribosomal protein 5B	1.15884	0.0385203
pp_105352_513	pp_105352	513	+	T	P52866sp=60S ribosomal protein L36 Daucus carota (Wild carrot)	sp_v3.0_unigene29424	unigene38081	AT2G37600.1	Ribosomal protein L36e family protein	1.17725	0.030797
pp_247496_684	pp_247496	684	-	T	A0A0C9S273tr=TSA: Wollemia nobilis Ref_Wollemi_Transcript_21711_990 transcribed RNA sequence Wollemia nobilis	sp_v3.0_unigene334	unigene334	AT2G19730.1	Ribosomal L28e protein family	1.20717	0.0177484
pp_209121_663	pp_209121	663	+	C	A0A0C9RIN9tr=TSA: Wollemia nobilis Ref_Wollemi_Transcript_15748_1392 transcribed RNA sequence Wollemia nobilis	sp_v3.0_unigene34091	unigene34091	AT5G38480.1	general regulatory factor 3	1.26247	0.0272011
pp_84975_682	pp_84975	682	-	T	---NA---	sp_v3.0_unigene17167	isotig11654	AT3G24100.1	Uncharacterized protein family SERF	1.30271	0.000153183
pp_66064_921	pp_66064	921	+	A	A0A161ZKN0tr=Uncharacterized protein Daucus carota subsp. sativus	sp_v3.0_unigene189557	isotig63217	AT1G13520.1	hypothetical protein (DUF1262)	1.47454	0.0144258
pp_181496_928	pp_181496	928	-	T	A0A0C9S8C3tr=TSA: Wollemia nobilis Ref_Wollemi_Transcript_11674_952 transcribed RNA sequence Wollemia nobilis	sp_v3.0_unigene17386	unigene17386	AT1G20693.1	high mobility group B2	-0.49883	0.000856415
pp_215445_490	pp_215445	490	-	T	Isoform2 of Polyubiquitin 14 OS=Arabidopsis thaliana GN=UBQ14	sp_v3.0_unigene16586	unigene16586	AT5G03240.1	polyubiquitin 3	-0.498144	0.00334502
pp_66319_471	pp_66319	471	+	T	---NA---	sp_v3.0_unigene17075	unigene17075	#N/A	#N/A	-0.49631	0.000128721
pp_134771_255	pp_134771	255	?	A	A4ZDL6sp=Antifungal protein ginkbilobin-2 Ginkgo biloba (Ginkgo) (Maidenhair tree)	sp_v3.0_unigene35452	unigene35452	#N/A	#N/A	-0.494126	0.00294995
pp_235361_2384	pp_235361	2384	-	G	P24669sp=Superoxide dismutase	sp_v3.0_unigene17600	unigene30396	AT1G08830.1	copper/zinc superoxide dismutase 1	-0.493649	0.0271078
pp_217050_789	pp_217050	789	-	C	A0A176VW85tr=Uncharacterized protein Marchantia polymorpha subsp. polymorpha	sp_v3.0_unigene38662	isotig56593	AT3G05950.1	RmlC-like cupins superfamily protein	-0.493452	0.00556058
pp_117765_254	pp_117765	254	-	C	A0A0D6QR66tr=Uncharacterized protein Araucaria cunninghamii (Hoop pine) (Moreton Bay pine)	sp_v3.0_unigene46004	isotig26679	AT4G28670.1	cysteine-rich RECEPTOR-like kinase%2C putative (DUF26)	-0.493061	0.0156436
pp_72505_988	pp_72505	988	-	C	Q9ZRX0sp=Translationally-controlled tumor protein homolog Pseudotsuga menziesii (Douglas-fir) (Abies menziesii)	sp_v3.0_unigene20693	isotig03932	AT3G05540.1	Methionine sulfoxide reductase (MSS4-like) family protein	-0.492406	1.90488e-07
pp_117765_263	pp_117765	263	-	C	A0A0D6QR66tr=Uncharacterized protein Araucaria cunninghamii (Hoop pine) (Moreton Bay pine)	sp_v3.0_unigene46004	isotig26679	AT4G28670.1	cysteine-rich RECEPTOR-like kinase%2C putative (DUF26)	-0.491201	0.00779413
pp_128228_227	pp_128228	227	+	T	---NA---	sp_v3.0_unigene21541	unigene21541	#N/A	#N/A	-0.490905	0.0111613
pp_234424_276	pp_234424	276	?	T	D3IZ08tr=Thaumatin-like protein L4 Pinus monticola (Western white pine) (Strobus monticola)	sp_v3.0_unigene33770	unigene33770	AT4G11650.1	osmotin 34	-0.490787	0.0126201
pp_211515_2068	pp_211515	2068	+	A	E5FXB3tr=Glycine-rich RNA-binding protein Sequoia sempervirens (California redwood) (Taxodium sempervirens)	sp_v3.0_unigene9389	unigene9389	AT2G21660.1	cold%2C circadian rhythm%2C and rna binding 2	-0.49011	0.00302929
pp_152554_976	pp_152554	976	-	G	G8C847sp=S-adenosylmethionine decarboxylase proenzyme Pinus sylvestris (Scots pine)	sp_v3.0_unigene17208	isotig11152	AT3G02470.1	S-adenosylmethionine decarboxylase	-0.48951	0.00983105
pp_80897_943	pp_80897	943	+	G	Q3HRT2tr=Putative glycine-rich protein Picea glauca (White spruce) (Pinus glauca)	sp_v3.0_unigene7992	unigene7992	AT4G38680.1	glycine rich protein 2	-0.489317	0.00129256
pp_67823_1058	pp_67823	1058	-	T	A9NWR1sp=Elongation factor 1-alpha Picea sitchensis (Sitka spruce) (Pinus sitchensis)	sp_v3.0_unigene21427	unigene21427	AT1G07920.1	GTP binding Elongation factor Tu family protein	-0.48871	0.00871306
pp_78491_1054	pp_78491	1054	+	C	A9U1Y5tr=Predicted protein Physcomitrella patens subsp. patens (Moss)	sp_v3.0_unigene10344	unigene10344	AT4G25740.1	RNA binding Plectin/S10 domain-containing protein	-0.488398	0.00776165
pp_127135_524	pp_127135	524	-	G	A0A0C9S831tr=TSA: Wollemia nobilis Ref_Wollemi_Transcript_6287_1253 transcribed RNA sequence Wollemia nobilis	sp_v3.0_unigene8259	isotig14484	AT3G10210.1	SEC14 cytosolic factor family protein / phosphoglyceride transfer family protein	-0.48745	0.0124862
pp_85103_712	pp_85103	712	-	T	---NA---	sp_v3.0_unigene6331	isotig60261	#N/A	#N/A	-0.487351	0.0181179
pp_76617_1772	pp_76617	1772	-	G	I0Z5H5tr=Ubiquitin conjugating enzyme Coccomyxa subellipsoidea (strain C-169) (Green microalga)	sp_v3.0_unigene3281	unigene3281	AT3G08690.1	ubiquitin-conjugating enzyme 11	-0.485565	0.0117149
pp_199937_780	pp_199937	780	-	C	Q676U0tr=Disease resistance protein Pinus sylvestris (Scots pine)	sp_v3.0_unigene30686	isotig01574	AT4G02170.1	cotton fiber protein	-0.485285	1.23355e-06
pp_186374_1550	pp_186374	1550	-	G	Q84L42tr=Putative histone H1 Pinus pinaster (Maritime pine)	sp_v3.0_unigene1486	isotig18161	AT2G18050.1	histone H1-3	-0.484415	0.0117574
pp_61969_1766	pp_61969	1766	-	T	A0A061GDL4tr=Xylem bark cysteine peptidase 3 isoform 1 Theobroma cacao (Cacao) (Cocoa)	sp_v3.0_unigene10463	isotig44871	AT1G09850.1	xylem bark cysteine peptidase 3	-0.481864	0.02916
pp_61969_1767	pp_61969	1767	-	A	A0A061GDL4tr=Xylem bark cysteine peptidase 3 isoform 1 Theobroma cacao (Cacao) (Cocoa)	sp_v3.0_unigene10463	isotig44871	AT1G09850.1	xylem bark cysteine peptidase 3	-0.480998	0.0173035
pp_117765_264	pp_117765	264	-	G	A0A0D6QR66tr=Uncharacterized protein Araucaria cunninghamii (Hoop pine) (Moreton Bay pine)	sp_v3.0_unigene46004	isotig26679	AT4G28670.1	cysteine-rich RECEPTOR-like kinase%2C putative (DUF26)	-0.480964	0.00400375
pp_127696_2077	pp_127696	2077	+	A	A0A0A7M862sp=Elongation factor 1-alpha Pinus massoniana	sp_v3.0_unigene1012	unigene1012	AT1G07920.1	GTP binding Elongation factor Tu family protein	-0.480719	0.0189233
pp_202038_2332	pp_202038	2332	+	A	A0A0C9S3N2tr=TSA: Wollemia nobilis Ref_Wollemi_Transcript_28613_2447 transcribed RNA sequence Wollemia nobilis	sp_v3.0_unigene17840	PUT-9258	AT5G28540.1	heat shock protein 70 (Hsp 70) family protein	-0.48047	0.027576
pp_152829_364	pp_152829	364	+	A	B8LMW5sp=Cysteine proteinase inhibitor Picea sitchensis (Sitka spruce) (Pinus sitchensis)	sp_v3.0_unigene29534	unigene29534	AT3G12490.1	cystatin B	-0.47895	0.00991386
pp_233966_2349	pp_233966	2349	-	C	EnsemblPlants:EMT02141} Aegilops tauschii (Tausch's goatgrass) (Aegilops squarrosa)	sp_v3.0_unigene7492	unigene7492	AT5G25770.1	alpha/beta-Hydrolases superfamily protein	-0.47819	0.0193516
pp_192004_226	pp_192004	226	+	T	A0A061E2H9sp=Peroxidase Theobroma cacao (Cacao) (Cocoa)	sp_v3.0_unigene26714	isotig50383	AT5G64120.1	Peroxidase superfamily protein	-0.477887	0.0158351
pp_68474_882	pp_68474	882	+	C	K8FDV3sp=Glutamine synthetase Pinus pinaster (Maritime pine)	sp_v3.0_unigene10503	unigene10503	AT5G37600.1	hypothetical protein	-0.477731	0.000239558
pp_207994_391	pp_207994	391	+	A	EnsemblPlants:Si007612m} Setaria italica (Foxtail millet) (Panicum italicum)	sp_v3.0_unigene21430	unigene21430	AT5G55620.1	hypothetical protein	-0.476533	0.0101709
pp_193381_235	pp_193381	235	?	T	---NA---	sp_v3.0_unigene17356	unigene207430	#N/A	#N/A	-0.475144	0.0200306
pp_92107_1167	pp_92107	1167	-	T	A9NYY0sp=S-adenosylmethionine synthase 2 Picea sitchensis (Sitka spruce) (Pinus sitchensis)	sp_v3.0_unigene17443	unigene882	AT3G17390.1	S-adenosylmethionine synthetase family protein	-0.473852	0.000714441
pp_136341_2063	pp_136341	2063	-	T	A9NPE3tr=Putative uncharacterized protein Picea sitchensis (Sitka spruce) (Pinus sitchensis)	sp_v3.0_unigene21361	isotig49409	AT2G16850.1	plasma membrane intrinsic protein 2%3B8	-0.472702	0.0109217
pp_221461_243	pp_221461	243	-	T	A9NVC5tr=Putative uncharacterized protein Picea sitchensis (Sitka spruce) (Pinus sitchensis)	sp_v3.0_unigene20608	isotig08312	AT5G60790.1	ABC transporter family protein	-0.472046	0.00450329
pp_66319_580	pp_66319	580	+	T	---NA---	sp_v3.0_unigene17075	unigene17075	#N/A	#N/A	-0.470982	0.00108127
pp_155879_985	pp_155879	985	-	A	A9NLP0tr=Putative uncharacterized protein Picea sitchensis (Sitka spruce) (Pinus sitchensis)	sp_v3.0_unigene16960	unigene16960	#N/A	#N/A	-0.470597	0.0183445
pp_243677_1098	pp_243677	1098	+	G	---NA---	sp_v3.0_unigene30452	unigene30452	#N/A	#N/A	-0.470279	0.0127194
pp_95898_2129	pp_95898	2129	-	T	A0A0C9QP24tr=TSA: Wollemia nobilis Ref_Wollemi_Transcript_15289_2699 transcribed RNA sequence Wollemia nobilis	sp_v3.0_unigene17584	isotig10606	AT5G56030.1	heat shock protein 81-2	-0.469323	0.0156493
pp_67822_919	pp_67822	919	-	A	A9NWR1sp=Elongation factor 1-alpha Picea sitchensis (Sitka spruce) (Pinus sitchensis)	sp_v3.0_unigene21427	unigene21427	AT1G07920.1	GTP binding Elongation factor Tu family protein	-0.468961	0.0138811
pp_163612_656	pp_163612	656	+	A	A9NNZ4tr=Putative uncharacterized protein Picea sitchensis (Sitka spruce) (Pinus sitchensis)	sp_v3.0_unigene38053	unigene38053	AT4G23400.1	plasma membrane intrinsic protein 1%3B5	-0.468317	0.00112153
pp_209534_955	pp_209534	955	-	A	A9NUY8sp=Catalase Picea sitchensis (Sitka spruce) (Pinus sitchensis)	sp_v3.0_unigene23356	isotig11537	AT1G20620.1	catalase 3	-0.468068	0.00479877
pp_89743_586	pp_89743	586	+	A	A0A0C9RJG3tr=TSA: Wollemia nobilis Ref_Wollemi_Transcript_14624_1525 transcribed RNA sequence Wollemia nobilis	sp_v3.0_unigene17753	isotig10239	AT5G61510.1	GroES-like zinc-binding alcohol dehydrogenase family protein	-0.466891	0.0160882
pp_72505_447	pp_72505	447	-	A	Q9ZRX0sp=Translationally-controlled tumor protein homolog Pseudotsuga menziesii (Douglas-fir) (Abies menziesii)	sp_v3.0_unigene20693	isotig03932	AT3G05540.1	Methionine sulfoxide reductase (MSS4-like) family protein	-0.465008	0.0115401
pp_108259_574	pp_108259	574	?	A	A0A0B0PTI2tr=Putative non-specific lipid-transfer 2 Gossypium arboreum (Tree cotton) (Gossypium nanking)	sp_v3.0_unigene30304	isotig06711	AT3G53980.1	Bifunctional inhibitor/lipid-transfer protein/seed storage 2S albumin superfamily protein	-0.464982	0.00301171
pp_108259_167	pp_108259	167	?	T	A0A0B0PTI2tr=Putative non-specific lipid-transfer 2 Gossypium arboreum (Tree cotton) (Gossypium nanking)	sp_v3.0_unigene30304	isotig06711	AT3G53980.1	Bifunctional inhibitor/lipid-transfer protein/seed storage 2S albumin superfamily protein	-0.462349	0.0115178
pp_117816_383	pp_117816	383	+	C	D7P710tr=Class IV chitinase 4-4 Pseudotsuga menziesii (Douglas-fir) (Abies menziesii)	sp_v3.0_unigene33122	unigene33122	AT3G54420.1	homolog of carrot EP3-3 chitinase	-0.462177	0.0403187
pp_112193_320	pp_112193	320	+	A	A0A0C9S4T9tr=TSA: Wollemia nobilis Ref_Wollemi_Transcript_22350_939 transcribed RNA sequence Wollemia nobilis	sp_v3.0_unigene4290	unigene4290	AT1G11530.1	C-terminal cysteine residue is changed to a serine 1	-0.461035	0.0013423
pp_118039_429	pp_118039	429	+	G	---NA---	sp_v3.0_unigene29675	unigene29675	#N/A	#N/A	-0.46064	0.0244658
pp_66254_3560	pp_66254	3560	-	A	A0A1D1XHA3tr=Replication protein A DNA-binding subunit Anthurium amnicola	sp_v3.0_unigene19342	isotig42242	AT2G06510.1	replication protein A 1A	-0.459688	0.00857362
pp_207994_428	pp_207994	428	+	G	EnsemblPlants:Si007612m} Setaria italica (Foxtail millet) (Panicum italicum)	sp_v3.0_unigene21430	unigene21430	AT5G55620.1	hypothetical protein	-0.457551	0.0168675
pp_155881_833	pp_155881	833	-	G	A9NLP0tr=Putative uncharacterized protein Picea sitchensis (Sitka spruce) (Pinus sitchensis)	sp_v3.0_unigene16960	unigene16960	#N/A	#N/A	-0.456224	0.0204923
pp_245193_444	pp_245193	444	-	C	A0A077EMG8tr=Putative auxin-repressed protein Pinus massoniana	sp_v3.0_unigene17237	isotig13858	AT1G28330.1	dormancy-associated protein-like 1	-0.455619	0.00534091
pp_198174_748	pp_198174	748	-	A	---NA---	sp_v3.0_unigene50107	isotig05012	AT1G15270.1	Translation machinery associated TMA7	-0.454946	0.0152988
pp_11322_378	pp_11322	378	+	C	Q5ZF02tr=Polyubiquitin Plantago major (Common plantain)	sp_v3.0_unigene126656	unigene126656	AT1G65350.1	ubiquitin 13	-0.454101	0.0253558
pp_203553_2981	pp_203553	2981	+	G	B9SD38tr=Eukaryotic translation elongation factor, putative Ricinus communis (Castor bean)	sp_v3.0_unigene11466	unigene19609	AT1G56070.1	Ribosomal protein S5/Elongation factor G/III/V family protein	-0.453622	0.0155131
pp_117765_253	pp_117765	253	-	A	A0A0D6QR66tr=Uncharacterized protein Araucaria cunninghamii (Hoop pine) (Moreton Bay pine)	sp_v3.0_unigene46004	isotig26679	AT4G28670.1	cysteine-rich RECEPTOR-like kinase%2C putative (DUF26)	-0.452396	0.00733394
pp_129585_314	pp_129585	314	+	T	A0A0C9S9Q7tr=TSA: Wollemia nobilis Ref_Wollemi_Transcript_7033_2031 transcribed RNA sequence Wollemia nobilis	sp_v3.0_unigene17433	unigene17433	AT1G62290.1	Saposin-like aspartyl protease family protein	-0.451646	0.0379869
pp_108259_537	pp_108259	537	?	C	A0A0B0PTI2tr=Putative non-specific lipid-transfer 2 Gossypium arboreum (Tree cotton) (Gossypium nanking)	sp_v3.0_unigene30304	isotig06711	AT3G53980.1	Bifunctional inhibitor/lipid-transfer protein/seed storage 2S albumin superfamily protein	-0.45142	0.0010205
pp_79642_269	pp_79642	269	-	G	A4L7R7sp=Defensin-1 Pinus sylvestris (Scots pine)	sp_v3.0_unigene127146	unigene127146	AT2G02120.1	Scorpion toxin-like knottin superfamily protein	-0.451412	0.0102806
pp_192288_1069	pp_192288	1069	-	T	A0A0C9S992tr=TSA: Wollemia nobilis Ref_Wollemi_Transcript_8439_1825 transcribed RNA sequence Wollemia nobilis	sp_v3.0_unigene17025	unigene17025	AT2G32910.1	DCD (Development and Cell Death) domain protein	-0.45127	0.0296719
pp_116909_926	pp_116909	926	+	G	A9P0B9sp=60S ribosomal protein L18a Picea sitchensis (Sitka spruce) (Pinus sitchensis)	sp_v3.0_unigene1871	unigene1871	AT2G34480.2	Ribosomal protein L18ae/LX family protein	-0.450808	0.010836
pp_67823_1999	pp_67823	1999	-	C	A9NWR1sp=Elongation factor 1-alpha Picea sitchensis (Sitka spruce) (Pinus sitchensis)	sp_v3.0_unigene21427	unigene21427	AT1G07920.1	GTP binding Elongation factor Tu family protein	-0.450242	0.00132059
pp_117765_1017	pp_117765	1017	-	T	A0A0D6QR66tr=Uncharacterized protein Araucaria cunninghamii (Hoop pine) (Moreton Bay pine)	sp_v3.0_unigene46004	isotig26679	AT4G28670.1	cysteine-rich RECEPTOR-like kinase%2C putative (DUF26)	-0.449782	0.0148159
pp_100593_904	pp_100593	904	+	T	A0A0C9RIU6tr=TSA: Wollemia nobilis Ref_Wollemi_Transcript_15476_2058 transcribed RNA sequence Wollemia nobilis	sp_v3.0_unigene20676	unigene20676	AT3G14240.1	Subtilase family protein	-0.449562	0.0206795
pp_79725_838	pp_79725	838	+	T	A9NU27tr=Putative uncharacterized protein Picea sitchensis (Sitka spruce) (Pinus sitchensis)	sp_v3.0_unigene16977	unigene16977	AT5G25610.1	BURP domain-containing protein	-0.449216	0.0102739
pp_80897_1238	pp_80897	1238	+	T	Q3HRT2tr=Putative glycine-rich protein Picea glauca (White spruce) (Pinus glauca)	sp_v3.0_unigene7992	unigene7992	AT4G38680.1	glycine rich protein 2	-0.448294	0.000603749
pp_212084_1623	pp_212084	1623	-	C	Q9SPI7tr=Actin Picea rubens (Red spruce) (Picea australis)	sp_v3.0_unigene18113	unigene18113	AT5G09810.1	actin 7	-0.446048	0.0184377
pp_181020_1106	pp_181020	1106	-	A	O04090sp=Ferredoxin-1, chloroplastic Arabidopsis thaliana (Mouse-ear cress)	sp_v3.0_unigene11150	isotig18808	AT1G10960.1	ferredoxin 1	-0.445851	0.0254498
pp_225253_1212	pp_225253	1212	-	A	Q1XG58tr=Putative elongation factor Cryptomeria japonica (Japanese cedar) (Cupressus japonica)	sp_v3.0_unigene29456	unigene29456	AT1G30230.1	translation elongation factor EF1B/ribosomal protein S6 family protein	-0.445578	5.20161e-05
pp_170932_1817	pp_170932	1817	+	C	A0A0C9S870tr=TSA: Wollemia nobilis Ref_Wollemi_Transcript_5562_1005 transcribed RNA sequence Wollemia nobilis	sp_v3.0_unigene29677	isotig20812	AT1G48830.1	Ribosomal protein S7e family protein	-0.44519	0.0236121
pp_194247_498	pp_194247	498	-	G	A9SME1sp=Thiamine thiazole synthase 2, chloroplastic Physcomitrella patens subsp. patens (Moss)	sp_v3.0_unigene390	unigene390	AT5G54770.1	thiazole biosynthetic enzyme%2C chloroplast (ARA6) (THI1) (THI4)	-0.445019	1.53416e-06
pp_188583_497	pp_188583	497	+	G	M5WRW6tr=Uncharacterized protein Prunus persica (Peach) (Amygdalus persica)	sp_v3.0_unigene17318	unigene40477	#N/A	#N/A	-0.444826	0.00028334
pp_134826_416	pp_134826	416	-	T	A8E1V8tr=Chalcone synthase Pinus pinaster (Maritime pine)	sp_v3.0_unigene21730	unigene21730	AT5G13930.1	Chalcone and stilbene synthase family protein	-0.444595	0.00770854
pp_197055_293	pp_197055	293	-	G	G7K080tr=Ubiquitin-40S ribosomal S27a-like protein Medicago truncatula (Barrel medic) (Medicago tribuloides)	sp_v3.0_unigene27079	isotig24323	AT1G23410.1	Ribosomal protein S27a / Ubiquitin family protein	-0.444427	0.0162379
pp_245699_873	pp_245699	873	-	A	---NA---	sp_v3.0_unigene29965	isotig68124	#N/A	#N/A	-0.443381	0.0144551
pp_216512_132	pp_216512	132	-	G	A0A0G7ZNW9tr=Cytochrome P450 CYP92A40 Picea glauca (White spruce) (Pinus glauca)	sp_v3.0_unigene1244	unigene1244	AT5G07990.1	Cytochrome P450 superfamily protein	-0.441777	0.0127984
pp_134771_196	pp_134771	196	?	A	A4ZDL6sp=Antifungal protein ginkbilobin-2 Ginkgo biloba (Ginkgo) (Maidenhair tree)	sp_v3.0_unigene35452	unigene35452	#N/A	#N/A	-0.441672	3.46563e-06
pp_66604_439	pp_66604	439	+	G	P25818sp=Aquaporin TIP1-1 Arabidopsis thaliana (Mouse-ear cress)	sp_v3.0_unigene17154	unigene17154	AT2G36830.1	gamma tonoplast intrinsic protein	-0.441052	0.0144044
pp_216531_155	pp_216531	155	+	A	Q40854sp=Metallothionein-like protein EMB30 Picea glauca (White spruce) (Pinus glauca)	sp_v3.0_unigene34635	unigene34635	#N/A	#N/A	-0.440562	0.0185647
pp_163612_1353	pp_163612	1353	+	G	A9NNZ4tr=Putative uncharacterized protein Picea sitchensis (Sitka spruce) (Pinus sitchensis)	sp_v3.0_unigene38053	unigene38053	AT4G23400.1	plasma membrane intrinsic protein 1%3B5	-0.439829	0.00134699
pp_211515_2069	pp_211515	2069	+	G	E5FXB3tr=Glycine-rich RNA-binding protein Sequoia sempervirens (California redwood) (Taxodium sempervirens)	sp_v3.0_unigene9389	unigene9389	AT2G21660.1	cold%2C circadian rhythm%2C and rna binding 2	-0.439302	0.00309198
pp_152552_478	pp_152552	478	-	T	G8C847sp=S-adenosylmethionine decarboxylase proenzyme Pinus sylvestris (Scots pine)	sp_v3.0_unigene17208	isotig11152	AT3G02470.1	S-adenosylmethionine decarboxylase	-0.438968	0.0165173
pp_92107_1229	pp_92107	1229	-	C	A9NYY0sp=S-adenosylmethionine synthase 2 Picea sitchensis (Sitka spruce) (Pinus sitchensis)	sp_v3.0_unigene17443	unigene882	AT3G17390.1	S-adenosylmethionine synthetase family protein	-0.438865	0.00533421
pp_57411_1694	pp_57411	1694	+	T	A0A0C9RQC5sp=Adenosylhomocysteinase Wollemia nobilis	sp_v3.0_unigene17097	unigene11777	AT4G13940.1	S-adenosyl-L-homocysteine hydrolase	-0.438474	0.029071
pp_207994_672	pp_207994	672	+	A	EnsemblPlants:Si007612m} Setaria italica (Foxtail millet) (Panicum italicum)	sp_v3.0_unigene21430	unigene21430	AT5G55620.1	hypothetical protein	-0.438046	0.00159813
pp_160191_1308	pp_160191	1308	-	A	A0A0C9S644tr=TSA: Wollemia nobilis Ref_Wollemi_Transcript_11939_1144 transcribed RNA sequence Wollemia nobilis	sp_v3.0_unigene15647	isotig27648	AT1G52280.1	RAB GTPase homolog G3D	-0.437772	0.0224894
pp_68474_1050	pp_68474	1050	+	T	K8FDV3sp=Glutamine synthetase Pinus pinaster (Maritime pine)	sp_v3.0_unigene10503	unigene10503	AT5G37600.1	hypothetical protein	-0.436632	0.00822342
pp_68474_617	pp_68474	617	+	C	K8FDV3sp=Glutamine synthetase Pinus pinaster (Maritime pine)	sp_v3.0_unigene10503	unigene10503	AT5G37600.1	hypothetical protein	-0.436544	0.0071639
pp_186374_1549	pp_186374	1549	-	C	Q84L42tr=Putative histone H1 Pinus pinaster (Maritime pine)	sp_v3.0_unigene1486	isotig18161	AT2G18050.1	histone H1-3	-0.43536	0.00955395
pp_109023_890	pp_109023	890	+	C	A0A061E8D8tr=Ribosomal protein L18e/L15 superfamily protein Theobroma cacao (Cacao) (Cocoa)	sp_v3.0_unigene16965	unigene16965	AT1G70600.1	Ribosomal protein L18e/L15 superfamily protein	-0.43463	0.00382152
pp_200922_660	pp_200922	660	-	T	A9NKZ6tr=Putative uncharacterized protein Picea sitchensis (Sitka spruce) (Pinus sitchensis)	sp_v3.0_unigene126660	isotig08726	AT5G19140.1	aluminum induced protein with YGL and LRDR motifs	-0.434515	0.0214834
pp_112193_319	pp_112193	319	+	C	A0A0C9S4T9tr=TSA: Wollemia nobilis Ref_Wollemi_Transcript_22350_939 transcribed RNA sequence Wollemia nobilis	sp_v3.0_unigene4290	unigene4290	AT1G11530.1	C-terminal cysteine residue is changed to a serine 1	-0.43326	0.0087261
pp_108259_538	pp_108259	538	?	G	A0A0B0PTI2tr=Putative non-specific lipid-transfer 2 Gossypium arboreum (Tree cotton) (Gossypium nanking)	sp_v3.0_unigene30304	isotig06711	AT3G53980.1	Bifunctional inhibitor/lipid-transfer protein/seed storage 2S albumin superfamily protein	-0.433128	0.00256659
pp_211515_1464	pp_211515	1464	+	T	E5FXB3tr=Glycine-rich RNA-binding protein Sequoia sempervirens (California redwood) (Taxodium sempervirens)	sp_v3.0_unigene9389	unigene9389	AT2G21660.1	cold%2C circadian rhythm%2C and rna binding 2	-0.433065	0.0162428
pp_87050_963	pp_87050	963	+	C	Q00984sp=Chlorophyll a-b binding protein, chloroplastic Pinus thunbergii (Japanese black pine) (Pinus thunbergiana)	sp_v3.0_unigene17798	unigene126645	AT3G27690.1	photosystem II light harvesting complex protein 2.3	-0.431707	0.0159846
pp_163612_657	pp_163612	657	+	T	A9NNZ4tr=Putative uncharacterized protein Picea sitchensis (Sitka spruce) (Pinus sitchensis)	sp_v3.0_unigene38053	unigene38053	AT4G23400.1	plasma membrane intrinsic protein 1%3B5	-0.431619	0.00636871
pp_202088_687	pp_202088	687	-	G	A9NVH5sp=Auxin-responsive protein Picea sitchensis (Sitka spruce) (Pinus sitchensis)	sp_v3.0_unigene29328	isotig43284	AT5G65670.2	indole-3-acetic acid inducible 9	-0.431421	0.0208393
pp_92775_2455	pp_92775	2455	-	A	EnsemblPlants:GLYMA09G24890.1} Glycine max (Soybean) (Glycine hispida)	sp_v3.0_unigene17052	unigene17052	AT5G23950.1	Calcium-dependent lipid-binding (CaLB domain) family protein	-0.431376	0.0124111
pp_134758_831	pp_134758	831	+	C	Q9LLZ6tr=Proline-rich protein Pinus taeda (Loblolly pine)	sp_v3.0_unigene17005	unigene17005	AT1G62500.1	Bifunctional inhibitor/lipid-transfer protein/seed storage 2S albumin superfamily protein	-0.43071	0.00408012
pp_188901_1136	pp_188901	1136	+	T	A9NLY4tr=Putative uncharacterized protein Picea sitchensis (Sitka spruce) (Pinus sitchensis)	sp_v3.0_unigene22594	unigene22594	#N/A	#N/A	-0.430344	0.0157826
pp_68474_878	pp_68474	878	+	A	K8FDV3sp=Glutamine synthetase Pinus pinaster (Maritime pine)	sp_v3.0_unigene10503	unigene10503	AT5G37600.1	hypothetical protein	-0.430188	0.000210762
pp_155709_540	pp_155709	540	+	C	Q41951sp=Aquaporin TIP2-1 Arabidopsis thaliana (Mouse-ear cress)	sp_v3.0_unigene17336	PUT-3916004	AT3G16240.1	delta tonoplast integral protein	-0.429114	7.53635e-07
pp_163612_655	pp_163612	655	+	G	A9NNZ4tr=Putative uncharacterized protein Picea sitchensis (Sitka spruce) (Pinus sitchensis)	sp_v3.0_unigene38053	unigene38053	AT4G23400.1	plasma membrane intrinsic protein 1%3B5	-0.427624	0.00111056
pp_211515_1463	pp_211515	1463	+	T	E5FXB3tr=Glycine-rich RNA-binding protein Sequoia sempervirens (California redwood) (Taxodium sempervirens)	sp_v3.0_unigene9389	unigene9389	AT2G21660.1	cold%2C circadian rhythm%2C and rna binding 2	-0.426854	0.00888686
pp_72515_1041	pp_72515	1041	-	C	Q9ZRX0sp=Translationally-controlled tumor protein homolog Pseudotsuga menziesii (Douglas-fir) (Abies menziesii)	sp_v3.0_unigene20693	isotig03932	AT3G05540.1	Methionine sulfoxide reductase (MSS4-like) family protein	-0.426608	0.00804596
pp_163645_170	pp_163645	170	-	C	Q9M329tr=At3g53980 Arabidopsis thaliana (Mouse-ear cress)	sp_v3.0_unigene33316	isotig72648	AT3G53980.1	Bifunctional inhibitor/lipid-transfer protein/seed storage 2S albumin superfamily protein	-0.426377	0.0139852
pp_194247_1146	pp_194247	1146	-	G	A9SME1sp=Thiamine thiazole synthase 2, chloroplastic Physcomitrella patens subsp. patens (Moss)	sp_v3.0_unigene390	unigene390	AT5G54770.1	thiazole biosynthetic enzyme%2C chloroplast (ARA6) (THI1) (THI4)	-0.426225	0.0156754
pp_215445_883	pp_215445	883	-	C	Isoform2 of Polyubiquitin 14 OS=Arabidopsis thaliana GN=UBQ14	sp_v3.0_unigene16586	unigene16586	AT5G03240.1	polyubiquitin 3	-0.42542	0.000149736
pp_68474_618	pp_68474	618	+	C	K8FDV3sp=Glutamine synthetase Pinus pinaster (Maritime pine)	sp_v3.0_unigene10503	unigene10503	AT5G37600.1	hypothetical protein	-0.425401	0.00460766
pp_198317_538	pp_198317	538	+	T	A9P087tr=Putative uncharacterized protein Picea sitchensis (Sitka spruce) (Pinus sitchensis)	sp_v3.0_unigene29415	isotig03092	#N/A	#N/A	-0.424569	0.00084467
pp_225714_415	pp_225714	415	-	A	A0A0C9QTP7tr=TSA: Wollemia nobilis Ref_Wollemi_Transcript_10235_1472 transcribed RNA sequence Wollemia nobilis	sp_v3.0_unigene17341	unigene17341	AT1G05850.1	Chitinase family protein	-0.423528	0.00516769
pp_206131_1310	pp_206131	1310	+	T	A8MR89sp=Protein AE7-like 1 Arabidopsis thaliana (Mouse-ear cress)	sp_v3.0_unigene17067	isotig23409	AT3G50845.1	MIP18 family protein (DUF59)	-0.421755	0.0226689
pp_117010_1470	pp_117010	1470	-	A	B8LL00tr=Putative uncharacterized protein Picea sitchensis (Sitka spruce) (Pinus sitchensis)	sp_v3.0_unigene17006	unigene16903	AT3G11660.1	NDR1/HIN1-like 1	-0.421338	0.0192927
pp_72515_496	pp_72515	496	-	A	Q9ZRX0sp=Translationally-controlled tumor protein homolog Pseudotsuga menziesii (Douglas-fir) (Abies menziesii)	sp_v3.0_unigene20693	isotig03932	AT3G05540.1	Methionine sulfoxide reductase (MSS4-like) family protein	-0.421032	0.00351304
pp_152829_1047	pp_152829	1047	+	A	B8LMW5sp=Cysteine proteinase inhibitor Picea sitchensis (Sitka spruce) (Pinus sitchensis)	sp_v3.0_unigene29534	unigene29534	AT3G12490.1	cystatin B	-0.418791	0.00128163
pp_200922_662	pp_200922	662	-	C	A9NKZ6tr=Putative uncharacterized protein Picea sitchensis (Sitka spruce) (Pinus sitchensis)	sp_v3.0_unigene126660	isotig08726	AT5G19140.1	aluminum induced protein with YGL and LRDR motifs	-0.418751	0.0135305
pp_245193_499	pp_245193	499	-	C	A0A077EMG8tr=Putative auxin-repressed protein Pinus massoniana	sp_v3.0_unigene17237	isotig13858	AT1G28330.1	dormancy-associated protein-like 1	-0.418619	0.0123866
pp_94288_525	pp_94288	525	-	A	EnsemblPlants:Si021434m} Setaria italica (Foxtail millet) (Panicum italicum)	sp_v3.0_unigene370	unigene370	AT3G12580.1	heat shock protein 70	-0.418517	0.00488452
pp_80897_944	pp_80897	944	+	C	Q3HRT2tr=Putative glycine-rich protein Picea glauca (White spruce) (Pinus glauca)	sp_v3.0_unigene7992	unigene7992	AT4G38680.1	glycine rich protein 2	-0.418504	0.00353398
pp_108496_1772	pp_108496	1772	-	C	Q71H73sp=Histone H3.3 Vitis vinifera (Grape)	sp_v3.0_unigene1183	unigene1183	AT4G40030.2	Histone superfamily protein	-0.41826	0.000577072
pp_95898_2489	pp_95898	2489	-	G	A0A0C9QP24tr=TSA: Wollemia nobilis Ref_Wollemi_Transcript_15289_2699 transcribed RNA sequence Wollemia nobilis	sp_v3.0_unigene17584	isotig10606	AT5G56030.1	heat shock protein 81-2	-0.418159	0.010096
pp_112193_318	pp_112193	318	+	A	A0A0C9S4T9tr=TSA: Wollemia nobilis Ref_Wollemi_Transcript_22350_939 transcribed RNA sequence Wollemia nobilis	sp_v3.0_unigene4290	unigene4290	AT1G11530.1	C-terminal cysteine residue is changed to a serine 1	-0.418139	0.0089614
pp_155881_832	pp_155881	832	-	G	A9NLP0tr=Putative uncharacterized protein Picea sitchensis (Sitka spruce) (Pinus sitchensis)	sp_v3.0_unigene16960	unigene16960	#N/A	#N/A	-0.417844	0.00772212
pp_134758_856	pp_134758	856	+	T	Q9LLZ6tr=Proline-rich protein Pinus taeda (Loblolly pine)	sp_v3.0_unigene17005	unigene17005	AT1G62500.1	Bifunctional inhibitor/lipid-transfer protein/seed storage 2S albumin superfamily protein	-0.416601	0.0185287
pp_86741_1086	pp_86741	1086	-	A	D8ST81sp=Annexin Selaginella moellendorffii (Spikemoss)	sp_v3.0_unigene33748	isotig12274	AT1G68090.1	annexin 5	-0.416593	0.00559126
pp_152829_833	pp_152829	833	+	T	B8LMW5sp=Cysteine proteinase inhibitor Picea sitchensis (Sitka spruce) (Pinus sitchensis)	sp_v3.0_unigene29534	unigene29534	AT3G12490.1	cystatin B	-0.416544	0.010025
pp_66318_523	pp_66318	523	?	A	---NA---	sp_v3.0_unigene201990	unigene201990	#N/A	#N/A	-0.41644	0.000550473
pp_66254_4172	pp_66254	4172	-	C	A0A1D1XHA3tr=Replication protein A DNA-binding subunit Anthurium amnicola	sp_v3.0_unigene19342	isotig42242	AT2G06510.1	replication protein A 1A	-0.416261	0.0141475
pp_72515_1039	pp_72515	1039	-	C	Q9ZRX0sp=Translationally-controlled tumor protein homolog Pseudotsuga menziesii (Douglas-fir) (Abies menziesii)	sp_v3.0_unigene20693	isotig03932	AT3G05540.1	Methionine sulfoxide reductase (MSS4-like) family protein	-0.41586	0.00290632
pp_207996_436	pp_207996	436	+	A	EnsemblPlants:Si007612m} Setaria italica (Foxtail millet) (Panicum italicum)	sp_v3.0_unigene17404	unigene10559	AT5G55620.1	hypothetical protein	-0.415478	0.0234039
pp_203258_388	pp_203258	388	-	A	W9RHT8tr=Zinc finger A20 and AN1 domain-containing stress-associated protein 8 Morus notabilis	sp_v3.0_unigene1105	isotig32612	AT1G51200.1	A20/AN1-like zinc finger family protein	-0.415473	0.0118494
pp_203872_980	pp_203872	980	-	A	C0PRW9sp=40S ribosomal protein S12 Picea sitchensis (Sitka spruce) (Pinus sitchensis)	sp_v3.0_unigene17240	isotig01913	AT2G32060.1	Ribosomal protein L7Ae/L30e/S12e/Gadd45 family protein	-0.415374	0.0085915
pp_134772_325	pp_134772	325	?	G	A4ZDL6sp=Antifungal protein ginkbilobin-2 Ginkgo biloba (Ginkgo) (Maidenhair tree)	sp_v3.0_unigene34027	isotig13941	#N/A	#N/A	-0.4149	8.75158e-08
pp_108259_168	pp_108259	168	?	A	A0A0B0PTI2tr=Putative non-specific lipid-transfer 2 Gossypium arboreum (Tree cotton) (Gossypium nanking)	sp_v3.0_unigene30304	isotig06711	AT3G53980.1	Bifunctional inhibitor/lipid-transfer protein/seed storage 2S albumin superfamily protein	-0.414309	0.0157828
pp_243174_1386	pp_243174	1386	-	A	U5TRI1sp=Eukaryotic translation initiation factor 5A Pinus contorta (Shore pine) (Lodgepole pine)	sp_v3.0_unigene17355	PUT-10013	AT1G13950.1	eukaryotic elongation factor 5A-1	-0.413977	0.0138763
pp_95898_2128	pp_95898	2128	-	T	A0A0C9QP24tr=TSA: Wollemia nobilis Ref_Wollemi_Transcript_15289_2699 transcribed RNA sequence Wollemia nobilis	sp_v3.0_unigene17584	isotig10606	AT5G56030.1	heat shock protein 81-2	-0.413975	0.00757446
pp_96229_2763	pp_96229	2763	-	C	A0A0C9RWH5tr=TSA: Wollemia nobilis Ref_Wollemi_Transcript_8720_1929 transcribed RNA sequence Wollemia nobilis	sp_v3.0_unigene2530	unigene2530	AT3G14230.2	related to AP2 2	-0.413359	0.0142838
pp_163816_606	pp_163816	606	+	T	A0A0E0M8I0tr=Uncharacterized protein Oryza punctata (Red rice)	sp_v3.0_unigene36281	unigene36281	AT1G04480.1	Ribosomal protein L14p/L23e family protein	-0.413143	0.0165212
pp_203258_484	pp_203258	484	-	C	W9RHT8tr=Zinc finger A20 and AN1 domain-containing stress-associated protein 8 Morus notabilis	sp_v3.0_unigene1105	isotig32612	AT1G51200.1	A20/AN1-like zinc finger family protein	-0.412938	0.0167111
pp_203935_1019	pp_203935	1019	+	G	A9NYY0sp=S-adenosylmethionine synthase 2 Picea sitchensis (Sitka spruce) (Pinus sitchensis)	sp_v3.0_unigene882	unigene882	AT4G01850.1	S-adenosylmethionine synthetase 2	-0.412691	0.0164713
pp_78491_443	pp_78491	443	+	C	A9U1Y5tr=Predicted protein Physcomitrella patens subsp. patens (Moss)	sp_v3.0_unigene10344	unigene10344	AT4G25740.1	RNA binding Plectin/S10 domain-containing protein	-0.412254	0.00161559
pp_168745_543	pp_168745	543	-	C	B8LPA0sp=Peroxidase Picea sitchensis (Sitka spruce) (Pinus sitchensis)	sp_v3.0_unigene10404	isotig20045	AT5G66390.1	Peroxidase superfamily protein	-0.41172	0.0296575
pp_79634_475	pp_79634	475	-	T	A4L7R7sp=Defensin-1 Pinus sylvestris (Scots pine)	sp_v3.0_unigene35374	unigene35374	AT2G02130.1	low-molecular-weight cysteine-rich 68	-0.411324	0.0105751
pp_178074_951	pp_178074	951	-	C	A0A0C9S489tr=TSA: Wollemia nobilis Ref_Wollemi_Transcript_25702_1101 transcribed RNA sequence Wollemia nobilis	sp_v3.0_unigene34145	unigene34145	AT4G00680.1	actin depolymerizing factor 8	-0.411202	0.00241151
pp_212084_1690	pp_212084	1690	-	A	Q9SPI7tr=Actin Picea rubens (Red spruce) (Picea australis)	sp_v3.0_unigene18113	unigene18113	AT5G09810.1	actin 7	-0.410708	0.00798009
pp_60246_583	pp_60246	583	+	T	A0A1D1YP62tr=ATP synthase subunit delta', mitochondrial Anthurium amnicola	sp_v3.0_unigene23556	unigene23556	AT5G47030.1	ATPase%2C F1 complex%2C delta/epsilon subunit	-0.41014	0.00600994
pp_247496_628	pp_247496	628	-	T	A0A0C9S273tr=TSA: Wollemia nobilis Ref_Wollemi_Transcript_21711_990 transcribed RNA sequence Wollemia nobilis	sp_v3.0_unigene334	unigene334	AT2G19730.1	Ribosomal L28e protein family	-0.40974	0.00272894
pp_207998_497	pp_207998	497	+	G	EnsemblPlants:Si007612m} Setaria italica (Foxtail millet) (Panicum italicum)	sp_v3.0_unigene17149	isotig21399	AT5G55620.1	hypothetical protein	-0.408844	0.0293377
pp_207995_415	pp_207995	415	+	T	EnsemblPlants:Si007612m} Setaria italica (Foxtail millet) (Panicum italicum)	sp_v3.0_unigene10559	isotig21399	AT5G55620.1	hypothetical protein	-0.40858	0.00640612
pp_199937_729	pp_199937	729	-	A	Q676U0tr=Disease resistance protein Pinus sylvestris (Scots pine)	sp_v3.0_unigene30686	isotig01574	AT4G02170.1	cotton fiber protein	-0.408301	3.5664e-14
pp_115323_1383	pp_115323	1383	+	G	P31583sp=Ras-related protein RHN1 Nicotiana plumbaginifolia (Leadwort-leaved tobacco) (Tex-Mex tobacco)	sp_v3.0_unigene2229	isotig17020	AT4G19640.1	Ras-related small GTP-binding family protein	-0.406922	0.0142426
pp_67821_919	pp_67821	919	-	A	A9NWR1sp=Elongation factor 1-alpha Picea sitchensis (Sitka spruce) (Pinus sitchensis)	sp_v3.0_unigene21427	unigene21427	AT1G07920.1	GTP binding Elongation factor Tu family protein	-0.40631	0.000502323
pp_212084_721	pp_212084	721	-	A	Q9SPI7tr=Actin Picea rubens (Red spruce) (Picea australis)	sp_v3.0_unigene18113	unigene18113	AT5G09810.1	actin 7	-0.406107	0.00540167
pp_178074_1624	pp_178074	1624	-	A	A0A0C9S489tr=TSA: Wollemia nobilis Ref_Wollemi_Transcript_25702_1101 transcribed RNA sequence Wollemia nobilis	sp_v3.0_unigene34145	unigene34145	AT4G00680.1	actin depolymerizing factor 8	-0.406035	0.00219705
pp_67823_849	pp_67823	849	-	T	A9NWR1sp=Elongation factor 1-alpha Picea sitchensis (Sitka spruce) (Pinus sitchensis)	sp_v3.0_unigene21427	unigene21427	AT1G07920.1	GTP binding Elongation factor Tu family protein	-0.405881	0.00277519
pp_217050_788	pp_217050	788	-	C	A0A176VW85tr=Uncharacterized protein Marchantia polymorpha subsp. polymorpha	sp_v3.0_unigene38662	isotig56593	AT3G05950.1	RmlC-like cupins superfamily protein	-0.405664	0.0118761
pp_227308_3174	pp_227308	3174	+	A	A0A0C9S3K8sp=Plasma membrane ATPase Wollemia nobilis	sp_v3.0_unigene1063	unigene1063	AT4G30190.1	H[+]-ATPase 2	-0.405004	0.0157347
pp_117807_515	pp_117807	515	+	C	G9B4E9tr=Class I chitinase Pinus contorta (Shore pine) (Lodgepole pine)	sp_v3.0_unigene29478	isotig52008	AT2G43590.1	Chitinase family protein	-0.40347	2.27094e-11
pp_67821_918	pp_67821	918	-	A	A9NWR1sp=Elongation factor 1-alpha Picea sitchensis (Sitka spruce) (Pinus sitchensis)	sp_v3.0_unigene21427	unigene21427	AT1G07920.1	GTP binding Elongation factor Tu family protein	-0.403354	0.00224669
pp_207994_674	pp_207994	674	+	A	EnsemblPlants:Si007612m} Setaria italica (Foxtail millet) (Panicum italicum)	sp_v3.0_unigene21430	unigene21430	AT5G55620.1	hypothetical protein	-0.402783	0.00961968
pp_163612_1329	pp_163612	1329	+	G	A9NNZ4tr=Putative uncharacterized protein Picea sitchensis (Sitka spruce) (Pinus sitchensis)	sp_v3.0_unigene38053	unigene38053	AT4G23400.1	plasma membrane intrinsic protein 1%3B5	-0.40269	0.000888294
pp_66319_360	pp_66319	360	+	A	---NA---	sp_v3.0_unigene17075	unigene17075	#N/A	#N/A	-0.402344	0.0163906
pp_67824_917	pp_67824	917	-	T	A9NWR1sp=Elongation factor 1-alpha Picea sitchensis (Sitka spruce) (Pinus sitchensis)	sp_v3.0_unigene21427	unigene21427	AT1G07920.1	GTP binding Elongation factor Tu family protein	-0.40186	0.010462
pp_173296_689	pp_173296	689	?	T	Q8RVJ0tr=Putative translation factor Pinus pinaster (Maritime pine)	sp_v3.0_unigene17134	unigene143647	AT1G54290.1	Translation initiation factor SUI1 family protein	-0.401472	0.00721525
pp_199937_875	pp_199937	875	-	T	Q676U0tr=Disease resistance protein Pinus sylvestris (Scots pine)	sp_v3.0_unigene30686	isotig01574	AT4G02170.1	cotton fiber protein	-0.401377	0.0137312
pp_199937_1071	pp_199937	1071	-	T	Q676U0tr=Disease resistance protein Pinus sylvestris (Scots pine)	sp_v3.0_unigene30686	isotig01574	AT4G02170.1	cotton fiber protein	-0.400672	0.00132795
pp_68474_886	pp_68474	886	+	T	K8FDV3sp=Glutamine synthetase Pinus pinaster (Maritime pine)	sp_v3.0_unigene10503	unigene10503	AT5G37600.1	hypothetical protein	-0.40067	0.0261193
pp_112406_1382	pp_112406	1382	+	T	A0A0C9S8C8tr=TSA: Wollemia nobilis Ref_Wollemi_Transcript_11586_1514 transcribed RNA sequence Wollemia nobilis	sp_v3.0_unigene9771	unigene9771	AT2G36320.1	A20/AN1-like zinc finger family protein	-0.40064	0.0183793
pp_79723_996	pp_79723	996	+	A	A9NU27tr=Putative uncharacterized protein Picea sitchensis (Sitka spruce) (Pinus sitchensis)	sp_v3.0_unigene16977	unigene16977	AT5G25610.1	BURP domain-containing protein	-0.400441	0.0071405
pp_79719_380	pp_79719	380	+	C	C0PSN2tr=Putative uncharacterized protein Picea sitchensis (Sitka spruce) (Pinus sitchensis)	sp_v3.0_unigene26968	unigene26968	AT5G25610.1	BURP domain-containing protein	-0.400274	0.000119007
pp_178074_1633	pp_178074	1633	-	T	A0A0C9S489tr=TSA: Wollemia nobilis Ref_Wollemi_Transcript_25702_1101 transcribed RNA sequence Wollemia nobilis	sp_v3.0_unigene34145	unigene34145	AT4G00680.1	actin depolymerizing factor 8	-0.399976	0.00563302
pp_100366_76	pp_100366	76	+	C	---NA---	sp_v3.0_unigene33603	unigene33603	#N/A	#N/A	-0.399565	0.00234937
pp_108259_521	pp_108259	521	?	A	A0A0B0PTI2tr=Putative non-specific lipid-transfer 2 Gossypium arboreum (Tree cotton) (Gossypium nanking)	sp_v3.0_unigene30304	isotig06711	AT3G53980.1	Bifunctional inhibitor/lipid-transfer protein/seed storage 2S albumin superfamily protein	-0.399549	0.00318044
pp_67821_917	pp_67821	917	-	T	A9NWR1sp=Elongation factor 1-alpha Picea sitchensis (Sitka spruce) (Pinus sitchensis)	sp_v3.0_unigene21427	unigene21427	AT1G07920.1	GTP binding Elongation factor Tu family protein	-0.399483	0.0127245
pp_58006_495	pp_58006	495	-	T	PubMed:18943919} Pinus monticola (Western white pine) (Strobus monticola)	sp_v3.0_unigene29673	unigene29673	#N/A	#N/A	-0.397718	0.0114546
pp_197348_1129	pp_197348	1129	-	C	E5FXB3tr=Glycine-rich RNA-binding protein Sequoia sempervirens (California redwood) (Taxodium sempervirens)	sp_v3.0_unigene9389	unigene9389	AT2G21660.1	cold%2C circadian rhythm%2C and rna binding 2	-0.397607	0.00946652
pp_200207_1132	pp_200207	1132	-	C	Q9LLZ6tr=Proline-rich protein Pinus taeda (Loblolly pine)	sp_v3.0_unigene34752	isotig41813	AT1G62500.1	Bifunctional inhibitor/lipid-transfer protein/seed storage 2S albumin superfamily protein	-0.397479	0.0103474
pp_212084_1303	pp_212084	1303	-	T	Q9SPI7tr=Actin Picea rubens (Red spruce) (Picea australis)	sp_v3.0_unigene18113	unigene18113	AT5G09810.1	actin 7	-0.396059	0.0059358
pp_153045_1222	pp_153045	1222	+	T	A0A0K0M6X6tr=BSU2 Pinus tabuliformis (Chinese pine) (Pinus leucosperma)	sp_v3.0_unigene17163	unigene17163	AT1G24735.1	S-adenosyl-L-methionine-dependent methyltransferases superfamily protein	-0.395599	1.03727e-05
pp_178074_953	pp_178074	953	-	T	A0A0C9S489tr=TSA: Wollemia nobilis Ref_Wollemi_Transcript_25702_1101 transcribed RNA sequence Wollemia nobilis	sp_v3.0_unigene34145	unigene34145	AT4G00680.1	actin depolymerizing factor 8	-0.393942	0.00376754
pp_203258_486	pp_203258	486	-	T	W9RHT8tr=Zinc finger A20 and AN1 domain-containing stress-associated protein 8 Morus notabilis	sp_v3.0_unigene1105	isotig32612	AT1G51200.1	A20/AN1-like zinc finger family protein	-0.393733	0.00488323
pp_201987_2067	pp_201987	2067	-	C	EnsemblPlants:Si021922m} Setaria italica (Foxtail millet) (Panicum italicum)	sp_v3.0_unigene2295	isotig13211	AT4G39660.1	alanine:glyoxylate aminotransferase 2	-0.393589	0.00880918
pp_66319_308	pp_66319	308	+	T	---NA---	sp_v3.0_unigene17075	unigene17075	#N/A	#N/A	-0.393583	0.00261971
pp_4721_364	pp_4721	364	?	T	A0A0D9VPY1tr=Uncharacterized protein Leersia perrieri	sp_v3.0_unigene36318	isotig21231	AT5G64140.1	ribosomal protein S28	-0.392894	0.0104509
pp_147689_1196	pp_147689	1196	+	A	A0A0C9S926tr=TSA: Wollemia nobilis Ref_Wollemi_Transcript_2277_1285 transcribed RNA sequence Wollemia nobilis	sp_v3.0_unigene2765	unigene2765	AT1G67430.1	Ribosomal protein L22p/L17e family protein	-0.392578	0.00655738
pp_186374_1142	pp_186374	1142	-	T	Q84L42tr=Putative histone H1 Pinus pinaster (Maritime pine)	sp_v3.0_unigene1486	isotig18161	AT2G18050.1	histone H1-3	-0.391937	0.0174174
pp_134774_444	pp_134774	444	+	G	A4ZDL6sp=Antifungal protein ginkbilobin-2 Ginkgo biloba (Ginkgo) (Maidenhair tree)	sp_v3.0_unigene34027	isotig13941	#N/A	#N/A	-0.391746	0.00449462
pp_109840_1799	pp_109840	1799	-	A	A0A0C9RYQ3tr=TSA: Wollemia nobilis Ref_Wollemi_Transcript_2572_1824 transcribed RNA sequence Wollemia nobilis	sp_v3.0_unigene17033	unigene17033	AT5G14040.1	phosphate transporter 3%3B1	-0.391198	0.0113984
pp_66210_1005	pp_66210	1005	+	C	A9QVH4sp=Tubulin alpha chain Picea wilsonii	sp_v3.0_unigene16904	isotig00150	AT1G04820.1	tubulin alpha-4 chain	-0.39111	0.00923038
pp_216512_350	pp_216512	350	-	G	A0A0G7ZNW9tr=Cytochrome P450 CYP92A40 Picea glauca (White spruce) (Pinus glauca)	sp_v3.0_unigene1244	unigene1244	AT5G07990.1	Cytochrome P450 superfamily protein	-0.391011	0.0140656
pp_178074_1619	pp_178074	1619	-	T	A0A0C9S489tr=TSA: Wollemia nobilis Ref_Wollemi_Transcript_25702_1101 transcribed RNA sequence Wollemia nobilis	sp_v3.0_unigene34145	unigene34145	AT4G00680.1	actin depolymerizing factor 8	-0.390783	0.0213171
pp_136341_1934	pp_136341	1934	-	T	A9NPE3tr=Putative uncharacterized protein Picea sitchensis (Sitka spruce) (Pinus sitchensis)	sp_v3.0_unigene21361	isotig49409	AT2G16850.1	plasma membrane intrinsic protein 2%3B8	-0.390166	0.000153483
pp_67823_1004	pp_67823	1004	-	T	A9NWR1sp=Elongation factor 1-alpha Picea sitchensis (Sitka spruce) (Pinus sitchensis)	sp_v3.0_unigene21427	unigene21427	AT1G07920.1	GTP binding Elongation factor Tu family protein	-0.390094	0.00227574
pp_210565_309	pp_210565	309	-	T	A9NKS7tr=Putative uncharacterized protein Picea sitchensis (Sitka spruce) (Pinus sitchensis)	sp_v3.0_unigene17115	isotig32782	AT4G39090.1	Papain family cysteine protease	-0.389669	0.00272963
pp_192004_225	pp_192004	225	+	A	A0A061E2H9sp=Peroxidase Theobroma cacao (Cacao) (Cocoa)	sp_v3.0_unigene26714	isotig50383	AT5G64120.1	Peroxidase superfamily protein	-0.389567	0.0275671
pp_235175_1207	pp_235175	1207	+	C	A0A0C9RGH7tr=TSA: Wollemia nobilis Ref_Wollemi_Transcript_28227_2972 transcribed RNA sequence Wollemia nobilis	sp_v3.0_unigene17886	unigene17886	AT1G15690.1	Inorganic H pyrophosphatase family protein	-0.389365	0.0103435
pp_67824_918	pp_67824	918	-	A	A9NWR1sp=Elongation factor 1-alpha Picea sitchensis (Sitka spruce) (Pinus sitchensis)	sp_v3.0_unigene21427	unigene21427	AT1G07920.1	GTP binding Elongation factor Tu family protein	-0.388532	0.0138183
pp_155142_878	pp_155142	878	-	T	D8QWU7tr=Ubiquitin-conjugating enzyme 28, E2 Selaginella moellendorffii (Spikemoss)	sp_v3.0_unigene29422	unigene17956	AT4G27960.2	ubiquitin conjugating enzyme 9	-0.38795	0.0124175
pp_66604_523	pp_66604	523	+	G	P25818sp=Aquaporin TIP1-1 Arabidopsis thaliana (Mouse-ear cress)	sp_v3.0_unigene17154	unigene17154	AT2G36830.1	gamma tonoplast intrinsic protein	-0.387909	0.0226241
pp_207994_671	pp_207994	671	+	T	EnsemblPlants:Si007612m} Setaria italica (Foxtail millet) (Panicum italicum)	sp_v3.0_unigene21430	unigene21430	AT5G55620.1	hypothetical protein	-0.387859	0.00137777
pp_117765_1018	pp_117765	1018	-	A	A0A0D6QR66tr=Uncharacterized protein Araucaria cunninghamii (Hoop pine) (Moreton Bay pine)	sp_v3.0_unigene46004	isotig26679	AT4G28670.1	cysteine-rich RECEPTOR-like kinase%2C putative (DUF26)	-0.386921	0.000816843
pp_80897_1223	pp_80897	1223	+	A	Q3HRT2tr=Putative glycine-rich protein Picea glauca (White spruce) (Pinus glauca)	sp_v3.0_unigene7992	unigene7992	AT4G38680.1	glycine rich protein 2	-0.386853	0.00298356
pp_200922_603	pp_200922	603	-	A	A9NKZ6tr=Putative uncharacterized protein Picea sitchensis (Sitka spruce) (Pinus sitchensis)	sp_v3.0_unigene126660	isotig08726	AT5G19140.1	aluminum induced protein with YGL and LRDR motifs	-0.385495	0.00480077
pp_197369_788	pp_197369	788	-	A	A9NS25sp=Hexosyltransferase Picea sitchensis (Sitka spruce) (Pinus sitchensis)	sp_v3.0_unigene16911	isotig05291	AT2G47180.1	galactinol synthase 1	-0.385444	0.0192955
pp_243174_694	pp_243174	694	-	A	U5TRI1sp=Eukaryotic translation initiation factor 5A Pinus contorta (Shore pine) (Lodgepole pine)	sp_v3.0_unigene17355	PUT-10013	AT1G13950.1	eukaryotic elongation factor 5A-1	-0.385416	0.0138684
pp_223503_2542	pp_223503	2542	-	C	A0A0C9RPA7tr=TSA: Wollemia nobilis Ref_Wollemi_Transcript_5862_1677 transcribed RNA sequence Wollemia nobilis	sp_v3.0_unigene1203	isotig29256	AT5G36230.1	ARM repeat superfamily protein	-0.38519	0.0143454
pp_117765_576	pp_117765	576	-	T	A0A0D6QR66tr=Uncharacterized protein Araucaria cunninghamii (Hoop pine) (Moreton Bay pine)	sp_v3.0_unigene46004	isotig26679	AT4G28670.1	cysteine-rich RECEPTOR-like kinase%2C putative (DUF26)	-0.385071	0.0105018
pp_117765_152	pp_117765	152	-	C	A0A0D6QR66tr=Uncharacterized protein Araucaria cunninghamii (Hoop pine) (Moreton Bay pine)	sp_v3.0_unigene46004	isotig26679	AT4G28670.1	cysteine-rich RECEPTOR-like kinase%2C putative (DUF26)	-0.385061	0.00569148
pp_72505_445	pp_72505	445	-	A	Q9ZRX0sp=Translationally-controlled tumor protein homolog Pseudotsuga menziesii (Douglas-fir) (Abies menziesii)	sp_v3.0_unigene20693	isotig03932	AT3G05540.1	Methionine sulfoxide reductase (MSS4-like) family protein	-0.384496	4.727e-05
pp_135557_335	pp_135557	335	+	A	Q6UNT2sp=60S ribosomal protein L5 Cucumis sativus (Cucumber)	sp_v3.0_unigene8389	unigene8389	AT5G39740.1	ribosomal protein L5 B	-0.383692	0.0145358
pp_157905_1671	pp_157905	1671	+	C	A0A0A7MAK9sp=Glyceraldehyde-3-phosphate dehydrogenase Pinus massoniana	sp_v3.0_unigene16901	isotig06684	AT1G79530.1	glyceraldehyde-3-phosphate dehydrogenase of plastid 1	-0.383593	0.0159217
pp_80897_1224	pp_80897	1224	+	A	Q3HRT2tr=Putative glycine-rich protein Picea glauca (White spruce) (Pinus glauca)	sp_v3.0_unigene7992	unigene7992	AT4G38680.1	glycine rich protein 2	-0.382845	0.0041419
pp_178074_1623	pp_178074	1623	-	A	A0A0C9S489tr=TSA: Wollemia nobilis Ref_Wollemi_Transcript_25702_1101 transcribed RNA sequence Wollemia nobilis	sp_v3.0_unigene34145	unigene34145	AT4G00680.1	actin depolymerizing factor 8	-0.382304	0.00402601
pp_99710_1056	pp_99710	1056	+	A	A5HIY2sp=Peptidyl-prolyl cis-trans isomerase Pinus taeda (Loblolly pine)	sp_v3.0_unigene1952	isotig33682	AT2G16600.1	rotamase CYP 3	-0.381923	0.0111217
pp_179544_255	pp_179544	255	-	C	Q6RY58tr=Ascorbate peroxidase Pinus pinaster (Maritime pine)	sp_v3.0_unigene31073	unigene31073	AT1G07890.1	ascorbate peroxidase 1	-0.381532	0.0139057
pp_105359_601	pp_105359	601	?	T	A0A078BVF4tr=BnaC01g06470D protein Brassica napus (Rape)	sp_v3.0_unigene5	unigene17238	AT4G31985.1	Ribosomal protein L39 family protein	-0.38132	0.0107749
pp_195691_690	pp_195691	690	-	C	P52777sp=Phenylalanine ammonia-lyase Pinus taeda (Loblolly pine)	sp_v3.0_unigene17298	unigene17298	AT3G53260.1	phenylalanine ammonia-lyase 2	-0.381136	0.00867936
pp_163816_605	pp_163816	605	+	G	A0A0E0M8I0tr=Uncharacterized protein Oryza punctata (Red rice)	sp_v3.0_unigene36281	unigene36281	AT1G04480.1	Ribosomal protein L14p/L23e family protein	-0.381008	0.00687775
pp_245699_872	pp_245699	872	-	A	---NA---	sp_v3.0_unigene29965	isotig68124	#N/A	#N/A	-0.379709	0.0305989
pp_200922_605	pp_200922	605	-	C	A9NKZ6tr=Putative uncharacterized protein Picea sitchensis (Sitka spruce) (Pinus sitchensis)	sp_v3.0_unigene126660	isotig08726	AT5G19140.1	aluminum induced protein with YGL and LRDR motifs	-0.379171	0.000158507
pp_163612_826	pp_163612	826	+	T	A9NNZ4tr=Putative uncharacterized protein Picea sitchensis (Sitka spruce) (Pinus sitchensis)	sp_v3.0_unigene38053	unigene38053	AT4G23400.1	plasma membrane intrinsic protein 1%3B5	-0.378782	0.00804002
pp_163612_1160	pp_163612	1160	+	A	A9NNZ4tr=Putative uncharacterized protein Picea sitchensis (Sitka spruce) (Pinus sitchensis)	sp_v3.0_unigene38053	unigene38053	AT4G23400.1	plasma membrane intrinsic protein 1%3B5	-0.37868	0.0028766
pp_188901_1047	pp_188901	1047	+	C	A9NLY4tr=Putative uncharacterized protein Picea sitchensis (Sitka spruce) (Pinus sitchensis)	sp_v3.0_unigene22594	unigene22594	#N/A	#N/A	-0.377914	0.00566539
pp_194247_1276	pp_194247	1276	-	T	A9SME1sp=Thiamine thiazole synthase 2, chloroplastic Physcomitrella patens subsp. patens (Moss)	sp_v3.0_unigene390	unigene390	AT5G54770.1	thiazole biosynthetic enzyme%2C chloroplast (ARA6) (THI1) (THI4)	-0.377486	0.0103192
pp_178074_1634	pp_178074	1634	-	A	A0A0C9S489tr=TSA: Wollemia nobilis Ref_Wollemi_Transcript_25702_1101 transcribed RNA sequence Wollemia nobilis	sp_v3.0_unigene34145	unigene34145	AT4G00680.1	actin depolymerizing factor 8	-0.377388	0.00622557
pp_68474_865	pp_68474	865	+	T	K8FDV3sp=Glutamine synthetase Pinus pinaster (Maritime pine)	sp_v3.0_unigene10503	unigene10503	AT5G37600.1	hypothetical protein	-0.376732	0.0194848
pp_155709_145	pp_155709	145	+	C	Q41951sp=Aquaporin TIP2-1 Arabidopsis thaliana (Mouse-ear cress)	sp_v3.0_unigene17336	PUT-3916004	AT3G16240.1	delta tonoplast integral protein	-0.375135	0.00342712
pp_225711_1119	pp_225711	1119	-	A	A0A0C9QTP7tr=TSA: Wollemia nobilis Ref_Wollemi_Transcript_10235_1472 transcribed RNA sequence Wollemia nobilis	sp_v3.0_unigene17341	unigene17341	AT1G05850.1	Chitinase family protein	-0.375123	5.65815e-05
pp_153045_1190	pp_153045	1190	+	A	A0A0K0M6X6tr=BSU2 Pinus tabuliformis (Chinese pine) (Pinus leucosperma)	sp_v3.0_unigene17163	unigene17163	AT1G24735.1	S-adenosyl-L-methionine-dependent methyltransferases superfamily protein	-0.375043	0.00765789
pp_67823_1019	pp_67823	1019	-	A	A9NWR1sp=Elongation factor 1-alpha Picea sitchensis (Sitka spruce) (Pinus sitchensis)	sp_v3.0_unigene21427	unigene21427	AT1G07920.1	GTP binding Elongation factor Tu family protein	-0.374955	0.000840589
pp_186374_1468	pp_186374	1468	-	G	Q84L42tr=Putative histone H1 Pinus pinaster (Maritime pine)	sp_v3.0_unigene1486	isotig18161	AT2G18050.1	histone H1-3	-0.374306	0.00863523
pp_78491_1166	pp_78491	1166	+	A	A9U1Y5tr=Predicted protein Physcomitrella patens subsp. patens (Moss)	sp_v3.0_unigene10344	unigene10344	AT4G25740.1	RNA binding Plectin/S10 domain-containing protein	-0.373036	0.0157335
pp_178074_1069	pp_178074	1069	-	T	A0A0C9S489tr=TSA: Wollemia nobilis Ref_Wollemi_Transcript_25702_1101 transcribed RNA sequence Wollemia nobilis	sp_v3.0_unigene34145	unigene34145	AT4G00680.1	actin depolymerizing factor 8	-0.37252	0.00120546
pp_100366_125	pp_100366	125	+	C	---NA---	sp_v3.0_unigene33603	unigene33603	#N/A	#N/A	-0.372222	0.00189702
pp_96152_987	pp_96152	987	+	T	A0A199UXL7tr=Putative ATP synthase 24 kDa subunit, mitochondrial Ananas comosus (Pineapple) (Ananas ananas)	sp_v3.0_unigene14666	isotig08856	AT2G21870.1	MALE GAMETOPHYTE DEFECTIVE 1	-0.371354	0.023128
pp_215445_491	pp_215445	491	-	A	Isoform2 of Polyubiquitin 14 OS=Arabidopsis thaliana GN=UBQ14	sp_v3.0_unigene16586	unigene16586	AT5G03240.1	polyubiquitin 3	-0.3713	0.00494181
pp_152552_532	pp_152552	532	-	T	G8C847sp=S-adenosylmethionine decarboxylase proenzyme Pinus sylvestris (Scots pine)	sp_v3.0_unigene17208	isotig11152	AT3G02470.1	S-adenosylmethionine decarboxylase	-0.371223	0.00880064
pp_72505_406	pp_72505	406	-	A	Q9ZRX0sp=Translationally-controlled tumor protein homolog Pseudotsuga menziesii (Douglas-fir) (Abies menziesii)	sp_v3.0_unigene20693	isotig03932	AT3G05540.1	Methionine sulfoxide reductase (MSS4-like) family protein	-0.371106	0.0190442
pp_199937_730	pp_199937	730	-	A	Q676U0tr=Disease resistance protein Pinus sylvestris (Scots pine)	sp_v3.0_unigene30686	isotig01574	AT4G02170.1	cotton fiber protein	-0.370064	1.48377e-12
pp_203258_485	pp_203258	485	-	G	W9RHT8tr=Zinc finger A20 and AN1 domain-containing stress-associated protein 8 Morus notabilis	sp_v3.0_unigene1105	isotig32612	AT1G51200.1	A20/AN1-like zinc finger family protein	-0.368883	0.00890182
pp_57936_280	pp_57936	280	-	C	A0A0G7ZP02tr=Cytochrome P450 CYP73A125, putative trans-cinnamate 4-monooxygenase Picea glauca (White spruce) (Pinus glauca)	sp_v3.0_unigene2224	unigene2224	AT2G30490.1	cinnamate-4-hydroxylase	-0.368546	0.012763
pp_107558_332	pp_107558	332	-	C	Q01HY1tr=OSIGBa0138H21-OSIGBa0138E01.15 protein Oryza sativa (Rice)	sp_v3.0_unigene10001	isotig22274	AT5G64830.1	programmed cell death 2 C-terminal domain-containing protein	-0.368521	0.0145829
pp_152554_885	pp_152554	885	-	C	G8C847sp=S-adenosylmethionine decarboxylase proenzyme Pinus sylvestris (Scots pine)	sp_v3.0_unigene17208	isotig11152	AT3G02470.1	S-adenosylmethionine decarboxylase	-0.368319	0.00434363
pp_212084_1304	pp_212084	1304	-	G	Q9SPI7tr=Actin Picea rubens (Red spruce) (Picea australis)	sp_v3.0_unigene18113	unigene18113	AT5G09810.1	actin 7	-0.368301	0.00127942
pp_200922_604	pp_200922	604	-	C	A9NKZ6tr=Putative uncharacterized protein Picea sitchensis (Sitka spruce) (Pinus sitchensis)	sp_v3.0_unigene126660	isotig08726	AT5G19140.1	aluminum induced protein with YGL and LRDR motifs	-0.367068	0.00219392
pp_178074_1625	pp_178074	1625	-	T	A0A0C9S489tr=TSA: Wollemia nobilis Ref_Wollemi_Transcript_25702_1101 transcribed RNA sequence Wollemia nobilis	sp_v3.0_unigene34145	unigene34145	AT4G00680.1	actin depolymerizing factor 8	-0.366218	0.000161537
pp_108445_933	pp_108445	933	+	C	O22429tr=Calcium binding protein Pinus taeda (Loblolly pine)	sp_v3.0_unigene20892	PUT-3316000	AT1G24620.1	EF hand calcium-binding protein family	-0.36611	0.00814047
pp_199937_983	pp_199937	983	-	C	Q676U0tr=Disease resistance protein Pinus sylvestris (Scots pine)	sp_v3.0_unigene30686	isotig01574	AT4G02170.1	cotton fiber protein	-0.366012	0.00362333
pp_68597_305	pp_68597	305	+	T	A9NKK9sp=40S ribosomal protein S4 Picea sitchensis (Sitka spruce) (Pinus sitchensis)	sp_v3.0_unigene40319	unigene40319	AT5G58420.1	Ribosomal protein S4 (RPS4A) family protein	-0.365593	0.0182551
pp_199937_1338	pp_199937	1338	-	T	Q676U0tr=Disease resistance protein Pinus sylvestris (Scots pine)	sp_v3.0_unigene30686	isotig01574	AT4G02170.1	cotton fiber protein	-0.365571	4.95424e-06
pp_124756_953	pp_124756	953	-	G	Q3L2Q3tr=Cinnamic acid 4-hydroxylase Ginkgo biloba (Ginkgo) (Maidenhair tree)	sp_v3.0_unigene17141	isotig43651	AT2G30490.1	cinnamate-4-hydroxylase	-0.365394	0.0324979
pp_245193_37	pp_245193	37	-	A	A0A077EMG8tr=Putative auxin-repressed protein Pinus massoniana	sp_v3.0_unigene17237	isotig13858	AT1G28330.1	dormancy-associated protein-like 1	-0.365078	0.00504114
pp_207994_436	pp_207994	436	+	A	EnsemblPlants:Si007612m} Setaria italica (Foxtail millet) (Panicum italicum)	sp_v3.0_unigene21430	unigene21430	AT5G55620.1	hypothetical protein	-0.364955	0.00324855
pp_152552_1276	pp_152552	1276	-	G	G8C847sp=S-adenosylmethionine decarboxylase proenzyme Pinus sylvestris (Scots pine)	sp_v3.0_unigene17208	isotig11152	AT3G02470.1	S-adenosylmethionine decarboxylase	-0.364626	0.0174309
pp_67824_919	pp_67824	919	-	A	A9NWR1sp=Elongation factor 1-alpha Picea sitchensis (Sitka spruce) (Pinus sitchensis)	sp_v3.0_unigene21427	unigene21427	AT1G07920.1	GTP binding Elongation factor Tu family protein	-0.364372	0.0167974
pp_221461_244	pp_221461	244	-	T	A9NVC5tr=Putative uncharacterized protein Picea sitchensis (Sitka spruce) (Pinus sitchensis)	sp_v3.0_unigene20608	isotig08312	AT5G60790.1	ABC transporter family protein	-0.364089	0.00977405
pp_108258_301	pp_108258	301	?	T	A0A0B0PTI2tr=Putative non-specific lipid-transfer 2 Gossypium arboreum (Tree cotton) (Gossypium nanking)	sp_v3.0_unigene30304	isotig06711	AT3G53980.1	Bifunctional inhibitor/lipid-transfer protein/seed storage 2S albumin superfamily protein	-0.363666	0.00765841
pp_78491_597	pp_78491	597	+	C	A9U1Y5tr=Predicted protein Physcomitrella patens subsp. patens (Moss)	sp_v3.0_unigene10344	unigene10344	AT4G25740.1	RNA binding Plectin/S10 domain-containing protein	-0.362935	0.00630008
pp_199937_1344	pp_199937	1344	-	C	Q676U0tr=Disease resistance protein Pinus sylvestris (Scots pine)	sp_v3.0_unigene30686	isotig01574	AT4G02170.1	cotton fiber protein	-0.362919	1.06823e-06
pp_132470_426	pp_132470	426	-	A	M5WCI7tr=Uncharacterized protein Prunus persica (Peach) (Amygdalus persica)	sp_v3.0_unigene34335	unigene34335	AT5G14670.1	ADP-ribosylation factor A1B	-0.362446	0.01854
pp_160191_2165	pp_160191	2165	-	T	A0A0C9S644tr=TSA: Wollemia nobilis Ref_Wollemi_Transcript_11939_1144 transcribed RNA sequence Wollemia nobilis	sp_v3.0_unigene15647	isotig27648	AT1G52280.1	RAB GTPase homolog G3D	-0.36228	0.0255597
pp_163612_1327	pp_163612	1327	+	A	A9NNZ4tr=Putative uncharacterized protein Picea sitchensis (Sitka spruce) (Pinus sitchensis)	sp_v3.0_unigene38053	unigene38053	AT4G23400.1	plasma membrane intrinsic protein 1%3B5	-0.362252	0.000434308
pp_134772_674	pp_134772	674	?	T	A4ZDL6sp=Antifungal protein ginkbilobin-2 Ginkgo biloba (Ginkgo) (Maidenhair tree)	sp_v3.0_unigene34027	isotig13941	#N/A	#N/A	-0.361814	2.12118e-05
pp_195157_574	pp_195157	574	-	T	A0A1D1ZJA7tr=Ubiquitin-conjugating enzyme E2 2 Anthurium amnicola	sp_v3.0_unigene2030	unigene2030	AT2G02760.1	ubiquiting-conjugating enzyme 2	-0.361657	0.0132932
pp_79719_1046	pp_79719	1046	+	T	C0PSN2tr=Putative uncharacterized protein Picea sitchensis (Sitka spruce) (Pinus sitchensis)	sp_v3.0_unigene26968	unigene26968	AT5G25610.1	BURP domain-containing protein	-0.361368	0.00758907
pp_199937_728	pp_199937	728	-	T	Q676U0tr=Disease resistance protein Pinus sylvestris (Scots pine)	sp_v3.0_unigene30686	isotig01574	AT4G02170.1	cotton fiber protein	-0.361319	1.66267e-06
pp_79719_1045	pp_79719	1045	+	A	C0PSN2tr=Putative uncharacterized protein Picea sitchensis (Sitka spruce) (Pinus sitchensis)	sp_v3.0_unigene26968	unigene26968	AT5G25610.1	BURP domain-containing protein	-0.360458	0.00318999
pp_201987_2382	pp_201987	2382	-	C	EnsemblPlants:Si021922m} Setaria italica (Foxtail millet) (Panicum italicum)	sp_v3.0_unigene2295	isotig13211	AT4G39660.1	alanine:glyoxylate aminotransferase 2	-0.360305	0.0153649
pp_227308_1508	pp_227308	1508	+	A	A0A0C9S3K8sp=Plasma membrane ATPase Wollemia nobilis	sp_v3.0_unigene1063	unigene1063	AT4G30190.1	H[+]-ATPase 2	-0.360286	0.0323936
pp_194247_1147	pp_194247	1147	-	T	A9SME1sp=Thiamine thiazole synthase 2, chloroplastic Physcomitrella patens subsp. patens (Moss)	sp_v3.0_unigene390	unigene390	AT5G54770.1	thiazole biosynthetic enzyme%2C chloroplast (ARA6) (THI1) (THI4)	-0.359071	0.00526194
pp_91863_426	pp_91863	426	+	G	A9NQ84sp=60S ribosomal protein L27 Picea sitchensis (Sitka spruce) (Pinus sitchensis)	sp_v3.0_unigene1351	unigene1351	AT3G22230.1	Ribosomal L27e protein family	-0.35885	0.0148804
pp_252650_306	pp_252650	306	+	G	A4ZDL6sp=Antifungal protein ginkbilobin-2 Ginkgo biloba (Ginkgo) (Maidenhair tree)	sp_v3.0_unigene126897	unigene126897	#N/A	#N/A	-0.3574	0.0237302
pp_66254_4878	pp_66254	4878	-	C	A0A1D1XHA3tr=Replication protein A DNA-binding subunit Anthurium amnicola	sp_v3.0_unigene19342	isotig42242	AT2G06510.1	replication protein A 1A	-0.35737	0.00488068
pp_116909_582	pp_116909	582	+	A	A9P0B9sp=60S ribosomal protein L18a Picea sitchensis (Sitka spruce) (Pinus sitchensis)	sp_v3.0_unigene1871	unigene1871	AT2G34480.2	Ribosomal protein L18ae/LX family protein	-0.357359	0.00285265
pp_67823_1003	pp_67823	1003	-	A	A9NWR1sp=Elongation factor 1-alpha Picea sitchensis (Sitka spruce) (Pinus sitchensis)	sp_v3.0_unigene21427	unigene21427	AT1G07920.1	GTP binding Elongation factor Tu family protein	-0.356693	0.000142016
pp_78491_598	pp_78491	598	+	A	A9U1Y5tr=Predicted protein Physcomitrella patens subsp. patens (Moss)	sp_v3.0_unigene10344	unigene10344	AT4G25740.1	RNA binding Plectin/S10 domain-containing protein	-0.355863	0.0162213
pp_99710_1057	pp_99710	1057	+	T	A5HIY2sp=Peptidyl-prolyl cis-trans isomerase Pinus taeda (Loblolly pine)	sp_v3.0_unigene1952	isotig33682	AT2G16600.1	rotamase CYP 3	-0.355387	0.00337449
pp_68474_884	pp_68474	884	+	T	K8FDV3sp=Glutamine synthetase Pinus pinaster (Maritime pine)	sp_v3.0_unigene10503	unigene10503	AT5G37600.1	hypothetical protein	-0.35524	0.00423856
pp_134771_198	pp_134771	198	?	T	A4ZDL6sp=Antifungal protein ginkbilobin-2 Ginkgo biloba (Ginkgo) (Maidenhair tree)	sp_v3.0_unigene35452	unigene35452	#N/A	#N/A	-0.3552	0.00191908
pp_178074_1626	pp_178074	1626	-	A	A0A0C9S489tr=TSA: Wollemia nobilis Ref_Wollemi_Transcript_25702_1101 transcribed RNA sequence Wollemia nobilis	sp_v3.0_unigene34145	unigene34145	AT4G00680.1	actin depolymerizing factor 8	-0.354798	0.0025795
pp_65927_864	pp_65927	864	-	T	Q6J163sp=Auxin-induced protein 5NG4 Pinus taeda (Loblolly pine)	sp_v3.0_unigene17417	isotig111042	AT1G75500.1	Walls Are Thin 1	-0.354735	0.0166044
pp_68474_883	pp_68474	883	+	A	K8FDV3sp=Glutamine synthetase Pinus pinaster (Maritime pine)	sp_v3.0_unigene10503	unigene10503	AT5G37600.1	hypothetical protein	-0.354721	0.00675939
pp_163686_873	pp_163686	873	-	G	Q9FX56sp=Cytosolic sulfotransferase 8 Arabidopsis thaliana (Mouse-ear cress)	sp_v3.0_unigene7860	isotig48614	AT1G13420.1	sulfotransferase 4B	-0.35382	0.00347737
pp_188981_358	pp_188981	358	-	T	A9NJY4sp=40S ribosomal protein S21 Picea sitchensis (Sitka spruce) (Pinus sitchensis)	sp_v3.0_unigene659	unigene29537	AT5G27700.1	Ribosomal protein S21e	-0.352104	0.0221562
pp_66319_268	pp_66319	268	+	T	---NA---	sp_v3.0_unigene17075	unigene17075	#N/A	#N/A	-0.351939	0.010696
pp_243174_693	pp_243174	693	-	T	U5TRI1sp=Eukaryotic translation initiation factor 5A Pinus contorta (Shore pine) (Lodgepole pine)	sp_v3.0_unigene17355	PUT-10013	AT1G13950.1	eukaryotic elongation factor 5A-1	-0.351822	0.0097232
pp_66604_721	pp_66604	721	+	C	P25818sp=Aquaporin TIP1-1 Arabidopsis thaliana (Mouse-ear cress)	sp_v3.0_unigene17154	unigene17154	AT2G36830.1	gamma tonoplast intrinsic protein	-0.351555	0.00248891
pp_147689_1206	pp_147689	1206	+	G	A0A0C9S926tr=TSA: Wollemia nobilis Ref_Wollemi_Transcript_2277_1285 transcribed RNA sequence Wollemia nobilis	sp_v3.0_unigene2765	unigene2765	AT1G67430.1	Ribosomal protein L22p/L17e family protein	-0.351401	0.0159516
pp_155709_308	pp_155709	308	+	T	Q41951sp=Aquaporin TIP2-1 Arabidopsis thaliana (Mouse-ear cress)	sp_v3.0_unigene17336	PUT-3916004	AT3G16240.1	delta tonoplast integral protein	-0.351027	0.0008828
pp_163612_653	pp_163612	653	+	T	A9NNZ4tr=Putative uncharacterized protein Picea sitchensis (Sitka spruce) (Pinus sitchensis)	sp_v3.0_unigene38053	unigene38053	AT4G23400.1	plasma membrane intrinsic protein 1%3B5	-0.350964	0.0198478
pp_134772_678	pp_134772	678	?	G	A4ZDL6sp=Antifungal protein ginkbilobin-2 Ginkgo biloba (Ginkgo) (Maidenhair tree)	sp_v3.0_unigene34027	isotig13941	#N/A	#N/A	-0.350888	0.000274828
pp_178074_1072	pp_178074	1072	-	A	A0A0C9S489tr=TSA: Wollemia nobilis Ref_Wollemi_Transcript_25702_1101 transcribed RNA sequence Wollemia nobilis	sp_v3.0_unigene34145	unigene34145	AT4G00680.1	actin depolymerizing factor 8	-0.350543	0.00183194
pp_117765_896	pp_117765	896	-	A	A0A0D6QR66tr=Uncharacterized protein Araucaria cunninghamii (Hoop pine) (Moreton Bay pine)	sp_v3.0_unigene46004	isotig26679	AT4G28670.1	cysteine-rich RECEPTOR-like kinase%2C putative (DUF26)	-0.350433	0.0124046
pp_79725_837	pp_79725	837	+	G	A9NU27tr=Putative uncharacterized protein Picea sitchensis (Sitka spruce) (Pinus sitchensis)	sp_v3.0_unigene16977	unigene16977	AT5G25610.1	BURP domain-containing protein	-0.349836	0.0150638
pp_134758_1225	pp_134758	1225	+	C	Q9LLZ6tr=Proline-rich protein Pinus taeda (Loblolly pine)	sp_v3.0_unigene17005	unigene17005	AT1G62500.1	Bifunctional inhibitor/lipid-transfer protein/seed storage 2S albumin superfamily protein	-0.349795	0.0102776
pp_152554_2415	pp_152554	2415	-	C	G8C847sp=S-adenosylmethionine decarboxylase proenzyme Pinus sylvestris (Scots pine)	sp_v3.0_unigene17208	isotig11152	AT3G02470.1	S-adenosylmethionine decarboxylase	-0.349612	0.0200505
pp_243174_695	pp_243174	695	-	T	U5TRI1sp=Eukaryotic translation initiation factor 5A Pinus contorta (Shore pine) (Lodgepole pine)	sp_v3.0_unigene17355	PUT-10013	AT1G13950.1	eukaryotic elongation factor 5A-1	-0.348828	0.0078867
pp_215445_599	pp_215445	599	-	T	Isoform2 of Polyubiquitin 14 OS=Arabidopsis thaliana GN=UBQ14	sp_v3.0_unigene16586	unigene16586	AT5G03240.1	polyubiquitin 3	-0.348668	0.00799317
pp_212084_1618	pp_212084	1618	-	A	Q9SPI7tr=Actin Picea rubens (Red spruce) (Picea australis)	sp_v3.0_unigene18113	unigene18113	AT5G09810.1	actin 7	-0.348655	0.00868077
pp_194247_499	pp_194247	499	-	G	A9SME1sp=Thiamine thiazole synthase 2, chloroplastic Physcomitrella patens subsp. patens (Moss)	sp_v3.0_unigene390	unigene390	AT5G54770.1	thiazole biosynthetic enzyme%2C chloroplast (ARA6) (THI1) (THI4)	-0.348353	0.000773069
pp_197348_920	pp_197348	920	-	A	E5FXB3tr=Glycine-rich RNA-binding protein Sequoia sempervirens (California redwood) (Taxodium sempervirens)	sp_v3.0_unigene9389	unigene9389	AT2G21660.1	cold%2C circadian rhythm%2C and rna binding 2	-0.347895	0.0167958
pp_199937_781	pp_199937	781	-	A	Q676U0tr=Disease resistance protein Pinus sylvestris (Scots pine)	sp_v3.0_unigene30686	isotig01574	AT4G02170.1	cotton fiber protein	-0.347404	0.00479999
pp_207941_424	pp_207941	424	+	G	---NA---	sp_v3.0_unigene20726	unigene20726	AT1G67910.1	hypothetical protein	-0.346999	0.0137487
pp_147689_1207	pp_147689	1207	+	C	A0A0C9S926tr=TSA: Wollemia nobilis Ref_Wollemi_Transcript_2277_1285 transcribed RNA sequence Wollemia nobilis	sp_v3.0_unigene2765	unigene2765	AT1G67430.1	Ribosomal protein L22p/L17e family protein	-0.346806	0.0165806
pp_72505_990	pp_72505	990	-	C	Q9ZRX0sp=Translationally-controlled tumor protein homolog Pseudotsuga menziesii (Douglas-fir) (Abies menziesii)	sp_v3.0_unigene20693	isotig03932	AT3G05540.1	Methionine sulfoxide reductase (MSS4-like) family protein	-0.346211	0.00643389
pp_212196_910	pp_212196	910	-	C	A0A0C9S1K7tr=TSA: Wollemia nobilis Ref_Wollemi_Transcript_25216_1617 transcribed RNA sequence Wollemia nobilis	sp_v3.0_unigene2954	unigene2954	AT5G19760.1	Mitochondrial substrate carrier family protein	-0.34555	0.00395812
pp_61969_1516	pp_61969	1516	-	A	A0A061GDL4tr=Xylem bark cysteine peptidase 3 isoform 1 Theobroma cacao (Cacao) (Cocoa)	sp_v3.0_unigene10463	isotig44871	AT1G09850.1	xylem bark cysteine peptidase 3	-0.34466	0.0209359
pp_134771_236	pp_134771	236	?	T	A4ZDL6sp=Antifungal protein ginkbilobin-2 Ginkgo biloba (Ginkgo) (Maidenhair tree)	sp_v3.0_unigene35452	unigene35452	#N/A	#N/A	-0.344119	0.00104285
pp_79634_501	pp_79634	501	-	A	A4L7R7sp=Defensin-1 Pinus sylvestris (Scots pine)	sp_v3.0_unigene35374	unigene35374	AT2G02130.1	low-molecular-weight cysteine-rich 68	-0.343494	0.010886
pp_178074_1635	pp_178074	1635	-	C	A0A0C9S489tr=TSA: Wollemia nobilis Ref_Wollemi_Transcript_25702_1101 transcribed RNA sequence Wollemia nobilis	sp_v3.0_unigene34145	unigene34145	AT4G00680.1	actin depolymerizing factor 8	-0.343388	0.0101719
pp_198317_536	pp_198317	536	+	G	A9P087tr=Putative uncharacterized protein Picea sitchensis (Sitka spruce) (Pinus sitchensis)	sp_v3.0_unigene29415	isotig03092	#N/A	#N/A	-0.343137	0.000616643
pp_186374_1467	pp_186374	1467	-	C	Q84L42tr=Putative histone H1 Pinus pinaster (Maritime pine)	sp_v3.0_unigene1486	isotig18161	AT2G18050.1	histone H1-3	-0.342272	0.0154424
pp_79723_851	pp_79723	851	+	G	A9NU27tr=Putative uncharacterized protein Picea sitchensis (Sitka spruce) (Pinus sitchensis)	sp_v3.0_unigene16977	unigene16977	AT5G25610.1	BURP domain-containing protein	-0.34223	0.0175306
pp_163612_1352	pp_163612	1352	+	C	A9NNZ4tr=Putative uncharacterized protein Picea sitchensis (Sitka spruce) (Pinus sitchensis)	sp_v3.0_unigene38053	unigene38053	AT4G23400.1	plasma membrane intrinsic protein 1%3B5	-0.34054	0.0222141
pp_72505_276	pp_72505	276	-	T	Q9ZRX0sp=Translationally-controlled tumor protein homolog Pseudotsuga menziesii (Douglas-fir) (Abies menziesii)	sp_v3.0_unigene20693	isotig03932	AT3G05540.1	Methionine sulfoxide reductase (MSS4-like) family protein	-0.339885	0.000474044
pp_134772_351	pp_134772	351	?	T	A4ZDL6sp=Antifungal protein ginkbilobin-2 Ginkgo biloba (Ginkgo) (Maidenhair tree)	sp_v3.0_unigene34027	isotig13941	#N/A	#N/A	-0.339005	1.35201e-11
pp_205830_686	pp_205830	686	-	C	A0A0C9S9K1tr=TSA: Wollemia nobilis Ref_Wollemi_Transcript_7586_3322 transcribed RNA sequence Wollemia nobilis	sp_v3.0_unigene15634	unigene15634	AT4G05150.1	Octicosapeptide/Phox/Bem1p family protein	-0.338887	0.0168449
pp_152554_1119	pp_152554	1119	-	G	G8C847sp=S-adenosylmethionine decarboxylase proenzyme Pinus sylvestris (Scots pine)	sp_v3.0_unigene17208	isotig11152	AT3G02470.1	S-adenosylmethionine decarboxylase	-0.338553	0.00347983
pp_135577_1850	pp_135577	1850	+	G	D6BR51tr=Actin-depolymerizing factor 6 Jatropha curcas (Barbados nut)	sp_v3.0_unigene34144	unigene34144	AT2G16700.1	actin depolymerizing factor 5	-0.337763	0.000554377
pp_94288_506	pp_94288	506	-	A	EnsemblPlants:Si021434m} Setaria italica (Foxtail millet) (Panicum italicum)	sp_v3.0_unigene370	unigene370	AT3G12580.1	heat shock protein 70	-0.337636	0.00855704
pp_152554_1569	pp_152554	1569	-	T	G8C847sp=S-adenosylmethionine decarboxylase proenzyme Pinus sylvestris (Scots pine)	sp_v3.0_unigene17208	isotig11152	AT3G02470.1	S-adenosylmethionine decarboxylase	-0.336908	0.0218271
pp_134771_195	pp_134771	195	?	C	A4ZDL6sp=Antifungal protein ginkbilobin-2 Ginkgo biloba (Ginkgo) (Maidenhair tree)	sp_v3.0_unigene35452	unigene35452	#N/A	#N/A	-0.336229	0.000352011
pp_99710_1052	pp_99710	1052	+	T	A5HIY2sp=Peptidyl-prolyl cis-trans isomerase Pinus taeda (Loblolly pine)	sp_v3.0_unigene1952	isotig33682	AT2G16600.1	rotamase CYP 3	-0.334165	0.0152408
pp_173296_831	pp_173296	831	?	C	Q8RVJ0tr=Putative translation factor Pinus pinaster (Maritime pine)	sp_v3.0_unigene17134	unigene143647	AT1G54290.1	Translation initiation factor SUI1 family protein	-0.334109	0.00199856
pp_194247_1156	pp_194247	1156	-	C	A9SME1sp=Thiamine thiazole synthase 2, chloroplastic Physcomitrella patens subsp. patens (Moss)	sp_v3.0_unigene390	unigene390	AT5G54770.1	thiazole biosynthetic enzyme%2C chloroplast (ARA6) (THI1) (THI4)	-0.33368	0.016069
pp_79719_381	pp_79719	381	+	G	C0PSN2tr=Putative uncharacterized protein Picea sitchensis (Sitka spruce) (Pinus sitchensis)	sp_v3.0_unigene26968	unigene26968	AT5G25610.1	BURP domain-containing protein	-0.333602	0.00116578
pp_163612_1153	pp_163612	1153	+	T	A9NNZ4tr=Putative uncharacterized protein Picea sitchensis (Sitka spruce) (Pinus sitchensis)	sp_v3.0_unigene38053	unigene38053	AT4G23400.1	plasma membrane intrinsic protein 1%3B5	-0.333533	0.000659608
pp_78626_1342	pp_78626	1342	+	A	Q8GYX8sp=Chaperone protein dnaJ 10 Arabidopsis thaliana (Mouse-ear cress)	sp_v3.0_unigene16121	isotig44775	AT1G76700.1	DNAJ heat shock N-terminal domain-containing protein	-0.333447	0.00999285
pp_78491_444	pp_78491	444	+	C	A9U1Y5tr=Predicted protein Physcomitrella patens subsp. patens (Moss)	sp_v3.0_unigene10344	unigene10344	AT4G25740.1	RNA binding Plectin/S10 domain-containing protein	-0.333295	0.00238542
pp_100366_137	pp_100366	137	+	T	---NA---	sp_v3.0_unigene33603	unigene33603	#N/A	#N/A	-0.333199	0.00450062
pp_188583_496	pp_188583	496	+	A	M5WRW6tr=Uncharacterized protein Prunus persica (Peach) (Amygdalus persica)	sp_v3.0_unigene17318	unigene40477	#N/A	#N/A	-0.332227	0.00852542
pp_134758_790	pp_134758	790	+	T	Q9LLZ6tr=Proline-rich protein Pinus taeda (Loblolly pine)	sp_v3.0_unigene17005	unigene17005	AT1G62500.1	Bifunctional inhibitor/lipid-transfer protein/seed storage 2S albumin superfamily protein	-0.331482	0.00865171
pp_163612_565	pp_163612	565	+	A	A9NNZ4tr=Putative uncharacterized protein Picea sitchensis (Sitka spruce) (Pinus sitchensis)	sp_v3.0_unigene38053	unigene38053	AT4G23400.1	plasma membrane intrinsic protein 1%3B5	-0.331209	0.00890459
pp_234425_197	pp_234425	197	?	G	D3IZ08tr=Thaumatin-like protein L4 Pinus monticola (Western white pine) (Strobus monticola)	sp_v3.0_unigene29681	unigene29681	AT4G11650.1	osmotin 34	-0.330929	0.0306262
pp_108997_480	pp_108997	480	-	C	Q3ZDJ2tr=Metallothionein-like protein class II Picea abies (Norway spruce) (Picea excelsa)	sp_v3.0_unigene17098	unigene127084	#N/A	#N/A	-0.33086	0.0143121
pp_68474_794	pp_68474	794	+	C	K8FDV3sp=Glutamine synthetase Pinus pinaster (Maritime pine)	sp_v3.0_unigene10503	unigene10503	AT5G37600.1	hypothetical protein	-0.330223	0.0126363
pp_108259_695	pp_108259	695	?	G	A0A0B0PTI2tr=Putative non-specific lipid-transfer 2 Gossypium arboreum (Tree cotton) (Gossypium nanking)	sp_v3.0_unigene30304	isotig06711	AT3G53980.1	Bifunctional inhibitor/lipid-transfer protein/seed storage 2S albumin superfamily protein	-0.329972	0.0197528
pp_200207_1463	pp_200207	1463	-	T	Q9LLZ6tr=Proline-rich protein Pinus taeda (Loblolly pine)	sp_v3.0_unigene34752	isotig41813	AT1G62500.1	Bifunctional inhibitor/lipid-transfer protein/seed storage 2S albumin superfamily protein	-0.329844	0.000476972
pp_211515_1845	pp_211515	1845	+	G	E5FXB3tr=Glycine-rich RNA-binding protein Sequoia sempervirens (California redwood) (Taxodium sempervirens)	sp_v3.0_unigene9389	unigene9389	AT2G21660.1	cold%2C circadian rhythm%2C and rna binding 2	-0.329205	0.00670511
pp_136341_1394	pp_136341	1394	-	T	A9NPE3tr=Putative uncharacterized protein Picea sitchensis (Sitka spruce) (Pinus sitchensis)	sp_v3.0_unigene21361	isotig49409	AT2G16850.1	plasma membrane intrinsic protein 2%3B8	-0.328451	0.00570653
pp_198184_828	pp_198184	828	-	C	P24422sp=Probable aquaporin TIP-type RB7-18C Nicotiana tabacum (Common tobacco)	sp_v3.0_unigene24410	isotig52696	AT3G16240.1	delta tonoplast integral protein	-0.327042	0.00327831
pp_199937_492	pp_199937	492	-	A	Q676U0tr=Disease resistance protein Pinus sylvestris (Scots pine)	sp_v3.0_unigene30686	isotig01574	AT4G02170.1	cotton fiber protein	-0.326527	5.02918e-10
pp_58006_915	pp_58006	915	-	A	PubMed:18943919} Pinus monticola (Western white pine) (Strobus monticola)	sp_v3.0_unigene29673	unigene29673	#N/A	#N/A	-0.326233	0.000337911
pp_198317_811	pp_198317	811	+	C	A9P087tr=Putative uncharacterized protein Picea sitchensis (Sitka spruce) (Pinus sitchensis)	sp_v3.0_unigene29415	isotig03092	#N/A	#N/A	-0.32623	0.0181469
pp_134772_350	pp_134772	350	?	A	A4ZDL6sp=Antifungal protein ginkbilobin-2 Ginkgo biloba (Ginkgo) (Maidenhair tree)	sp_v3.0_unigene34027	isotig13941	#N/A	#N/A	-0.326058	1.74516e-10
pp_134758_738	pp_134758	738	+	C	Q9LLZ6tr=Proline-rich protein Pinus taeda (Loblolly pine)	sp_v3.0_unigene17005	unigene17005	AT1G62500.1	Bifunctional inhibitor/lipid-transfer protein/seed storage 2S albumin superfamily protein	-0.3255	0.0110495
pp_179273_687	pp_179273	687	+	C	Q9C912sp=60S ribosomal protein L35a-3 Arabidopsis thaliana (Mouse-ear cress)	sp_v3.0_unigene17165	unigene17165	AT1G74270.1	Ribosomal protein L35Ae family protein	-0.325059	0.0191325
pp_212084_800	pp_212084	800	-	A	Q9SPI7tr=Actin Picea rubens (Red spruce) (Picea australis)	sp_v3.0_unigene18113	unigene18113	AT5G09810.1	actin 7	-0.325024	0.00374649
pp_215445_492	pp_215445	492	-	T	Isoform2 of Polyubiquitin 14 OS=Arabidopsis thaliana GN=UBQ14	sp_v3.0_unigene16586	unigene16586	AT5G03240.1	polyubiquitin 3	-0.324993	0.0135417
pp_163612_1328	pp_163612	1328	+	T	A9NNZ4tr=Putative uncharacterized protein Picea sitchensis (Sitka spruce) (Pinus sitchensis)	sp_v3.0_unigene38053	unigene38053	AT4G23400.1	plasma membrane intrinsic protein 1%3B5	-0.324974	0.00153429
pp_66210_1136	pp_66210	1136	+	A	A9QVH4sp=Tubulin alpha chain Picea wilsonii	sp_v3.0_unigene16904	isotig00150	AT1G04820.1	tubulin alpha-4 chain	-0.324818	0.0117107
pp_144915_360	pp_144915	360	-	C	A0A0C9RGG8tr=TSA: Wollemia nobilis Ref_Wollemi_Transcript_28271_2814 transcribed RNA sequence Wollemia nobilis	sp_v3.0_unigene17494	isotig13575	AT5G17920.1	Cobalamin-independent synthase family protein	-0.324657	0.00480803
pp_57405_2964	pp_57405	2964	+	T	A0A0C9RQC5sp=Adenosylhomocysteinase Wollemia nobilis	sp_v3.0_unigene19530	unigene19530	AT4G13940.1	S-adenosyl-L-homocysteine hydrolase	-0.32448	0.0204684
pp_245193_63	pp_245193	63	-	C	A0A077EMG8tr=Putative auxin-repressed protein Pinus massoniana	sp_v3.0_unigene17237	isotig13858	AT1G28330.1	dormancy-associated protein-like 1	-0.324367	0.00185608
pp_134771_197	pp_134771	197	?	G	A4ZDL6sp=Antifungal protein ginkbilobin-2 Ginkgo biloba (Ginkgo) (Maidenhair tree)	sp_v3.0_unigene35452	unigene35452	#N/A	#N/A	-0.322699	5.19779e-05
pp_117807_1012	pp_117807	1012	+	C	G9B4E9tr=Class I chitinase Pinus contorta (Shore pine) (Lodgepole pine)	sp_v3.0_unigene29478	isotig52008	AT2G43590.1	Chitinase family protein	-0.322182	0.0196587
pp_67823_1059	pp_67823	1059	-	T	A9NWR1sp=Elongation factor 1-alpha Picea sitchensis (Sitka spruce) (Pinus sitchensis)	sp_v3.0_unigene21427	unigene21427	AT1G07920.1	GTP binding Elongation factor Tu family protein	-0.322135	0.000332051
pp_134772_814	pp_134772	814	?	T	A4ZDL6sp=Antifungal protein ginkbilobin-2 Ginkgo biloba (Ginkgo) (Maidenhair tree)	sp_v3.0_unigene34027	isotig13941	#N/A	#N/A	-0.321678	6.92659e-11
pp_199413_520	pp_199413	520	+	G	---NA---	sp_v3.0_unigene22486	isotig07446	#N/A	#N/A	-0.321554	0.0264967
pp_178074_1622	pp_178074	1622	-	C	A0A0C9S489tr=TSA: Wollemia nobilis Ref_Wollemi_Transcript_25702_1101 transcribed RNA sequence Wollemia nobilis	sp_v3.0_unigene34145	unigene34145	AT4G00680.1	actin depolymerizing factor 8	-0.321196	0.0168604
pp_194247_1278	pp_194247	1278	-	C	A9SME1sp=Thiamine thiazole synthase 2, chloroplastic Physcomitrella patens subsp. patens (Moss)	sp_v3.0_unigene390	unigene390	AT5G54770.1	thiazole biosynthetic enzyme%2C chloroplast (ARA6) (THI1) (THI4)	-0.320794	0.0154849
pp_66319_513	pp_66319	513	+	T	---NA---	sp_v3.0_unigene17075	unigene17075	#N/A	#N/A	-0.320312	0.0206148
pp_168745_462	pp_168745	462	-	A	B8LPA0sp=Peroxidase Picea sitchensis (Sitka spruce) (Pinus sitchensis)	sp_v3.0_unigene10404	isotig20045	AT5G66390.1	Peroxidase superfamily protein	-0.319992	0.0242485
pp_134820_322	pp_134820	322	-	A	A8E1V8tr=Chalcone synthase Pinus pinaster (Maritime pine)	sp_v3.0_unigene34676	unigene21730	AT5G13930.1	Chalcone and stilbene synthase family protein	-0.319889	0.000231072
pp_233966_2434	pp_233966	2434	-	T	EnsemblPlants:EMT02141} Aegilops tauschii (Tausch's goatgrass) (Aegilops squarrosa)	sp_v3.0_unigene7492	unigene7492	AT5G25770.1	alpha/beta-Hydrolases superfamily protein	-0.319863	0.0168878
pp_210854_820	pp_210854	820	+	G	B8LRD8tr=Putative uncharacterized protein Picea sitchensis (Sitka spruce) (Pinus sitchensis)	sp_v3.0_unigene29605	unigene29605	AT5G43830.1	aluminum induced protein with YGL and LRDR motifs	-0.319556	0.0213067
pp_201987_2066	pp_201987	2066	-	A	EnsemblPlants:Si021922m} Setaria italica (Foxtail millet) (Panicum italicum)	sp_v3.0_unigene2295	isotig13211	AT4G39660.1	alanine:glyoxylate aminotransferase 2	-0.3188	0.0290868
pp_72505_987	pp_72505	987	-	C	Q9ZRX0sp=Translationally-controlled tumor protein homolog Pseudotsuga menziesii (Douglas-fir) (Abies menziesii)	sp_v3.0_unigene20693	isotig03932	AT3G05540.1	Methionine sulfoxide reductase (MSS4-like) family protein	-0.318559	2.21276e-07
pp_216531_500	pp_216531	500	+	C	Q40854sp=Metallothionein-like protein EMB30 Picea glauca (White spruce) (Pinus glauca)	sp_v3.0_unigene34635	unigene34635	#N/A	#N/A	-0.318453	0.0303679
pp_178074_1620	pp_178074	1620	-	T	A0A0C9S489tr=TSA: Wollemia nobilis Ref_Wollemi_Transcript_25702_1101 transcribed RNA sequence Wollemia nobilis	sp_v3.0_unigene34145	unigene34145	AT4G00680.1	actin depolymerizing factor 8	-0.318311	0.00762047
pp_228285_511	pp_228285	511	-	T	Q8SAG3sp=Actin-depolymerizing factor Vitis vinifera (Grape)	sp_v3.0_unigene17421	isotig50721	AT2G31200.1	actin depolymerizing factor 6	-0.317877	0.0155831
pp_178074_1275	pp_178074	1275	-	T	A0A0C9S489tr=TSA: Wollemia nobilis Ref_Wollemi_Transcript_25702_1101 transcribed RNA sequence Wollemia nobilis	sp_v3.0_unigene34145	unigene34145	AT4G00680.1	actin depolymerizing factor 8	-0.317766	0.011675
pp_155709_146	pp_155709	146	+	A	Q41951sp=Aquaporin TIP2-1 Arabidopsis thaliana (Mouse-ear cress)	sp_v3.0_unigene17336	PUT-3916004	AT3G16240.1	delta tonoplast integral protein	-0.317138	0.000986199
pp_206119_1375	pp_206119	1375	-	T	A0A078C4Z1tr=BnaC08g29390D protein Brassica napus (Rape)	sp_v3.0_unigene11822	isotig33896	AT3G58680.1	multiprotein bridging factor 1B	-0.317136	0.00455786
pp_136341_1935	pp_136341	1935	-	T	A9NPE3tr=Putative uncharacterized protein Picea sitchensis (Sitka spruce) (Pinus sitchensis)	sp_v3.0_unigene21361	isotig49409	AT2G16850.1	plasma membrane intrinsic protein 2%3B8	-0.316177	0.00116068
pp_173296_690	pp_173296	690	?	A	Q8RVJ0tr=Putative translation factor Pinus pinaster (Maritime pine)	sp_v3.0_unigene17134	unigene143647	AT1G54290.1	Translation initiation factor SUI1 family protein	-0.316085	0.00914256
pp_163645_169	pp_163645	169	-	G	Q9M329tr=At3g53980 Arabidopsis thaliana (Mouse-ear cress)	sp_v3.0_unigene33316	isotig72648	AT3G53980.1	Bifunctional inhibitor/lipid-transfer protein/seed storage 2S albumin superfamily protein	-0.315842	0.0158667
pp_194247_1277	pp_194247	1277	-	A	A9SME1sp=Thiamine thiazole synthase 2, chloroplastic Physcomitrella patens subsp. patens (Moss)	sp_v3.0_unigene390	unigene390	AT5G54770.1	thiazole biosynthetic enzyme%2C chloroplast (ARA6) (THI1) (THI4)	-0.315683	0.0121229
pp_178074_1671	pp_178074	1671	-	A	A0A0C9S489tr=TSA: Wollemia nobilis Ref_Wollemi_Transcript_25702_1101 transcribed RNA sequence Wollemia nobilis	sp_v3.0_unigene34145	unigene34145	AT4G00680.1	actin depolymerizing factor 8	-0.315134	0.0265975
pp_72505_280	pp_72505	280	-	T	Q9ZRX0sp=Translationally-controlled tumor protein homolog Pseudotsuga menziesii (Douglas-fir) (Abies menziesii)	sp_v3.0_unigene20693	isotig03932	AT3G05540.1	Methionine sulfoxide reductase (MSS4-like) family protein	-0.314915	0.000915377
pp_236058_162	pp_236058	162	+	T	---NA---	sp_v3.0_unigene29668	unigene29668	AT3G25960.1	Pyruvate kinase family protein	-0.313978	0.0241921
pp_134772_348	pp_134772	348	?	G	A4ZDL6sp=Antifungal protein ginkbilobin-2 Ginkgo biloba (Ginkgo) (Maidenhair tree)	sp_v3.0_unigene34027	isotig13941	#N/A	#N/A	-0.313856	4.64656e-07
pp_245193_358	pp_245193	358	-	T	A0A077EMG8tr=Putative auxin-repressed protein Pinus massoniana	sp_v3.0_unigene17237	isotig13858	AT1G28330.1	dormancy-associated protein-like 1	-0.313675	0.00854962
pp_74570_290	pp_74570	290	+	A	A0A0A7REG3tr=Late embryogenesis abundant protein LEA3-6 Pinus tabuliformis (Chinese pine) (Pinus leucosperma)	sp_v3.0_unigene3534	isotig83188	#N/A	#N/A	-0.313662	0.012439
pp_199937_519	pp_199937	519	-	A	Q676U0tr=Disease resistance protein Pinus sylvestris (Scots pine)	sp_v3.0_unigene30686	isotig01574	AT4G02170.1	cotton fiber protein	-0.313177	1.85407e-06
pp_79725_836	pp_79725	836	+	C	A9NU27tr=Putative uncharacterized protein Picea sitchensis (Sitka spruce) (Pinus sitchensis)	sp_v3.0_unigene16977	unigene16977	AT5G25610.1	BURP domain-containing protein	-0.312819	0.0204329
pp_225714_416	pp_225714	416	-	A	A0A0C9QTP7tr=TSA: Wollemia nobilis Ref_Wollemi_Transcript_10235_1472 transcribed RNA sequence Wollemia nobilis	sp_v3.0_unigene17341	unigene17341	AT1G05850.1	Chitinase family protein	-0.312611	0.00636852
pp_163814_811	pp_163814	811	+	G	A0A0E0M8I0tr=Uncharacterized protein Oryza punctata (Red rice)	sp_v3.0_unigene44394	isotig55881	AT1G04480.1	Ribosomal protein L14p/L23e family protein	-0.311943	0.0120387
pp_207994_673	pp_207994	673	+	T	EnsemblPlants:Si007612m} Setaria italica (Foxtail millet) (Panicum italicum)	sp_v3.0_unigene21430	unigene21430	AT5G55620.1	hypothetical protein	-0.311054	0.00835128
pp_72515_1042	pp_72515	1042	-	G	Q9ZRX0sp=Translationally-controlled tumor protein homolog Pseudotsuga menziesii (Douglas-fir) (Abies menziesii)	sp_v3.0_unigene20693	isotig03932	AT3G05540.1	Methionine sulfoxide reductase (MSS4-like) family protein	-0.310596	0.00228257
pp_134820_1227	pp_134820	1227	-	C	A8E1V8tr=Chalcone synthase Pinus pinaster (Maritime pine)	sp_v3.0_unigene34676	unigene21730	AT5G13930.1	Chalcone and stilbene synthase family protein	-0.310385	0.00624595
pp_198184_361	pp_198184	361	-	T	P24422sp=Probable aquaporin TIP-type RB7-18C Nicotiana tabacum (Common tobacco)	sp_v3.0_unigene24410	isotig52696	AT3G16240.1	delta tonoplast integral protein	-0.310278	0.0100288
pp_245193_729	pp_245193	729	-	T	A0A077EMG8tr=Putative auxin-repressed protein Pinus massoniana	sp_v3.0_unigene17237	isotig13858	AT1G28330.1	dormancy-associated protein-like 1	-0.309855	0.00817987
pp_202038_2213	pp_202038	2213	+	A	A0A0C9S3N2tr=TSA: Wollemia nobilis Ref_Wollemi_Transcript_28613_2447 transcribed RNA sequence Wollemia nobilis	sp_v3.0_unigene17840	PUT-9258	AT5G28540.1	heat shock protein 70 (Hsp 70) family protein	-0.309126	0.0169067
pp_120534_659	pp_120534	659	+	T	C0PR90tr=Putative uncharacterized protein Picea sitchensis (Sitka spruce) (Pinus sitchensis)	sp_v3.0_unigene17093	unigene17093	AT3G54820.1	plasma membrane intrinsic protein 2%3B5	-0.308676	0.00388274
pp_245193_46	pp_245193	46	-	A	A0A077EMG8tr=Putative auxin-repressed protein Pinus massoniana	sp_v3.0_unigene17237	isotig13858	AT1G28330.1	dormancy-associated protein-like 1	-0.308391	0.0143152
pp_189002_652	pp_189002	652	+	A	---NA---	sp_v3.0_unigene29570	unigene29570	#N/A	#N/A	-0.307715	0.00308839
pp_66210_174	pp_66210	174	+	C	A9QVH4sp=Tubulin alpha chain Picea wilsonii	sp_v3.0_unigene16904	isotig00150	AT1G04820.1	tubulin alpha-4 chain	-0.307543	0.00907739
pp_68597_733	pp_68597	733	+	C	A9NKK9sp=40S ribosomal protein S4 Picea sitchensis (Sitka spruce) (Pinus sitchensis)	sp_v3.0_unigene40319	unigene40319	AT5G58420.1	Ribosomal protein S4 (RPS4A) family protein	-0.306746	0.00497411
pp_199937_1485	pp_199937	1485	-	T	Q676U0tr=Disease resistance protein Pinus sylvestris (Scots pine)	sp_v3.0_unigene30686	isotig01574	AT4G02170.1	cotton fiber protein	-0.306585	0.0010855
pp_66319_320	pp_66319	320	+	G	---NA---	sp_v3.0_unigene17075	unigene17075	#N/A	#N/A	-0.306132	3.08051e-06
pp_178074_1636	pp_178074	1636	-	C	A0A0C9S489tr=TSA: Wollemia nobilis Ref_Wollemi_Transcript_25702_1101 transcribed RNA sequence Wollemia nobilis	sp_v3.0_unigene34145	unigene34145	AT4G00680.1	actin depolymerizing factor 8	-0.30511	0.00358311
pp_245700_955	pp_245700	955	-	C	---NA---	sp_v3.0_unigene29742	isotig68124	#N/A	#N/A	-0.304979	0.0178685
pp_216532_297	pp_216532	297	+	A	Q40854sp=Metallothionein-like protein EMB30 Picea glauca (White spruce) (Pinus glauca)	sp_v3.0_unigene27355	isotig77605	#N/A	#N/A	-0.304929	0.0252926
pp_203258_941	pp_203258	941	-	G	W9RHT8tr=Zinc finger A20 and AN1 domain-containing stress-associated protein 8 Morus notabilis	sp_v3.0_unigene1105	isotig32612	AT1G51200.1	A20/AN1-like zinc finger family protein	-0.304634	0.00866631
pp_217046_239	pp_217046	239	+	C	A0A176VD92tr=Uncharacterized protein Marchantia polymorpha subsp. polymorpha	sp_v3.0_unigene38662	unigene38662	AT5G39130.1	RmlC-like cupins superfamily protein	-0.304392	0.00506494
pp_199671_571	pp_199671	571	-	T	Q8LFH7sp=60S ribosomal protein L37-1 Arabidopsis thaliana (Mouse-ear cress)	sp_v3.0_unigene35456	isotig02769	AT1G15250.1	Zinc-binding ribosomal protein family protein	-0.304273	0.0199714
pp_117807_227	pp_117807	227	+	T	G9B4E9tr=Class I chitinase Pinus contorta (Shore pine) (Lodgepole pine)	sp_v3.0_unigene29478	isotig52008	AT2G43590.1	Chitinase family protein	-0.304212	0.0108081
pp_67823_1588	pp_67823	1588	-	A	A9NWR1sp=Elongation factor 1-alpha Picea sitchensis (Sitka spruce) (Pinus sitchensis)	sp_v3.0_unigene21427	unigene21427	AT1G07920.1	GTP binding Elongation factor Tu family protein	-0.30408	0.00883639
pp_189002_411	pp_189002	411	+	C	---NA---	sp_v3.0_unigene29570	unigene29570	#N/A	#N/A	-0.303595	0.000657916
pp_72505_278	pp_72505	278	-	T	Q9ZRX0sp=Translationally-controlled tumor protein homolog Pseudotsuga menziesii (Douglas-fir) (Abies menziesii)	sp_v3.0_unigene20693	isotig03932	AT3G05540.1	Methionine sulfoxide reductase (MSS4-like) family protein	-0.303563	0.00665198
pp_134774_349	pp_134774	349	+	A	A4ZDL6sp=Antifungal protein ginkbilobin-2 Ginkgo biloba (Ginkgo) (Maidenhair tree)	sp_v3.0_unigene34027	isotig13941	#N/A	#N/A	-0.303384	0.0117745
pp_155039_314	pp_155039	314	+	A	A9NNG2tr=Putative uncharacterized protein Picea sitchensis (Sitka spruce) (Pinus sitchensis)	sp_v3.0_unigene617	unigene617	AT2G16850.1	plasma membrane intrinsic protein 2%3B8	-0.303076	0.00595371
pp_178082_209	pp_178082	209	+	C	---NA---	sp_v3.0_unigene17439	unigene17439	#N/A	#N/A	-0.303074	0.019298
pp_245193_819	pp_245193	819	-	A	A0A077EMG8tr=Putative auxin-repressed protein Pinus massoniana	sp_v3.0_unigene17237	isotig13858	AT1G28330.1	dormancy-associated protein-like 1	-0.302787	0.0179968
pp_227308_2525	pp_227308	2525	+	A	A0A0C9S3K8sp=Plasma membrane ATPase Wollemia nobilis	sp_v3.0_unigene1063	unigene1063	AT4G30190.1	H[+]-ATPase 2	-0.302028	0.00750989
pp_199937_1072	pp_199937	1072	-	A	Q676U0tr=Disease resistance protein Pinus sylvestris (Scots pine)	sp_v3.0_unigene30686	isotig01574	AT4G02170.1	cotton fiber protein	-0.302024	0.0155496
pp_134774_373	pp_134774	373	+	T	A4ZDL6sp=Antifungal protein ginkbilobin-2 Ginkgo biloba (Ginkgo) (Maidenhair tree)	sp_v3.0_unigene34027	isotig13941	#N/A	#N/A	-0.301604	0.00172919
pp_58112_436	pp_58112	436	-	C	---NA---	sp_v3.0_unigene22486	isotig07446	#N/A	#N/A	-0.301373	0.0121815
pp_108259_301	pp_108259	301	?	T	A0A0B0PTI2tr=Putative non-specific lipid-transfer 2 Gossypium arboreum (Tree cotton) (Gossypium nanking)	sp_v3.0_unigene30304	isotig06711	AT3G53980.1	Bifunctional inhibitor/lipid-transfer protein/seed storage 2S albumin superfamily protein	-0.301283	0.00108646
pp_178074_1068	pp_178074	1068	-	A	A0A0C9S489tr=TSA: Wollemia nobilis Ref_Wollemi_Transcript_25702_1101 transcribed RNA sequence Wollemia nobilis	sp_v3.0_unigene34145	unigene34145	AT4G00680.1	actin depolymerizing factor 8	-0.300621	0.0106354
pp_100366_126	pp_100366	126	+	T	---NA---	sp_v3.0_unigene33603	unigene33603	#N/A	#N/A	-0.300458	0.00677352
pp_239877_430	pp_239877	430	-	G	Q43767sp=Non-specific lipid-transfer protein 4.1 Hordeum vulgare (Barley)	sp_v3.0_unigene29451	unigene29451	AT5G59310.1	lipid transfer protein 4	-0.300409	0.0136901
pp_134771_284	pp_134771	284	?	A	A4ZDL6sp=Antifungal protein ginkbilobin-2 Ginkgo biloba (Ginkgo) (Maidenhair tree)	sp_v3.0_unigene35452	unigene35452	#N/A	#N/A	-0.30039	0.00540365
pp_134772_347	pp_134772	347	?	T	A4ZDL6sp=Antifungal protein ginkbilobin-2 Ginkgo biloba (Ginkgo) (Maidenhair tree)	sp_v3.0_unigene34027	isotig13941	#N/A	#N/A	-0.300192	2.12596e-10
pp_163610_1291	pp_163610	1291	+	A	V5NQQ0tr=Aquaporin Pinus massoniana	sp_v3.0_unigene126701	unigene126701	AT4G00430.1	plasma membrane intrinsic protein 1%3B4	-0.299808	0.0210835
pp_243677_1080	pp_243677	1080	+	A	---NA---	sp_v3.0_unigene30452	unigene30452	#N/A	#N/A	-0.299608	0.0189344
pp_199937_779	pp_199937	779	-	C	Q676U0tr=Disease resistance protein Pinus sylvestris (Scots pine)	sp_v3.0_unigene30686	isotig01574	AT4G02170.1	cotton fiber protein	-0.299496	9.44078e-08
pp_147689_1658	pp_147689	1658	+	C	A0A0C9S926tr=TSA: Wollemia nobilis Ref_Wollemi_Transcript_2277_1285 transcribed RNA sequence Wollemia nobilis	sp_v3.0_unigene2765	unigene2765	AT1G67430.1	Ribosomal protein L22p/L17e family protein	-0.299437	0.0243471
pp_58112_81	pp_58112	81	-	T	---NA---	sp_v3.0_unigene22486	isotig07446	#N/A	#N/A	-0.299425	0.0121329
pp_66254_4237	pp_66254	4237	-	C	A0A1D1XHA3tr=Replication protein A DNA-binding subunit Anthurium amnicola	sp_v3.0_unigene19342	isotig42242	AT2G06510.1	replication protein A 1A	-0.299361	0.0133928
pp_134820_243	pp_134820	243	-	A	A8E1V8tr=Chalcone synthase Pinus pinaster (Maritime pine)	sp_v3.0_unigene34676	unigene21730	AT5G13930.1	Chalcone and stilbene synthase family protein	-0.298684	0.00291293
pp_134774_350	pp_134774	350	+	A	A4ZDL6sp=Antifungal protein ginkbilobin-2 Ginkgo biloba (Ginkgo) (Maidenhair tree)	sp_v3.0_unigene34027	isotig13941	#N/A	#N/A	-0.298484	0.00332672
pp_100366_249	pp_100366	249	+	A	---NA---	sp_v3.0_unigene33603	unigene33603	#N/A	#N/A	-0.298362	0.00393849
pp_134771_441	pp_134771	441	?	C	A4ZDL6sp=Antifungal protein ginkbilobin-2 Ginkgo biloba (Ginkgo) (Maidenhair tree)	sp_v3.0_unigene35452	unigene35452	#N/A	#N/A	-0.298332	0.00968381
pp_199937_493	pp_199937	493	-	A	Q676U0tr=Disease resistance protein Pinus sylvestris (Scots pine)	sp_v3.0_unigene30686	isotig01574	AT4G02170.1	cotton fiber protein	-0.298325	5.4998e-10
pp_67822_1297	pp_67822	1297	-	T	A9NWR1sp=Elongation factor 1-alpha Picea sitchensis (Sitka spruce) (Pinus sitchensis)	sp_v3.0_unigene21427	unigene21427	AT1G07920.1	GTP binding Elongation factor Tu family protein	-0.29816	0.0204193
pp_134772_813	pp_134772	813	?	A	A4ZDL6sp=Antifungal protein ginkbilobin-2 Ginkgo biloba (Ginkgo) (Maidenhair tree)	sp_v3.0_unigene34027	isotig13941	#N/A	#N/A	-0.297864	4.79343e-10
pp_68474_619	pp_68474	619	+	A	K8FDV3sp=Glutamine synthetase Pinus pinaster (Maritime pine)	sp_v3.0_unigene10503	unigene10503	AT5G37600.1	hypothetical protein	-0.297717	0.0182224
pp_67823_1297	pp_67823	1297	-	T	A9NWR1sp=Elongation factor 1-alpha Picea sitchensis (Sitka spruce) (Pinus sitchensis)	sp_v3.0_unigene21427	unigene21427	AT1G07920.1	GTP binding Elongation factor Tu family protein	-0.297713	0.000610095
pp_245193_47	pp_245193	47	-	A	A0A077EMG8tr=Putative auxin-repressed protein Pinus massoniana	sp_v3.0_unigene17237	isotig13858	AT1G28330.1	dormancy-associated protein-like 1	-0.297475	0.0107786
pp_178074_1073	pp_178074	1073	-	T	A0A0C9S489tr=TSA: Wollemia nobilis Ref_Wollemi_Transcript_25702_1101 transcribed RNA sequence Wollemia nobilis	sp_v3.0_unigene34145	unigene34145	AT4G00680.1	actin depolymerizing factor 8	-0.297418	0.000397058
pp_173296_711	pp_173296	711	?	A	Q8RVJ0tr=Putative translation factor Pinus pinaster (Maritime pine)	sp_v3.0_unigene17134	unigene143647	AT1G54290.1	Translation initiation factor SUI1 family protein	-0.297193	0.017892
pp_189002_653	pp_189002	653	+	T	---NA---	sp_v3.0_unigene29570	unigene29570	#N/A	#N/A	-0.296893	0.00690876
pp_178074_1627	pp_178074	1627	-	T	A0A0C9S489tr=TSA: Wollemia nobilis Ref_Wollemi_Transcript_25702_1101 transcribed RNA sequence Wollemia nobilis	sp_v3.0_unigene34145	unigene34145	AT4G00680.1	actin depolymerizing factor 8	-0.296295	0.00989877
pp_212084_1305	pp_212084	1305	-	T	Q9SPI7tr=Actin Picea rubens (Red spruce) (Picea australis)	sp_v3.0_unigene18113	unigene18113	AT5G09810.1	actin 7	-0.296239	0.0026589
pp_134772_796	pp_134772	796	?	G	A4ZDL6sp=Antifungal protein ginkbilobin-2 Ginkgo biloba (Ginkgo) (Maidenhair tree)	sp_v3.0_unigene34027	isotig13941	#N/A	#N/A	-0.296128	1.40696e-05
pp_65927_967	pp_65927	967	-	G	Q6J163sp=Auxin-induced protein 5NG4 Pinus taeda (Loblolly pine)	sp_v3.0_unigene17417	isotig111042	AT1G75500.1	Walls Are Thin 1	-0.296088	0.0137413
pp_194247_1262	pp_194247	1262	-	T	A9SME1sp=Thiamine thiazole synthase 2, chloroplastic Physcomitrella patens subsp. patens (Moss)	sp_v3.0_unigene390	unigene390	AT5G54770.1	thiazole biosynthetic enzyme%2C chloroplast (ARA6) (THI1) (THI4)	-0.295922	0.00802355
pp_200149_380	pp_200149	380	-	A	---NA---	sp_v3.0_unigene104	unigene4420	#N/A	#N/A	-0.295834	0.0188552
pp_92107_1323	pp_92107	1323	-	C	A9NYY0sp=S-adenosylmethionine synthase 2 Picea sitchensis (Sitka spruce) (Pinus sitchensis)	sp_v3.0_unigene17443	unigene882	AT3G17390.1	S-adenosylmethionine synthetase family protein	-0.295532	0.0111252
pp_152554_840	pp_152554	840	-	T	G8C847sp=S-adenosylmethionine decarboxylase proenzyme Pinus sylvestris (Scots pine)	sp_v3.0_unigene17208	isotig11152	AT3G02470.1	S-adenosylmethionine decarboxylase	-0.295467	0.0248203
pp_212084_837	pp_212084	837	-	A	Q9SPI7tr=Actin Picea rubens (Red spruce) (Picea australis)	sp_v3.0_unigene18113	unigene18113	AT5G09810.1	actin 7	-0.29458	0.0100809
pp_163612_1215	pp_163612	1215	+	C	A9NNZ4tr=Putative uncharacterized protein Picea sitchensis (Sitka spruce) (Pinus sitchensis)	sp_v3.0_unigene38053	unigene38053	AT4G23400.1	plasma membrane intrinsic protein 1%3B5	-0.294345	0.00030107
pp_147689_1529	pp_147689	1529	+	T	A0A0C9S926tr=TSA: Wollemia nobilis Ref_Wollemi_Transcript_2277_1285 transcribed RNA sequence Wollemia nobilis	sp_v3.0_unigene2765	unigene2765	AT1G67430.1	Ribosomal protein L22p/L17e family protein	-0.293794	0.00937437
pp_67823_917	pp_67823	917	-	T	A9NWR1sp=Elongation factor 1-alpha Picea sitchensis (Sitka spruce) (Pinus sitchensis)	sp_v3.0_unigene21427	unigene21427	AT1G07920.1	GTP binding Elongation factor Tu family protein	-0.293217	0.000137423
pp_134774_351	pp_134774	351	+	T	A4ZDL6sp=Antifungal protein ginkbilobin-2 Ginkgo biloba (Ginkgo) (Maidenhair tree)	sp_v3.0_unigene34027	isotig13941	#N/A	#N/A	-0.293169	0.00166442
pp_186374_1008	pp_186374	1008	-	A	Q84L42tr=Putative histone H1 Pinus pinaster (Maritime pine)	sp_v3.0_unigene1486	isotig18161	AT2G18050.1	histone H1-3	-0.292873	0.0235253
pp_201987_1381	pp_201987	1381	-	T	EnsemblPlants:Si021922m} Setaria italica (Foxtail millet) (Panicum italicum)	sp_v3.0_unigene2295	isotig13211	AT4G39660.1	alanine:glyoxylate aminotransferase 2	-0.292732	0.0309909
pp_134820_299	pp_134820	299	-	A	A8E1V8tr=Chalcone synthase Pinus pinaster (Maritime pine)	sp_v3.0_unigene34676	unigene21730	AT5G13930.1	Chalcone and stilbene synthase family protein	-0.292704	0.0233045
pp_72505_279	pp_72505	279	-	A	Q9ZRX0sp=Translationally-controlled tumor protein homolog Pseudotsuga menziesii (Douglas-fir) (Abies menziesii)	sp_v3.0_unigene20693	isotig03932	AT3G05540.1	Methionine sulfoxide reductase (MSS4-like) family protein	-0.292503	0.00486215
pp_134771_107	pp_134771	107	?	T	A4ZDL6sp=Antifungal protein ginkbilobin-2 Ginkgo biloba (Ginkgo) (Maidenhair tree)	sp_v3.0_unigene35452	unigene35452	#N/A	#N/A	-0.292446	0.00326982
pp_78491_429	pp_78491	429	+	A	A9U1Y5tr=Predicted protein Physcomitrella patens subsp. patens (Moss)	sp_v3.0_unigene10344	unigene10344	AT4G25740.1	RNA binding Plectin/S10 domain-containing protein	-0.291959	0.0104162
pp_134771_199	pp_134771	199	?	T	A4ZDL6sp=Antifungal protein ginkbilobin-2 Ginkgo biloba (Ginkgo) (Maidenhair tree)	sp_v3.0_unigene35452	unigene35452	#N/A	#N/A	-0.291654	0.0090909
pp_120534_964	pp_120534	964	+	A	C0PR90tr=Putative uncharacterized protein Picea sitchensis (Sitka spruce) (Pinus sitchensis)	sp_v3.0_unigene17093	unigene17093	AT3G54820.1	plasma membrane intrinsic protein 2%3B5	-0.291529	0.00897095
pp_178074_1074	pp_178074	1074	-	T	A0A0C9S489tr=TSA: Wollemia nobilis Ref_Wollemi_Transcript_25702_1101 transcribed RNA sequence Wollemia nobilis	sp_v3.0_unigene34145	unigene34145	AT4G00680.1	actin depolymerizing factor 8	-0.291234	0.00152491
pp_144915_503	pp_144915	503	-	A	A0A0C9RGG8tr=TSA: Wollemia nobilis Ref_Wollemi_Transcript_28271_2814 transcribed RNA sequence Wollemia nobilis	sp_v3.0_unigene17494	isotig13575	AT5G17920.1	Cobalamin-independent synthase family protein	-0.291209	0.00189924
pp_194665_849	pp_194665	849	-	T	A0A0C9RPR8tr=TSA: Wollemia nobilis Ref_Wollemi_Transcript_28540_751 transcribed RNA sequence Wollemia nobilis	sp_v3.0_unigene17926	unigene17926	AT5G24510.1	60S acidic ribosomal protein family	-0.290769	0.0203092
pp_181496_348	pp_181496	348	-	T	A0A0C9S8C3tr=TSA: Wollemia nobilis Ref_Wollemi_Transcript_11674_952 transcribed RNA sequence Wollemia nobilis	sp_v3.0_unigene17386	unigene17386	AT1G20693.1	high mobility group B2	-0.290562	0.0293963
pp_100366_136	pp_100366	136	+	A	---NA---	sp_v3.0_unigene33603	unigene33603	#N/A	#N/A	-0.290132	0.00255609
pp_199937_1343	pp_199937	1343	-	C	Q676U0tr=Disease resistance protein Pinus sylvestris (Scots pine)	sp_v3.0_unigene30686	isotig01574	AT4G02170.1	cotton fiber protein	-0.289677	0.000633333
pp_134772_815	pp_134772	815	?	G	A4ZDL6sp=Antifungal protein ginkbilobin-2 Ginkgo biloba (Ginkgo) (Maidenhair tree)	sp_v3.0_unigene34027	isotig13941	#N/A	#N/A	-0.289617	2.95596e-08
pp_199937_639	pp_199937	639	-	T	Q676U0tr=Disease resistance protein Pinus sylvestris (Scots pine)	sp_v3.0_unigene30686	isotig01574	AT4G02170.1	cotton fiber protein	-0.289321	5.9537e-08
pp_212084_1619	pp_212084	1619	-	C	Q9SPI7tr=Actin Picea rubens (Red spruce) (Picea australis)	sp_v3.0_unigene18113	unigene18113	AT5G09810.1	actin 7	-0.288544	0.0174507
pp_245193_234	pp_245193	234	-	T	A0A077EMG8tr=Putative auxin-repressed protein Pinus massoniana	sp_v3.0_unigene17237	isotig13858	AT1G28330.1	dormancy-associated protein-like 1	-0.288114	0.0103269
pp_134772_788	pp_134772	788	?	A	A4ZDL6sp=Antifungal protein ginkbilobin-2 Ginkgo biloba (Ginkgo) (Maidenhair tree)	sp_v3.0_unigene34027	isotig13941	#N/A	#N/A	-0.287976	1.92976e-06
pp_67823_919	pp_67823	919	-	A	A9NWR1sp=Elongation factor 1-alpha Picea sitchensis (Sitka spruce) (Pinus sitchensis)	sp_v3.0_unigene21427	unigene21427	AT1G07920.1	GTP binding Elongation factor Tu family protein	-0.287631	0.000112016
pp_163612_1330	pp_163612	1330	+	G	A9NNZ4tr=Putative uncharacterized protein Picea sitchensis (Sitka spruce) (Pinus sitchensis)	sp_v3.0_unigene38053	unigene38053	AT4G23400.1	plasma membrane intrinsic protein 1%3B5	-0.287464	0.00748552
pp_163610_407	pp_163610	407	+	G	V5NQQ0tr=Aquaporin Pinus massoniana	sp_v3.0_unigene126701	unigene126701	AT4G00430.1	plasma membrane intrinsic protein 1%3B4	-0.287462	0.00118893
pp_58112_79	pp_58112	79	-	T	---NA---	sp_v3.0_unigene22486	isotig07446	#N/A	#N/A	-0.287432	0.00808463
pp_245193_836	pp_245193	836	-	G	A0A077EMG8tr=Putative auxin-repressed protein Pinus massoniana	sp_v3.0_unigene17237	isotig13858	AT1G28330.1	dormancy-associated protein-like 1	-0.286857	0.020165
pp_68474_913	pp_68474	913	+	G	K8FDV3sp=Glutamine synthetase Pinus pinaster (Maritime pine)	sp_v3.0_unigene10503	unigene10503	AT5G37600.1	hypothetical protein	-0.28682	0.000847581
pp_73187_490	pp_73187	490	+	A	P51823sp=ADP-ribosylation factor 2 Oryza sativa subsp. japonica (Rice)	sp_v3.0_unigene34335	unigene34335	AT3G62290.1	ADP-ribosylation factor A1E	-0.286651	0.0122429
pp_227308_2149	pp_227308	2149	+	G	A0A0C9S3K8sp=Plasma membrane ATPase Wollemia nobilis	sp_v3.0_unigene1063	unigene1063	AT4G30190.1	H[+]-ATPase 2	-0.286467	0.00519778
pp_200922_125	pp_200922	125	-	G	A9NKZ6tr=Putative uncharacterized protein Picea sitchensis (Sitka spruce) (Pinus sitchensis)	sp_v3.0_unigene126660	isotig08726	AT5G19140.1	aluminum induced protein with YGL and LRDR motifs	-0.286458	0.0214805
pp_124914_482	pp_124914	482	-	T	A0A0A7LUB6tr=60S ribosomal protein L3 Albuca bracteata (False sea onion) (Ornithogalum longebracteatum)	sp_v3.0_unigene17236	isotig00605	AT1G43170.1	ribosomal protein 1	-0.286345	0.0133943
pp_188583_788	pp_188583	788	+	C	M5WRW6tr=Uncharacterized protein Prunus persica (Peach) (Amygdalus persica)	sp_v3.0_unigene17318	unigene40477	#N/A	#N/A	-0.28629	0.00543534
pp_66604_723	pp_66604	723	+	T	P25818sp=Aquaporin TIP1-1 Arabidopsis thaliana (Mouse-ear cress)	sp_v3.0_unigene17154	unigene17154	AT2G36830.1	gamma tonoplast intrinsic protein	-0.286236	0.0276632
pp_198317_862	pp_198317	862	+	T	A9P087tr=Putative uncharacterized protein Picea sitchensis (Sitka spruce) (Pinus sitchensis)	sp_v3.0_unigene29415	isotig03092	#N/A	#N/A	-0.28615	0.000536091
pp_134772_679	pp_134772	679	?	G	A4ZDL6sp=Antifungal protein ginkbilobin-2 Ginkgo biloba (Ginkgo) (Maidenhair tree)	sp_v3.0_unigene34027	isotig13941	#N/A	#N/A	-0.285666	0.000562662
pp_67823_966	pp_67823	966	-	G	A9NWR1sp=Elongation factor 1-alpha Picea sitchensis (Sitka spruce) (Pinus sitchensis)	sp_v3.0_unigene21427	unigene21427	AT1G07920.1	GTP binding Elongation factor Tu family protein	-0.285512	0.0149897
pp_98622_679	pp_98622	679	+	G	A0A0B0NMF4tr=Programmed cell death 4 Gossypium arboreum (Tree cotton) (Gossypium nanking)	sp_v3.0_unigene29735	isotig15999	#N/A	#N/A	-0.285329	0.0239367
pp_117807_384	pp_117807	384	+	T	G9B4E9tr=Class I chitinase Pinus contorta (Shore pine) (Lodgepole pine)	sp_v3.0_unigene29478	isotig52008	AT2G43590.1	Chitinase family protein	-0.285089	0.00705795
pp_134758_1216	pp_134758	1216	+	A	Q9LLZ6tr=Proline-rich protein Pinus taeda (Loblolly pine)	sp_v3.0_unigene17005	unigene17005	AT1G62500.1	Bifunctional inhibitor/lipid-transfer protein/seed storage 2S albumin superfamily protein	-0.284934	0.0117416
pp_243174_854	pp_243174	854	-	G	U5TRI1sp=Eukaryotic translation initiation factor 5A Pinus contorta (Shore pine) (Lodgepole pine)	sp_v3.0_unigene17355	PUT-10013	AT1G13950.1	eukaryotic elongation factor 5A-1	-0.284926	0.00979021
pp_58112_82	pp_58112	82	-	C	---NA---	sp_v3.0_unigene22486	isotig07446	#N/A	#N/A	-0.284735	0.00494657
pp_72515_1043	pp_72515	1043	-	G	Q9ZRX0sp=Translationally-controlled tumor protein homolog Pseudotsuga menziesii (Douglas-fir) (Abies menziesii)	sp_v3.0_unigene20693	isotig03932	AT3G05540.1	Methionine sulfoxide reductase (MSS4-like) family protein	-0.28469	0.0174282
pp_191864_528	pp_191864	528	-	C	A0A199W7S4tr=Universal stress protein A-like protein Ananas comosus (Pineapple) (Ananas ananas)	sp_v3.0_unigene17066	unigene17066	AT3G03270.2	Adenine nucleotide alpha hydrolases-like superfamily protein	-0.284668	0.0248963
pp_144931_620	pp_144931	620	-	G	A4FT68tr=Putative glycine-rich arabinogalactan protein 3 Pinus pinaster (Maritime pine)	sp_v3.0_unigene29557	isotig65295	#N/A	#N/A	-0.284495	0.0173005
pp_58006_499	pp_58006	499	-	A	PubMed:18943919} Pinus monticola (Western white pine) (Strobus monticola)	sp_v3.0_unigene29673	unigene29673	#N/A	#N/A	-0.284306	0.00822183
pp_207941_572	pp_207941	572	+	G	---NA---	sp_v3.0_unigene20726	unigene20726	AT1G67910.1	hypothetical protein	-0.28398	0.011081
pp_120534_660	pp_120534	660	+	G	C0PR90tr=Putative uncharacterized protein Picea sitchensis (Sitka spruce) (Pinus sitchensis)	sp_v3.0_unigene17093	unigene17093	AT3G54820.1	plasma membrane intrinsic protein 2%3B5	-0.283948	0.00351128
pp_212084_1616	pp_212084	1616	-	C	Q9SPI7tr=Actin Picea rubens (Red spruce) (Picea australis)	sp_v3.0_unigene18113	unigene18113	AT5G09810.1	actin 7	-0.283934	0.0135038
pp_212084_1622	pp_212084	1622	-	A	Q9SPI7tr=Actin Picea rubens (Red spruce) (Picea australis)	sp_v3.0_unigene18113	unigene18113	AT5G09810.1	actin 7	-0.283315	0.0293936
pp_68474_1701	pp_68474	1701	+	T	K8FDV3sp=Glutamine synthetase Pinus pinaster (Maritime pine)	sp_v3.0_unigene10503	unigene10503	AT5G37600.1	hypothetical protein	-0.282931	0.0106582
pp_117807_786	pp_117807	786	+	G	G9B4E9tr=Class I chitinase Pinus contorta (Shore pine) (Lodgepole pine)	sp_v3.0_unigene29478	isotig52008	AT2G43590.1	Chitinase family protein	-0.282757	0.00289589
pp_235191_165	pp_235191	165	+	G	I3XMK6tr=Caffeoyl-CoA-O-methyltransferase Pinus pinaster (Maritime pine)	sp_v3.0_unigene15787	unigene15787	AT4G34050.1	S-adenosyl-L-methionine-dependent methyltransferases superfamily protein	-0.282553	0.011988
pp_58112_83	pp_58112	83	-	G	---NA---	sp_v3.0_unigene22486	isotig07446	#N/A	#N/A	-0.282343	0.00837119
pp_145075_206	pp_145075	206	-	G	A0A0V0I3V8tr=Putative ovule protein Solanum chacoense (Chaco potato)	sp_v3.0_unigene210100	PUT-4912	#N/A	#N/A	-0.280949	0.012458
pp_108496_1129	pp_108496	1129	-	T	Q71H73sp=Histone H3.3 Vitis vinifera (Grape)	sp_v3.0_unigene1183	unigene1183	AT4G40030.2	Histone superfamily protein	-0.27935	0.0237828
pp_199671_570	pp_199671	570	-	C	Q8LFH7sp=60S ribosomal protein L37-1 Arabidopsis thaliana (Mouse-ear cress)	sp_v3.0_unigene35456	isotig02769	AT1G15250.1	Zinc-binding ribosomal protein family protein	-0.279345	0.0238453
pp_134772_352	pp_134772	352	?	A	A4ZDL6sp=Antifungal protein ginkbilobin-2 Ginkgo biloba (Ginkgo) (Maidenhair tree)	sp_v3.0_unigene34027	isotig13941	#N/A	#N/A	-0.27927	3.56945e-11
pp_221461_1272	pp_221461	1272	-	T	A9NVC5tr=Putative uncharacterized protein Picea sitchensis (Sitka spruce) (Pinus sitchensis)	sp_v3.0_unigene20608	isotig08312	AT5G60790.1	ABC transporter family protein	-0.27909	0.016968
pp_209534_369	pp_209534	369	-	T	A9NUY8sp=Catalase Picea sitchensis (Sitka spruce) (Pinus sitchensis)	sp_v3.0_unigene23356	isotig11537	AT1G20620.1	catalase 3	-0.278993	0.00730335
pp_209534_368	pp_209534	368	-	A	A9NUY8sp=Catalase Picea sitchensis (Sitka spruce) (Pinus sitchensis)	sp_v3.0_unigene23356	isotig11537	AT1G20620.1	catalase 3	-0.27895	0.0115868
pp_67823_918	pp_67823	918	-	A	A9NWR1sp=Elongation factor 1-alpha Picea sitchensis (Sitka spruce) (Pinus sitchensis)	sp_v3.0_unigene21427	unigene21427	AT1G07920.1	GTP binding Elongation factor Tu family protein	-0.278949	7.06553e-05
pp_72505_277	pp_72505	277	-	A	Q9ZRX0sp=Translationally-controlled tumor protein homolog Pseudotsuga menziesii (Douglas-fir) (Abies menziesii)	sp_v3.0_unigene20693	isotig03932	AT3G05540.1	Methionine sulfoxide reductase (MSS4-like) family protein	-0.278525	0.00925282
pp_178074_1632	pp_178074	1632	-	C	A0A0C9S489tr=TSA: Wollemia nobilis Ref_Wollemi_Transcript_25702_1101 transcribed RNA sequence Wollemia nobilis	sp_v3.0_unigene34145	unigene34145	AT4G00680.1	actin depolymerizing factor 8	-0.27845	0.0025436
pp_199937_1151	pp_199937	1151	-	G	Q676U0tr=Disease resistance protein Pinus sylvestris (Scots pine)	sp_v3.0_unigene30686	isotig01574	AT4G02170.1	cotton fiber protein	-0.278383	0.00301273
pp_178074_1076	pp_178074	1076	-	T	A0A0C9S489tr=TSA: Wollemia nobilis Ref_Wollemi_Transcript_25702_1101 transcribed RNA sequence Wollemia nobilis	sp_v3.0_unigene34145	unigene34145	AT4G00680.1	actin depolymerizing factor 8	-0.278256	0.00330572
pp_79723_1323	pp_79723	1323	+	G	A9NU27tr=Putative uncharacterized protein Picea sitchensis (Sitka spruce) (Pinus sitchensis)	sp_v3.0_unigene16977	unigene16977	AT5G25610.1	BURP domain-containing protein	-0.277898	0.0190808
pp_58112_80	pp_58112	80	-	C	---NA---	sp_v3.0_unigene22486	isotig07446	#N/A	#N/A	-0.277804	0.00866253
pp_134772_324	pp_134772	324	?	A	A4ZDL6sp=Antifungal protein ginkbilobin-2 Ginkgo biloba (Ginkgo) (Maidenhair tree)	sp_v3.0_unigene34027	isotig13941	#N/A	#N/A	-0.276763	2.89206e-05
pp_109023_889	pp_109023	889	+	G	A0A061E8D8tr=Ribosomal protein L18e/L15 superfamily protein Theobroma cacao (Cacao) (Cocoa)	sp_v3.0_unigene16965	unigene16965	AT1G70600.1	Ribosomal protein L18e/L15 superfamily protein	-0.276603	0.00858838
pp_117807_787	pp_117807	787	+	G	G9B4E9tr=Class I chitinase Pinus contorta (Shore pine) (Lodgepole pine)	sp_v3.0_unigene29478	isotig52008	AT2G43590.1	Chitinase family protein	-0.276286	0.00574067
pp_117765_150	pp_117765	150	-	C	A0A0D6QR66tr=Uncharacterized protein Araucaria cunninghamii (Hoop pine) (Moreton Bay pine)	sp_v3.0_unigene46004	isotig26679	AT4G28670.1	cysteine-rich RECEPTOR-like kinase%2C putative (DUF26)	-0.275208	0.0103331
pp_152323_657	pp_152323	657	-	G	A9NQ02tr=Putative uncharacterized protein Picea sitchensis (Sitka spruce) (Pinus sitchensis)	sp_v3.0_unigene46475	unigene18217	AT3G43810.1	calmodulin 7	-0.275124	0.0240632
pp_155709_541	pp_155709	541	+	C	Q41951sp=Aquaporin TIP2-1 Arabidopsis thaliana (Mouse-ear cress)	sp_v3.0_unigene17336	PUT-3916004	AT3G16240.1	delta tonoplast integral protein	-0.275075	0.000124255
pp_225711_1398	pp_225711	1398	-	C	A0A0C9QTP7tr=TSA: Wollemia nobilis Ref_Wollemi_Transcript_10235_1472 transcribed RNA sequence Wollemia nobilis	sp_v3.0_unigene17341	unigene17341	AT1G05850.1	Chitinase family protein	-0.274801	0.00824496
pp_68474_887	pp_68474	887	+	T	K8FDV3sp=Glutamine synthetase Pinus pinaster (Maritime pine)	sp_v3.0_unigene10503	unigene10503	AT5G37600.1	hypothetical protein	-0.274707	0.0191213
pp_165560_1716	pp_165560	1716	+	C	A0A0C9S6F1tr=TSA: Wollemia nobilis Ref_Wollemi_Transcript_15057_2802 transcribed RNA sequence Wollemia nobilis	sp_v3.0_unigene8175	unigene8175	AT4G24690.1	ubiquitin-associated (UBA)/TS-N domain-containing protein / octicosapeptide/Phox/Bemp1 (PB1) domain-containing protein	-0.274452	0.0154048
pp_136341_2021	pp_136341	2021	-	A	A9NPE3tr=Putative uncharacterized protein Picea sitchensis (Sitka spruce) (Pinus sitchensis)	sp_v3.0_unigene21361	isotig49409	AT2G16850.1	plasma membrane intrinsic protein 2%3B8	-0.273626	0.00742031
pp_72505_281	pp_72505	281	-	A	Q9ZRX0sp=Translationally-controlled tumor protein homolog Pseudotsuga menziesii (Douglas-fir) (Abies menziesii)	sp_v3.0_unigene20693	isotig03932	AT3G05540.1	Methionine sulfoxide reductase (MSS4-like) family protein	-0.27313	0.0107028
pp_199937_607	pp_199937	607	-	G	Q676U0tr=Disease resistance protein Pinus sylvestris (Scots pine)	sp_v3.0_unigene30686	isotig01574	AT4G02170.1	cotton fiber protein	-0.272322	5.1582e-06
pp_203258_670	pp_203258	670	-	T	W9RHT8tr=Zinc finger A20 and AN1 domain-containing stress-associated protein 8 Morus notabilis	sp_v3.0_unigene1105	isotig32612	AT1G51200.1	A20/AN1-like zinc finger family protein	-0.27208	0.0138795
pp_194247_1261	pp_194247	1261	-	G	A9SME1sp=Thiamine thiazole synthase 2, chloroplastic Physcomitrella patens subsp. patens (Moss)	sp_v3.0_unigene390	unigene390	AT5G54770.1	thiazole biosynthetic enzyme%2C chloroplast (ARA6) (THI1) (THI4)	-0.271969	0.00680756
pp_212196_909	pp_212196	909	-	C	A0A0C9S1K7tr=TSA: Wollemia nobilis Ref_Wollemi_Transcript_25216_1617 transcribed RNA sequence Wollemia nobilis	sp_v3.0_unigene2954	unigene2954	AT5G19760.1	Mitochondrial substrate carrier family protein	-0.271837	0.0174984
pp_212084_836	pp_212084	836	-	A	Q9SPI7tr=Actin Picea rubens (Red spruce) (Picea australis)	sp_v3.0_unigene18113	unigene18113	AT5G09810.1	actin 7	-0.271734	0.0212822
pp_174498_1042	pp_174498	1042	+	A	A0A0C9S4A3tr=TSA: Wollemia nobilis Ref_Wollemi_Transcript_25546_915 transcribed RNA sequence Wollemia nobilis	sp_v3.0_unigene29549	unigene29549	AT3G08890.1	hypothetical protein (Protein of unknown function%2C DUF538)	-0.271413	0.00678243
pp_153045_1221	pp_153045	1221	+	G	A0A0K0M6X6tr=BSU2 Pinus tabuliformis (Chinese pine) (Pinus leucosperma)	sp_v3.0_unigene17163	unigene17163	AT1G24735.1	S-adenosyl-L-methionine-dependent methyltransferases superfamily protein	-0.27085	0.000134654
pp_134771_235	pp_134771	235	?	G	A4ZDL6sp=Antifungal protein ginkbilobin-2 Ginkgo biloba (Ginkgo) (Maidenhair tree)	sp_v3.0_unigene35452	unigene35452	#N/A	#N/A	-0.270793	0.00329556
pp_58006_714	pp_58006	714	-	T	PubMed:18943919} Pinus monticola (Western white pine) (Strobus monticola)	sp_v3.0_unigene29673	unigene29673	#N/A	#N/A	-0.270662	0.018988
pp_199937_605	pp_199937	605	-	C	Q676U0tr=Disease resistance protein Pinus sylvestris (Scots pine)	sp_v3.0_unigene30686	isotig01574	AT4G02170.1	cotton fiber protein	-0.270418	0.000715531
pp_134774_372	pp_134774	372	+	G	A4ZDL6sp=Antifungal protein ginkbilobin-2 Ginkgo biloba (Ginkgo) (Maidenhair tree)	sp_v3.0_unigene34027	isotig13941	#N/A	#N/A	-0.270186	0.00636158
pp_225253_926	pp_225253	926	-	G	Q1XG58tr=Putative elongation factor Cryptomeria japonica (Japanese cedar) (Cupressus japonica)	sp_v3.0_unigene29456	unigene29456	AT1G30230.1	translation elongation factor EF1B/ribosomal protein S6 family protein	-0.269982	0.00706282
pp_134758_1237	pp_134758	1237	+	T	Q9LLZ6tr=Proline-rich protein Pinus taeda (Loblolly pine)	sp_v3.0_unigene17005	unigene17005	AT1G62500.1	Bifunctional inhibitor/lipid-transfer protein/seed storage 2S albumin superfamily protein	-0.269309	0.00503036
pp_189002_528	pp_189002	528	+	C	---NA---	sp_v3.0_unigene29570	unigene29570	#N/A	#N/A	-0.269142	0.0130745
pp_166621_1161	pp_166621	1161	-	A	Q94JN2sp=Profilin Ananas comosus (Pineapple) (Ananas ananas)	sp_v3.0_unigene29644	unigene29644	AT5G56600.1	profilin	-0.269005	0.0441488
pp_212084_1614	pp_212084	1614	-	C	Q9SPI7tr=Actin Picea rubens (Red spruce) (Picea australis)	sp_v3.0_unigene18113	unigene18113	AT5G09810.1	actin 7	-0.268875	0.00925839
pp_120530_957	pp_120530	957	-	T	O49921tr=PaMip-2 Picea abies (Norway spruce) (Picea excelsa)	sp_v3.0_unigene21408	unigene21408	AT4G35100.1	plasma membrane intrinsic protein 3	-0.268254	0.00969554
pp_207994_460	pp_207994	460	+	C	EnsemblPlants:Si007612m} Setaria italica (Foxtail millet) (Panicum italicum)	sp_v3.0_unigene21430	unigene21430	AT5G55620.1	hypothetical protein	-0.268142	9.26729e-05
pp_58112_66	pp_58112	66	-	G	---NA---	sp_v3.0_unigene22486	isotig07446	#N/A	#N/A	-0.268026	0.0198648
pp_194247_1196	pp_194247	1196	-	G	A9SME1sp=Thiamine thiazole synthase 2, chloroplastic Physcomitrella patens subsp. patens (Moss)	sp_v3.0_unigene390	unigene390	AT5G54770.1	thiazole biosynthetic enzyme%2C chloroplast (ARA6) (THI1) (THI4)	-0.267959	0.0193541
pp_67821_1169	pp_67821	1169	-	G	A9NWR1sp=Elongation factor 1-alpha Picea sitchensis (Sitka spruce) (Pinus sitchensis)	sp_v3.0_unigene21427	unigene21427	AT1G07920.1	GTP binding Elongation factor Tu family protein	-0.267841	0.0234196
pp_152554_1468	pp_152554	1468	-	A	G8C847sp=S-adenosylmethionine decarboxylase proenzyme Pinus sylvestris (Scots pine)	sp_v3.0_unigene17208	isotig11152	AT3G02470.1	S-adenosylmethionine decarboxylase	-0.267778	0.0111846
pp_215568_247	pp_215568	247	+	A	P29516sp=Tubulin beta-8 chain Arabidopsis thaliana (Mouse-ear cress)	sp_v3.0_unigene21410	isotig46720	AT5G23860.1	tubulin beta 8	-0.267545	0.02493
pp_66319_507	pp_66319	507	+	T	---NA---	sp_v3.0_unigene17075	unigene17075	#N/A	#N/A	-0.266503	0.00654482
pp_98623_721	pp_98623	721	+	G	A0A0B0NMF4tr=Programmed cell death 4 Gossypium arboreum (Tree cotton) (Gossypium nanking)	sp_v3.0_unigene29735	isotig15999	#N/A	#N/A	-0.265924	0.0157916
pp_164176_840	pp_164176	840	-	A	B7FGG7tr=Maternal effect embryo arrest protein, putative Medicago truncatula (Barrel medic) (Medicago tribuloides)	sp_v3.0_unigene16932	unigene174	AT4G37300.1	maternal effect embryo arrest 59	-0.265166	0.0308588
pp_184161_503	pp_184161	503	+	A	A9NLH4tr=Putative uncharacterized protein Picea sitchensis (Sitka spruce) (Pinus sitchensis)	sp_v3.0_unigene27360	isotig04072	AT1G19530.1	DNA polymerase epsilon catalytic subunit A	-0.26513	0.0215524
pp_72505_244	pp_72505	244	-	T	Q9ZRX0sp=Translationally-controlled tumor protein homolog Pseudotsuga menziesii (Douglas-fir) (Abies menziesii)	sp_v3.0_unigene20693	isotig03932	AT3G05540.1	Methionine sulfoxide reductase (MSS4-like) family protein	-0.263948	0.021131
pp_108445_1046	pp_108445	1046	+	A	O22429tr=Calcium binding protein Pinus taeda (Loblolly pine)	sp_v3.0_unigene20892	PUT-3316000	AT1G24620.1	EF hand calcium-binding protein family	-0.263671	0.000372752
pp_152552_533	pp_152552	533	-	A	G8C847sp=S-adenosylmethionine decarboxylase proenzyme Pinus sylvestris (Scots pine)	sp_v3.0_unigene17208	isotig11152	AT3G02470.1	S-adenosylmethionine decarboxylase	-0.263392	0.0122134
pp_178074_1075	pp_178074	1075	-	A	A0A0C9S489tr=TSA: Wollemia nobilis Ref_Wollemi_Transcript_25702_1101 transcribed RNA sequence Wollemia nobilis	sp_v3.0_unigene34145	unigene34145	AT4G00680.1	actin depolymerizing factor 8	-0.262879	0.00996481
pp_201987_1346	pp_201987	1346	-	A	EnsemblPlants:Si021922m} Setaria italica (Foxtail millet) (Panicum italicum)	sp_v3.0_unigene2295	isotig13211	AT4G39660.1	alanine:glyoxylate aminotransferase 2	-0.262854	0.00195295
pp_178074_1673	pp_178074	1673	-	G	A0A0C9S489tr=TSA: Wollemia nobilis Ref_Wollemi_Transcript_25702_1101 transcribed RNA sequence Wollemia nobilis	sp_v3.0_unigene34145	unigene34145	AT4G00680.1	actin depolymerizing factor 8	-0.262807	0.00502675
pp_163612_1214	pp_163612	1214	+	G	A9NNZ4tr=Putative uncharacterized protein Picea sitchensis (Sitka spruce) (Pinus sitchensis)	sp_v3.0_unigene38053	unigene38053	AT4G23400.1	plasma membrane intrinsic protein 1%3B5	-0.262798	0.000279697
pp_129585_1605	pp_129585	1605	+	G	A0A0C9S9Q7tr=TSA: Wollemia nobilis Ref_Wollemi_Transcript_7033_2031 transcribed RNA sequence Wollemia nobilis	sp_v3.0_unigene17433	unigene17433	AT1G62290.1	Saposin-like aspartyl protease family protein	-0.262542	0.00181491
pp_163612_1216	pp_163612	1216	+	C	A9NNZ4tr=Putative uncharacterized protein Picea sitchensis (Sitka spruce) (Pinus sitchensis)	sp_v3.0_unigene38053	unigene38053	AT4G23400.1	plasma membrane intrinsic protein 1%3B5	-0.262354	0.000333158
pp_194247_1257	pp_194247	1257	-	T	A9SME1sp=Thiamine thiazole synthase 2, chloroplastic Physcomitrella patens subsp. patens (Moss)	sp_v3.0_unigene390	unigene390	AT5G54770.1	thiazole biosynthetic enzyme%2C chloroplast (ARA6) (THI1) (THI4)	-0.26234	0.0042488
pp_199937_532	pp_199937	532	-	T	Q676U0tr=Disease resistance protein Pinus sylvestris (Scots pine)	sp_v3.0_unigene30686	isotig01574	AT4G02170.1	cotton fiber protein	-0.262308	0.000404757
pp_72505_691	pp_72505	691	-	C	Q9ZRX0sp=Translationally-controlled tumor protein homolog Pseudotsuga menziesii (Douglas-fir) (Abies menziesii)	sp_v3.0_unigene20693	isotig03932	AT3G05540.1	Methionine sulfoxide reductase (MSS4-like) family protein	-0.262288	0.00258966
pp_73187_262	pp_73187	262	+	G	P51823sp=ADP-ribosylation factor 2 Oryza sativa subsp. japonica (Rice)	sp_v3.0_unigene34335	unigene34335	AT3G62290.1	ADP-ribosylation factor A1E	-0.262261	0.00365604
pp_227308_3154	pp_227308	3154	+	T	A0A0C9S3K8sp=Plasma membrane ATPase Wollemia nobilis	sp_v3.0_unigene1063	unigene1063	AT4G30190.1	H[+]-ATPase 2	-0.262213	0.0154797
pp_67823_1169	pp_67823	1169	-	G	A9NWR1sp=Elongation factor 1-alpha Picea sitchensis (Sitka spruce) (Pinus sitchensis)	sp_v3.0_unigene21427	unigene21427	AT1G07920.1	GTP binding Elongation factor Tu family protein	-0.262177	2.63495e-06
pp_94288_490	pp_94288	490	-	C	EnsemblPlants:Si021434m} Setaria italica (Foxtail millet) (Panicum italicum)	sp_v3.0_unigene370	unigene370	AT3G12580.1	heat shock protein 70	-0.261318	0.0166045
pp_134771_269	pp_134771	269	?	T	A4ZDL6sp=Antifungal protein ginkbilobin-2 Ginkgo biloba (Ginkgo) (Maidenhair tree)	sp_v3.0_unigene35452	unigene35452	#N/A	#N/A	-0.261154	0.00170061
pp_245193_731	pp_245193	731	-	C	A0A077EMG8tr=Putative auxin-repressed protein Pinus massoniana	sp_v3.0_unigene17237	isotig13858	AT1G28330.1	dormancy-associated protein-like 1	-0.260741	0.0175963
pp_194247_1255	pp_194247	1255	-	A	A9SME1sp=Thiamine thiazole synthase 2, chloroplastic Physcomitrella patens subsp. patens (Moss)	sp_v3.0_unigene390	unigene390	AT5G54770.1	thiazole biosynthetic enzyme%2C chloroplast (ARA6) (THI1) (THI4)	-0.260365	0.00660424
pp_134771_247	pp_134771	247	?	G	A4ZDL6sp=Antifungal protein ginkbilobin-2 Ginkgo biloba (Ginkgo) (Maidenhair tree)	sp_v3.0_unigene35452	unigene35452	#N/A	#N/A	-0.259946	0.0121727
pp_163612_1154	pp_163612	1154	+	G	A9NNZ4tr=Putative uncharacterized protein Picea sitchensis (Sitka spruce) (Pinus sitchensis)	sp_v3.0_unigene38053	unigene38053	AT4G23400.1	plasma membrane intrinsic protein 1%3B5	-0.259849	0.0115956
pp_79642_447	pp_79642	447	-	A	A4L7R7sp=Defensin-1 Pinus sylvestris (Scots pine)	sp_v3.0_unigene127146	unigene127146	AT2G02120.1	Scorpion toxin-like knottin superfamily protein	-0.259734	0.0214522
pp_152554_1292	pp_152554	1292	-	G	G8C847sp=S-adenosylmethionine decarboxylase proenzyme Pinus sylvestris (Scots pine)	sp_v3.0_unigene17208	isotig11152	AT3G02470.1	S-adenosylmethionine decarboxylase	-0.258799	0.0193919
pp_207994_462	pp_207994	462	+	C	EnsemblPlants:Si007612m} Setaria italica (Foxtail millet) (Panicum italicum)	sp_v3.0_unigene21430	unigene21430	AT5G55620.1	hypothetical protein	-0.258745	0.00181106
pp_108259_562	pp_108259	562	?	C	A0A0B0PTI2tr=Putative non-specific lipid-transfer 2 Gossypium arboreum (Tree cotton) (Gossypium nanking)	sp_v3.0_unigene30304	isotig06711	AT3G53980.1	Bifunctional inhibitor/lipid-transfer protein/seed storage 2S albumin superfamily protein	-0.258419	0.00375393
pp_189002_527	pp_189002	527	+	G	---NA---	sp_v3.0_unigene29570	unigene29570	#N/A	#N/A	-0.258371	0.000538167
pp_134771_234	pp_134771	234	?	T	A4ZDL6sp=Antifungal protein ginkbilobin-2 Ginkgo biloba (Ginkgo) (Maidenhair tree)	sp_v3.0_unigene35452	unigene35452	#N/A	#N/A	-0.25828	0.000147761
pp_92107_1738	pp_92107	1738	-	T	A9NYY0sp=S-adenosylmethionine synthase 2 Picea sitchensis (Sitka spruce) (Pinus sitchensis)	sp_v3.0_unigene17443	unigene882	AT3G17390.1	S-adenosylmethionine synthetase family protein	-0.258075	0.00632676
pp_134820_244	pp_134820	244	-	A	A8E1V8tr=Chalcone synthase Pinus pinaster (Maritime pine)	sp_v3.0_unigene34676	unigene21730	AT5G13930.1	Chalcone and stilbene synthase family protein	-0.257905	0.00679883
pp_202980_1044	pp_202980	1044	+	T	A9P1N7tr=Putative uncharacterized protein Picea sitchensis (Sitka spruce) (Pinus sitchensis)	sp_v3.0_unigene265	unigene265	AT1G48630.1	receptor for activated C kinase 1B	-0.25753	0.00608298
pp_210565_516	pp_210565	516	-	G	A9NKS7tr=Putative uncharacterized protein Picea sitchensis (Sitka spruce) (Pinus sitchensis)	sp_v3.0_unigene17115	isotig32782	AT4G39090.1	Papain family cysteine protease	-0.257226	0.0304884
pp_212084_849	pp_212084	849	-	T	Q9SPI7tr=Actin Picea rubens (Red spruce) (Picea australis)	sp_v3.0_unigene18113	unigene18113	AT5G09810.1	actin 7	-0.257055	0.0147077
pp_197369_729	pp_197369	729	-	C	A9NS25sp=Hexosyltransferase Picea sitchensis (Sitka spruce) (Pinus sitchensis)	sp_v3.0_unigene16911	isotig05291	AT2G47180.1	galactinol synthase 1	-0.257039	0.00909129
pp_181110_1096	pp_181110	1096	-	C	A0A061F0C3tr=Germin-like protein subfamily 1 member 18 Theobroma cacao (Cacao) (Cocoa)	sp_v3.0_unigene22026	unigene30325	AT1G09560.1	germin-like protein 5	-0.256761	0.0084059
pp_225711_1406	pp_225711	1406	-	G	A0A0C9QTP7tr=TSA: Wollemia nobilis Ref_Wollemi_Transcript_10235_1472 transcribed RNA sequence Wollemia nobilis	sp_v3.0_unigene17341	unigene17341	AT1G05850.1	Chitinase family protein	-0.256434	0.0111245
pp_207994_461	pp_207994	461	+	C	EnsemblPlants:Si007612m} Setaria italica (Foxtail millet) (Panicum italicum)	sp_v3.0_unigene21430	unigene21430	AT5G55620.1	hypothetical protein	-0.255899	0.000474409
pp_212196_911	pp_212196	911	-	T	A0A0C9S1K7tr=TSA: Wollemia nobilis Ref_Wollemi_Transcript_25216_1617 transcribed RNA sequence Wollemia nobilis	sp_v3.0_unigene2954	unigene2954	AT5G19760.1	Mitochondrial substrate carrier family protein	-0.255733	0.00858166
pp_79634_376	pp_79634	376	-	C	A4L7R7sp=Defensin-1 Pinus sylvestris (Scots pine)	sp_v3.0_unigene35374	unigene35374	AT2G02130.1	low-molecular-weight cysteine-rich 68	-0.255714	6.95217e-05
pp_123492_350	pp_123492	350	-	C	A9NPI2tr=Putative uncharacterized protein Picea sitchensis (Sitka spruce) (Pinus sitchensis)	sp_v3.0_unigene11406	isotig53640	AT5G43830.1	aluminum induced protein with YGL and LRDR motifs	-0.255052	0.0121375
pp_236058_160	pp_236058	160	+	C	---NA---	sp_v3.0_unigene29668	unigene29668	AT3G25960.1	Pyruvate kinase family protein	-0.255011	0.0253535
pp_198127_1066	pp_198127	1066	-	A	A3AXI1tr=Uncharacterized protein Oryza sativa subsp. japonica (Rice)	sp_v3.0_unigene15208	unigene15208	AT5G55850.3	RPM1-interacting protein 4 (RIN4) family protein	-0.254663	0.0109163
pp_236058_161	pp_236058	161	+	A	---NA---	sp_v3.0_unigene29668	unigene29668	AT3G25960.1	Pyruvate kinase family protein	-0.254333	0.0253604
pp_245193_48	pp_245193	48	-	A	A0A077EMG8tr=Putative auxin-repressed protein Pinus massoniana	sp_v3.0_unigene17237	isotig13858	AT1G28330.1	dormancy-associated protein-like 1	-0.254058	0.0153353
pp_201987_1714	pp_201987	1714	-	C	EnsemblPlants:Si021922m} Setaria italica (Foxtail millet) (Panicum italicum)	sp_v3.0_unigene2295	isotig13211	AT4G39660.1	alanine:glyoxylate aminotransferase 2	-0.253702	0.0218177
pp_100366_128	pp_100366	128	+	T	---NA---	sp_v3.0_unigene33603	unigene33603	#N/A	#N/A	-0.253676	0.00287691
pp_66319_590	pp_66319	590	+	A	---NA---	sp_v3.0_unigene17075	unigene17075	#N/A	#N/A	-0.253599	0.000987728
pp_200207_1464	pp_200207	1464	-	G	Q9LLZ6tr=Proline-rich protein Pinus taeda (Loblolly pine)	sp_v3.0_unigene34752	isotig41813	AT1G62500.1	Bifunctional inhibitor/lipid-transfer protein/seed storage 2S albumin superfamily protein	-0.253331	0.00422192
pp_134771_267	pp_134771	267	?	G	A4ZDL6sp=Antifungal protein ginkbilobin-2 Ginkgo biloba (Ginkgo) (Maidenhair tree)	sp_v3.0_unigene35452	unigene35452	#N/A	#N/A	-0.253169	0.000813194
pp_234361_759	pp_234361	759	+	G	Q9S7E4sp=Formate dehydrogenase, chloroplastic/mitochondrial Arabidopsis thaliana (Mouse-ear cress)	sp_v3.0_unigene27054	isotig29756	AT5G14780.1	formate dehydrogenase	-0.252351	0.0153827
pp_172834_300	pp_172834	300	-	G	A0A0C9S6P7tr=TSA: Wollemia nobilis Ref_Wollemi_Transcript_14472_1488 transcribed RNA sequence Wollemia nobilis	sp_v3.0_unigene30356	isotig26311	AT1G60710.1	NAD(P)-linked oxidoreductase superfamily protein	-0.252249	0.0160668
pp_100366_127	pp_100366	127	+	A	---NA---	sp_v3.0_unigene33603	unigene33603	#N/A	#N/A	-0.251578	0.00843294
pp_72515_329	pp_72515	329	-	T	Q9ZRX0sp=Translationally-controlled tumor protein homolog Pseudotsuga menziesii (Douglas-fir) (Abies menziesii)	sp_v3.0_unigene20693	isotig03932	AT3G05540.1	Methionine sulfoxide reductase (MSS4-like) family protein	-0.251075	0.000189038
pp_134774_535	pp_134774	535	+	C	A4ZDL6sp=Antifungal protein ginkbilobin-2 Ginkgo biloba (Ginkgo) (Maidenhair tree)	sp_v3.0_unigene34027	isotig13941	#N/A	#N/A	-0.251058	0.000804902
pp_134772_797	pp_134772	797	?	G	A4ZDL6sp=Antifungal protein ginkbilobin-2 Ginkgo biloba (Ginkgo) (Maidenhair tree)	sp_v3.0_unigene34027	isotig13941	#N/A	#N/A	-0.250785	2.11296e-06
pp_245193_381	pp_245193	381	-	G	A0A077EMG8tr=Putative auxin-repressed protein Pinus massoniana	sp_v3.0_unigene17237	isotig13858	AT1G28330.1	dormancy-associated protein-like 1	-0.250784	0.0101491
pp_194247_1245	pp_194247	1245	-	G	A9SME1sp=Thiamine thiazole synthase 2, chloroplastic Physcomitrella patens subsp. patens (Moss)	sp_v3.0_unigene390	unigene390	AT5G54770.1	thiazole biosynthetic enzyme%2C chloroplast (ARA6) (THI1) (THI4)	-0.250634	0.00600349
pp_245193_538	pp_245193	538	-	C	A0A077EMG8tr=Putative auxin-repressed protein Pinus massoniana	sp_v3.0_unigene17237	isotig13858	AT1G28330.1	dormancy-associated protein-like 1	-0.250593	0.0179192
pp_212196_912	pp_212196	912	-	A	A0A0C9S1K7tr=TSA: Wollemia nobilis Ref_Wollemi_Transcript_25216_1617 transcribed RNA sequence Wollemia nobilis	sp_v3.0_unigene2954	unigene2954	AT5G19760.1	Mitochondrial substrate carrier family protein	-0.250011	0.00884806
pp_137198_319	pp_137198	319	+	A	A9NVE3tr=Putative uncharacterized protein Picea sitchensis (Sitka spruce) (Pinus sitchensis)	sp_v3.0_unigene16543	unigene16543	AT5G42800.1	dihydroflavonol 4-reductase	-0.249767	0.0125101
pp_144839_1221	pp_144839	1221	-	C	A6N837sp=Sucrose synthase Pinus taeda (Loblolly pine)	sp_v3.0_unigene98717	isotig42369	AT4G02280.1	sucrose synthase 3	-0.249463	0.0344491
pp_72811_1994	pp_72811	1994	+	G	A0A0C9RRY5tr=TSA: Wollemia nobilis Ref_Wollemi_Transcript_16095_1334 transcribed RNA sequence Wollemia nobilis	sp_v3.0_unigene7916	unigene7916	AT5G21090.1	Leucine-rich repeat (LRR) family protein	-0.249187	0.028845
pp_134772_326	pp_134772	326	?	A	A4ZDL6sp=Antifungal protein ginkbilobin-2 Ginkgo biloba (Ginkgo) (Maidenhair tree)	sp_v3.0_unigene34027	isotig13941	#N/A	#N/A	-0.248432	5.49558e-08
pp_199937_1002	pp_199937	1002	-	C	Q676U0tr=Disease resistance protein Pinus sylvestris (Scots pine)	sp_v3.0_unigene30686	isotig01574	AT4G02170.1	cotton fiber protein	-0.247687	0.000242718
pp_134772_349	pp_134772	349	?	A	A4ZDL6sp=Antifungal protein ginkbilobin-2 Ginkgo biloba (Ginkgo) (Maidenhair tree)	sp_v3.0_unigene34027	isotig13941	#N/A	#N/A	-0.247468	0.000658824
pp_68474_914	pp_68474	914	+	C	K8FDV3sp=Glutamine synthetase Pinus pinaster (Maritime pine)	sp_v3.0_unigene10503	unigene10503	AT5G37600.1	hypothetical protein	-0.246195	3.2176e-06
pp_68474_843	pp_68474	843	+	T	K8FDV3sp=Glutamine synthetase Pinus pinaster (Maritime pine)	sp_v3.0_unigene10503	unigene10503	AT5G37600.1	hypothetical protein	-0.246131	0.00485588
pp_65927_863	pp_65927	863	-	T	Q6J163sp=Auxin-induced protein 5NG4 Pinus taeda (Loblolly pine)	sp_v3.0_unigene17417	isotig111042	AT1G75500.1	Walls Are Thin 1	-0.245488	0.0233493
pp_163814_822	pp_163814	822	+	T	A0A0E0M8I0tr=Uncharacterized protein Oryza punctata (Red rice)	sp_v3.0_unigene44394	isotig55881	AT1G04480.1	Ribosomal protein L14p/L23e family protein	-0.244518	0.00986679
pp_66319_261	pp_66319	261	+	C	---NA---	sp_v3.0_unigene17075	unigene17075	#N/A	#N/A	-0.24446	0.014865
pp_207994_459	pp_207994	459	+	A	EnsemblPlants:Si007612m} Setaria italica (Foxtail millet) (Panicum italicum)	sp_v3.0_unigene21430	unigene21430	AT5G55620.1	hypothetical protein	-0.244272	0.000328544
pp_134774_347	pp_134774	347	+	T	A4ZDL6sp=Antifungal protein ginkbilobin-2 Ginkgo biloba (Ginkgo) (Maidenhair tree)	sp_v3.0_unigene34027	isotig13941	#N/A	#N/A	-0.244149	0.0061348
pp_199937_501	pp_199937	501	-	T	Q676U0tr=Disease resistance protein Pinus sylvestris (Scots pine)	sp_v3.0_unigene30686	isotig01574	AT4G02170.1	cotton fiber protein	-0.244053	0.0033197
pp_201987_1345	pp_201987	1345	-	A	EnsemblPlants:Si021922m} Setaria italica (Foxtail millet) (Panicum italicum)	sp_v3.0_unigene2295	isotig13211	AT4G39660.1	alanine:glyoxylate aminotransferase 2	-0.244041	0.0101361
pp_79725_1068	pp_79725	1068	+	T	A9NU27tr=Putative uncharacterized protein Picea sitchensis (Sitka spruce) (Pinus sitchensis)	sp_v3.0_unigene16977	unigene16977	AT5G25610.1	BURP domain-containing protein	-0.243915	0.016489
pp_247496_1020	pp_247496	1020	-	T	A0A0C9S273tr=TSA: Wollemia nobilis Ref_Wollemi_Transcript_21711_990 transcribed RNA sequence Wollemia nobilis	sp_v3.0_unigene334	unigene334	AT2G19730.1	Ribosomal L28e protein family	-0.243827	0.0239766
pp_155149_1067	pp_155149	1067	-	G	W9QW90tr=Ubiquitin-conjugating enzyme E2-17 kDa Morus notabilis	sp_v3.0_unigene41259	unigene41259	AT1G64230.1	ubiquitin-conjugating enzyme 28	-0.243762	0.00897614
pp_72505_692	pp_72505	692	-	G	Q9ZRX0sp=Translationally-controlled tumor protein homolog Pseudotsuga menziesii (Douglas-fir) (Abies menziesii)	sp_v3.0_unigene20693	isotig03932	AT3G05540.1	Methionine sulfoxide reductase (MSS4-like) family protein	-0.243555	0.00824043
pp_203258_372	pp_203258	372	-	T	W9RHT8tr=Zinc finger A20 and AN1 domain-containing stress-associated protein 8 Morus notabilis	sp_v3.0_unigene1105	isotig32612	AT1G51200.1	A20/AN1-like zinc finger family protein	-0.243155	0.0136364
pp_66254_4238	pp_66254	4238	-	G	A0A1D1XHA3tr=Replication protein A DNA-binding subunit Anthurium amnicola	sp_v3.0_unigene19342	isotig42242	AT2G06510.1	replication protein A 1A	-0.242902	0.0241313
pp_72515_331	pp_72515	331	-	T	Q9ZRX0sp=Translationally-controlled tumor protein homolog Pseudotsuga menziesii (Douglas-fir) (Abies menziesii)	sp_v3.0_unigene20693	isotig03932	AT3G05540.1	Methionine sulfoxide reductase (MSS4-like) family protein	-0.242321	0.0106816
pp_178074_1415	pp_178074	1415	-	A	A0A0C9S489tr=TSA: Wollemia nobilis Ref_Wollemi_Transcript_25702_1101 transcribed RNA sequence Wollemia nobilis	sp_v3.0_unigene34145	unigene34145	AT4G00680.1	actin depolymerizing factor 8	-0.242312	0.0159043
pp_68474_1913	pp_68474	1913	+	T	K8FDV3sp=Glutamine synthetase Pinus pinaster (Maritime pine)	sp_v3.0_unigene10503	unigene10503	AT5G37600.1	hypothetical protein	-0.242223	0.0225803
pp_79642_407	pp_79642	407	-	A	A4L7R7sp=Defensin-1 Pinus sylvestris (Scots pine)	sp_v3.0_unigene127146	unigene127146	AT2G02120.1	Scorpion toxin-like knottin superfamily protein	-0.24219	0.00630635
pp_203258_616	pp_203258	616	-	A	W9RHT8tr=Zinc finger A20 and AN1 domain-containing stress-associated protein 8 Morus notabilis	sp_v3.0_unigene1105	isotig32612	AT1G51200.1	A20/AN1-like zinc finger family protein	-0.242003	0.00753255
pp_155149_1050	pp_155149	1050	-	C	W9QW90tr=Ubiquitin-conjugating enzyme E2-17 kDa Morus notabilis	sp_v3.0_unigene41259	unigene41259	AT1G64230.1	ubiquitin-conjugating enzyme 28	-0.241783	0.00044913
pp_188023_524	pp_188023	524	-	G	Isoform2 of Elicitor-responsive protein 1 OS=Oryza sativa subsp. japonica GN=ERG1	sp_v3.0_unigene29651	isotig33214	AT1G63220.1	Calcium-dependent lipid-binding (CaLB domain) family protein	-0.241242	0.0243964
pp_66319_512	pp_66319	512	+	T	---NA---	sp_v3.0_unigene17075	unigene17075	#N/A	#N/A	-0.240226	0.000299838
pp_152323_658	pp_152323	658	-	T	A9NQ02tr=Putative uncharacterized protein Picea sitchensis (Sitka spruce) (Pinus sitchensis)	sp_v3.0_unigene46475	unigene18217	AT3G43810.1	calmodulin 7	-0.239945	0.0244568
pp_199937_626	pp_199937	626	-	A	Q676U0tr=Disease resistance protein Pinus sylvestris (Scots pine)	sp_v3.0_unigene30686	isotig01574	AT4G02170.1	cotton fiber protein	-0.238748	2.01412e-08
pp_65927_873	pp_65927	873	-	T	Q6J163sp=Auxin-induced protein 5NG4 Pinus taeda (Loblolly pine)	sp_v3.0_unigene17417	isotig111042	AT1G75500.1	Walls Are Thin 1	-0.238675	0.0201415
pp_108445_1290	pp_108445	1290	+	T	O22429tr=Calcium binding protein Pinus taeda (Loblolly pine)	sp_v3.0_unigene20892	PUT-3316000	AT1G24620.1	EF hand calcium-binding protein family	-0.238562	0.00296274
pp_155709_648	pp_155709	648	+	T	Q41951sp=Aquaporin TIP2-1 Arabidopsis thaliana (Mouse-ear cress)	sp_v3.0_unigene17336	PUT-3916004	AT3G16240.1	delta tonoplast integral protein	-0.237998	0.0102674
pp_79642_174	pp_79642	174	-	T	A4L7R7sp=Defensin-1 Pinus sylvestris (Scots pine)	sp_v3.0_unigene127146	unigene127146	AT2G02120.1	Scorpion toxin-like knottin superfamily protein	-0.23744	0.00330512
pp_155149_1130	pp_155149	1130	-	A	W9QW90tr=Ubiquitin-conjugating enzyme E2-17 kDa Morus notabilis	sp_v3.0_unigene41259	unigene41259	AT1G64230.1	ubiquitin-conjugating enzyme 28	-0.237039	0.00894775
pp_199937_1100	pp_199937	1100	-	A	Q676U0tr=Disease resistance protein Pinus sylvestris (Scots pine)	sp_v3.0_unigene30686	isotig01574	AT4G02170.1	cotton fiber protein	-0.236723	5.56349e-05
pp_217050_592	pp_217050	592	-	C	A0A176VW85tr=Uncharacterized protein Marchantia polymorpha subsp. polymorpha	sp_v3.0_unigene38662	isotig56593	AT3G05950.1	RmlC-like cupins superfamily protein	-0.236485	0.0117922
pp_134772_787	pp_134772	787	?	A	A4ZDL6sp=Antifungal protein ginkbilobin-2 Ginkgo biloba (Ginkgo) (Maidenhair tree)	sp_v3.0_unigene34027	isotig13941	#N/A	#N/A	-0.236311	0.000619352
pp_199937_1339	pp_199937	1339	-	C	Q676U0tr=Disease resistance protein Pinus sylvestris (Scots pine)	sp_v3.0_unigene30686	isotig01574	AT4G02170.1	cotton fiber protein	-0.236121	0.00012204
pp_199937_500	pp_199937	500	-	A	Q676U0tr=Disease resistance protein Pinus sylvestris (Scots pine)	sp_v3.0_unigene30686	isotig01574	AT4G02170.1	cotton fiber protein	-0.236111	0.0102082
pp_128608_359	pp_128608	359	-	G	---NA---	sp_v3.0_unigene639	unigene639	#N/A	#N/A	-0.235946	0.0098187
pp_197369_576	pp_197369	576	-	A	A9NS25sp=Hexosyltransferase Picea sitchensis (Sitka spruce) (Pinus sitchensis)	sp_v3.0_unigene16911	isotig05291	AT2G47180.1	galactinol synthase 1	-0.235307	0.0255055
pp_165560_1717	pp_165560	1717	+	C	A0A0C9S6F1tr=TSA: Wollemia nobilis Ref_Wollemi_Transcript_15057_2802 transcribed RNA sequence Wollemia nobilis	sp_v3.0_unigene8175	unigene8175	AT4G24690.1	ubiquitin-associated (UBA)/TS-N domain-containing protein / octicosapeptide/Phox/Bemp1 (PB1) domain-containing protein	-0.234966	0.0144098
pp_188694_79	pp_188694	79	?	A	---NA---	sp_v3.0_unigene1114	isotig15101	#N/A	#N/A	-0.234894	0.0340143
pp_212084_850	pp_212084	850	-	A	Q9SPI7tr=Actin Picea rubens (Red spruce) (Picea australis)	sp_v3.0_unigene18113	unigene18113	AT5G09810.1	actin 7	-0.234805	0.00400545
pp_104613_93	pp_104613	93	-	G	A9P083tr=Putative uncharacterized protein Picea sitchensis (Sitka spruce) (Pinus sitchensis)	sp_v3.0_unigene21588	isotig10166	#N/A	#N/A	-0.23472	0.0107585
pp_68475_1387	pp_68475	1387	+	C	K8FDV3sp=Glutamine synthetase Pinus pinaster (Maritime pine)	sp_v3.0_unigene10503	isotig47399	AT5G37600.1	hypothetical protein	-0.234719	0.0235191
pp_112193_351	pp_112193	351	+	G	A0A0C9S4T9tr=TSA: Wollemia nobilis Ref_Wollemi_Transcript_22350_939 transcribed RNA sequence Wollemia nobilis	sp_v3.0_unigene4290	unigene4290	AT1G11530.1	C-terminal cysteine residue is changed to a serine 1	-0.234565	0.00610711
pp_100366_235	pp_100366	235	+	T	---NA---	sp_v3.0_unigene33603	unigene33603	#N/A	#N/A	-0.234249	0.0113671
pp_72505_499	pp_72505	499	-	A	Q9ZRX0sp=Translationally-controlled tumor protein homolog Pseudotsuga menziesii (Douglas-fir) (Abies menziesii)	sp_v3.0_unigene20693	isotig03932	AT3G05540.1	Methionine sulfoxide reductase (MSS4-like) family protein	-0.234125	0.0127101
pp_136341_1393	pp_136341	1393	-	G	A9NPE3tr=Putative uncharacterized protein Picea sitchensis (Sitka spruce) (Pinus sitchensis)	sp_v3.0_unigene21361	isotig49409	AT2G16850.1	plasma membrane intrinsic protein 2%3B8	-0.234088	0.0159223
pp_212084_1522	pp_212084	1522	-	A	Q9SPI7tr=Actin Picea rubens (Red spruce) (Picea australis)	sp_v3.0_unigene18113	unigene18113	AT5G09810.1	actin 7	-0.234031	0.000553793
pp_79634_377	pp_79634	377	-	G	A4L7R7sp=Defensin-1 Pinus sylvestris (Scots pine)	sp_v3.0_unigene35374	unigene35374	AT2G02130.1	low-molecular-weight cysteine-rich 68	-0.233829	0.000273229
pp_198184_829	pp_198184	829	-	C	P24422sp=Probable aquaporin TIP-type RB7-18C Nicotiana tabacum (Common tobacco)	sp_v3.0_unigene24410	isotig52696	AT3G16240.1	delta tonoplast integral protein	-0.23365	0.0113505
pp_128608_526	pp_128608	526	-	G	---NA---	sp_v3.0_unigene639	unigene639	#N/A	#N/A	-0.233586	0.0097175
pp_168745_531	pp_168745	531	-	T	B8LPA0sp=Peroxidase Picea sitchensis (Sitka spruce) (Pinus sitchensis)	sp_v3.0_unigene10404	isotig20045	AT5G66390.1	Peroxidase superfamily protein	-0.233519	0.00877982
pp_199937_1098	pp_199937	1098	-	C	Q676U0tr=Disease resistance protein Pinus sylvestris (Scots pine)	sp_v3.0_unigene30686	isotig01574	AT4G02170.1	cotton fiber protein	-0.233391	0.00037925
pp_199937_491	pp_199937	491	-	T	Q676U0tr=Disease resistance protein Pinus sylvestris (Scots pine)	sp_v3.0_unigene30686	isotig01574	AT4G02170.1	cotton fiber protein	-0.233356	0.000193062
pp_73187_352	pp_73187	352	+	A	P51823sp=ADP-ribosylation factor 2 Oryza sativa subsp. japonica (Rice)	sp_v3.0_unigene34335	unigene34335	AT3G62290.1	ADP-ribosylation factor A1E	-0.232883	0.00198738
pp_79719_1397	pp_79719	1397	+	G	C0PSN2tr=Putative uncharacterized protein Picea sitchensis (Sitka spruce) (Pinus sitchensis)	sp_v3.0_unigene26968	unigene26968	AT5G25610.1	BURP domain-containing protein	-0.232554	0.0100267
pp_68474_1707	pp_68474	1707	+	G	K8FDV3sp=Glutamine synthetase Pinus pinaster (Maritime pine)	sp_v3.0_unigene10503	unigene10503	AT5G37600.1	hypothetical protein	-0.232538	0.00249212
pp_117807_1011	pp_117807	1011	+	G	G9B4E9tr=Class I chitinase Pinus contorta (Shore pine) (Lodgepole pine)	sp_v3.0_unigene29478	isotig52008	AT2G43590.1	Chitinase family protein	-0.232109	0.0122911
pp_225253_925	pp_225253	925	-	G	Q1XG58tr=Putative elongation factor Cryptomeria japonica (Japanese cedar) (Cupressus japonica)	sp_v3.0_unigene29456	unigene29456	AT1G30230.1	translation elongation factor EF1B/ribosomal protein S6 family protein	-0.231693	0.00719097
pp_79639_407	pp_79639	407	-	A	A4L7R7sp=Defensin-1 Pinus sylvestris (Scots pine)	sp_v3.0_unigene127146	unigene127146	AT2G02120.1	Scorpion toxin-like knottin superfamily protein	-0.231248	0.0102315
pp_178074_1631	pp_178074	1631	-	G	A0A0C9S489tr=TSA: Wollemia nobilis Ref_Wollemi_Transcript_25702_1101 transcribed RNA sequence Wollemia nobilis	sp_v3.0_unigene34145	unigene34145	AT4G00680.1	actin depolymerizing factor 8	-0.230819	0.010548
pp_245193_64	pp_245193	64	-	G	A0A077EMG8tr=Putative auxin-repressed protein Pinus massoniana	sp_v3.0_unigene17237	isotig13858	AT1G28330.1	dormancy-associated protein-like 1	-0.230316	0.0131637
pp_79642_408	pp_79642	408	-	A	A4L7R7sp=Defensin-1 Pinus sylvestris (Scots pine)	sp_v3.0_unigene127146	unigene127146	AT2G02120.1	Scorpion toxin-like knottin superfamily protein	-0.230071	0.0290481
pp_199671_574	pp_199671	574	-	T	Q8LFH7sp=60S ribosomal protein L37-1 Arabidopsis thaliana (Mouse-ear cress)	sp_v3.0_unigene35456	isotig02769	AT1G15250.1	Zinc-binding ribosomal protein family protein	-0.229925	0.0181596
pp_163612_566	pp_163612	566	+	T	A9NNZ4tr=Putative uncharacterized protein Picea sitchensis (Sitka spruce) (Pinus sitchensis)	sp_v3.0_unigene38053	unigene38053	AT4G23400.1	plasma membrane intrinsic protein 1%3B5	-0.229671	0.0086659
pp_173296_953	pp_173296	953	?	T	Q8RVJ0tr=Putative translation factor Pinus pinaster (Maritime pine)	sp_v3.0_unigene17134	unigene143647	AT1G54290.1	Translation initiation factor SUI1 family protein	-0.229587	0.0169264
pp_66215_1107	pp_66215	1107	+	G	A0A0C9S873tr=TSA: Wollemia nobilis Ref_Wollemi_Transcript_5507_1432 transcribed RNA sequence Wollemia nobilis	sp_v3.0_unigene34163	isotig17215	AT3G15640.1	Rubredoxin-like superfamily protein	-0.229101	0.0193121
pp_201987_1344	pp_201987	1344	-	T	EnsemblPlants:Si021922m} Setaria italica (Foxtail millet) (Panicum italicum)	sp_v3.0_unigene2295	isotig13211	AT4G39660.1	alanine:glyoxylate aminotransferase 2	-0.229089	0.0323275
pp_58112_67	pp_58112	67	-	T	---NA---	sp_v3.0_unigene22486	isotig07446	#N/A	#N/A	-0.228572	0.0186825
pp_203553_3067	pp_203553	3067	+	A	B9SD38tr=Eukaryotic translation elongation factor, putative Ricinus communis (Castor bean)	sp_v3.0_unigene11466	unigene19609	AT1G56070.1	Ribosomal protein S5/Elongation factor G/III/V family protein	-0.227923	0.0129623
pp_164205_765	pp_164205	765	-	C	A0A0D6QRX7sp=Carboxypeptidase Araucaria cunninghamii (Hoop pine) (Moreton Bay pine)	sp_v3.0_unigene21056	unigene21056	AT3G10410.1	SERINE CARBOXYPEPTIDASE-LIKE 49	-0.227641	0.0153056
pp_134772_354	pp_134772	354	?	A	A4ZDL6sp=Antifungal protein ginkbilobin-2 Ginkgo biloba (Ginkgo) (Maidenhair tree)	sp_v3.0_unigene34027	isotig13941	#N/A	#N/A	-0.227425	2.10502e-07
pp_79642_173	pp_79642	173	-	A	A4L7R7sp=Defensin-1 Pinus sylvestris (Scots pine)	sp_v3.0_unigene127146	unigene127146	AT2G02120.1	Scorpion toxin-like knottin superfamily protein	-0.226728	0.000394785
pp_108259_546	pp_108259	546	?	C	A0A0B0PTI2tr=Putative non-specific lipid-transfer 2 Gossypium arboreum (Tree cotton) (Gossypium nanking)	sp_v3.0_unigene30304	isotig06711	AT3G53980.1	Bifunctional inhibitor/lipid-transfer protein/seed storage 2S albumin superfamily protein	-0.226657	1.79381e-05
pp_199937_1103	pp_199937	1103	-	G	Q676U0tr=Disease resistance protein Pinus sylvestris (Scots pine)	sp_v3.0_unigene30686	isotig01574	AT4G02170.1	cotton fiber protein	-0.225929	0.000318139
pp_195691_396	pp_195691	396	-	A	P52777sp=Phenylalanine ammonia-lyase Pinus taeda (Loblolly pine)	sp_v3.0_unigene17298	unigene17298	AT3G53260.1	phenylalanine ammonia-lyase 2	-0.225432	0.0350883
pp_68484_1922	pp_68484	1922	+	A	K8FDV3sp=Glutamine synthetase Pinus pinaster (Maritime pine)	sp_v3.0_unigene10503	isotig47399	AT5G37600.1	hypothetical protein	-0.224172	0.028828
pp_155149_898	pp_155149	898	-	C	W9QW90tr=Ubiquitin-conjugating enzyme E2-17 kDa Morus notabilis	sp_v3.0_unigene41259	unigene41259	AT1G64230.1	ubiquitin-conjugating enzyme 28	-0.2241	0.0116901
pp_66254_4337	pp_66254	4337	-	A	A0A1D1XHA3tr=Replication protein A DNA-binding subunit Anthurium amnicola	sp_v3.0_unigene19342	isotig42242	AT2G06510.1	replication protein A 1A	-0.223081	0.018638
pp_163612_1152	pp_163612	1152	+	A	A9NNZ4tr=Putative uncharacterized protein Picea sitchensis (Sitka spruce) (Pinus sitchensis)	sp_v3.0_unigene38053	unigene38053	AT4G23400.1	plasma membrane intrinsic protein 1%3B5	-0.222907	0.0198115
pp_99710_687	pp_99710	687	+	G	A5HIY2sp=Peptidyl-prolyl cis-trans isomerase Pinus taeda (Loblolly pine)	sp_v3.0_unigene1952	isotig33682	AT2G16600.1	rotamase CYP 3	-0.222562	0.006027
pp_199937_1149	pp_199937	1149	-	T	Q676U0tr=Disease resistance protein Pinus sylvestris (Scots pine)	sp_v3.0_unigene30686	isotig01574	AT4G02170.1	cotton fiber protein	-0.222478	0.0138893
pp_201987_1683	pp_201987	1683	-	G	EnsemblPlants:Si021922m} Setaria italica (Foxtail millet) (Panicum italicum)	sp_v3.0_unigene2295	isotig13211	AT4G39660.1	alanine:glyoxylate aminotransferase 2	-0.222182	0.0124024
pp_153045_1220	pp_153045	1220	+	T	A0A0K0M6X6tr=BSU2 Pinus tabuliformis (Chinese pine) (Pinus leucosperma)	sp_v3.0_unigene17163	unigene17163	AT1G24735.1	S-adenosyl-L-methionine-dependent methyltransferases superfamily protein	-0.222115	0.00835885
pp_134772_798	pp_134772	798	?	G	A4ZDL6sp=Antifungal protein ginkbilobin-2 Ginkgo biloba (Ginkgo) (Maidenhair tree)	sp_v3.0_unigene34027	isotig13941	#N/A	#N/A	-0.222033	0.0077647
pp_145254_561	pp_145254	561	+	C	EnsemblPlants:GLYMA07G03700.1} Glycine max (Soybean) (Glycine hispida)	sp_v3.0_unigene29839	unigene29839	AT1G52720.1	hypothetical protein	-0.22199	0.0180147
pp_68474_915	pp_68474	915	+	T	K8FDV3sp=Glutamine synthetase Pinus pinaster (Maritime pine)	sp_v3.0_unigene10503	unigene10503	AT5G37600.1	hypothetical protein	-0.221838	0.00584163
pp_199937_627	pp_199937	627	-	T	Q676U0tr=Disease resistance protein Pinus sylvestris (Scots pine)	sp_v3.0_unigene30686	isotig01574	AT4G02170.1	cotton fiber protein	-0.221834	3.23625e-07
pp_199937_1309	pp_199937	1309	-	T	Q676U0tr=Disease resistance protein Pinus sylvestris (Scots pine)	sp_v3.0_unigene30686	isotig01574	AT4G02170.1	cotton fiber protein	-0.221726	0.00411012
pp_79634_375	pp_79634	375	-	A	A4L7R7sp=Defensin-1 Pinus sylvestris (Scots pine)	sp_v3.0_unigene35374	unigene35374	AT2G02130.1	low-molecular-weight cysteine-rich 68	-0.221394	0.000554976
pp_199937_1102	pp_199937	1102	-	C	Q676U0tr=Disease resistance protein Pinus sylvestris (Scots pine)	sp_v3.0_unigene30686	isotig01574	AT4G02170.1	cotton fiber protein	-0.221305	0.00023895
pp_134758_812	pp_134758	812	+	G	Q9LLZ6tr=Proline-rich protein Pinus taeda (Loblolly pine)	sp_v3.0_unigene17005	unigene17005	AT1G62500.1	Bifunctional inhibitor/lipid-transfer protein/seed storage 2S albumin superfamily protein	-0.220811	0.0114126
pp_198286_713	pp_198286	713	+	T	A0A0B0N6H6tr=Negative regulator of sporulation MDS3 Gossypium arboreum (Tree cotton) (Gossypium nanking)	sp_v3.0_unigene15723	unigene15723	#N/A	#N/A	-0.220599	0.0228708
pp_207941_1104	pp_207941	1104	+	G	---NA---	sp_v3.0_unigene20726	unigene20726	AT1G67910.1	hypothetical protein	-0.220256	0.0445713
pp_199937_625	pp_199937	625	-	T	Q676U0tr=Disease resistance protein Pinus sylvestris (Scots pine)	sp_v3.0_unigene30686	isotig01574	AT4G02170.1	cotton fiber protein	-0.219947	1.3107e-06
pp_134772_820	pp_134772	820	?	A	A4ZDL6sp=Antifungal protein ginkbilobin-2 Ginkgo biloba (Ginkgo) (Maidenhair tree)	sp_v3.0_unigene34027	isotig13941	#N/A	#N/A	-0.21965	0.000614537
pp_163612_910	pp_163612	910	+	C	A9NNZ4tr=Putative uncharacterized protein Picea sitchensis (Sitka spruce) (Pinus sitchensis)	sp_v3.0_unigene38053	unigene38053	AT4G23400.1	plasma membrane intrinsic protein 1%3B5	-0.219507	0.00694083
pp_134772_758	pp_134772	758	?	C	A4ZDL6sp=Antifungal protein ginkbilobin-2 Ginkgo biloba (Ginkgo) (Maidenhair tree)	sp_v3.0_unigene34027	isotig13941	#N/A	#N/A	-0.219385	0.00105702
pp_234425_196	pp_234425	196	?	C	D3IZ08tr=Thaumatin-like protein L4 Pinus monticola (Western white pine) (Strobus monticola)	sp_v3.0_unigene29681	unigene29681	AT4G11650.1	osmotin 34	-0.219371	0.0198892
pp_209534_367	pp_209534	367	-	T	A9NUY8sp=Catalase Picea sitchensis (Sitka spruce) (Pinus sitchensis)	sp_v3.0_unigene23356	isotig11537	AT1G20620.1	catalase 3	-0.219058	0.0149873
pp_174498_1041	pp_174498	1041	+	A	A0A0C9S4A3tr=TSA: Wollemia nobilis Ref_Wollemi_Transcript_25546_915 transcribed RNA sequence Wollemia nobilis	sp_v3.0_unigene29549	unigene29549	AT3G08890.1	hypothetical protein (Protein of unknown function%2C DUF538)	-0.218909	0.0125706
pp_68475_1969	pp_68475	1969	+	T	K8FDV3sp=Glutamine synthetase Pinus pinaster (Maritime pine)	sp_v3.0_unigene10503	isotig47399	AT5G37600.1	hypothetical protein	-0.218813	0.00760428
pp_116909_300	pp_116909	300	+	A	A9P0B9sp=60S ribosomal protein L18a Picea sitchensis (Sitka spruce) (Pinus sitchensis)	sp_v3.0_unigene1871	unigene1871	AT2G34480.2	Ribosomal protein L18ae/LX family protein	-0.218392	0.00851012
pp_173296_814	pp_173296	814	?	T	Q8RVJ0tr=Putative translation factor Pinus pinaster (Maritime pine)	sp_v3.0_unigene17134	unigene143647	AT1G54290.1	Translation initiation factor SUI1 family protein	-0.218052	0.0236708
pp_85345_652	pp_85345	652	+	T	Q9FNE2sp=Glutaredoxin-C2 Arabidopsis thaliana (Mouse-ear cress)	sp_v3.0_unigene2124	unigene17671	AT5G40370.1	Glutaredoxin family protein	-0.217905	0.0121165
pp_79634_185	pp_79634	185	-	T	A4L7R7sp=Defensin-1 Pinus sylvestris (Scots pine)	sp_v3.0_unigene35374	unigene35374	AT2G02130.1	low-molecular-weight cysteine-rich 68	-0.217839	0.00378548
pp_65927_872	pp_65927	872	-	A	Q6J163sp=Auxin-induced protein 5NG4 Pinus taeda (Loblolly pine)	sp_v3.0_unigene17417	isotig111042	AT1G75500.1	Walls Are Thin 1	-0.217282	0.0174167
pp_67821_1170	pp_67821	1170	-	T	A9NWR1sp=Elongation factor 1-alpha Picea sitchensis (Sitka spruce) (Pinus sitchensis)	sp_v3.0_unigene21427	unigene21427	AT1G07920.1	GTP binding Elongation factor Tu family protein	-0.217251	0.0198492
pp_216532_296	pp_216532	296	+	T	Q40854sp=Metallothionein-like protein EMB30 Picea glauca (White spruce) (Pinus glauca)	sp_v3.0_unigene27355	isotig77605	#N/A	#N/A	-0.216408	0.00236358
pp_104692_488	pp_104692	488	-	T	A0A0B0P8C4tr=60S ribosomal protein L32-1 Gossypium arboreum (Tree cotton) (Gossypium nanking)	sp_v3.0_unigene3722	unigene3722	AT4G18100.1	Ribosomal protein L32e	-0.216156	0.0183144
pp_134772_340	pp_134772	340	?	C	A4ZDL6sp=Antifungal protein ginkbilobin-2 Ginkgo biloba (Ginkgo) (Maidenhair tree)	sp_v3.0_unigene34027	isotig13941	#N/A	#N/A	-0.215371	4.91693e-06
pp_179544_883	pp_179544	883	-	T	Q6RY58tr=Ascorbate peroxidase Pinus pinaster (Maritime pine)	sp_v3.0_unigene31073	unigene31073	AT1G07890.1	ascorbate peroxidase 1	-0.214798	0.0181207
pp_209643_939	pp_209643	939	-	T	A0A199URH5tr=60S ribosomal protein L21-1 Ananas comosus (Pineapple) (Ananas ananas)	sp_v3.0_unigene16586	unigene16586	AT1G57660.1	Translation protein SH3-like family protein	-0.214392	0.018989
pp_188694_595	pp_188694	595	?	A	---NA---	sp_v3.0_unigene1114	isotig15101	#N/A	#N/A	-0.214335	0.0213592
pp_163814_821	pp_163814	821	+	A	A0A0E0M8I0tr=Uncharacterized protein Oryza punctata (Red rice)	sp_v3.0_unigene44394	isotig55881	AT1G04480.1	Ribosomal protein L14p/L23e family protein	-0.214083	0.019547
pp_100366_221	pp_100366	221	+	C	---NA---	sp_v3.0_unigene33603	unigene33603	#N/A	#N/A	-0.213936	0.00474347
pp_73543_629	pp_73543	629	-	T	---NA---	sp_v3.0_unigene17197	unigene17197	#N/A	#N/A	-0.213639	0.0233812
pp_67823_1298	pp_67823	1298	-	G	A9NWR1sp=Elongation factor 1-alpha Picea sitchensis (Sitka spruce) (Pinus sitchensis)	sp_v3.0_unigene21427	unigene21427	AT1G07920.1	GTP binding Elongation factor Tu family protein	-0.213635	0.0116157
pp_215445_675	pp_215445	675	-	G	Isoform2 of Polyubiquitin 14 OS=Arabidopsis thaliana GN=UBQ14	sp_v3.0_unigene16586	unigene16586	AT5G03240.1	polyubiquitin 3	-0.213357	0.00100816
pp_210449_478	pp_210449	478	-	G	A0A0D9YCR9tr=Uncharacterized protein Oryza glumipatula	sp_v3.0_unigene12032	unigene12032	AT4G22220.1	SufE/NifU family protein	-0.21318	0.0154008
pp_153045_1392	pp_153045	1392	+	A	A0A0K0M6X6tr=BSU2 Pinus tabuliformis (Chinese pine) (Pinus leucosperma)	sp_v3.0_unigene17163	unigene17163	AT1G24735.1	S-adenosyl-L-methionine-dependent methyltransferases superfamily protein	-0.213138	0.014962
pp_178074_1630	pp_178074	1630	-	T	A0A0C9S489tr=TSA: Wollemia nobilis Ref_Wollemi_Transcript_25702_1101 transcribed RNA sequence Wollemia nobilis	sp_v3.0_unigene34145	unigene34145	AT4G00680.1	actin depolymerizing factor 8	-0.211817	0.0103625
pp_195691_794	pp_195691	794	-	A	P52777sp=Phenylalanine ammonia-lyase Pinus taeda (Loblolly pine)	sp_v3.0_unigene17298	unigene17298	AT3G53260.1	phenylalanine ammonia-lyase 2	-0.211695	0.0281091
pp_155149_897	pp_155149	897	-	A	W9QW90tr=Ubiquitin-conjugating enzyme E2-17 kDa Morus notabilis	sp_v3.0_unigene41259	unigene41259	AT1G64230.1	ubiquitin-conjugating enzyme 28	-0.21162	0.00999647
pp_199937_503	pp_199937	503	-	T	Q676U0tr=Disease resistance protein Pinus sylvestris (Scots pine)	sp_v3.0_unigene30686	isotig01574	AT4G02170.1	cotton fiber protein	-0.211543	0.0163745
pp_227308_2148	pp_227308	2148	+	T	A0A0C9S3K8sp=Plasma membrane ATPase Wollemia nobilis	sp_v3.0_unigene1063	unigene1063	AT4G30190.1	H[+]-ATPase 2	-0.211534	0.0150197
pp_117765_153	pp_117765	153	-	T	A0A0D6QR66tr=Uncharacterized protein Araucaria cunninghamii (Hoop pine) (Moreton Bay pine)	sp_v3.0_unigene46004	isotig26679	AT4G28670.1	cysteine-rich RECEPTOR-like kinase%2C putative (DUF26)	-0.210681	0.0121884
pp_108445_1291	pp_108445	1291	+	C	O22429tr=Calcium binding protein Pinus taeda (Loblolly pine)	sp_v3.0_unigene20892	PUT-3316000	AT1G24620.1	EF hand calcium-binding protein family	-0.210585	0.0117533
pp_134772_445	pp_134772	445	?	A	A4ZDL6sp=Antifungal protein ginkbilobin-2 Ginkgo biloba (Ginkgo) (Maidenhair tree)	sp_v3.0_unigene34027	isotig13941	#N/A	#N/A	-0.210313	3.15911e-05
pp_188901_1048	pp_188901	1048	+	C	A9NLY4tr=Putative uncharacterized protein Picea sitchensis (Sitka spruce) (Pinus sitchensis)	sp_v3.0_unigene22594	unigene22594	#N/A	#N/A	-0.210239	0.00307635
pp_164176_984	pp_164176	984	-	G	B7FGG7tr=Maternal effect embryo arrest protein, putative Medicago truncatula (Barrel medic) (Medicago tribuloides)	sp_v3.0_unigene16932	unigene174	AT4G37300.1	maternal effect embryo arrest 59	-0.210098	0.00785799
pp_108458_943	pp_108458	943	+	A	O22429tr=Calcium binding protein Pinus taeda (Loblolly pine)	sp_v3.0_unigene17200	unigene17200	AT1G24620.1	EF hand calcium-binding protein family	-0.210055	0.0220658
pp_68474_1802	pp_68474	1802	+	A	K8FDV3sp=Glutamine synthetase Pinus pinaster (Maritime pine)	sp_v3.0_unigene10503	unigene10503	AT5G37600.1	hypothetical protein	-0.210009	0.0252977
pp_188901_367	pp_188901	367	+	G	A9NLY4tr=Putative uncharacterized protein Picea sitchensis (Sitka spruce) (Pinus sitchensis)	sp_v3.0_unigene22594	unigene22594	#N/A	#N/A	-0.209993	0.0224408
pp_134772_485	pp_134772	485	?	A	A4ZDL6sp=Antifungal protein ginkbilobin-2 Ginkgo biloba (Ginkgo) (Maidenhair tree)	sp_v3.0_unigene34027	isotig13941	#N/A	#N/A	-0.209133	0.00224002
pp_199018_281	pp_199018	281	-	T	A0A0C9S4Y4tr=TSA: Wollemia nobilis Ref_Wollemi_Transcript_13557_1011 transcribed RNA sequence Wollemia nobilis	sp_v3.0_unigene205737	isotig26505	#N/A	#N/A	-0.208916	0.0338401
pp_79719_987	pp_79719	987	+	G	C0PSN2tr=Putative uncharacterized protein Picea sitchensis (Sitka spruce) (Pinus sitchensis)	sp_v3.0_unigene26968	unigene26968	AT5G25610.1	BURP domain-containing protein	-0.208844	0.0265811
pp_108259_196	pp_108259	196	?	T	A0A0B0PTI2tr=Putative non-specific lipid-transfer 2 Gossypium arboreum (Tree cotton) (Gossypium nanking)	sp_v3.0_unigene30304	isotig06711	AT3G53980.1	Bifunctional inhibitor/lipid-transfer protein/seed storage 2S albumin superfamily protein	-0.207956	0.0132784
pp_164364_764	pp_164364	764	+	C	X5CY97tr=GA2ox10 Pinus tabuliformis (Chinese pine) (Pinus leucosperma)	sp_v3.0_unigene3660	isotig30374	AT4G22880.1	leucoanthocyanidin dioxygenase	-0.207947	0.0166428
pp_66319_577	pp_66319	577	+	A	---NA---	sp_v3.0_unigene17075	unigene17075	#N/A	#N/A	-0.207864	0.00822759
pp_134772_320	pp_134772	320	?	T	A4ZDL6sp=Antifungal protein ginkbilobin-2 Ginkgo biloba (Ginkgo) (Maidenhair tree)	sp_v3.0_unigene34027	isotig13941	#N/A	#N/A	-0.207821	0.00760315
pp_134772_356	pp_134772	356	?	A	A4ZDL6sp=Antifungal protein ginkbilobin-2 Ginkgo biloba (Ginkgo) (Maidenhair tree)	sp_v3.0_unigene34027	isotig13941	#N/A	#N/A	-0.207788	0.000685517
pp_200922_206	pp_200922	206	-	G	A9NKZ6tr=Putative uncharacterized protein Picea sitchensis (Sitka spruce) (Pinus sitchensis)	sp_v3.0_unigene126660	isotig08726	AT5G19140.1	aluminum induced protein with YGL and LRDR motifs	-0.207158	0.0163222
pp_199937_1099	pp_199937	1099	-	T	Q676U0tr=Disease resistance protein Pinus sylvestris (Scots pine)	sp_v3.0_unigene30686	isotig01574	AT4G02170.1	cotton fiber protein	-0.206954	0.000589363
pp_199018_230	pp_199018	230	-	G	A0A0C9S4Y4tr=TSA: Wollemia nobilis Ref_Wollemi_Transcript_13557_1011 transcribed RNA sequence Wollemia nobilis	sp_v3.0_unigene205737	isotig26505	#N/A	#N/A	-0.206934	0.0048792
pp_61660_462	pp_61660	462	+	C	A9NK21sp=Peptidyl-prolyl cis-trans isomerase Picea sitchensis (Sitka spruce) (Pinus sitchensis)	sp_v3.0_unigene16913	isotig09838	AT2G29960.1	cyclophilin 5	-0.206869	0.0182452
pp_134820_282	pp_134820	282	-	T	A8E1V8tr=Chalcone synthase Pinus pinaster (Maritime pine)	sp_v3.0_unigene34676	unigene21730	AT5G13930.1	Chalcone and stilbene synthase family protein	-0.20672	0.00961158
pp_163612_824	pp_163612	824	+	C	A9NNZ4tr=Putative uncharacterized protein Picea sitchensis (Sitka spruce) (Pinus sitchensis)	sp_v3.0_unigene38053	unigene38053	AT4G23400.1	plasma membrane intrinsic protein 1%3B5	-0.206476	0.0116769
pp_61660_463	pp_61660	463	+	A	A9NK21sp=Peptidyl-prolyl cis-trans isomerase Picea sitchensis (Sitka spruce) (Pinus sitchensis)	sp_v3.0_unigene16913	isotig09838	AT2G29960.1	cyclophilin 5	-0.206309	0.0279078
pp_163610_927	pp_163610	927	+	G	V5NQQ0tr=Aquaporin Pinus massoniana	sp_v3.0_unigene126701	unigene126701	AT4G00430.1	plasma membrane intrinsic protein 1%3B4	-0.205884	0.00983649
pp_134772_312	pp_134772	312	?	A	A4ZDL6sp=Antifungal protein ginkbilobin-2 Ginkgo biloba (Ginkgo) (Maidenhair tree)	sp_v3.0_unigene34027	isotig13941	#N/A	#N/A	-0.20569	0.00478052
pp_135385_1051	pp_135385	1051	-	G	P41127sp=60S ribosomal protein L13-1 Arabidopsis thaliana (Mouse-ear cress)	sp_v3.0_unigene375	unigene375	AT3G49010.1	breast basic conserved 1	-0.205069	0.0354107
pp_108997_165	pp_108997	165	-	G	Q3ZDJ2tr=Metallothionein-like protein class II Picea abies (Norway spruce) (Picea excelsa)	sp_v3.0_unigene17098	unigene127084	#N/A	#N/A	-0.204983	0.00172614
pp_134771_192	pp_134771	192	?	G	A4ZDL6sp=Antifungal protein ginkbilobin-2 Ginkgo biloba (Ginkgo) (Maidenhair tree)	sp_v3.0_unigene35452	unigene35452	#N/A	#N/A	-0.204836	0.00148984
pp_128608_360	pp_128608	360	-	T	---NA---	sp_v3.0_unigene639	unigene639	#N/A	#N/A	-0.204509	0.0164007
pp_83215_1135	pp_83215	1135	+	T	B8LQ29tr=Putative uncharacterized protein Picea sitchensis (Sitka spruce) (Pinus sitchensis)	sp_v3.0_unigene12115	unigene126931	AT1G55170.1	DNA double-strand break repair protein	-0.204272	0.0220757
pp_199937_1492	pp_199937	1492	-	G	Q676U0tr=Disease resistance protein Pinus sylvestris (Scots pine)	sp_v3.0_unigene30686	isotig01574	AT4G02170.1	cotton fiber protein	-0.204167	0.00128921
pp_58112_16	pp_58112	16	-	A	---NA---	sp_v3.0_unigene22486	isotig07446	#N/A	#N/A	-0.203985	0.018139
pp_100366_8	pp_100366	8	+	G	---NA---	sp_v3.0_unigene33603	unigene33603	#N/A	#N/A	-0.20338	0.0174181
pp_148585_1276	pp_148585	1276	-	A	SAAS:SAAS00312565} Solanum tuberosum (Potato)	sp_v3.0_unigene17064	unigene17064	AT3G52930.1	Aldolase superfamily protein	-0.203116	0.0186685
pp_134772_313	pp_134772	313	?	G	A4ZDL6sp=Antifungal protein ginkbilobin-2 Ginkgo biloba (Ginkgo) (Maidenhair tree)	sp_v3.0_unigene34027	isotig13941	#N/A	#N/A	-0.202816	0.000380499
pp_66254_4457	pp_66254	4457	-	T	A0A1D1XHA3tr=Replication protein A DNA-binding subunit Anthurium amnicola	sp_v3.0_unigene19342	isotig42242	AT2G06510.1	replication protein A 1A	-0.202738	0.00317269
pp_203935_1081	pp_203935	1081	+	C	A9NYY0sp=S-adenosylmethionine synthase 2 Picea sitchensis (Sitka spruce) (Pinus sitchensis)	sp_v3.0_unigene882	unigene882	AT4G01850.1	S-adenosylmethionine synthetase 2	-0.201413	0.024936
pp_134772_204	pp_134772	204	?	T	A4ZDL6sp=Antifungal protein ginkbilobin-2 Ginkgo biloba (Ginkgo) (Maidenhair tree)	sp_v3.0_unigene34027	isotig13941	#N/A	#N/A	-0.201264	0.00407233
pp_72515_473	pp_72515	473	-	T	Q9ZRX0sp=Translationally-controlled tumor protein homolog Pseudotsuga menziesii (Douglas-fir) (Abies menziesii)	sp_v3.0_unigene20693	isotig03932	AT3G05540.1	Methionine sulfoxide reductase (MSS4-like) family protein	-0.201263	0.00463713
pp_58006_656	pp_58006	656	-	T	PubMed:18943919} Pinus monticola (Western white pine) (Strobus monticola)	sp_v3.0_unigene29673	unigene29673	#N/A	#N/A	-0.200789	0.0151711
pp_209534_1540	pp_209534	1540	-	C	A9NUY8sp=Catalase Picea sitchensis (Sitka spruce) (Pinus sitchensis)	sp_v3.0_unigene23356	isotig11537	AT1G20620.1	catalase 3	-0.20076	0.00707691
pp_134772_759	pp_134772	759	?	G	A4ZDL6sp=Antifungal protein ginkbilobin-2 Ginkgo biloba (Ginkgo) (Maidenhair tree)	sp_v3.0_unigene34027	isotig13941	#N/A	#N/A	-0.200584	0.00111966
pp_94288_596	pp_94288	596	-	G	EnsemblPlants:Si021434m} Setaria italica (Foxtail millet) (Panicum italicum)	sp_v3.0_unigene370	unigene370	AT3G12580.1	heat shock protein 70	-0.200194	0.0048286
pp_76616_1424	pp_76616	1424	-	A	I0Z5H5tr=Ubiquitin conjugating enzyme Coccomyxa subellipsoidea (strain C-169) (Green microalga)	sp_v3.0_unigene17119	unigene3281	AT3G08690.1	ubiquitin-conjugating enzyme 11	-0.19989	0.00427462
pp_198184_684	pp_198184	684	-	C	P24422sp=Probable aquaporin TIP-type RB7-18C Nicotiana tabacum (Common tobacco)	sp_v3.0_unigene24410	isotig52696	AT3G16240.1	delta tonoplast integral protein	-0.199829	0.0166496
pp_199937_1307	pp_199937	1307	-	T	Q676U0tr=Disease resistance protein Pinus sylvestris (Scots pine)	sp_v3.0_unigene30686	isotig01574	AT4G02170.1	cotton fiber protein	-0.199787	0.00280229
pp_108258_196	pp_108258	196	?	T	A0A0B0PTI2tr=Putative non-specific lipid-transfer 2 Gossypium arboreum (Tree cotton) (Gossypium nanking)	sp_v3.0_unigene30304	isotig06711	AT3G53980.1	Bifunctional inhibitor/lipid-transfer protein/seed storage 2S albumin superfamily protein	-0.199576	0.00444476
pp_197072_243	pp_197072	243	+	G	---NA---	sp_v3.0_unigene3462	unigene3462	#N/A	#N/A	-0.199571	0.0183743
pp_199937_764	pp_199937	764	-	C	Q676U0tr=Disease resistance protein Pinus sylvestris (Scots pine)	sp_v3.0_unigene30686	isotig01574	AT4G02170.1	cotton fiber protein	-0.199511	2.2173e-05
pp_163685_213	pp_163685	213	-	C	Q9FX56sp=Cytosolic sulfotransferase 8 Arabidopsis thaliana (Mouse-ear cress)	sp_v3.0_unigene29331	isotig32118	AT1G13420.1	sulfotransferase 4B	-0.199299	0.036205
pp_189002_825	pp_189002	825	+	A	---NA---	sp_v3.0_unigene29570	unigene29570	#N/A	#N/A	-0.198824	0.00939978
pp_199937_1139	pp_199937	1139	-	C	Q676U0tr=Disease resistance protein Pinus sylvestris (Scots pine)	sp_v3.0_unigene30686	isotig01574	AT4G02170.1	cotton fiber protein	-0.198708	0.0051448
pp_109009_257	pp_109009	257	?	A	Q3ZDJ2tr=Metallothionein-like protein class II Picea abies (Norway spruce) (Picea excelsa)	sp_v3.0_unigene17645	unigene17645	#N/A	#N/A	-0.198502	0.00167698
pp_136341_1846	pp_136341	1846	-	G	A9NPE3tr=Putative uncharacterized protein Picea sitchensis (Sitka spruce) (Pinus sitchensis)	sp_v3.0_unigene21361	isotig49409	AT2G16850.1	plasma membrane intrinsic protein 2%3B8	-0.198498	0.00703377
pp_163612_1068	pp_163612	1068	+	C	A9NNZ4tr=Putative uncharacterized protein Picea sitchensis (Sitka spruce) (Pinus sitchensis)	sp_v3.0_unigene38053	unigene38053	AT4G23400.1	plasma membrane intrinsic protein 1%3B5	-0.198384	0.0102725
pp_66319_511	pp_66319	511	+	G	---NA---	sp_v3.0_unigene17075	unigene17075	#N/A	#N/A	-0.197896	0.00016098
pp_245193_732	pp_245193	732	-	G	A0A077EMG8tr=Putative auxin-repressed protein Pinus massoniana	sp_v3.0_unigene17237	isotig13858	AT1G28330.1	dormancy-associated protein-like 1	-0.197707	0.0381932
pp_134772_198	pp_134772	198	?	G	A4ZDL6sp=Antifungal protein ginkbilobin-2 Ginkgo biloba (Ginkgo) (Maidenhair tree)	sp_v3.0_unigene34027	isotig13941	#N/A	#N/A	-0.197412	0.00259636
pp_246197_473	pp_246197	473	-	C	A9P0L6tr=Putative uncharacterized protein Picea sitchensis (Sitka spruce) (Pinus sitchensis)	sp_v3.0_unigene18483	unigene18483	#N/A	#N/A	-0.197379	0.0110705
pp_134758_857	pp_134758	857	+	A	Q9LLZ6tr=Proline-rich protein Pinus taeda (Loblolly pine)	sp_v3.0_unigene17005	unigene17005	AT1G62500.1	Bifunctional inhibitor/lipid-transfer protein/seed storage 2S albumin superfamily protein	-0.197271	0.0135171
pp_66319_595	pp_66319	595	+	A	---NA---	sp_v3.0_unigene17075	unigene17075	#N/A	#N/A	-0.197193	1.77615e-05
pp_108445_1260	pp_108445	1260	+	A	O22429tr=Calcium binding protein Pinus taeda (Loblolly pine)	sp_v3.0_unigene20892	PUT-3316000	AT1G24620.1	EF hand calcium-binding protein family	-0.197174	0.0153469
pp_84956_149	pp_84956	149	-	T	A9NPP2tr=Putative uncharacterized protein Picea sitchensis (Sitka spruce) (Pinus sitchensis)	sp_v3.0_unigene17399	unigene17399	AT5G04080.1	cysteine-rich TM module stress tolerance protein	-0.196809	0.0237453
pp_198184_290	pp_198184	290	-	T	P24422sp=Probable aquaporin TIP-type RB7-18C Nicotiana tabacum (Common tobacco)	sp_v3.0_unigene24410	isotig52696	AT3G16240.1	delta tonoplast integral protein	-0.196658	0.0282885
pp_225253_1188	pp_225253	1188	-	T	Q1XG58tr=Putative elongation factor Cryptomeria japonica (Japanese cedar) (Cupressus japonica)	sp_v3.0_unigene29456	unigene29456	AT1G30230.1	translation elongation factor EF1B/ribosomal protein S6 family protein	-0.196558	0.000963901
pp_134772_355	pp_134772	355	?	T	A4ZDL6sp=Antifungal protein ginkbilobin-2 Ginkgo biloba (Ginkgo) (Maidenhair tree)	sp_v3.0_unigene34027	isotig13941	#N/A	#N/A	-0.196475	0.000257745
pp_199017_207	pp_199017	207	-	T	A0A0C9S4Y4tr=TSA: Wollemia nobilis Ref_Wollemi_Transcript_13557_1011 transcribed RNA sequence Wollemia nobilis	sp_v3.0_unigene17662	unigene17662	#N/A	#N/A	-0.196453	0.00430777
pp_210449_500	pp_210449	500	-	A	A0A0D9YCR9tr=Uncharacterized protein Oryza glumipatula	sp_v3.0_unigene12032	unigene12032	AT4G22220.1	SufE/NifU family protein	-0.196284	0.0311738
pp_136341_1823	pp_136341	1823	-	G	A9NPE3tr=Putative uncharacterized protein Picea sitchensis (Sitka spruce) (Pinus sitchensis)	sp_v3.0_unigene21361	isotig49409	AT2G16850.1	plasma membrane intrinsic protein 2%3B8	-0.196238	0.00762627
pp_65927_871	pp_65927	871	-	T	Q6J163sp=Auxin-induced protein 5NG4 Pinus taeda (Loblolly pine)	sp_v3.0_unigene17417	isotig111042	AT1G75500.1	Walls Are Thin 1	-0.195711	0.017429
pp_68474_905	pp_68474	905	+	A	K8FDV3sp=Glutamine synthetase Pinus pinaster (Maritime pine)	sp_v3.0_unigene10503	unigene10503	AT5G37600.1	hypothetical protein	-0.195701	0.0236899
pp_199937_1141	pp_199937	1141	-	G	Q676U0tr=Disease resistance protein Pinus sylvestris (Scots pine)	sp_v3.0_unigene30686	isotig01574	AT4G02170.1	cotton fiber protein	-0.195691	0.00330693
pp_199937_1491	pp_199937	1491	-	A	Q676U0tr=Disease resistance protein Pinus sylvestris (Scots pine)	sp_v3.0_unigene30686	isotig01574	AT4G02170.1	cotton fiber protein	-0.195592	0.00125426
pp_152554_643	pp_152554	643	-	G	G8C847sp=S-adenosylmethionine decarboxylase proenzyme Pinus sylvestris (Scots pine)	sp_v3.0_unigene17208	isotig11152	AT3G02470.1	S-adenosylmethionine decarboxylase	-0.195416	0.0157838
pp_199937_496	pp_199937	496	-	A	Q676U0tr=Disease resistance protein Pinus sylvestris (Scots pine)	sp_v3.0_unigene30686	isotig01574	AT4G02170.1	cotton fiber protein	-0.1948	0.000434374
pp_233271_1299	pp_233271	1299	-	G	P50346sp=60S acidic ribosomal protein P0 Glycine max (Soybean) (Glycine hispida)	sp_v3.0_unigene18105	isotig02337	AT2G40010.1	Ribosomal protein L10 family protein	-0.194616	0.0251482
pp_155149_1129	pp_155149	1129	-	T	W9QW90tr=Ubiquitin-conjugating enzyme E2-17 kDa Morus notabilis	sp_v3.0_unigene41259	unigene41259	AT1G64230.1	ubiquitin-conjugating enzyme 28	-0.194084	0.0184513
pp_134772_818	pp_134772	818	?	A	A4ZDL6sp=Antifungal protein ginkbilobin-2 Ginkgo biloba (Ginkgo) (Maidenhair tree)	sp_v3.0_unigene34027	isotig13941	#N/A	#N/A	-0.193772	1.44708e-05
pp_194247_1260	pp_194247	1260	-	A	A9SME1sp=Thiamine thiazole synthase 2, chloroplastic Physcomitrella patens subsp. patens (Moss)	sp_v3.0_unigene390	unigene390	AT5G54770.1	thiazole biosynthetic enzyme%2C chloroplast (ARA6) (THI1) (THI4)	-0.193737	0.0229745
pp_117807_317	pp_117807	317	+	A	G9B4E9tr=Class I chitinase Pinus contorta (Shore pine) (Lodgepole pine)	sp_v3.0_unigene29478	isotig52008	AT2G43590.1	Chitinase family protein	-0.193591	0.0225372
pp_199017_208	pp_199017	208	-	G	A0A0C9S4Y4tr=TSA: Wollemia nobilis Ref_Wollemi_Transcript_13557_1011 transcribed RNA sequence Wollemia nobilis	sp_v3.0_unigene17662	unigene17662	#N/A	#N/A	-0.193021	0.00496748
pp_223510_2703	pp_223510	2703	-	T	A0A0C9RPA7tr=TSA: Wollemia nobilis Ref_Wollemi_Transcript_5862_1677 transcribed RNA sequence Wollemia nobilis	sp_v3.0_unigene1203	isotig29256	AT5G36230.1	ARM repeat superfamily protein	-0.192425	0.00617208
pp_66318_345	pp_66318	345	?	A	---NA---	sp_v3.0_unigene201990	unigene201990	#N/A	#N/A	-0.192235	0.0133886
pp_74570_525	pp_74570	525	+	A	A0A0A7REG3tr=Late embryogenesis abundant protein LEA3-6 Pinus tabuliformis (Chinese pine) (Pinus leucosperma)	sp_v3.0_unigene3534	isotig83188	#N/A	#N/A	-0.191863	0.0022441
pp_203258_312	pp_203258	312	-	T	W9RHT8tr=Zinc finger A20 and AN1 domain-containing stress-associated protein 8 Morus notabilis	sp_v3.0_unigene1105	isotig32612	AT1G51200.1	A20/AN1-like zinc finger family protein	-0.191652	0.00134855
pp_152552_832	pp_152552	832	-	A	G8C847sp=S-adenosylmethionine decarboxylase proenzyme Pinus sylvestris (Scots pine)	sp_v3.0_unigene17208	isotig11152	AT3G02470.1	S-adenosylmethionine decarboxylase	-0.191651	0.0298134
pp_199937_1308	pp_199937	1308	-	C	Q676U0tr=Disease resistance protein Pinus sylvestris (Scots pine)	sp_v3.0_unigene30686	isotig01574	AT4G02170.1	cotton fiber protein	-0.190929	0.0110637
pp_134758_1242	pp_134758	1242	+	A	Q9LLZ6tr=Proline-rich protein Pinus taeda (Loblolly pine)	sp_v3.0_unigene17005	unigene17005	AT1G62500.1	Bifunctional inhibitor/lipid-transfer protein/seed storage 2S albumin superfamily protein	-0.190799	0.00699176
pp_199937_1140	pp_199937	1140	-	G	Q676U0tr=Disease resistance protein Pinus sylvestris (Scots pine)	sp_v3.0_unigene30686	isotig01574	AT4G02170.1	cotton fiber protein	-0.189863	0.0112987
pp_212084_1946	pp_212084	1946	-	C	Q9SPI7tr=Actin Picea rubens (Red spruce) (Picea australis)	sp_v3.0_unigene18113	unigene18113	AT5G09810.1	actin 7	-0.18974	0.0046994
pp_157905_1420	pp_157905	1420	+	G	A0A0A7MAK9sp=Glyceraldehyde-3-phosphate dehydrogenase Pinus massoniana	sp_v3.0_unigene16901	isotig06684	AT1G79530.1	glyceraldehyde-3-phosphate dehydrogenase of plastid 1	-0.189673	0.01516
pp_189002_633	pp_189002	633	+	G	---NA---	sp_v3.0_unigene29570	unigene29570	#N/A	#N/A	-0.189392	0.0118393
pp_67823_1170	pp_67823	1170	-	T	A9NWR1sp=Elongation factor 1-alpha Picea sitchensis (Sitka spruce) (Pinus sitchensis)	sp_v3.0_unigene21427	unigene21427	AT1G07920.1	GTP binding Elongation factor Tu family protein	-0.188653	0.000193834
pp_134772_341	pp_134772	341	?	A	A4ZDL6sp=Antifungal protein ginkbilobin-2 Ginkgo biloba (Ginkgo) (Maidenhair tree)	sp_v3.0_unigene34027	isotig13941	#N/A	#N/A	-0.188443	0.000736067
pp_164176_1034	pp_164176	1034	-	T	B7FGG7tr=Maternal effect embryo arrest protein, putative Medicago truncatula (Barrel medic) (Medicago tribuloides)	sp_v3.0_unigene16932	unigene174	AT4G37300.1	maternal effect embryo arrest 59	-0.188211	0.0133269
pp_67823_1823	pp_67823	1823	-	A	A9NWR1sp=Elongation factor 1-alpha Picea sitchensis (Sitka spruce) (Pinus sitchensis)	sp_v3.0_unigene21427	unigene21427	AT1G07920.1	GTP binding Elongation factor Tu family protein	-0.188141	0.0201895
pp_58007_694	pp_58007	694	+	G	PubMed:18943919} Pinus monticola (Western white pine) (Strobus monticola)	sp_v3.0_unigene1843	isotig18471	#N/A	#N/A	-0.188088	0.00651863
pp_134772_361	pp_134772	361	?	A	A4ZDL6sp=Antifungal protein ginkbilobin-2 Ginkgo biloba (Ginkgo) (Maidenhair tree)	sp_v3.0_unigene34027	isotig13941	#N/A	#N/A	-0.187751	0.00617992
pp_68474_1728	pp_68474	1728	+	C	K8FDV3sp=Glutamine synthetase Pinus pinaster (Maritime pine)	sp_v3.0_unigene10503	unigene10503	AT5G37600.1	hypothetical protein	-0.187688	0.0147336
pp_100364_385	pp_100364	385	-	T	Q40854sp=Metallothionein-like protein EMB30 Picea glauca (White spruce) (Pinus glauca)	sp_v3.0_unigene29432	unigene29432	AT3G15353.1	metallothionein 3	-0.187626	0.0168316
pp_202980_401	pp_202980	401	+	T	A9P1N7tr=Putative uncharacterized protein Picea sitchensis (Sitka spruce) (Pinus sitchensis)	sp_v3.0_unigene265	unigene265	AT1G48630.1	receptor for activated C kinase 1B	-0.187244	0.0131563
pp_155709_303	pp_155709	303	+	A	Q41951sp=Aquaporin TIP2-1 Arabidopsis thaliana (Mouse-ear cress)	sp_v3.0_unigene17336	PUT-3916004	AT3G16240.1	delta tonoplast integral protein	-0.187221	0.00805268
pp_155039_713	pp_155039	713	+	T	A9NNG2tr=Putative uncharacterized protein Picea sitchensis (Sitka spruce) (Pinus sitchensis)	sp_v3.0_unigene617	unigene617	AT2G16850.1	plasma membrane intrinsic protein 2%3B8	-0.186769	0.014187
pp_134772_819	pp_134772	819	?	T	A4ZDL6sp=Antifungal protein ginkbilobin-2 Ginkgo biloba (Ginkgo) (Maidenhair tree)	sp_v3.0_unigene34027	isotig13941	#N/A	#N/A	-0.185791	0.000530186
pp_134772_607	pp_134772	607	?	A	A4ZDL6sp=Antifungal protein ginkbilobin-2 Ginkgo biloba (Ginkgo) (Maidenhair tree)	sp_v3.0_unigene34027	isotig13941	#N/A	#N/A	-0.185746	0.00743711
pp_72505_444	pp_72505	444	-	G	Q9ZRX0sp=Translationally-controlled tumor protein homolog Pseudotsuga menziesii (Douglas-fir) (Abies menziesii)	sp_v3.0_unigene20693	isotig03932	AT3G05540.1	Methionine sulfoxide reductase (MSS4-like) family protein	-0.18555	0.0251794
pp_199412_542	pp_199412	542	+	A	---NA---	sp_v3.0_unigene29458	isotig83560	AT4G33070.1	Thiamine pyrophosphate dependent pyruvate decarboxylase family protein	-0.184847	0.00972366
pp_66319_510	pp_66319	510	+	T	---NA---	sp_v3.0_unigene17075	unigene17075	#N/A	#N/A	-0.184479	0.00306688
pp_210565_807	pp_210565	807	-	A	A9NKS7tr=Putative uncharacterized protein Picea sitchensis (Sitka spruce) (Pinus sitchensis)	sp_v3.0_unigene17115	isotig32782	AT4G39090.1	Papain family cysteine protease	-0.184129	0.00654773
pp_245193_498	pp_245193	498	-	G	A0A077EMG8tr=Putative auxin-repressed protein Pinus massoniana	sp_v3.0_unigene17237	isotig13858	AT1G28330.1	dormancy-associated protein-like 1	-0.183701	0.00671675
pp_199017_77	pp_199017	77	-	T	A0A0C9S4Y4tr=TSA: Wollemia nobilis Ref_Wollemi_Transcript_13557_1011 transcribed RNA sequence Wollemia nobilis	sp_v3.0_unigene17662	unigene17662	#N/A	#N/A	-0.183473	0.0328602
pp_134820_833	pp_134820	833	-	C	A8E1V8tr=Chalcone synthase Pinus pinaster (Maritime pine)	sp_v3.0_unigene34676	unigene21730	AT5G13930.1	Chalcone and stilbene synthase family protein	-0.183208	0.000306265
pp_72505_282	pp_72505	282	-	C	Q9ZRX0sp=Translationally-controlled tumor protein homolog Pseudotsuga menziesii (Douglas-fir) (Abies menziesii)	sp_v3.0_unigene20693	isotig03932	AT3G05540.1	Methionine sulfoxide reductase (MSS4-like) family protein	-0.183096	0.00313746
pp_134772_785	pp_134772	785	?	G	A4ZDL6sp=Antifungal protein ginkbilobin-2 Ginkgo biloba (Ginkgo) (Maidenhair tree)	sp_v3.0_unigene34027	isotig13941	#N/A	#N/A	-0.182936	0.011294
pp_135577_1849	pp_135577	1849	+	A	D6BR51tr=Actin-depolymerizing factor 6 Jatropha curcas (Barbados nut)	sp_v3.0_unigene34144	unigene34144	AT2G16700.1	actin depolymerizing factor 5	-0.181781	0.0106341
pp_72505_428	pp_72505	428	-	A	Q9ZRX0sp=Translationally-controlled tumor protein homolog Pseudotsuga menziesii (Douglas-fir) (Abies menziesii)	sp_v3.0_unigene20693	isotig03932	AT3G05540.1	Methionine sulfoxide reductase (MSS4-like) family protein	-0.181777	0.0211468
pp_134771_268	pp_134771	268	?	C	A4ZDL6sp=Antifungal protein ginkbilobin-2 Ginkgo biloba (Ginkgo) (Maidenhair tree)	sp_v3.0_unigene35452	unigene35452	#N/A	#N/A	-0.181772	0.0146576
pp_134772_353	pp_134772	353	?	T	A4ZDL6sp=Antifungal protein ginkbilobin-2 Ginkgo biloba (Ginkgo) (Maidenhair tree)	sp_v3.0_unigene34027	isotig13941	#N/A	#N/A	-0.181652	0.000187557
pp_134774_354	pp_134774	354	+	A	A4ZDL6sp=Antifungal protein ginkbilobin-2 Ginkgo biloba (Ginkgo) (Maidenhair tree)	sp_v3.0_unigene34027	isotig13941	#N/A	#N/A	-0.181487	0.00248212
pp_109009_258	pp_109009	258	?	T	Q3ZDJ2tr=Metallothionein-like protein class II Picea abies (Norway spruce) (Picea excelsa)	sp_v3.0_unigene17645	unigene17645	#N/A	#N/A	-0.181365	0.0146425
pp_109009_256	pp_109009	256	?	A	Q3ZDJ2tr=Metallothionein-like protein class II Picea abies (Norway spruce) (Picea excelsa)	sp_v3.0_unigene17645	unigene17645	#N/A	#N/A	-0.181093	0.00392045
pp_163610_925	pp_163610	925	+	T	V5NQQ0tr=Aquaporin Pinus massoniana	sp_v3.0_unigene126701	unigene126701	AT4G00430.1	plasma membrane intrinsic protein 1%3B4	-0.180988	0.0125561
pp_225711_1407	pp_225711	1407	-	A	A0A0C9QTP7tr=TSA: Wollemia nobilis Ref_Wollemi_Transcript_10235_1472 transcribed RNA sequence Wollemia nobilis	sp_v3.0_unigene17341	unigene17341	AT1G05850.1	Chitinase family protein	-0.180549	0.00336154
pp_94288_398	pp_94288	398	-	A	EnsemblPlants:Si021434m} Setaria italica (Foxtail millet) (Panicum italicum)	sp_v3.0_unigene370	unigene370	AT3G12580.1	heat shock protein 70	-0.180528	0.00191847
pp_199937_1340	pp_199937	1340	-	T	Q676U0tr=Disease resistance protein Pinus sylvestris (Scots pine)	sp_v3.0_unigene30686	isotig01574	AT4G02170.1	cotton fiber protein	-0.180085	4.00125e-05
pp_66604_1397	pp_66604	1397	+	A	P25818sp=Aquaporin TIP1-1 Arabidopsis thaliana (Mouse-ear cress)	sp_v3.0_unigene17154	unigene17154	AT2G36830.1	gamma tonoplast intrinsic protein	-0.180053	0.00030959
pp_134772_323	pp_134772	323	?	G	A4ZDL6sp=Antifungal protein ginkbilobin-2 Ginkgo biloba (Ginkgo) (Maidenhair tree)	sp_v3.0_unigene34027	isotig13941	#N/A	#N/A	-0.180006	0.00552283
pp_134772_189	pp_134772	189	?	A	A4ZDL6sp=Antifungal protein ginkbilobin-2 Ginkgo biloba (Ginkgo) (Maidenhair tree)	sp_v3.0_unigene34027	isotig13941	#N/A	#N/A	-0.179678	0.0210382
pp_134772_557	pp_134772	557	?	C	A4ZDL6sp=Antifungal protein ginkbilobin-2 Ginkgo biloba (Ginkgo) (Maidenhair tree)	sp_v3.0_unigene34027	isotig13941	#N/A	#N/A	-0.17953	0.00268946
pp_108259_547	pp_108259	547	?	G	A0A0B0PTI2tr=Putative non-specific lipid-transfer 2 Gossypium arboreum (Tree cotton) (Gossypium nanking)	sp_v3.0_unigene30304	isotig06711	AT3G53980.1	Bifunctional inhibitor/lipid-transfer protein/seed storage 2S albumin superfamily protein	-0.179249	0.000315928
pp_134772_205	pp_134772	205	?	T	A4ZDL6sp=Antifungal protein ginkbilobin-2 Ginkgo biloba (Ginkgo) (Maidenhair tree)	sp_v3.0_unigene34027	isotig13941	#N/A	#N/A	-0.178353	0.00434899
pp_66254_4596	pp_66254	4596	-	A	A0A1D1XHA3tr=Replication protein A DNA-binding subunit Anthurium amnicola	sp_v3.0_unigene19342	isotig42242	AT2G06510.1	replication protein A 1A	-0.178035	0.0184072
pp_132470_43	pp_132470	43	-	C	M5WCI7tr=Uncharacterized protein Prunus persica (Peach) (Amygdalus persica)	sp_v3.0_unigene34335	unigene34335	AT5G14670.1	ADP-ribosylation factor A1B	-0.177661	0.00379588
pp_152552_373	pp_152552	373	-	A	G8C847sp=S-adenosylmethionine decarboxylase proenzyme Pinus sylvestris (Scots pine)	sp_v3.0_unigene17208	isotig11152	AT3G02470.1	S-adenosylmethionine decarboxylase	-0.17697	0.0205641
pp_173296_742	pp_173296	742	?	G	Q8RVJ0tr=Putative translation factor Pinus pinaster (Maritime pine)	sp_v3.0_unigene17134	unigene143647	AT1G54290.1	Translation initiation factor SUI1 family protein	-0.176754	0.000943452
pp_78491_1206	pp_78491	1206	+	A	A9U1Y5tr=Predicted protein Physcomitrella patens subsp. patens (Moss)	sp_v3.0_unigene10344	unigene10344	AT4G25740.1	RNA binding Plectin/S10 domain-containing protein	-0.175817	0.0132356
pp_199937_1342	pp_199937	1342	-	A	Q676U0tr=Disease resistance protein Pinus sylvestris (Scots pine)	sp_v3.0_unigene30686	isotig01574	AT4G02170.1	cotton fiber protein	-0.17562	9.532e-05
pp_100366_140	pp_100366	140	+	G	---NA---	sp_v3.0_unigene33603	unigene33603	#N/A	#N/A	-0.175507	0.0152752
pp_105353_766	pp_105353	766	+	G	P52866sp=60S ribosomal protein L36 Daucus carota (Wild carrot)	sp_v3.0_unigene49797	isotig25392	AT2G37600.1	Ribosomal protein L36e family protein	-0.174857	0.0373639
pp_58007_598	pp_58007	598	+	T	PubMed:18943919} Pinus monticola (Western white pine) (Strobus monticola)	sp_v3.0_unigene1843	isotig18471	#N/A	#N/A	-0.174469	0.00197014
pp_64546_626	pp_64546	626	+	T	A9NWE3tr=Putative uncharacterized protein Picea sitchensis (Sitka spruce) (Pinus sitchensis)	sp_v3.0_unigene17308	unigene17308	AT2G37870.1	Bifunctional inhibitor/lipid-transfer protein/seed storage 2S albumin superfamily protein	-0.174077	0.00885
pp_66215_878	pp_66215	878	+	A	A0A0C9S873tr=TSA: Wollemia nobilis Ref_Wollemi_Transcript_5507_1432 transcribed RNA sequence Wollemia nobilis	sp_v3.0_unigene34163	isotig17215	AT3G15640.1	Rubredoxin-like superfamily protein	-0.173944	0.00403485
pp_66319_319	pp_66319	319	+	G	---NA---	sp_v3.0_unigene17075	unigene17075	#N/A	#N/A	-0.173794	0.00205558
pp_194247_1061	pp_194247	1061	-	G	A9SME1sp=Thiamine thiazole synthase 2, chloroplastic Physcomitrella patens subsp. patens (Moss)	sp_v3.0_unigene390	unigene390	AT5G54770.1	thiazole biosynthetic enzyme%2C chloroplast (ARA6) (THI1) (THI4)	-0.173615	0.0120324
pp_134881_789	pp_134881	789	-	G	A0A088BGJ0tr=Flavanone 3-hydroxylase Pinus radiata (Monterey pine) (Pinus insignis)	sp_v3.0_unigene16012	unigene16012	AT3G51240.1	flavanone 3-hydroxylase	-0.173541	0.0184572
pp_134772_786	pp_134772	786	?	G	A4ZDL6sp=Antifungal protein ginkbilobin-2 Ginkgo biloba (Ginkgo) (Maidenhair tree)	sp_v3.0_unigene34027	isotig13941	#N/A	#N/A	-0.173411	0.00255146
pp_134820_1207	pp_134820	1207	-	A	A8E1V8tr=Chalcone synthase Pinus pinaster (Maritime pine)	sp_v3.0_unigene34676	unigene21730	AT5G13930.1	Chalcone and stilbene synthase family protein	-0.173272	0.00637937
pp_134820_1591	pp_134820	1591	-	G	A8E1V8tr=Chalcone synthase Pinus pinaster (Maritime pine)	sp_v3.0_unigene34676	unigene21730	AT5G13930.1	Chalcone and stilbene synthase family protein	-0.173174	0.0148515
pp_199937_613	pp_199937	613	-	G	Q676U0tr=Disease resistance protein Pinus sylvestris (Scots pine)	sp_v3.0_unigene30686	isotig01574	AT4G02170.1	cotton fiber protein	-0.173092	4.4425e-05
pp_153045_472	pp_153045	472	+	A	A0A0K0M6X6tr=BSU2 Pinus tabuliformis (Chinese pine) (Pinus leucosperma)	sp_v3.0_unigene17163	unigene17163	AT1G24735.1	S-adenosyl-L-methionine-dependent methyltransferases superfamily protein	-0.17289	0.0217967
pp_67823_2329	pp_67823	2329	-	T	A9NWR1sp=Elongation factor 1-alpha Picea sitchensis (Sitka spruce) (Pinus sitchensis)	sp_v3.0_unigene21427	unigene21427	AT1G07920.1	GTP binding Elongation factor Tu family protein	-0.172812	0.00344429
pp_67823_1002	pp_67823	1002	-	A	A9NWR1sp=Elongation factor 1-alpha Picea sitchensis (Sitka spruce) (Pinus sitchensis)	sp_v3.0_unigene21427	unigene21427	AT1G07920.1	GTP binding Elongation factor Tu family protein	-0.172693	0.00502645
pp_197072_244	pp_197072	244	+	A	---NA---	sp_v3.0_unigene3462	unigene3462	#N/A	#N/A	-0.172673	0.0148896
pp_117807_1032	pp_117807	1032	+	A	G9B4E9tr=Class I chitinase Pinus contorta (Shore pine) (Lodgepole pine)	sp_v3.0_unigene29478	isotig52008	AT2G43590.1	Chitinase family protein	-0.172498	0.0236532
pp_104667_430	pp_104667	430	+	A	A9NNX7sp=40S ribosomal protein S6 Picea sitchensis (Sitka spruce) (Pinus sitchensis)	sp_v3.0_unigene17539	isotig05001	AT4G31700.1	ribosomal protein S6	-0.171244	0.0174423
pp_203258_311	pp_203258	311	-	C	W9RHT8tr=Zinc finger A20 and AN1 domain-containing stress-associated protein 8 Morus notabilis	sp_v3.0_unigene1105	isotig32612	AT1G51200.1	A20/AN1-like zinc finger family protein	-0.171134	0.0123379
pp_199937_508	pp_199937	508	-	G	Q676U0tr=Disease resistance protein Pinus sylvestris (Scots pine)	sp_v3.0_unigene30686	isotig01574	AT4G02170.1	cotton fiber protein	-0.169677	2.3569e-05
pp_252650_350	pp_252650	350	+	G	A4ZDL6sp=Antifungal protein ginkbilobin-2 Ginkgo biloba (Ginkgo) (Maidenhair tree)	sp_v3.0_unigene126897	unigene126897	#N/A	#N/A	-0.169541	0.00698807
pp_200922_521	pp_200922	521	-	C	A9NKZ6tr=Putative uncharacterized protein Picea sitchensis (Sitka spruce) (Pinus sitchensis)	sp_v3.0_unigene126660	isotig08726	AT5G19140.1	aluminum induced protein with YGL and LRDR motifs	-0.168985	0.00122554
pp_203258_317	pp_203258	317	-	C	W9RHT8tr=Zinc finger A20 and AN1 domain-containing stress-associated protein 8 Morus notabilis	sp_v3.0_unigene1105	isotig32612	AT1G51200.1	A20/AN1-like zinc finger family protein	-0.168906	0.0183071
pp_67823_1998	pp_67823	1998	-	C	A9NWR1sp=Elongation factor 1-alpha Picea sitchensis (Sitka spruce) (Pinus sitchensis)	sp_v3.0_unigene21427	unigene21427	AT1G07920.1	GTP binding Elongation factor Tu family protein	-0.168859	0.00164331
pp_120429_510	pp_120429	510	+	C	W9RAA1tr=60S ribosomal protein L34 Morus notabilis	sp_v3.0_unigene16996	unigene16996	AT1G26880.1	Ribosomal protein L34e superfamily protein	-0.168658	0.0097956
pp_179696_605	pp_179696	605	+	C	F4MKL9tr=Lim domain protein Pinus pinaster (Maritime pine)	sp_v3.0_unigene11734	unigene11734	AT3G55770.1	GATA type zinc finger transcription factor family protein	-0.16849	0.0133428
pp_94288_399	pp_94288	399	-	G	EnsemblPlants:Si021434m} Setaria italica (Foxtail millet) (Panicum italicum)	sp_v3.0_unigene370	unigene370	AT3G12580.1	heat shock protein 70	-0.168424	0.00293004
pp_199017_712	pp_199017	712	-	A	A0A0C9S4Y4tr=TSA: Wollemia nobilis Ref_Wollemi_Transcript_13557_1011 transcribed RNA sequence Wollemia nobilis	sp_v3.0_unigene17662	unigene17662	#N/A	#N/A	-0.168418	0.013781
pp_134774_330	pp_134774	330	+	T	A4ZDL6sp=Antifungal protein ginkbilobin-2 Ginkgo biloba (Ginkgo) (Maidenhair tree)	sp_v3.0_unigene34027	isotig13941	#N/A	#N/A	-0.168355	0.0195231
pp_67823_1402	pp_67823	1402	-	G	A9NWR1sp=Elongation factor 1-alpha Picea sitchensis (Sitka spruce) (Pinus sitchensis)	sp_v3.0_unigene21427	unigene21427	AT1G07920.1	GTP binding Elongation factor Tu family protein	-0.168123	0.0144098
pp_134772_342	pp_134772	342	?	G	A4ZDL6sp=Antifungal protein ginkbilobin-2 Ginkgo biloba (Ginkgo) (Maidenhair tree)	sp_v3.0_unigene34027	isotig13941	#N/A	#N/A	-0.167515	9.81902e-05
pp_134772_605	pp_134772	605	?	C	A4ZDL6sp=Antifungal protein ginkbilobin-2 Ginkgo biloba (Ginkgo) (Maidenhair tree)	sp_v3.0_unigene34027	isotig13941	#N/A	#N/A	-0.167462	0.000149018
pp_134771_182	pp_134771	182	?	T	A4ZDL6sp=Antifungal protein ginkbilobin-2 Ginkgo biloba (Ginkgo) (Maidenhair tree)	sp_v3.0_unigene35452	unigene35452	#N/A	#N/A	-0.167033	0.00468719
pp_199937_992	pp_199937	992	-	G	Q676U0tr=Disease resistance protein Pinus sylvestris (Scots pine)	sp_v3.0_unigene30686	isotig01574	AT4G02170.1	cotton fiber protein	-0.166839	3.03059e-15
pp_216535_180	pp_216535	180	-	A	A9NK71tr=Putative uncharacterized protein Picea sitchensis (Sitka spruce) (Pinus sitchensis)	sp_v3.0_unigene116470	unigene116470	#N/A	#N/A	-0.166511	0.00340422
pp_108445_1070	pp_108445	1070	+	C	O22429tr=Calcium binding protein Pinus taeda (Loblolly pine)	sp_v3.0_unigene20892	PUT-3316000	AT1G24620.1	EF hand calcium-binding protein family	-0.166476	0.00966533
pp_203258_279	pp_203258	279	-	T	W9RHT8tr=Zinc finger A20 and AN1 domain-containing stress-associated protein 8 Morus notabilis	sp_v3.0_unigene1105	isotig32612	AT1G51200.1	A20/AN1-like zinc finger family protein	-0.166316	0.0179041
pp_212084_916	pp_212084	916	-	T	Q9SPI7tr=Actin Picea rubens (Red spruce) (Picea australis)	sp_v3.0_unigene18113	unigene18113	AT5G09810.1	actin 7	-0.166037	7.9436e-05
pp_134772_821	pp_134772	821	?	T	A4ZDL6sp=Antifungal protein ginkbilobin-2 Ginkgo biloba (Ginkgo) (Maidenhair tree)	sp_v3.0_unigene34027	isotig13941	#N/A	#N/A	-0.165819	0.00205464
pp_58112_13	pp_58112	13	-	T	---NA---	sp_v3.0_unigene22486	isotig07446	#N/A	#N/A	-0.165591	0.0337969
pp_225711_416	pp_225711	416	-	A	A0A0C9QTP7tr=TSA: Wollemia nobilis Ref_Wollemi_Transcript_10235_1472 transcribed RNA sequence Wollemia nobilis	sp_v3.0_unigene17341	unigene17341	AT1G05850.1	Chitinase family protein	-0.165346	0.015907
pp_189002_800	pp_189002	800	+	T	---NA---	sp_v3.0_unigene29570	unigene29570	#N/A	#N/A	-0.165306	0.00757645
pp_212084_1945	pp_212084	1945	-	A	Q9SPI7tr=Actin Picea rubens (Red spruce) (Picea australis)	sp_v3.0_unigene18113	unigene18113	AT5G09810.1	actin 7	-0.164868	0.00301966
pp_189002_435	pp_189002	435	+	A	---NA---	sp_v3.0_unigene29570	unigene29570	#N/A	#N/A	-0.164652	0.00682039
pp_203258_310	pp_203258	310	-	A	W9RHT8tr=Zinc finger A20 and AN1 domain-containing stress-associated protein 8 Morus notabilis	sp_v3.0_unigene1105	isotig32612	AT1G51200.1	A20/AN1-like zinc finger family protein	-0.164432	0.00402928
pp_199937_1493	pp_199937	1493	-	T	Q676U0tr=Disease resistance protein Pinus sylvestris (Scots pine)	sp_v3.0_unigene30686	isotig01574	AT4G02170.1	cotton fiber protein	-0.164159	0.0144372
pp_120429_511	pp_120429	511	+	A	W9RAA1tr=60S ribosomal protein L34 Morus notabilis	sp_v3.0_unigene16996	unigene16996	AT1G26880.1	Ribosomal protein L34e superfamily protein	-0.163838	0.00943
pp_199937_1101	pp_199937	1101	-	C	Q676U0tr=Disease resistance protein Pinus sylvestris (Scots pine)	sp_v3.0_unigene30686	isotig01574	AT4G02170.1	cotton fiber protein	-0.16357	0.00544824
pp_163814_803	pp_163814	803	+	G	A0A0E0M8I0tr=Uncharacterized protein Oryza punctata (Red rice)	sp_v3.0_unigene44394	isotig55881	AT1G04480.1	Ribosomal protein L14p/L23e family protein	-0.163408	0.00701041
pp_199937_495	pp_199937	495	-	T	Q676U0tr=Disease resistance protein Pinus sylvestris (Scots pine)	sp_v3.0_unigene30686	isotig01574	AT4G02170.1	cotton fiber protein	-0.163361	0.00349957
pp_134772_314	pp_134772	314	?	A	A4ZDL6sp=Antifungal protein ginkbilobin-2 Ginkgo biloba (Ginkgo) (Maidenhair tree)	sp_v3.0_unigene34027	isotig13941	#N/A	#N/A	-0.162876	0.0205927
pp_68474_1276	pp_68474	1276	+	T	K8FDV3sp=Glutamine synthetase Pinus pinaster (Maritime pine)	sp_v3.0_unigene10503	unigene10503	AT5G37600.1	hypothetical protein	-0.162828	0.00910538
pp_207994_477	pp_207994	477	+	C	EnsemblPlants:Si007612m} Setaria italica (Foxtail millet) (Panicum italicum)	sp_v3.0_unigene21430	unigene21430	AT5G55620.1	hypothetical protein	-0.16278	0.00962302
pp_199937_590	pp_199937	590	-	T	Q676U0tr=Disease resistance protein Pinus sylvestris (Scots pine)	sp_v3.0_unigene30686	isotig01574	AT4G02170.1	cotton fiber protein	-0.162693	0.000183358
pp_210565_272	pp_210565	272	-	A	A9NKS7tr=Putative uncharacterized protein Picea sitchensis (Sitka spruce) (Pinus sitchensis)	sp_v3.0_unigene17115	isotig32782	AT4G39090.1	Papain family cysteine protease	-0.162505	0.006537
pp_92107_1027	pp_92107	1027	-	T	A9NYY0sp=S-adenosylmethionine synthase 2 Picea sitchensis (Sitka spruce) (Pinus sitchensis)	sp_v3.0_unigene17443	unigene882	AT3G17390.1	S-adenosylmethionine synthetase family protein	-0.162281	0.0144605
pp_134772_606	pp_134772	606	?	G	A4ZDL6sp=Antifungal protein ginkbilobin-2 Ginkgo biloba (Ginkgo) (Maidenhair tree)	sp_v3.0_unigene34027	isotig13941	#N/A	#N/A	-0.162096	0.00762757
pp_199937_640	pp_199937	640	-	A	Q676U0tr=Disease resistance protein Pinus sylvestris (Scots pine)	sp_v3.0_unigene30686	isotig01574	AT4G02170.1	cotton fiber protein	-0.162039	0.0110399
pp_108258_195	pp_108258	195	?	T	A0A0B0PTI2tr=Putative non-specific lipid-transfer 2 Gossypium arboreum (Tree cotton) (Gossypium nanking)	sp_v3.0_unigene30304	isotig06711	AT3G53980.1	Bifunctional inhibitor/lipid-transfer protein/seed storage 2S albumin superfamily protein	-0.162008	0.00660465
pp_134771_241	pp_134771	241	?	C	A4ZDL6sp=Antifungal protein ginkbilobin-2 Ginkgo biloba (Ginkgo) (Maidenhair tree)	sp_v3.0_unigene35452	unigene35452	#N/A	#N/A	-0.161187	0.0182239
pp_66319_506	pp_66319	506	+	C	---NA---	sp_v3.0_unigene17075	unigene17075	#N/A	#N/A	-0.160498	0.018573
pp_134820_834	pp_134820	834	-	T	A8E1V8tr=Chalcone synthase Pinus pinaster (Maritime pine)	sp_v3.0_unigene34676	unigene21730	AT5G13930.1	Chalcone and stilbene synthase family protein	-0.160007	0.00711172
pp_134774_355	pp_134774	355	+	T	A4ZDL6sp=Antifungal protein ginkbilobin-2 Ginkgo biloba (Ginkgo) (Maidenhair tree)	sp_v3.0_unigene34027	isotig13941	#N/A	#N/A	-0.159978	0.00161921
pp_199937_641	pp_199937	641	-	T	Q676U0tr=Disease resistance protein Pinus sylvestris (Scots pine)	sp_v3.0_unigene30686	isotig01574	AT4G02170.1	cotton fiber protein	-0.158691	0.00117298
pp_66319_206	pp_66319	206	+	T	---NA---	sp_v3.0_unigene17075	unigene17075	#N/A	#N/A	-0.158452	0.0148425
pp_199017_711	pp_199017	711	-	G	A0A0C9S4Y4tr=TSA: Wollemia nobilis Ref_Wollemi_Transcript_13557_1011 transcribed RNA sequence Wollemia nobilis	sp_v3.0_unigene17662	unigene17662	#N/A	#N/A	-0.157706	0.0198381
pp_134771_183	pp_134771	183	?	A	A4ZDL6sp=Antifungal protein ginkbilobin-2 Ginkgo biloba (Ginkgo) (Maidenhair tree)	sp_v3.0_unigene35452	unigene35452	#N/A	#N/A	-0.157353	0.00456501
pp_210565_806	pp_210565	806	-	A	A9NKS7tr=Putative uncharacterized protein Picea sitchensis (Sitka spruce) (Pinus sitchensis)	sp_v3.0_unigene17115	isotig32782	AT4G39090.1	Papain family cysteine protease	-0.155691	0.0145621
pp_189002_334	pp_189002	334	+	T	---NA---	sp_v3.0_unigene29570	unigene29570	#N/A	#N/A	-0.155383	0.0162274
pp_200922_523	pp_200922	523	-	T	A9NKZ6tr=Putative uncharacterized protein Picea sitchensis (Sitka spruce) (Pinus sitchensis)	sp_v3.0_unigene126660	isotig08726	AT5G19140.1	aluminum induced protein with YGL and LRDR motifs	-0.154943	0.00599716
pp_200922_522	pp_200922	522	-	G	A9NKZ6tr=Putative uncharacterized protein Picea sitchensis (Sitka spruce) (Pinus sitchensis)	sp_v3.0_unigene126660	isotig08726	AT5G19140.1	aluminum induced protein with YGL and LRDR motifs	-0.154708	0.0057445
pp_92107_1128	pp_92107	1128	-	A	A9NYY0sp=S-adenosylmethionine synthase 2 Picea sitchensis (Sitka spruce) (Pinus sitchensis)	sp_v3.0_unigene17443	unigene882	AT3G17390.1	S-adenosylmethionine synthetase family protein	-0.154105	0.012964
pp_72505_359	pp_72505	359	-	T	Q9ZRX0sp=Translationally-controlled tumor protein homolog Pseudotsuga menziesii (Douglas-fir) (Abies menziesii)	sp_v3.0_unigene20693	isotig03932	AT3G05540.1	Methionine sulfoxide reductase (MSS4-like) family protein	-0.153882	0.00704674
pp_84440_1801	pp_84440	1801	-	C	C0PQ17tr=Putative uncharacterized protein Picea sitchensis (Sitka spruce) (Pinus sitchensis)	sp_v3.0_unigene17030	unigene17030	AT3G15010.1	RNA-binding (RRM/RBD/RNP motifs) family protein	-0.15344	0.0309642
pp_134772_360	pp_134772	360	?	A	A4ZDL6sp=Antifungal protein ginkbilobin-2 Ginkgo biloba (Ginkgo) (Maidenhair tree)	sp_v3.0_unigene34027	isotig13941	#N/A	#N/A	-0.153286	0.0167912
pp_152829_365	pp_152829	365	+	T	B8LMW5sp=Cysteine proteinase inhibitor Picea sitchensis (Sitka spruce) (Pinus sitchensis)	sp_v3.0_unigene29534	unigene29534	AT3G12490.1	cystatin B	-0.153052	0.0304124
pp_225711_967	pp_225711	967	-	A	A0A0C9QTP7tr=TSA: Wollemia nobilis Ref_Wollemi_Transcript_10235_1472 transcribed RNA sequence Wollemia nobilis	sp_v3.0_unigene17341	unigene17341	AT1G05850.1	Chitinase family protein	-0.153006	0.0284014
pp_155709_973	pp_155709	973	+	A	Q41951sp=Aquaporin TIP2-1 Arabidopsis thaliana (Mouse-ear cress)	sp_v3.0_unigene17336	PUT-3916004	AT3G16240.1	delta tonoplast integral protein	-0.152706	0.0153182
pp_152554_2118	pp_152554	2118	-	T	G8C847sp=S-adenosylmethionine decarboxylase proenzyme Pinus sylvestris (Scots pine)	sp_v3.0_unigene17208	isotig11152	AT3G02470.1	S-adenosylmethionine decarboxylase	-0.151835	0.0275577
pp_163612_727	pp_163612	727	+	C	A9NNZ4tr=Putative uncharacterized protein Picea sitchensis (Sitka spruce) (Pinus sitchensis)	sp_v3.0_unigene38053	unigene38053	AT4G23400.1	plasma membrane intrinsic protein 1%3B5	-0.15133	0.00257189
pp_199671_564	pp_199671	564	-	C	Q8LFH7sp=60S ribosomal protein L37-1 Arabidopsis thaliana (Mouse-ear cress)	sp_v3.0_unigene35456	isotig02769	AT1G15250.1	Zinc-binding ribosomal protein family protein	-0.150874	0.0207936
pp_117807_318	pp_117807	318	+	A	G9B4E9tr=Class I chitinase Pinus contorta (Shore pine) (Lodgepole pine)	sp_v3.0_unigene29478	isotig52008	AT2G43590.1	Chitinase family protein	-0.150591	0.010533
pp_163612_947	pp_163612	947	+	G	A9NNZ4tr=Putative uncharacterized protein Picea sitchensis (Sitka spruce) (Pinus sitchensis)	sp_v3.0_unigene38053	unigene38053	AT4G23400.1	plasma membrane intrinsic protein 1%3B5	-0.150192	0.0184879
pp_108458_931	pp_108458	931	+	C	O22429tr=Calcium binding protein Pinus taeda (Loblolly pine)	sp_v3.0_unigene17200	unigene17200	AT1G24620.1	EF hand calcium-binding protein family	-0.150079	0.0202596
pp_134772_309	pp_134772	309	?	G	A4ZDL6sp=Antifungal protein ginkbilobin-2 Ginkgo biloba (Ginkgo) (Maidenhair tree)	sp_v3.0_unigene34027	isotig13941	#N/A	#N/A	-0.14995	0.00294062
pp_199937_1530	pp_199937	1530	-	C	Q676U0tr=Disease resistance protein Pinus sylvestris (Scots pine)	sp_v3.0_unigene30686	isotig01574	AT4G02170.1	cotton fiber protein	-0.149326	0.0035981
pp_58113_670	pp_58113	670	-	A	---NA---	sp_v3.0_unigene29458	isotig07446	#N/A	#N/A	-0.148814	0.0238519
pp_66319_591	pp_66319	591	+	T	---NA---	sp_v3.0_unigene17075	unigene17075	#N/A	#N/A	-0.14877	3.93983e-05
pp_66319_208	pp_66319	208	+	A	---NA---	sp_v3.0_unigene17075	unigene17075	#N/A	#N/A	-0.148525	0.000351718
pp_117807_414	pp_117807	414	+	A	G9B4E9tr=Class I chitinase Pinus contorta (Shore pine) (Lodgepole pine)	sp_v3.0_unigene29478	isotig52008	AT2G43590.1	Chitinase family protein	-0.148048	0.00903325
pp_67823_813	pp_67823	813	-	C	A9NWR1sp=Elongation factor 1-alpha Picea sitchensis (Sitka spruce) (Pinus sitchensis)	sp_v3.0_unigene21427	unigene21427	AT1G07920.1	GTP binding Elongation factor Tu family protein	-0.148014	0.00978279
pp_203258_309	pp_203258	309	-	T	W9RHT8tr=Zinc finger A20 and AN1 domain-containing stress-associated protein 8 Morus notabilis	sp_v3.0_unigene1105	isotig32612	AT1G51200.1	A20/AN1-like zinc finger family protein	-0.147908	0.0134147
pp_92107_1700	pp_92107	1700	-	G	A9NYY0sp=S-adenosylmethionine synthase 2 Picea sitchensis (Sitka spruce) (Pinus sitchensis)	sp_v3.0_unigene17443	unigene882	AT3G17390.1	S-adenosylmethionine synthetase family protein	-0.147793	0.00696532
pp_203258_313	pp_203258	313	-	C	W9RHT8tr=Zinc finger A20 and AN1 domain-containing stress-associated protein 8 Morus notabilis	sp_v3.0_unigene1105	isotig32612	AT1G51200.1	A20/AN1-like zinc finger family protein	-0.147197	0.00614726
pp_108993_287	pp_108993	287	?	G	Q3ZDJ2tr=Metallothionein-like protein class II Picea abies (Norway spruce) (Picea excelsa)	sp_v3.0_unigene17442	isotig64401	#N/A	#N/A	-0.146846	0.00637981
pp_227308_2824	pp_227308	2824	+	G	A0A0C9S3K8sp=Plasma membrane ATPase Wollemia nobilis	sp_v3.0_unigene1063	unigene1063	AT4G30190.1	H[+]-ATPase 2	-0.146817	0.0348137
pp_67823_2090	pp_67823	2090	-	A	A9NWR1sp=Elongation factor 1-alpha Picea sitchensis (Sitka spruce) (Pinus sitchensis)	sp_v3.0_unigene21427	unigene21427	AT1G07920.1	GTP binding Elongation factor Tu family protein	-0.146557	0.0080234
pp_163612_567	pp_163612	567	+	T	A9NNZ4tr=Putative uncharacterized protein Picea sitchensis (Sitka spruce) (Pinus sitchensis)	sp_v3.0_unigene38053	unigene38053	AT4G23400.1	plasma membrane intrinsic protein 1%3B5	-0.146458	0.000758581
pp_134771_170	pp_134771	170	?	A	A4ZDL6sp=Antifungal protein ginkbilobin-2 Ginkgo biloba (Ginkgo) (Maidenhair tree)	sp_v3.0_unigene35452	unigene35452	#N/A	#N/A	-0.145817	0.00953651
pp_125666_410	pp_125666	410	-	T	P25818sp=Aquaporin TIP1-1 Arabidopsis thaliana (Mouse-ear cress)	sp_v3.0_unigene11963	isotig33184	AT2G36830.1	gamma tonoplast intrinsic protein	-0.145026	0.00848413
pp_199937_586	pp_199937	586	-	A	Q676U0tr=Disease resistance protein Pinus sylvestris (Scots pine)	sp_v3.0_unigene30686	isotig01574	AT4G02170.1	cotton fiber protein	-0.144801	0.00773379
pp_245193_241	pp_245193	241	-	G	A0A077EMG8tr=Putative auxin-repressed protein Pinus massoniana	sp_v3.0_unigene17237	isotig13858	AT1G28330.1	dormancy-associated protein-like 1	-0.144042	0.00288563
pp_199937_1092	pp_199937	1092	-	T	Q676U0tr=Disease resistance protein Pinus sylvestris (Scots pine)	sp_v3.0_unigene30686	isotig01574	AT4G02170.1	cotton fiber protein	-0.143354	0.00335339
pp_203553_3122	pp_203553	3122	+	A	B9SD38tr=Eukaryotic translation elongation factor, putative Ricinus communis (Castor bean)	sp_v3.0_unigene11466	unigene19609	AT1G56070.1	Ribosomal protein S5/Elongation factor G/III/V family protein	-0.14334	0.0249654
pp_108993_286	pp_108993	286	?	G	Q3ZDJ2tr=Metallothionein-like protein class II Picea abies (Norway spruce) (Picea excelsa)	sp_v3.0_unigene17442	isotig64401	#N/A	#N/A	-0.142597	0.00956121
pp_108458_1204	pp_108458	1204	+	G	O22429tr=Calcium binding protein Pinus taeda (Loblolly pine)	sp_v3.0_unigene17200	unigene17200	AT1G24620.1	EF hand calcium-binding protein family	-0.142323	0.0236975
pp_66319_155	pp_66319	155	+	A	---NA---	sp_v3.0_unigene17075	unigene17075	#N/A	#N/A	-0.142102	0.000955769
pp_108496_1696	pp_108496	1696	-	T	Q71H73sp=Histone H3.3 Vitis vinifera (Grape)	sp_v3.0_unigene1183	unigene1183	AT4G40030.2	Histone superfamily protein	-0.141928	0.025957
pp_203258_316	pp_203258	316	-	A	W9RHT8tr=Zinc finger A20 and AN1 domain-containing stress-associated protein 8 Morus notabilis	sp_v3.0_unigene1105	isotig32612	AT1G51200.1	A20/AN1-like zinc finger family protein	-0.141391	0.00884655
pp_94288_504	pp_94288	504	-	A	EnsemblPlants:Si021434m} Setaria italica (Foxtail millet) (Panicum italicum)	sp_v3.0_unigene370	unigene370	AT3G12580.1	heat shock protein 70	-0.141346	0.0210997
pp_108993_288	pp_108993	288	?	A	Q3ZDJ2tr=Metallothionein-like protein class II Picea abies (Norway spruce) (Picea excelsa)	sp_v3.0_unigene17442	isotig64401	#N/A	#N/A	-0.141191	0.00238707
pp_199937_956	pp_199937	956	-	A	Q676U0tr=Disease resistance protein Pinus sylvestris (Scots pine)	sp_v3.0_unigene30686	isotig01574	AT4G02170.1	cotton fiber protein	-0.140826	0.00370643
pp_134774_356	pp_134774	356	+	A	A4ZDL6sp=Antifungal protein ginkbilobin-2 Ginkgo biloba (Ginkgo) (Maidenhair tree)	sp_v3.0_unigene34027	isotig13941	#N/A	#N/A	-0.140754	0.00699661
pp_210565_271	pp_210565	271	-	A	A9NKS7tr=Putative uncharacterized protein Picea sitchensis (Sitka spruce) (Pinus sitchensis)	sp_v3.0_unigene17115	isotig32782	AT4G39090.1	Papain family cysteine protease	-0.140651	0.0185206
pp_173296_516	pp_173296	516	?	G	Q8RVJ0tr=Putative translation factor Pinus pinaster (Maritime pine)	sp_v3.0_unigene17134	unigene143647	AT1G54290.1	Translation initiation factor SUI1 family protein	-0.140206	0.0213196
pp_199937_1116	pp_199937	1116	-	C	Q676U0tr=Disease resistance protein Pinus sylvestris (Scots pine)	sp_v3.0_unigene30686	isotig01574	AT4G02170.1	cotton fiber protein	-0.140052	5.90496e-06
pp_212084_851	pp_212084	851	-	G	Q9SPI7tr=Actin Picea rubens (Red spruce) (Picea australis)	sp_v3.0_unigene18113	unigene18113	AT5G09810.1	actin 7	-0.139933	0.00425148
pp_66319_596	pp_66319	596	+	A	---NA---	sp_v3.0_unigene17075	unigene17075	#N/A	#N/A	-0.138644	0.0058796
pp_168745_532	pp_168745	532	-	G	B8LPA0sp=Peroxidase Picea sitchensis (Sitka spruce) (Pinus sitchensis)	sp_v3.0_unigene10404	isotig20045	AT5G66390.1	Peroxidase superfamily protein	-0.138323	0.0181236
pp_100364_468	pp_100364	468	-	A	Q40854sp=Metallothionein-like protein EMB30 Picea glauca (White spruce) (Pinus glauca)	sp_v3.0_unigene29432	unigene29432	AT3G15353.1	metallothionein 3	-0.13827	0.0161453
pp_67823_844	pp_67823	844	-	A	A9NWR1sp=Elongation factor 1-alpha Picea sitchensis (Sitka spruce) (Pinus sitchensis)	sp_v3.0_unigene21427	unigene21427	AT1G07920.1	GTP binding Elongation factor Tu family protein	-0.137954	0.000373726
pp_236230_1303	pp_236230	1303	+	A	I2E4W7tr=ERD protein Vitis amurensis	sp_v3.0_unigene126822	isotig54917	AT2G41430.1	dehydration-induced protein (ERD15)	-0.137611	0.0271934
pp_212084_1943	pp_212084	1943	-	T	Q9SPI7tr=Actin Picea rubens (Red spruce) (Picea australis)	sp_v3.0_unigene18113	unigene18113	AT5G09810.1	actin 7	-0.137383	0.0185692
pp_199937_1150	pp_199937	1150	-	G	Q676U0tr=Disease resistance protein Pinus sylvestris (Scots pine)	sp_v3.0_unigene30686	isotig01574	AT4G02170.1	cotton fiber protein	-0.137094	0.0174827
pp_199937_1341	pp_199937	1341	-	T	Q676U0tr=Disease resistance protein Pinus sylvestris (Scots pine)	sp_v3.0_unigene30686	isotig01574	AT4G02170.1	cotton fiber protein	-0.136952	0.000371367
pp_125666_409	pp_125666	409	-	G	P25818sp=Aquaporin TIP1-1 Arabidopsis thaliana (Mouse-ear cress)	sp_v3.0_unigene11963	isotig33184	AT2G36830.1	gamma tonoplast intrinsic protein	-0.135734	0.00737624
pp_163612_946	pp_163612	946	+	C	A9NNZ4tr=Putative uncharacterized protein Picea sitchensis (Sitka spruce) (Pinus sitchensis)	sp_v3.0_unigene38053	unigene38053	AT4G23400.1	plasma membrane intrinsic protein 1%3B5	-0.13569	0.0191994
pp_92107_1783	pp_92107	1783	-	T	A9NYY0sp=S-adenosylmethionine synthase 2 Picea sitchensis (Sitka spruce) (Pinus sitchensis)	sp_v3.0_unigene17443	unigene882	AT3G17390.1	S-adenosylmethionine synthetase family protein	-0.135503	2.27834e-05
pp_163610_888	pp_163610	888	+	C	V5NQQ0tr=Aquaporin Pinus massoniana	sp_v3.0_unigene126701	unigene126701	AT4G00430.1	plasma membrane intrinsic protein 1%3B4	-0.134725	0.0153403
pp_212084_1230	pp_212084	1230	-	T	Q9SPI7tr=Actin Picea rubens (Red spruce) (Picea australis)	sp_v3.0_unigene18113	unigene18113	AT5G09810.1	actin 7	-0.134102	0.0128206
pp_252650_349	pp_252650	349	+	C	A4ZDL6sp=Antifungal protein ginkbilobin-2 Ginkgo biloba (Ginkgo) (Maidenhair tree)	sp_v3.0_unigene126897	unigene126897	#N/A	#N/A	-0.133822	0.00532139
pp_134820_315	pp_134820	315	-	T	A8E1V8tr=Chalcone synthase Pinus pinaster (Maritime pine)	sp_v3.0_unigene34676	unigene21730	AT5G13930.1	Chalcone and stilbene synthase family protein	-0.1337	0.0179947
pp_108993_285	pp_108993	285	?	T	Q3ZDJ2tr=Metallothionein-like protein class II Picea abies (Norway spruce) (Picea excelsa)	sp_v3.0_unigene17442	isotig64401	#N/A	#N/A	-0.133563	0.018597
pp_67823_2095	pp_67823	2095	-	T	A9NWR1sp=Elongation factor 1-alpha Picea sitchensis (Sitka spruce) (Pinus sitchensis)	sp_v3.0_unigene21427	unigene21427	AT1G07920.1	GTP binding Elongation factor Tu family protein	-0.133483	0.00673305
pp_61766_822	pp_61766	822	-	C	Q69JW2sp=NAP1-related protein 2 Oryza sativa subsp. japonica (Rice)	sp_v3.0_unigene24811	unigene24811	AT1G18800.1	NAP1-related protein 2	-0.133192	0.0207905
pp_153045_1386	pp_153045	1386	+	G	A0A0K0M6X6tr=BSU2 Pinus tabuliformis (Chinese pine) (Pinus leucosperma)	sp_v3.0_unigene17163	unigene17163	AT1G24735.1	S-adenosyl-L-methionine-dependent methyltransferases superfamily protein	-0.131942	2.16685e-05
pp_209534_378	pp_209534	378	-	T	A9NUY8sp=Catalase Picea sitchensis (Sitka spruce) (Pinus sitchensis)	sp_v3.0_unigene23356	isotig11537	AT1G20620.1	catalase 3	-0.131751	0.0224409
pp_155709_1073	pp_155709	1073	+	A	Q41951sp=Aquaporin TIP2-1 Arabidopsis thaliana (Mouse-ear cress)	sp_v3.0_unigene17336	PUT-3916004	AT3G16240.1	delta tonoplast integral protein	-0.131154	0.00513683
pp_72515_410	pp_72515	410	-	T	Q9ZRX0sp=Translationally-controlled tumor protein homolog Pseudotsuga menziesii (Douglas-fir) (Abies menziesii)	sp_v3.0_unigene20693	isotig03932	AT3G05540.1	Methionine sulfoxide reductase (MSS4-like) family protein	-0.130213	0.00710493
pp_199937_1531	pp_199937	1531	-	A	Q676U0tr=Disease resistance protein Pinus sylvestris (Scots pine)	sp_v3.0_unigene30686	isotig01574	AT4G02170.1	cotton fiber protein	-0.130211	0.0109238
pp_189002_798	pp_189002	798	+	T	---NA---	sp_v3.0_unigene29570	unigene29570	#N/A	#N/A	-0.129661	0.0318746
pp_116909_318	pp_116909	318	+	G	A9P0B9sp=60S ribosomal protein L18a Picea sitchensis (Sitka spruce) (Pinus sitchensis)	sp_v3.0_unigene1871	unigene1871	AT2G34480.2	Ribosomal protein L18ae/LX family protein	-0.129496	0.00782168
pp_199937_993	pp_199937	993	-	T	Q676U0tr=Disease resistance protein Pinus sylvestris (Scots pine)	sp_v3.0_unigene30686	isotig01574	AT4G02170.1	cotton fiber protein	-0.129435	7.19868e-06
pp_66319_195	pp_66319	195	+	T	---NA---	sp_v3.0_unigene17075	unigene17075	#N/A	#N/A	-0.128536	0.0144965
pp_108458_932	pp_108458	932	+	G	O22429tr=Calcium binding protein Pinus taeda (Loblolly pine)	sp_v3.0_unigene17200	unigene17200	AT1G24620.1	EF hand calcium-binding protein family	-0.126856	0.0209932
pp_211515_1460	pp_211515	1460	+	A	E5FXB3tr=Glycine-rich RNA-binding protein Sequoia sempervirens (California redwood) (Taxodium sempervirens)	sp_v3.0_unigene9389	unigene9389	AT2G21660.1	cold%2C circadian rhythm%2C and rna binding 2	-0.12676	0.00692603
pp_178074_1516	pp_178074	1516	-	A	A0A0C9S489tr=TSA: Wollemia nobilis Ref_Wollemi_Transcript_25702_1101 transcribed RNA sequence Wollemia nobilis	sp_v3.0_unigene34145	unigene34145	AT4G00680.1	actin depolymerizing factor 8	-0.126574	0.016579
pp_58006_546	pp_58006	546	-	G	PubMed:18943919} Pinus monticola (Western white pine) (Strobus monticola)	sp_v3.0_unigene29673	unigene29673	#N/A	#N/A	-0.126444	0.006352
pp_72505_387	pp_72505	387	-	G	Q9ZRX0sp=Translationally-controlled tumor protein homolog Pseudotsuga menziesii (Douglas-fir) (Abies menziesii)	sp_v3.0_unigene20693	isotig03932	AT3G05540.1	Methionine sulfoxide reductase (MSS4-like) family protein	-0.125872	0.000222082
pp_134772_591	pp_134772	591	?	T	A4ZDL6sp=Antifungal protein ginkbilobin-2 Ginkgo biloba (Ginkgo) (Maidenhair tree)	sp_v3.0_unigene34027	isotig13941	#N/A	#N/A	-0.125636	0.00935139
pp_163610_890	pp_163610	890	+	A	V5NQQ0tr=Aquaporin Pinus massoniana	sp_v3.0_unigene126701	unigene126701	AT4G00430.1	plasma membrane intrinsic protein 1%3B4	-0.125367	0.0170993
pp_225253_582	pp_225253	582	-	G	Q1XG58tr=Putative elongation factor Cryptomeria japonica (Japanese cedar) (Cupressus japonica)	sp_v3.0_unigene29456	unigene29456	AT1G30230.1	translation elongation factor EF1B/ribosomal protein S6 family protein	-0.125336	0.000442872
pp_100385_574	pp_100385	574	-	A	C7J514tr=Os07g0523700 protein Oryza sativa subsp. japonica (Rice)	sp_v3.0_unigene29441	unigene29441	AT3G23390.1	Zinc-binding ribosomal protein family protein	-0.124692	0.0232184
pp_100366_351	pp_100366	351	+	A	---NA---	sp_v3.0_unigene33603	unigene33603	#N/A	#N/A	-0.124485	0.0163932
pp_199937_1126	pp_199937	1126	-	A	Q676U0tr=Disease resistance protein Pinus sylvestris (Scots pine)	sp_v3.0_unigene30686	isotig01574	AT4G02170.1	cotton fiber protein	-0.123422	3.81445e-10
pp_203258_315	pp_203258	315	-	C	W9RHT8tr=Zinc finger A20 and AN1 domain-containing stress-associated protein 8 Morus notabilis	sp_v3.0_unigene1105	isotig32612	AT1G51200.1	A20/AN1-like zinc finger family protein	-0.122974	0.0284221
pp_201987_1536	pp_201987	1536	-	G	EnsemblPlants:Si021922m} Setaria italica (Foxtail millet) (Panicum italicum)	sp_v3.0_unigene2295	isotig13211	AT4G39660.1	alanine:glyoxylate aminotransferase 2	-0.122679	0.0150371
pp_194247_1289	pp_194247	1289	-	C	A9SME1sp=Thiamine thiazole synthase 2, chloroplastic Physcomitrella patens subsp. patens (Moss)	sp_v3.0_unigene390	unigene390	AT5G54770.1	thiazole biosynthetic enzyme%2C chloroplast (ARA6) (THI1) (THI4)	-0.122364	0.00563112
pp_200207_1585	pp_200207	1585	-	C	Q9LLZ6tr=Proline-rich protein Pinus taeda (Loblolly pine)	sp_v3.0_unigene34752	isotig41813	AT1G62500.1	Bifunctional inhibitor/lipid-transfer protein/seed storage 2S albumin superfamily protein	-0.122338	0.029879
pp_201987_2014	pp_201987	2014	-	T	EnsemblPlants:Si021922m} Setaria italica (Foxtail millet) (Panicum italicum)	sp_v3.0_unigene2295	isotig13211	AT4G39660.1	alanine:glyoxylate aminotransferase 2	-0.122165	0.0287561
pp_116909_319	pp_116909	319	+	A	A9P0B9sp=60S ribosomal protein L18a Picea sitchensis (Sitka spruce) (Pinus sitchensis)	sp_v3.0_unigene1871	unigene1871	AT2G34480.2	Ribosomal protein L18ae/LX family protein	-0.121622	0.0274085
pp_203258_519	pp_203258	519	-	A	W9RHT8tr=Zinc finger A20 and AN1 domain-containing stress-associated protein 8 Morus notabilis	sp_v3.0_unigene1105	isotig32612	AT1G51200.1	A20/AN1-like zinc finger family protein	-0.121402	0.00687608
pp_134772_264	pp_134772	264	?	G	A4ZDL6sp=Antifungal protein ginkbilobin-2 Ginkgo biloba (Ginkgo) (Maidenhair tree)	sp_v3.0_unigene34027	isotig13941	#N/A	#N/A	-0.121125	0.00832806
pp_245193_211	pp_245193	211	-	C	A0A077EMG8tr=Putative auxin-repressed protein Pinus massoniana	sp_v3.0_unigene17237	isotig13858	AT1G28330.1	dormancy-associated protein-like 1	-0.120621	0.00690095
pp_66319_154	pp_66319	154	+	C	---NA---	sp_v3.0_unigene17075	unigene17075	#N/A	#N/A	-0.120516	7.21156e-05
pp_74570_138	pp_74570	138	+	C	A0A0A7REG3tr=Late embryogenesis abundant protein LEA3-6 Pinus tabuliformis (Chinese pine) (Pinus leucosperma)	sp_v3.0_unigene3534	isotig83188	#N/A	#N/A	-0.120133	0.0285064
pp_155709_542	pp_155709	542	+	C	Q41951sp=Aquaporin TIP2-1 Arabidopsis thaliana (Mouse-ear cress)	sp_v3.0_unigene17336	PUT-3916004	AT3G16240.1	delta tonoplast integral protein	-0.119812	0.00279909
pp_199937_1466	pp_199937	1466	-	G	Q676U0tr=Disease resistance protein Pinus sylvestris (Scots pine)	sp_v3.0_unigene30686	isotig01574	AT4G02170.1	cotton fiber protein	-0.118688	0.0121563
pp_199937_879	pp_199937	879	-	G	Q676U0tr=Disease resistance protein Pinus sylvestris (Scots pine)	sp_v3.0_unigene30686	isotig01574	AT4G02170.1	cotton fiber protein	-0.11847	0.000185948
pp_131109_294	pp_131109	294	-	G	A9NUF5sp=Phospho-2-dehydro-3-deoxyheptonate aldolase Picea sitchensis (Sitka spruce) (Pinus sitchensis)	sp_v3.0_unigene1150	unigene1150	AT4G33510.1	3-deoxy-d-arabino-heptulosonate 7-phosphate synthase	-0.118423	0.0187921
pp_94288_595	pp_94288	595	-	A	EnsemblPlants:Si021434m} Setaria italica (Foxtail millet) (Panicum italicum)	sp_v3.0_unigene370	unigene370	AT3G12580.1	heat shock protein 70	-0.117134	0.00628925
pp_109023_756	pp_109023	756	+	G	A0A061E8D8tr=Ribosomal protein L18e/L15 superfamily protein Theobroma cacao (Cacao) (Cocoa)	sp_v3.0_unigene16965	unigene16965	AT1G70600.1	Ribosomal protein L18e/L15 superfamily protein	-0.117035	0.0131057
pp_66319_426	pp_66319	426	+	A	---NA---	sp_v3.0_unigene17075	unigene17075	#N/A	#N/A	-0.116613	0.000134129
pp_173296_696	pp_173296	696	?	C	Q8RVJ0tr=Putative translation factor Pinus pinaster (Maritime pine)	sp_v3.0_unigene17134	unigene143647	AT1G54290.1	Translation initiation factor SUI1 family protein	-0.116594	0.0039298
pp_216512_696	pp_216512	696	-	A	A0A0G7ZNW9tr=Cytochrome P450 CYP92A40 Picea glauca (White spruce) (Pinus glauca)	sp_v3.0_unigene1244	unigene1244	AT5G07990.1	Cytochrome P450 superfamily protein	-0.115637	0.0308434
pp_125666_752	pp_125666	752	-	C	P25818sp=Aquaporin TIP1-1 Arabidopsis thaliana (Mouse-ear cress)	sp_v3.0_unigene11963	isotig33184	AT2G36830.1	gamma tonoplast intrinsic protein	-0.115584	0.0358886
pp_236932_1195	pp_236932	1195	+	G	B9RPL9tr=60S ribosomal protein L8, putative Ricinus communis (Castor bean)	sp_v3.0_unigene37909	isotig20947	AT2G18020.1	Ribosomal protein L2 family	-0.115264	0.0225687
pp_92107_1701	pp_92107	1701	-	T	A9NYY0sp=S-adenosylmethionine synthase 2 Picea sitchensis (Sitka spruce) (Pinus sitchensis)	sp_v3.0_unigene17443	unigene882	AT3G17390.1	S-adenosylmethionine synthetase family protein	-0.114565	0.0189578
pp_152552_831	pp_152552	831	-	C	G8C847sp=S-adenosylmethionine decarboxylase proenzyme Pinus sylvestris (Scots pine)	sp_v3.0_unigene17208	isotig11152	AT3G02470.1	S-adenosylmethionine decarboxylase	-0.113999	0.0122275
pp_194247_1290	pp_194247	1290	-	C	A9SME1sp=Thiamine thiazole synthase 2, chloroplastic Physcomitrella patens subsp. patens (Moss)	sp_v3.0_unigene390	unigene390	AT5G54770.1	thiazole biosynthetic enzyme%2C chloroplast (ARA6) (THI1) (THI4)	-0.113897	0.00998226
pp_212084_1944	pp_212084	1944	-	A	Q9SPI7tr=Actin Picea rubens (Red spruce) (Picea australis)	sp_v3.0_unigene18113	unigene18113	AT5G09810.1	actin 7	-0.113378	0.0175485
pp_66604_1396	pp_66604	1396	+	G	P25818sp=Aquaporin TIP1-1 Arabidopsis thaliana (Mouse-ear cress)	sp_v3.0_unigene17154	unigene17154	AT2G36830.1	gamma tonoplast intrinsic protein	-0.113163	0.0198941
pp_117807_974	pp_117807	974	+	G	G9B4E9tr=Class I chitinase Pinus contorta (Shore pine) (Lodgepole pine)	sp_v3.0_unigene29478	isotig52008	AT2G43590.1	Chitinase family protein	-0.113129	0.00711103
pp_210565_331	pp_210565	331	-	A	A9NKS7tr=Putative uncharacterized protein Picea sitchensis (Sitka spruce) (Pinus sitchensis)	sp_v3.0_unigene17115	isotig32782	AT4G39090.1	Papain family cysteine protease	-0.112759	0.015017
pp_58006_766	pp_58006	766	-	C	PubMed:18943919} Pinus monticola (Western white pine) (Strobus monticola)	sp_v3.0_unigene29673	unigene29673	#N/A	#N/A	-0.112601	0.0142967
pp_199018_935	pp_199018	935	-	G	A0A0C9S4Y4tr=TSA: Wollemia nobilis Ref_Wollemi_Transcript_13557_1011 transcribed RNA sequence Wollemia nobilis	sp_v3.0_unigene205737	isotig26505	#N/A	#N/A	-0.112058	0.0175116
pp_67823_1077	pp_67823	1077	-	G	A9NWR1sp=Elongation factor 1-alpha Picea sitchensis (Sitka spruce) (Pinus sitchensis)	sp_v3.0_unigene21427	unigene21427	AT1G07920.1	GTP binding Elongation factor Tu family protein	-0.111532	0.00326226
pp_155149_1051	pp_155149	1051	-	C	W9QW90tr=Ubiquitin-conjugating enzyme E2-17 kDa Morus notabilis	sp_v3.0_unigene41259	unigene41259	AT1G64230.1	ubiquitin-conjugating enzyme 28	-0.111163	0.00806092
pp_68474_1943	pp_68474	1943	+	G	K8FDV3sp=Glutamine synthetase Pinus pinaster (Maritime pine)	sp_v3.0_unigene10503	unigene10503	AT5G37600.1	hypothetical protein	-0.110994	0.00760707
pp_134820_848	pp_134820	848	-	C	A8E1V8tr=Chalcone synthase Pinus pinaster (Maritime pine)	sp_v3.0_unigene34676	unigene21730	AT5G13930.1	Chalcone and stilbene synthase family protein	-0.110364	0.00166929
pp_68474_1910	pp_68474	1910	+	A	K8FDV3sp=Glutamine synthetase Pinus pinaster (Maritime pine)	sp_v3.0_unigene10503	unigene10503	AT5G37600.1	hypothetical protein	-0.110345	0.00577046
pp_199937_638	pp_199937	638	-	C	Q676U0tr=Disease resistance protein Pinus sylvestris (Scots pine)	sp_v3.0_unigene30686	isotig01574	AT4G02170.1	cotton fiber protein	-0.110288	0.000380395
pp_163612_1851	pp_163612	1851	+	T	A9NNZ4tr=Putative uncharacterized protein Picea sitchensis (Sitka spruce) (Pinus sitchensis)	sp_v3.0_unigene38053	unigene38053	AT4G23400.1	plasma membrane intrinsic protein 1%3B5	-0.109156	0.00888053
pp_67823_859	pp_67823	859	-	G	A9NWR1sp=Elongation factor 1-alpha Picea sitchensis (Sitka spruce) (Pinus sitchensis)	sp_v3.0_unigene21427	unigene21427	AT1G07920.1	GTP binding Elongation factor Tu family protein	-0.109094	0.00478549
pp_147404_762	pp_147404	762	-	A	P34924sp=Glyceraldehyde-3-phosphate dehydrogenase, cytosolic Pinus sylvestris (Scots pine)	sp_v3.0_unigene126855	unigene44872	AT1G13440.1	glyceraldehyde-3-phosphate dehydrogenase C2	-0.108643	0.0201304
pp_245193_469	pp_245193	469	-	T	A0A077EMG8tr=Putative auxin-repressed protein Pinus massoniana	sp_v3.0_unigene17237	isotig13858	AT1G28330.1	dormancy-associated protein-like 1	-0.10864	0.0167967
pp_72505_386	pp_72505	386	-	C	Q9ZRX0sp=Translationally-controlled tumor protein homolog Pseudotsuga menziesii (Douglas-fir) (Abies menziesii)	sp_v3.0_unigene20693	isotig03932	AT3G05540.1	Methionine sulfoxide reductase (MSS4-like) family protein	-0.107625	0.000389573
pp_212084_918	pp_212084	918	-	T	Q9SPI7tr=Actin Picea rubens (Red spruce) (Picea australis)	sp_v3.0_unigene18113	unigene18113	AT5G09810.1	actin 7	-0.107576	0.000878181
pp_217050_647	pp_217050	647	-	C	A0A176VW85tr=Uncharacterized protein Marchantia polymorpha subsp. polymorpha	sp_v3.0_unigene38662	isotig56593	AT3G05950.1	RmlC-like cupins superfamily protein	-0.107205	0.0233174
pp_66319_594	pp_66319	594	+	T	---NA---	sp_v3.0_unigene17075	unigene17075	#N/A	#N/A	-0.106556	5.16233e-07
pp_189002_438	pp_189002	438	+	C	---NA---	sp_v3.0_unigene29570	unigene29570	#N/A	#N/A	-0.106305	0.0138839
pp_134771_175	pp_134771	175	?	A	A4ZDL6sp=Antifungal protein ginkbilobin-2 Ginkgo biloba (Ginkgo) (Maidenhair tree)	sp_v3.0_unigene35452	unigene35452	#N/A	#N/A	-0.105743	0.00857529
pp_116909_265	pp_116909	265	+	G	A9P0B9sp=60S ribosomal protein L18a Picea sitchensis (Sitka spruce) (Pinus sitchensis)	sp_v3.0_unigene1871	unigene1871	AT2G34480.2	Ribosomal protein L18ae/LX family protein	-0.105632	0.0170756
pp_72515_438	pp_72515	438	-	G	Q9ZRX0sp=Translationally-controlled tumor protein homolog Pseudotsuga menziesii (Douglas-fir) (Abies menziesii)	sp_v3.0_unigene20693	isotig03932	AT3G05540.1	Methionine sulfoxide reductase (MSS4-like) family protein	-0.105586	0.00259573
pp_217050_646	pp_217050	646	-	C	A0A176VW85tr=Uncharacterized protein Marchantia polymorpha subsp. polymorpha	sp_v3.0_unigene38662	isotig56593	AT3G05950.1	RmlC-like cupins superfamily protein	-0.105259	0.0117617
pp_66319_141	pp_66319	141	+	C	---NA---	sp_v3.0_unigene17075	unigene17075	#N/A	#N/A	-0.105197	0.0014259
pp_117807_918	pp_117807	918	+	A	G9B4E9tr=Class I chitinase Pinus contorta (Shore pine) (Lodgepole pine)	sp_v3.0_unigene29478	isotig52008	AT2G43590.1	Chitinase family protein	-0.105081	0.00404215
pp_173296_741	pp_173296	741	?	T	Q8RVJ0tr=Putative translation factor Pinus pinaster (Maritime pine)	sp_v3.0_unigene17134	unigene143647	AT1G54290.1	Translation initiation factor SUI1 family protein	-0.104884	0.0176619
pp_67823_1295	pp_67823	1295	-	A	A9NWR1sp=Elongation factor 1-alpha Picea sitchensis (Sitka spruce) (Pinus sitchensis)	sp_v3.0_unigene21427	unigene21427	AT1G07920.1	GTP binding Elongation factor Tu family protein	-0.104806	0.000532436
pp_117807_509	pp_117807	509	+	G	G9B4E9tr=Class I chitinase Pinus contorta (Shore pine) (Lodgepole pine)	sp_v3.0_unigene29478	isotig52008	AT2G43590.1	Chitinase family protein	-0.104538	0.00552618
pp_173296_695	pp_173296	695	?	T	Q8RVJ0tr=Putative translation factor Pinus pinaster (Maritime pine)	sp_v3.0_unigene17134	unigene143647	AT1G54290.1	Translation initiation factor SUI1 family protein	-0.104134	0.00839937
pp_72515_437	pp_72515	437	-	C	Q9ZRX0sp=Translationally-controlled tumor protein homolog Pseudotsuga menziesii (Douglas-fir) (Abies menziesii)	sp_v3.0_unigene20693	isotig03932	AT3G05540.1	Methionine sulfoxide reductase (MSS4-like) family protein	-0.104101	0.0005594
pp_212084_917	pp_212084	917	-	G	Q9SPI7tr=Actin Picea rubens (Red spruce) (Picea australis)	sp_v3.0_unigene18113	unigene18113	AT5G09810.1	actin 7	-0.104061	0.000477853
pp_117807_919	pp_117807	919	+	T	G9B4E9tr=Class I chitinase Pinus contorta (Shore pine) (Lodgepole pine)	sp_v3.0_unigene29478	isotig52008	AT2G43590.1	Chitinase family protein	-0.102808	0.0151037
pp_94288_284	pp_94288	284	-	A	EnsemblPlants:Si021434m} Setaria italica (Foxtail millet) (Panicum italicum)	sp_v3.0_unigene370	unigene370	AT3G12580.1	heat shock protein 70	-0.102688	0.00142872
pp_134758_974	pp_134758	974	+	T	Q9LLZ6tr=Proline-rich protein Pinus taeda (Loblolly pine)	sp_v3.0_unigene17005	unigene17005	AT1G62500.1	Bifunctional inhibitor/lipid-transfer protein/seed storage 2S albumin superfamily protein	-0.102537	0.0117804
pp_153045_1253	pp_153045	1253	+	T	A0A0K0M6X6tr=BSU2 Pinus tabuliformis (Chinese pine) (Pinus leucosperma)	sp_v3.0_unigene17163	unigene17163	AT1G24735.1	S-adenosyl-L-methionine-dependent methyltransferases superfamily protein	-0.102354	0.0165463
pp_109023_757	pp_109023	757	+	A	A0A061E8D8tr=Ribosomal protein L18e/L15 superfamily protein Theobroma cacao (Cacao) (Cocoa)	sp_v3.0_unigene16965	unigene16965	AT1G70600.1	Ribosomal protein L18e/L15 superfamily protein	-0.101214	0.01953
pp_100366_298	pp_100366	298	+	G	---NA---	sp_v3.0_unigene33603	unigene33603	#N/A	#N/A	-0.101151	0.0120447
pp_153045_852	pp_153045	852	+	C	A0A0K0M6X6tr=BSU2 Pinus tabuliformis (Chinese pine) (Pinus leucosperma)	sp_v3.0_unigene17163	unigene17163	AT1G24735.1	S-adenosyl-L-methionine-dependent methyltransferases superfamily protein	-0.0999288	0.0232621
pp_189002_679	pp_189002	679	+	G	---NA---	sp_v3.0_unigene29570	unigene29570	#N/A	#N/A	-0.0997988	0.0230944
pp_199937_1423	pp_199937	1423	-	C	Q676U0tr=Disease resistance protein Pinus sylvestris (Scots pine)	sp_v3.0_unigene30686	isotig01574	AT4G02170.1	cotton fiber protein	-0.0992938	8.80218e-05
pp_134820_1228	pp_134820	1228	-	A	A8E1V8tr=Chalcone synthase Pinus pinaster (Maritime pine)	sp_v3.0_unigene34676	unigene21730	AT5G13930.1	Chalcone and stilbene synthase family protein	-0.0992277	0.0153899
pp_155709_1072	pp_155709	1072	+	G	Q41951sp=Aquaporin TIP2-1 Arabidopsis thaliana (Mouse-ear cress)	sp_v3.0_unigene17336	PUT-3916004	AT3G16240.1	delta tonoplast integral protein	-0.0973805	0.00207577
pp_199937_870	pp_199937	870	-	T	Q676U0tr=Disease resistance protein Pinus sylvestris (Scots pine)	sp_v3.0_unigene30686	isotig01574	AT4G02170.1	cotton fiber protein	-0.0971242	0.0175138
pp_211515_1405	pp_211515	1405	+	T	E5FXB3tr=Glycine-rich RNA-binding protein Sequoia sempervirens (California redwood) (Taxodium sempervirens)	sp_v3.0_unigene9389	unigene9389	AT2G21660.1	cold%2C circadian rhythm%2C and rna binding 2	-0.0959794	0.0204964
pp_134771_185	pp_134771	185	?	G	A4ZDL6sp=Antifungal protein ginkbilobin-2 Ginkgo biloba (Ginkgo) (Maidenhair tree)	sp_v3.0_unigene35452	unigene35452	#N/A	#N/A	-0.0957504	0.00499744
pp_134772_339	pp_134772	339	?	G	A4ZDL6sp=Antifungal protein ginkbilobin-2 Ginkgo biloba (Ginkgo) (Maidenhair tree)	sp_v3.0_unigene34027	isotig13941	#N/A	#N/A	-0.095554	0.0108488
pp_163612_1033	pp_163612	1033	+	T	A9NNZ4tr=Putative uncharacterized protein Picea sitchensis (Sitka spruce) (Pinus sitchensis)	sp_v3.0_unigene38053	unigene38053	AT4G23400.1	plasma membrane intrinsic protein 1%3B5	-0.0952904	0.0143507
pp_199937_1127	pp_199937	1127	-	G	Q676U0tr=Disease resistance protein Pinus sylvestris (Scots pine)	sp_v3.0_unigene30686	isotig01574	AT4G02170.1	cotton fiber protein	-0.095097	3.10419e-07
pp_189002_439	pp_189002	439	+	A	---NA---	sp_v3.0_unigene29570	unigene29570	#N/A	#N/A	-0.0943665	0.000332737
pp_64661_529	pp_64661	529	+	T	A0A103XBG1tr=AP complex, mu/sigma subunit Cynara cardunculus var. scolymus (Artichoke) (Cynara scolymus)	sp_v3.0_unigene17292	unigene17292	AT3G09800.1	SNARE-like superfamily protein	-0.0936328	0.0080317
pp_210136_1724	pp_210136	1724	+	C	A0A061FWX1tr=DNAJ Theobroma cacao (Cacao) (Cocoa)	sp_v3.0_unigene17239	unigene17239	AT5G22060.1	DNAJ homologue 2	-0.0934082	0.0242698
pp_245193_728	pp_245193	728	-	C	A0A077EMG8tr=Putative auxin-repressed protein Pinus massoniana	sp_v3.0_unigene17237	isotig13858	AT1G28330.1	dormancy-associated protein-like 1	-0.092941	0.00434868
pp_134771_174	pp_134771	174	?	T	A4ZDL6sp=Antifungal protein ginkbilobin-2 Ginkgo biloba (Ginkgo) (Maidenhair tree)	sp_v3.0_unigene35452	unigene35452	#N/A	#N/A	-0.09284	0.00440748
pp_199937_1128	pp_199937	1128	-	T	Q676U0tr=Disease resistance protein Pinus sylvestris (Scots pine)	sp_v3.0_unigene30686	isotig01574	AT4G02170.1	cotton fiber protein	-0.0927233	0.000135795
pp_94288_400	pp_94288	400	-	G	EnsemblPlants:Si021434m} Setaria italica (Foxtail millet) (Panicum italicum)	sp_v3.0_unigene370	unigene370	AT3G12580.1	heat shock protein 70	-0.0927038	0.00676282
pp_134772_417	pp_134772	417	?	A	A4ZDL6sp=Antifungal protein ginkbilobin-2 Ginkgo biloba (Ginkgo) (Maidenhair tree)	sp_v3.0_unigene34027	isotig13941	#N/A	#N/A	-0.0915159	0.00390749
pp_58007_712	pp_58007	712	+	A	PubMed:18943919} Pinus monticola (Western white pine) (Strobus monticola)	sp_v3.0_unigene1843	isotig18471	#N/A	#N/A	-0.0914974	0.0111462
pp_117807_514	pp_117807	514	+	G	G9B4E9tr=Class I chitinase Pinus contorta (Shore pine) (Lodgepole pine)	sp_v3.0_unigene29478	isotig52008	AT2G43590.1	Chitinase family protein	-0.0905496	0.0138526
pp_211515_1459	pp_211515	1459	+	C	E5FXB3tr=Glycine-rich RNA-binding protein Sequoia sempervirens (California redwood) (Taxodium sempervirens)	sp_v3.0_unigene9389	unigene9389	AT2G21660.1	cold%2C circadian rhythm%2C and rna binding 2	-0.0902939	0.0136153
pp_66319_310	pp_66319	310	+	A	---NA---	sp_v3.0_unigene17075	unigene17075	#N/A	#N/A	-0.0892681	0.000323092
pp_72515_961	pp_72515	961	-	C	Q9ZRX0sp=Translationally-controlled tumor protein homolog Pseudotsuga menziesii (Douglas-fir) (Abies menziesii)	sp_v3.0_unigene20693	isotig03932	AT3G05540.1	Methionine sulfoxide reductase (MSS4-like) family protein	-0.0879459	0.0016387
pp_199937_509	pp_199937	509	-	T	Q676U0tr=Disease resistance protein Pinus sylvestris (Scots pine)	sp_v3.0_unigene30686	isotig01574	AT4G02170.1	cotton fiber protein	-0.087499	0.00659742
pp_120534_860	pp_120534	860	+	G	C0PR90tr=Putative uncharacterized protein Picea sitchensis (Sitka spruce) (Pinus sitchensis)	sp_v3.0_unigene17093	unigene17093	AT3G54820.1	plasma membrane intrinsic protein 2%3B5	-0.086241	0.00914504
pp_134771_173	pp_134771	173	?	A	A4ZDL6sp=Antifungal protein ginkbilobin-2 Ginkgo biloba (Ginkgo) (Maidenhair tree)	sp_v3.0_unigene35452	unigene35452	#N/A	#N/A	-0.0854209	0.00613836
pp_66319_156	pp_66319	156	+	A	---NA---	sp_v3.0_unigene17075	unigene17075	#N/A	#N/A	-0.0839784	0.00477781
pp_134758_597	pp_134758	597	+	G	Q9LLZ6tr=Proline-rich protein Pinus taeda (Loblolly pine)	sp_v3.0_unigene17005	unigene17005	AT1G62500.1	Bifunctional inhibitor/lipid-transfer protein/seed storage 2S albumin superfamily protein	-0.0838212	0.0150426
pp_94288_286	pp_94288	286	-	T	EnsemblPlants:Si021434m} Setaria italica (Foxtail millet) (Panicum italicum)	sp_v3.0_unigene370	unigene370	AT3G12580.1	heat shock protein 70	-0.0821999	0.0145992
pp_199937_763	pp_199937	763	-	A	Q676U0tr=Disease resistance protein Pinus sylvestris (Scots pine)	sp_v3.0_unigene30686	isotig01574	AT4G02170.1	cotton fiber protein	-0.0820543	0.00162879
pp_92107_1099	pp_92107	1099	-	A	A9NYY0sp=S-adenosylmethionine synthase 2 Picea sitchensis (Sitka spruce) (Pinus sitchensis)	sp_v3.0_unigene17443	unigene882	AT3G17390.1	S-adenosylmethionine synthetase family protein	-0.0817134	0.0160433
pp_199937_561	pp_199937	561	-	T	Q676U0tr=Disease resistance protein Pinus sylvestris (Scots pine)	sp_v3.0_unigene30686	isotig01574	AT4G02170.1	cotton fiber protein	-0.0807003	0.00244644
pp_155709_302	pp_155709	302	+	C	Q41951sp=Aquaporin TIP2-1 Arabidopsis thaliana (Mouse-ear cress)	sp_v3.0_unigene17336	PUT-3916004	AT3G16240.1	delta tonoplast integral protein	-0.0804821	0.0226367
pp_163612_1148	pp_163612	1148	+	T	A9NNZ4tr=Putative uncharacterized protein Picea sitchensis (Sitka spruce) (Pinus sitchensis)	sp_v3.0_unigene38053	unigene38053	AT4G23400.1	plasma membrane intrinsic protein 1%3B5	-0.0796405	0.0206902
pp_100366_77	pp_100366	77	+	T	---NA---	sp_v3.0_unigene33603	unigene33603	#N/A	#N/A	-0.0787043	0.0132732
pp_66319_485	pp_66319	485	+	A	---NA---	sp_v3.0_unigene17075	unigene17075	#N/A	#N/A	-0.0771359	7.67152e-06
pp_92107_1782	pp_92107	1782	-	G	A9NYY0sp=S-adenosylmethionine synthase 2 Picea sitchensis (Sitka spruce) (Pinus sitchensis)	sp_v3.0_unigene17443	unigene882	AT3G17390.1	S-adenosylmethionine synthetase family protein	-0.077029	0.00323281
pp_152829_689	pp_152829	689	+	G	B8LMW5sp=Cysteine proteinase inhibitor Picea sitchensis (Sitka spruce) (Pinus sitchensis)	sp_v3.0_unigene29534	unigene29534	AT3G12490.1	cystatin B	-0.0759127	0.0257842
pp_132470_466	pp_132470	466	-	A	M5WCI7tr=Uncharacterized protein Prunus persica (Peach) (Amygdalus persica)	sp_v3.0_unigene34335	unigene34335	AT5G14670.1	ADP-ribosylation factor A1B	-0.075862	0.00719609
pp_94288_285	pp_94288	285	-	A	EnsemblPlants:Si021434m} Setaria italica (Foxtail millet) (Panicum italicum)	sp_v3.0_unigene370	unigene370	AT3G12580.1	heat shock protein 70	-0.0753831	0.0112537
pp_134772_377	pp_134772	377	?	G	A4ZDL6sp=Antifungal protein ginkbilobin-2 Ginkgo biloba (Ginkgo) (Maidenhair tree)	sp_v3.0_unigene34027	isotig13941	#N/A	#N/A	-0.075316	0.00803036
pp_134771_237	pp_134771	237	?	A	A4ZDL6sp=Antifungal protein ginkbilobin-2 Ginkgo biloba (Ginkgo) (Maidenhair tree)	sp_v3.0_unigene35452	unigene35452	#N/A	#N/A	-0.0750631	0.0143073
pp_79639_242	pp_79639	242	-	C	A4L7R7sp=Defensin-1 Pinus sylvestris (Scots pine)	sp_v3.0_unigene127146	unigene127146	AT2G02120.1	Scorpion toxin-like knottin superfamily protein	-0.0749121	0.0285342
pp_66319_479	pp_66319	479	+	G	---NA---	sp_v3.0_unigene17075	unigene17075	#N/A	#N/A	-0.0714129	0.0120132
pp_66319_207	pp_66319	207	+	G	---NA---	sp_v3.0_unigene17075	unigene17075	#N/A	#N/A	-0.0708425	0.0358935
pp_72505_311	pp_72505	311	-	A	Q9ZRX0sp=Translationally-controlled tumor protein homolog Pseudotsuga menziesii (Douglas-fir) (Abies menziesii)	sp_v3.0_unigene20693	isotig03932	AT3G05540.1	Methionine sulfoxide reductase (MSS4-like) family protein	-0.0704352	0.0143725
pp_199937_1421	pp_199937	1421	-	G	Q676U0tr=Disease resistance protein Pinus sylvestris (Scots pine)	sp_v3.0_unigene30686	isotig01574	AT4G02170.1	cotton fiber protein	-0.0703156	0.00153635
pp_67823_930	pp_67823	930	-	G	A9NWR1sp=Elongation factor 1-alpha Picea sitchensis (Sitka spruce) (Pinus sitchensis)	sp_v3.0_unigene21427	unigene21427	AT1G07920.1	GTP binding Elongation factor Tu family protein	-0.0699641	0.0183362
pp_194247_1304	pp_194247	1304	-	T	A9SME1sp=Thiamine thiazole synthase 2, chloroplastic Physcomitrella patens subsp. patens (Moss)	sp_v3.0_unigene390	unigene390	AT5G54770.1	thiazole biosynthetic enzyme%2C chloroplast (ARA6) (THI1) (THI4)	-0.0691456	0.01594
pp_189002_820	pp_189002	820	+	G	---NA---	sp_v3.0_unigene29570	unigene29570	#N/A	#N/A	-0.0690161	0.0157918
pp_66319_593	pp_66319	593	+	A	---NA---	sp_v3.0_unigene17075	unigene17075	#N/A	#N/A	-0.0689495	5.39968e-07
pp_163612_1204	pp_163612	1204	+	C	A9NNZ4tr=Putative uncharacterized protein Picea sitchensis (Sitka spruce) (Pinus sitchensis)	sp_v3.0_unigene38053	unigene38053	AT4G23400.1	plasma membrane intrinsic protein 1%3B5	-0.0636692	0.0106231
pp_66319_592	pp_66319	592	+	A	---NA---	sp_v3.0_unigene17075	unigene17075	#N/A	#N/A	-0.0635846	8.86303e-06
pp_66319_215	pp_66319	215	+	G	---NA---	sp_v3.0_unigene17075	unigene17075	#N/A	#N/A	-0.0633258	0.00116188
pp_199937_591	pp_199937	591	-	G	Q676U0tr=Disease resistance protein Pinus sylvestris (Scots pine)	sp_v3.0_unigene30686	isotig01574	AT4G02170.1	cotton fiber protein	-0.0629853	0.00933496
pp_134820_323	pp_134820	323	-	T	A8E1V8tr=Chalcone synthase Pinus pinaster (Maritime pine)	sp_v3.0_unigene34676	unigene21730	AT5G13930.1	Chalcone and stilbene synthase family protein	-0.0622748	0.0068167
pp_199937_697	pp_199937	697	-	A	Q676U0tr=Disease resistance protein Pinus sylvestris (Scots pine)	sp_v3.0_unigene30686	isotig01574	AT4G02170.1	cotton fiber protein	-0.0619949	0.0217356
pp_100366_222	pp_100366	222	+	A	---NA---	sp_v3.0_unigene33603	unigene33603	#N/A	#N/A	-0.0608392	0.00913053
pp_117807_973	pp_117807	973	+	T	G9B4E9tr=Class I chitinase Pinus contorta (Shore pine) (Lodgepole pine)	sp_v3.0_unigene29478	isotig52008	AT2G43590.1	Chitinase family protein	-0.0594333	0.0140937
pp_72515_688	pp_72515	688	-	A	Q9ZRX0sp=Translationally-controlled tumor protein homolog Pseudotsuga menziesii (Douglas-fir) (Abies menziesii)	sp_v3.0_unigene20693	isotig03932	AT3G05540.1	Methionine sulfoxide reductase (MSS4-like) family protein	-0.0565794	0.0260491
pp_100364_344	pp_100364	344	-	A	Q40854sp=Metallothionein-like protein EMB30 Picea glauca (White spruce) (Pinus glauca)	sp_v3.0_unigene29432	unigene29432	AT3G15353.1	metallothionein 3	-0.0392636	0.00677471
pp_199937_878	pp_199937	878	-	A	Q676U0tr=Disease resistance protein Pinus sylvestris (Scots pine)	sp_v3.0_unigene30686	isotig01574	AT4G02170.1	cotton fiber protein	-0.0374401	0.0161294
pp_134772_446	pp_134772	446	?	T	A4ZDL6sp=Antifungal protein ginkbilobin-2 Ginkgo biloba (Ginkgo) (Maidenhair tree)	sp_v3.0_unigene34027	isotig13941	#N/A	#N/A	-0.0354056	0.00842069
pp_100364_345	pp_100364	345	-	G	Q40854sp=Metallothionein-like protein EMB30 Picea glauca (White spruce) (Pinus glauca)	sp_v3.0_unigene29432	unigene29432	AT3G15353.1	metallothionein 3	-0.0276817	0.0177867
pp_211515_1373	pp_211515	1373	+	T	E5FXB3tr=Glycine-rich RNA-binding protein Sequoia sempervirens (California redwood) (Taxodium sempervirens)	sp_v3.0_unigene9389	unigene9389	AT2G21660.1	cold%2C circadian rhythm%2C and rna binding 2	-0.0275779	0.0345974
pp_66319_501	pp_66319	501	+	A	---NA---	sp_v3.0_unigene17075	unigene17075	#N/A	#N/A	-0.0263467	0.0077781
pp_134772_337	pp_134772	337	?	A	A4ZDL6sp=Antifungal protein ginkbilobin-2 Ginkgo biloba (Ginkgo) (Maidenhair tree)	sp_v3.0_unigene34027	isotig13941	#N/A	#N/A	-0.0260908	0.00787747
pp_199937_1422	pp_199937	1422	-	A	Q676U0tr=Disease resistance protein Pinus sylvestris (Scots pine)	sp_v3.0_unigene30686	isotig01574	AT4G02170.1	cotton fiber protein	-0.0194597	0.000161994
pp_134772_628	pp_134772	628	?	C	A4ZDL6sp=Antifungal protein ginkbilobin-2 Ginkgo biloba (Ginkgo) (Maidenhair tree)	sp_v3.0_unigene34027	isotig13941	#N/A	#N/A	0.00636903	0.0177953
pp_66319_216	pp_66319	216	+	A	---NA---	sp_v3.0_unigene17075	unigene17075	#N/A	#N/A	0.00814729	0.0287505
pp_199937_752	pp_199937	752	-	A	Q676U0tr=Disease resistance protein Pinus sylvestris (Scots pine)	sp_v3.0_unigene30686	isotig01574	AT4G02170.1	cotton fiber protein	0.00974133	0.0245187
pp_134772_585	pp_134772	585	?	A	A4ZDL6sp=Antifungal protein ginkbilobin-2 Ginkgo biloba (Ginkgo) (Maidenhair tree)	sp_v3.0_unigene34027	isotig13941	#N/A	#N/A	0.0100361	0.00344233
pp_92107_599	pp_92107	599	-	C	A9NYY0sp=S-adenosylmethionine synthase 2 Picea sitchensis (Sitka spruce) (Pinus sitchensis)	sp_v3.0_unigene17443	unigene882	AT3G17390.1	S-adenosylmethionine synthetase family protein	0.0119027	0.00883724
pp_92107_598	pp_92107	598	-	A	A9NYY0sp=S-adenosylmethionine synthase 2 Picea sitchensis (Sitka spruce) (Pinus sitchensis)	sp_v3.0_unigene17443	unigene882	AT3G17390.1	S-adenosylmethionine synthetase family protein	0.0139716	0.00346408
pp_134772_449	pp_134772	449	?	G	A4ZDL6sp=Antifungal protein ginkbilobin-2 Ginkgo biloba (Ginkgo) (Maidenhair tree)	sp_v3.0_unigene34027	isotig13941	#N/A	#N/A	0.0166987	0.00342728
pp_216535_241	pp_216535	241	-	A	A9NK71tr=Putative uncharacterized protein Picea sitchensis (Sitka spruce) (Pinus sitchensis)	sp_v3.0_unigene116470	unigene116470	#N/A	#N/A	0.0176167	0.0154028
pp_66319_542	pp_66319	542	+	G	---NA---	sp_v3.0_unigene17075	unigene17075	#N/A	#N/A	0.0194068	0.00416606
pp_163612_1994	pp_163612	1994	+	T	A9NNZ4tr=Putative uncharacterized protein Picea sitchensis (Sitka spruce) (Pinus sitchensis)	sp_v3.0_unigene38053	unigene38053	AT4G23400.1	plasma membrane intrinsic protein 1%3B5	0.0194146	0.00588522
pp_199937_1014	pp_199937	1014	-	C	Q676U0tr=Disease resistance protein Pinus sylvestris (Scots pine)	sp_v3.0_unigene30686	isotig01574	AT4G02170.1	cotton fiber protein	0.0203676	0.0103516
pp_199937_751	pp_199937	751	-	T	Q676U0tr=Disease resistance protein Pinus sylvestris (Scots pine)	sp_v3.0_unigene30686	isotig01574	AT4G02170.1	cotton fiber protein	0.0213372	0.00011716
pp_100366_150	pp_100366	150	+	T	---NA---	sp_v3.0_unigene33603	unigene33603	#N/A	#N/A	0.0217977	0.00970667
pp_163612_1993	pp_163612	1993	+	A	A9NNZ4tr=Putative uncharacterized protein Picea sitchensis (Sitka spruce) (Pinus sitchensis)	sp_v3.0_unigene38053	unigene38053	AT4G23400.1	plasma membrane intrinsic protein 1%3B5	0.0226651	0.013291
pp_134771_540	pp_134771	540	?	T	A4ZDL6sp=Antifungal protein ginkbilobin-2 Ginkgo biloba (Ginkgo) (Maidenhair tree)	sp_v3.0_unigene35452	unigene35452	#N/A	#N/A	0.0229061	0.00261043
pp_155709_954	pp_155709	954	+	G	Q41951sp=Aquaporin TIP2-1 Arabidopsis thaliana (Mouse-ear cress)	sp_v3.0_unigene17336	PUT-3916004	AT3G16240.1	delta tonoplast integral protein	0.0230235	0.0257605
pp_66319_533	pp_66319	533	+	G	---NA---	sp_v3.0_unigene17075	unigene17075	#N/A	#N/A	0.0231444	0.00320948
pp_72515_717	pp_72515	717	-	T	Q9ZRX0sp=Translationally-controlled tumor protein homolog Pseudotsuga menziesii (Douglas-fir) (Abies menziesii)	sp_v3.0_unigene20693	isotig03932	AT3G05540.1	Methionine sulfoxide reductase (MSS4-like) family protein	0.0246205	0.00506104
pp_92107_1363	pp_92107	1363	-	A	A9NYY0sp=S-adenosylmethionine synthase 2 Picea sitchensis (Sitka spruce) (Pinus sitchensis)	sp_v3.0_unigene17443	unigene882	AT3G17390.1	S-adenosylmethionine synthetase family protein	0.0248691	0.00632123
pp_72505_829	pp_72505	829	-	A	Q9ZRX0sp=Translationally-controlled tumor protein homolog Pseudotsuga menziesii (Douglas-fir) (Abies menziesii)	sp_v3.0_unigene20693	isotig03932	AT3G05540.1	Methionine sulfoxide reductase (MSS4-like) family protein	0.0250559	0.0156344
pp_212084_1402	pp_212084	1402	-	G	Q9SPI7tr=Actin Picea rubens (Red spruce) (Picea australis)	sp_v3.0_unigene18113	unigene18113	AT5G09810.1	actin 7	0.0261875	0.0189067
pp_108259_515	pp_108259	515	?	T	A0A0B0PTI2tr=Putative non-specific lipid-transfer 2 Gossypium arboreum (Tree cotton) (Gossypium nanking)	sp_v3.0_unigene30304	isotig06711	AT3G53980.1	Bifunctional inhibitor/lipid-transfer protein/seed storage 2S albumin superfamily protein	0.0263002	0.0145245
pp_92107_1348	pp_92107	1348	-	C	A9NYY0sp=S-adenosylmethionine synthase 2 Picea sitchensis (Sitka spruce) (Pinus sitchensis)	sp_v3.0_unigene17443	unigene882	AT3G17390.1	S-adenosylmethionine synthetase family protein	0.0264042	0.0138241
pp_199937_1273	pp_199937	1273	-	G	Q676U0tr=Disease resistance protein Pinus sylvestris (Scots pine)	sp_v3.0_unigene30686	isotig01574	AT4G02170.1	cotton fiber protein	0.0265165	0.000357025
pp_66319_218	pp_66319	218	+	G	---NA---	sp_v3.0_unigene17075	unigene17075	#N/A	#N/A	0.0268852	9.12623e-05
pp_134772_728	pp_134772	728	?	C	A4ZDL6sp=Antifungal protein ginkbilobin-2 Ginkgo biloba (Ginkgo) (Maidenhair tree)	sp_v3.0_unigene34027	isotig13941	#N/A	#N/A	0.027535	0.00244322
pp_66319_534	pp_66319	534	+	C	---NA---	sp_v3.0_unigene17075	unigene17075	#N/A	#N/A	0.0288697	0.00137564
pp_72505_708	pp_72505	708	-	C	Q9ZRX0sp=Translationally-controlled tumor protein homolog Pseudotsuga menziesii (Douglas-fir) (Abies menziesii)	sp_v3.0_unigene20693	isotig03932	AT3G05540.1	Methionine sulfoxide reductase (MSS4-like) family protein	0.0292757	0.019012
pp_66319_162	pp_66319	162	+	T	---NA---	sp_v3.0_unigene17075	unigene17075	#N/A	#N/A	0.0294345	0.016373
pp_163610_1122	pp_163610	1122	+	A	V5NQQ0tr=Aquaporin Pinus massoniana	sp_v3.0_unigene126701	unigene126701	AT4G00430.1	plasma membrane intrinsic protein 1%3B4	0.0298371	0.00518461
pp_211515_1892	pp_211515	1892	+	T	E5FXB3tr=Glycine-rich RNA-binding protein Sequoia sempervirens (California redwood) (Taxodium sempervirens)	sp_v3.0_unigene9389	unigene9389	AT2G21660.1	cold%2C circadian rhythm%2C and rna binding 2	0.0304228	0.0077979
pp_134772_829	pp_134772	829	?	A	A4ZDL6sp=Antifungal protein ginkbilobin-2 Ginkgo biloba (Ginkgo) (Maidenhair tree)	sp_v3.0_unigene34027	isotig13941	#N/A	#N/A	0.0311712	0.00963467
pp_163610_1121	pp_163610	1121	+	C	V5NQQ0tr=Aquaporin Pinus massoniana	sp_v3.0_unigene126701	unigene126701	AT4G00430.1	plasma membrane intrinsic protein 1%3B4	0.0323139	0.0021908
pp_73187_226	pp_73187	226	+	T	P51823sp=ADP-ribosylation factor 2 Oryza sativa subsp. japonica (Rice)	sp_v3.0_unigene34335	unigene34335	AT3G62290.1	ADP-ribosylation factor A1E	0.032383	0.0180156
pp_100366_173	pp_100366	173	+	A	---NA---	sp_v3.0_unigene33603	unigene33603	#N/A	#N/A	0.0323868	0.0119161
pp_66319_217	pp_66319	217	+	T	---NA---	sp_v3.0_unigene17075	unigene17075	#N/A	#N/A	0.0335135	0.00081406
pp_108997_408	pp_108997	408	-	C	Q3ZDJ2tr=Metallothionein-like protein class II Picea abies (Norway spruce) (Picea excelsa)	sp_v3.0_unigene17098	unigene127084	#N/A	#N/A	0.0340454	0.0072897
pp_199937_1013	pp_199937	1013	-	A	Q676U0tr=Disease resistance protein Pinus sylvestris (Scots pine)	sp_v3.0_unigene30686	isotig01574	AT4G02170.1	cotton fiber protein	0.0340937	4.46987e-05
pp_199937_1372	pp_199937	1372	-	G	Q676U0tr=Disease resistance protein Pinus sylvestris (Scots pine)	sp_v3.0_unigene30686	isotig01574	AT4G02170.1	cotton fiber protein	0.034421	0.000154034
pp_216535_240	pp_216535	240	-	T	A9NK71tr=Putative uncharacterized protein Picea sitchensis (Sitka spruce) (Pinus sitchensis)	sp_v3.0_unigene116470	unigene116470	#N/A	#N/A	0.035155	0.00194317
pp_100364_473	pp_100364	473	-	A	Q40854sp=Metallothionein-like protein EMB30 Picea glauca (White spruce) (Pinus glauca)	sp_v3.0_unigene29432	unigene29432	AT3G15353.1	metallothionein 3	0.0359427	0.0205148
pp_92107_1349	pp_92107	1349	-	C	A9NYY0sp=S-adenosylmethionine synthase 2 Picea sitchensis (Sitka spruce) (Pinus sitchensis)	sp_v3.0_unigene17443	unigene882	AT3G17390.1	S-adenosylmethionine synthetase family protein	0.0359847	0.00112645
pp_147404_579	pp_147404	579	-	A	P34924sp=Glyceraldehyde-3-phosphate dehydrogenase, cytosolic Pinus sylvestris (Scots pine)	sp_v3.0_unigene126855	unigene44872	AT1G13440.1	glyceraldehyde-3-phosphate dehydrogenase C2	0.0361869	0.0165711
pp_163610_1123	pp_163610	1123	+	G	V5NQQ0tr=Aquaporin Pinus massoniana	sp_v3.0_unigene126701	unigene126701	AT4G00430.1	plasma membrane intrinsic protein 1%3B4	0.0364865	0.000852685
pp_66319_371	pp_66319	371	+	A	---NA---	sp_v3.0_unigene17075	unigene17075	#N/A	#N/A	0.0365133	0.00104312
pp_199937_1221	pp_199937	1221	-	G	Q676U0tr=Disease resistance protein Pinus sylvestris (Scots pine)	sp_v3.0_unigene30686	isotig01574	AT4G02170.1	cotton fiber protein	0.036688	0.00347113
pp_66319_186	pp_66319	186	+	T	---NA---	sp_v3.0_unigene17075	unigene17075	#N/A	#N/A	0.0371877	0.0127917
pp_67823_2563	pp_67823	2563	-	A	A9NWR1sp=Elongation factor 1-alpha Picea sitchensis (Sitka spruce) (Pinus sitchensis)	sp_v3.0_unigene21427	unigene21427	AT1G07920.1	GTP binding Elongation factor Tu family protein	0.0375104	0.0146267
pp_108997_297	pp_108997	297	-	T	Q3ZDJ2tr=Metallothionein-like protein class II Picea abies (Norway spruce) (Picea excelsa)	sp_v3.0_unigene17098	unigene127084	#N/A	#N/A	0.0381139	0.00921455
pp_215445_925	pp_215445	925	-	A	Isoform2 of Polyubiquitin 14 OS=Arabidopsis thaliana GN=UBQ14	sp_v3.0_unigene16586	unigene16586	AT5G03240.1	polyubiquitin 3	0.0392253	0.0375217
pp_66319_245	pp_66319	245	+	A	---NA---	sp_v3.0_unigene17075	unigene17075	#N/A	#N/A	0.0392255	0.0069596
pp_245193_850	pp_245193	850	-	G	A0A077EMG8tr=Putative auxin-repressed protein Pinus massoniana	sp_v3.0_unigene17237	isotig13858	AT1G28330.1	dormancy-associated protein-like 1	0.0393036	0.0107054
pp_152554_2018	pp_152554	2018	-	T	G8C847sp=S-adenosylmethionine decarboxylase proenzyme Pinus sylvestris (Scots pine)	sp_v3.0_unigene17208	isotig11152	AT3G02470.1	S-adenosylmethionine decarboxylase	0.0393502	0.0234348
pp_146610_536	pp_146610	536	-	T	O81372sp=Nucleoside diphosphate kinase 1 Mesembryanthemum crystallinum (Common ice plant) (Cryophytum crystallinum)	sp_v3.0_unigene16966	isotig22484	AT4G09320.1	nucleoside diphosphate kinase	0.0397106	0.00827787
pp_78491_714	pp_78491	714	+	G	A9U1Y5tr=Predicted protein Physcomitrella patens subsp. patens (Moss)	sp_v3.0_unigene10344	unigene10344	AT4G25740.1	RNA binding Plectin/S10 domain-containing protein	0.0397828	0.0140181
pp_212084_1023	pp_212084	1023	-	A	Q9SPI7tr=Actin Picea rubens (Red spruce) (Picea australis)	sp_v3.0_unigene18113	unigene18113	AT5G09810.1	actin 7	0.039928	0.0137407
pp_108997_298	pp_108997	298	-	G	Q3ZDJ2tr=Metallothionein-like protein class II Picea abies (Norway spruce) (Picea excelsa)	sp_v3.0_unigene17098	unigene127084	#N/A	#N/A	0.0399913	0.00069384
pp_72505_667	pp_72505	667	-	A	Q9ZRX0sp=Translationally-controlled tumor protein homolog Pseudotsuga menziesii (Douglas-fir) (Abies menziesii)	sp_v3.0_unigene20693	isotig03932	AT3G05540.1	Methionine sulfoxide reductase (MSS4-like) family protein	0.0403615	0.0156526
pp_72515_670	pp_72515	670	-	A	Q9ZRX0sp=Translationally-controlled tumor protein homolog Pseudotsuga menziesii (Douglas-fir) (Abies menziesii)	sp_v3.0_unigene20693	isotig03932	AT3G05540.1	Methionine sulfoxide reductase (MSS4-like) family protein	0.0405168	0.0197225
pp_92107_1117	pp_92107	1117	-	A	A9NYY0sp=S-adenosylmethionine synthase 2 Picea sitchensis (Sitka spruce) (Pinus sitchensis)	sp_v3.0_unigene17443	unigene882	AT3G17390.1	S-adenosylmethionine synthetase family protein	0.0406353	0.0073225
pp_235175_2365	pp_235175	2365	+	G	A0A0C9RGH7tr=TSA: Wollemia nobilis Ref_Wollemi_Transcript_28227_2972 transcribed RNA sequence Wollemia nobilis	sp_v3.0_unigene17886	unigene17886	AT1G15690.1	Inorganic H pyrophosphatase family protein	0.0407021	0.0367107
pp_66319_396	pp_66319	396	+	T	---NA---	sp_v3.0_unigene17075	unigene17075	#N/A	#N/A	0.0410267	0.00317546
pp_94288_724	pp_94288	724	-	T	EnsemblPlants:Si021434m} Setaria italica (Foxtail millet) (Panicum italicum)	sp_v3.0_unigene370	unigene370	AT3G12580.1	heat shock protein 70	0.041214	0.0226006
pp_132470_214	pp_132470	214	-	C	M5WCI7tr=Uncharacterized protein Prunus persica (Peach) (Amygdalus persica)	sp_v3.0_unigene34335	unigene34335	AT5G14670.1	ADP-ribosylation factor A1B	0.0413018	0.0210985
pp_163612_997	pp_163612	997	+	T	A9NNZ4tr=Putative uncharacterized protein Picea sitchensis (Sitka spruce) (Pinus sitchensis)	sp_v3.0_unigene38053	unigene38053	AT4G23400.1	plasma membrane intrinsic protein 1%3B5	0.0414045	0.0227148
pp_134772_551	pp_134772	551	?	T	A4ZDL6sp=Antifungal protein ginkbilobin-2 Ginkgo biloba (Ginkgo) (Maidenhair tree)	sp_v3.0_unigene34027	isotig13941	#N/A	#N/A	0.0420802	0.0036301
pp_155709_420	pp_155709	420	+	T	Q41951sp=Aquaporin TIP2-1 Arabidopsis thaliana (Mouse-ear cress)	sp_v3.0_unigene17336	PUT-3916004	AT3G16240.1	delta tonoplast integral protein	0.0422528	0.0152868
pp_163610_315	pp_163610	315	+	C	V5NQQ0tr=Aquaporin Pinus massoniana	sp_v3.0_unigene126701	unigene126701	AT4G00430.1	plasma membrane intrinsic protein 1%3B4	0.0426684	0.0129069
pp_134820_1350	pp_134820	1350	-	G	A8E1V8tr=Chalcone synthase Pinus pinaster (Maritime pine)	sp_v3.0_unigene34676	unigene21730	AT5G13930.1	Chalcone and stilbene synthase family protein	0.042782	0.00174499
pp_67823_2039	pp_67823	2039	-	T	A9NWR1sp=Elongation factor 1-alpha Picea sitchensis (Sitka spruce) (Pinus sitchensis)	sp_v3.0_unigene21427	unigene21427	AT1G07920.1	GTP binding Elongation factor Tu family protein	0.0429062	0.00264572
pp_155709_423	pp_155709	423	+	G	Q41951sp=Aquaporin TIP2-1 Arabidopsis thaliana (Mouse-ear cress)	sp_v3.0_unigene17336	PUT-3916004	AT3G16240.1	delta tonoplast integral protein	0.0429375	0.00753668
pp_100366_100	pp_100366	100	+	A	---NA---	sp_v3.0_unigene33603	unigene33603	#N/A	#N/A	0.0432358	0.00775819
pp_132470_523	pp_132470	523	-	G	M5WCI7tr=Uncharacterized protein Prunus persica (Peach) (Amygdalus persica)	sp_v3.0_unigene34335	unigene34335	AT5G14670.1	ADP-ribosylation factor A1B	0.0436119	0.0283362
pp_100364_471	pp_100364	471	-	G	Q40854sp=Metallothionein-like protein EMB30 Picea glauca (White spruce) (Pinus glauca)	sp_v3.0_unigene29432	unigene29432	AT3G15353.1	metallothionein 3	0.0446242	0.000777279
pp_108997_388	pp_108997	388	-	G	Q3ZDJ2tr=Metallothionein-like protein class II Picea abies (Norway spruce) (Picea excelsa)	sp_v3.0_unigene17098	unigene127084	#N/A	#N/A	0.0446738	0.0157942
pp_72505_1001	pp_72505	1001	-	T	Q9ZRX0sp=Translationally-controlled tumor protein homolog Pseudotsuga menziesii (Douglas-fir) (Abies menziesii)	sp_v3.0_unigene20693	isotig03932	AT3G05540.1	Methionine sulfoxide reductase (MSS4-like) family protein	0.0446914	0.0154089
pp_134758_774	pp_134758	774	+	T	Q9LLZ6tr=Proline-rich protein Pinus taeda (Loblolly pine)	sp_v3.0_unigene17005	unigene17005	AT1G62500.1	Bifunctional inhibitor/lipid-transfer protein/seed storage 2S albumin superfamily protein	0.0446922	0.0238733
pp_74570_356	pp_74570	356	+	G	A0A0A7REG3tr=Late embryogenesis abundant protein LEA3-6 Pinus tabuliformis (Chinese pine) (Pinus leucosperma)	sp_v3.0_unigene3534	isotig83188	#N/A	#N/A	0.0448414	0.00849986
pp_134772_779	pp_134772	779	?	A	A4ZDL6sp=Antifungal protein ginkbilobin-2 Ginkgo biloba (Ginkgo) (Maidenhair tree)	sp_v3.0_unigene34027	isotig13941	#N/A	#N/A	0.0449902	0.000352911
pp_66319_383	pp_66319	383	+	A	---NA---	sp_v3.0_unigene17075	unigene17075	#N/A	#N/A	0.045248	1.08422e-08
pp_66319_544	pp_66319	544	+	T	---NA---	sp_v3.0_unigene17075	unigene17075	#N/A	#N/A	0.0453716	1.33346e-05
pp_215445_848	pp_215445	848	-	A	Isoform2 of Polyubiquitin 14 OS=Arabidopsis thaliana GN=UBQ14	sp_v3.0_unigene16586	unigene16586	AT5G03240.1	polyubiquitin 3	0.0461402	0.00820236
pp_99710_720	pp_99710	720	+	G	A5HIY2sp=Peptidyl-prolyl cis-trans isomerase Pinus taeda (Loblolly pine)	sp_v3.0_unigene1952	isotig33682	AT2G16600.1	rotamase CYP 3	0.0461795	0.0179118
pp_199937_671	pp_199937	671	-	C	Q676U0tr=Disease resistance protein Pinus sylvestris (Scots pine)	sp_v3.0_unigene30686	isotig01574	AT4G02170.1	cotton fiber protein	0.0463067	4.25141e-05
pp_199937_838	pp_199937	838	-	T	Q676U0tr=Disease resistance protein Pinus sylvestris (Scots pine)	sp_v3.0_unigene30686	isotig01574	AT4G02170.1	cotton fiber protein	0.0463712	0.00171354
pp_67823_1393	pp_67823	1393	-	T	A9NWR1sp=Elongation factor 1-alpha Picea sitchensis (Sitka spruce) (Pinus sitchensis)	sp_v3.0_unigene21427	unigene21427	AT1G07920.1	GTP binding Elongation factor Tu family protein	0.0468422	0.0163108
pp_203258_930	pp_203258	930	-	C	W9RHT8tr=Zinc finger A20 and AN1 domain-containing stress-associated protein 8 Morus notabilis	sp_v3.0_unigene1105	isotig32612	AT1G51200.1	A20/AN1-like zinc finger family protein	0.0470502	0.0132951
pp_199937_860	pp_199937	860	-	G	Q676U0tr=Disease resistance protein Pinus sylvestris (Scots pine)	sp_v3.0_unigene30686	isotig01574	AT4G02170.1	cotton fiber protein	0.0471824	0.00313168
pp_67823_960	pp_67823	960	-	C	A9NWR1sp=Elongation factor 1-alpha Picea sitchensis (Sitka spruce) (Pinus sitchensis)	sp_v3.0_unigene21427	unigene21427	AT1G07920.1	GTP binding Elongation factor Tu family protein	0.0472146	0.0139208
pp_66319_163	pp_66319	163	+	G	---NA---	sp_v3.0_unigene17075	unigene17075	#N/A	#N/A	0.0474557	9.03134e-06
pp_134820_1604	pp_134820	1604	-	C	A8E1V8tr=Chalcone synthase Pinus pinaster (Maritime pine)	sp_v3.0_unigene34676	unigene21730	AT5G13930.1	Chalcone and stilbene synthase family protein	0.0478017	0.0171996
pp_72515_1052	pp_72515	1052	-	T	Q9ZRX0sp=Translationally-controlled tumor protein homolog Pseudotsuga menziesii (Douglas-fir) (Abies menziesii)	sp_v3.0_unigene20693	isotig03932	AT3G05540.1	Methionine sulfoxide reductase (MSS4-like) family protein	0.0488158	0.000680926
pp_134820_1453	pp_134820	1453	-	A	A8E1V8tr=Chalcone synthase Pinus pinaster (Maritime pine)	sp_v3.0_unigene34676	unigene21730	AT5G13930.1	Chalcone and stilbene synthase family protein	0.0490063	0.0198171
pp_200922_1186	pp_200922	1186	-	A	A9NKZ6tr=Putative uncharacterized protein Picea sitchensis (Sitka spruce) (Pinus sitchensis)	sp_v3.0_unigene126660	isotig08726	AT5G19140.1	aluminum induced protein with YGL and LRDR motifs	0.0491049	0.0262088
pp_134820_1351	pp_134820	1351	-	A	A8E1V8tr=Chalcone synthase Pinus pinaster (Maritime pine)	sp_v3.0_unigene34676	unigene21730	AT5G13930.1	Chalcone and stilbene synthase family protein	0.0491276	0.0079442
pp_153045_1040	pp_153045	1040	+	G	A0A0K0M6X6tr=BSU2 Pinus tabuliformis (Chinese pine) (Pinus leucosperma)	sp_v3.0_unigene17163	unigene17163	AT1G24735.1	S-adenosyl-L-methionine-dependent methyltransferases superfamily protein	0.0493581	0.00962386
pp_85345_669	pp_85345	669	+	T	Q9FNE2sp=Glutaredoxin-C2 Arabidopsis thaliana (Mouse-ear cress)	sp_v3.0_unigene2124	unigene17671	AT5G40370.1	Glutaredoxin family protein	0.0495517	0.0318467
pp_134771_405	pp_134771	405	?	C	A4ZDL6sp=Antifungal protein ginkbilobin-2 Ginkgo biloba (Ginkgo) (Maidenhair tree)	sp_v3.0_unigene35452	unigene35452	#N/A	#N/A	0.0497868	0.012022
pp_72505_630	pp_72505	630	-	A	Q9ZRX0sp=Translationally-controlled tumor protein homolog Pseudotsuga menziesii (Douglas-fir) (Abies menziesii)	sp_v3.0_unigene20693	isotig03932	AT3G05540.1	Methionine sulfoxide reductase (MSS4-like) family protein	0.0500344	0.00294174
pp_66319_491	pp_66319	491	+	A	---NA---	sp_v3.0_unigene17075	unigene17075	#N/A	#N/A	0.0503701	0.00326962
pp_199937_1223	pp_199937	1223	-	A	Q676U0tr=Disease resistance protein Pinus sylvestris (Scots pine)	sp_v3.0_unigene30686	isotig01574	AT4G02170.1	cotton fiber protein	0.0503929	0.00290203
pp_74570_375	pp_74570	375	+	A	A0A0A7REG3tr=Late embryogenesis abundant protein LEA3-6 Pinus tabuliformis (Chinese pine) (Pinus leucosperma)	sp_v3.0_unigene3534	isotig83188	#N/A	#N/A	0.0506336	0.00396405
pp_134772_427	pp_134772	427	?	T	A4ZDL6sp=Antifungal protein ginkbilobin-2 Ginkgo biloba (Ginkgo) (Maidenhair tree)	sp_v3.0_unigene34027	isotig13941	#N/A	#N/A	0.0513261	0.00513451
pp_199937_1196	pp_199937	1196	-	A	Q676U0tr=Disease resistance protein Pinus sylvestris (Scots pine)	sp_v3.0_unigene30686	isotig01574	AT4G02170.1	cotton fiber protein	0.0514829	0.00639223
pp_217050_895	pp_217050	895	-	G	A0A176VW85tr=Uncharacterized protein Marchantia polymorpha subsp. polymorpha	sp_v3.0_unigene38662	isotig56593	AT3G05950.1	RmlC-like cupins superfamily protein	0.0514969	0.0200723
pp_105359_246	pp_105359	246	?	A	A0A078BVF4tr=BnaC01g06470D protein Brassica napus (Rape)	sp_v3.0_unigene5	unigene17238	AT4G31985.1	Ribosomal protein L39 family protein	0.0516767	0.0356426
pp_92107_744	pp_92107	744	-	G	A9NYY0sp=S-adenosylmethionine synthase 2 Picea sitchensis (Sitka spruce) (Pinus sitchensis)	sp_v3.0_unigene17443	unigene882	AT3G17390.1	S-adenosylmethionine synthetase family protein	0.0518692	0.015637
pp_215445_755	pp_215445	755	-	A	Isoform2 of Polyubiquitin 14 OS=Arabidopsis thaliana GN=UBQ14	sp_v3.0_unigene16586	unigene16586	AT5G03240.1	polyubiquitin 3	0.0519771	0.0193814
pp_109003_297	pp_109003	297	-	T	Q3ZDJ2tr=Metallothionein-like protein class II Picea abies (Norway spruce) (Picea excelsa)	sp_v3.0_unigene16906	unigene16906	#N/A	#N/A	0.0520485	0.0176944
pp_199937_526	pp_199937	526	-	T	Q676U0tr=Disease resistance protein Pinus sylvestris (Scots pine)	sp_v3.0_unigene30686	isotig01574	AT4G02170.1	cotton fiber protein	0.0523838	0.00909878
pp_92107_843	pp_92107	843	-	A	A9NYY0sp=S-adenosylmethionine synthase 2 Picea sitchensis (Sitka spruce) (Pinus sitchensis)	sp_v3.0_unigene17443	unigene882	AT3G17390.1	S-adenosylmethionine synthetase family protein	0.0526358	0.0108132
pp_100364_534	pp_100364	534	-	C	Q40854sp=Metallothionein-like protein EMB30 Picea glauca (White spruce) (Pinus glauca)	sp_v3.0_unigene29432	unigene29432	AT3G15353.1	metallothionein 3	0.0527767	0.000200941
pp_58007_958	pp_58007	958	+	C	PubMed:18943919} Pinus monticola (Western white pine) (Strobus monticola)	sp_v3.0_unigene1843	isotig18471	#N/A	#N/A	0.0534191	0.00134638
pp_108999_408	pp_108999	408	-	C	Q3ZDJ2tr=Metallothionein-like protein class II Picea abies (Norway spruce) (Picea excelsa)	sp_v3.0_unigene33753	unigene33753	#N/A	#N/A	0.0534787	0.0331712
pp_108259_601	pp_108259	601	?	T	A0A0B0PTI2tr=Putative non-specific lipid-transfer 2 Gossypium arboreum (Tree cotton) (Gossypium nanking)	sp_v3.0_unigene30304	isotig06711	AT3G53980.1	Bifunctional inhibitor/lipid-transfer protein/seed storage 2S albumin superfamily protein	0.0534812	0.00992279
pp_211515_1684	pp_211515	1684	+	C	E5FXB3tr=Glycine-rich RNA-binding protein Sequoia sempervirens (California redwood) (Taxodium sempervirens)	sp_v3.0_unigene9389	unigene9389	AT2G21660.1	cold%2C circadian rhythm%2C and rna binding 2	0.0538723	0.0148832
pp_225253_1395	pp_225253	1395	-	T	Q1XG58tr=Putative elongation factor Cryptomeria japonica (Japanese cedar) (Cupressus japonica)	sp_v3.0_unigene29456	unigene29456	AT1G30230.1	translation elongation factor EF1B/ribosomal protein S6 family protein	0.053894	0.0294543
pp_117807_774	pp_117807	774	+	C	G9B4E9tr=Class I chitinase Pinus contorta (Shore pine) (Lodgepole pine)	sp_v3.0_unigene29478	isotig52008	AT2G43590.1	Chitinase family protein	0.0538994	0.0158691
pp_216535_442	pp_216535	442	-	T	A9NK71tr=Putative uncharacterized protein Picea sitchensis (Sitka spruce) (Pinus sitchensis)	sp_v3.0_unigene116470	unigene116470	#N/A	#N/A	0.0540473	0.0102017
pp_199937_1197	pp_199937	1197	-	A	Q676U0tr=Disease resistance protein Pinus sylvestris (Scots pine)	sp_v3.0_unigene30686	isotig01574	AT4G02170.1	cotton fiber protein	0.0541757	0.00233127
pp_66319_244	pp_66319	244	+	C	---NA---	sp_v3.0_unigene17075	unigene17075	#N/A	#N/A	0.0542571	0.000316882
pp_72505_478	pp_72505	478	-	C	Q9ZRX0sp=Translationally-controlled tumor protein homolog Pseudotsuga menziesii (Douglas-fir) (Abies menziesii)	sp_v3.0_unigene20693	isotig03932	AT3G05540.1	Methionine sulfoxide reductase (MSS4-like) family protein	0.054514	0.00414146
pp_72505_761	pp_72505	761	-	A	Q9ZRX0sp=Translationally-controlled tumor protein homolog Pseudotsuga menziesii (Douglas-fir) (Abies menziesii)	sp_v3.0_unigene20693	isotig03932	AT3G05540.1	Methionine sulfoxide reductase (MSS4-like) family protein	0.0549703	0.00173771
pp_134772_660	pp_134772	660	?	C	A4ZDL6sp=Antifungal protein ginkbilobin-2 Ginkgo biloba (Ginkgo) (Maidenhair tree)	sp_v3.0_unigene34027	isotig13941	#N/A	#N/A	0.055197	0.00229083
pp_117765_678	pp_117765	678	-	T	A0A0D6QR66tr=Uncharacterized protein Araucaria cunninghamii (Hoop pine) (Moreton Bay pine)	sp_v3.0_unigene46004	isotig26679	AT4G28670.1	cysteine-rich RECEPTOR-like kinase%2C putative (DUF26)	0.0553672	0.0077308
pp_72505_631	pp_72505	631	-	A	Q9ZRX0sp=Translationally-controlled tumor protein homolog Pseudotsuga menziesii (Douglas-fir) (Abies menziesii)	sp_v3.0_unigene20693	isotig03932	AT3G05540.1	Methionine sulfoxide reductase (MSS4-like) family protein	0.0560219	0.0115834
pp_215445_819	pp_215445	819	-	C	Isoform2 of Polyubiquitin 14 OS=Arabidopsis thaliana GN=UBQ14	sp_v3.0_unigene16586	unigene16586	AT5G03240.1	polyubiquitin 3	0.0563387	0.0111627
pp_66319_382	pp_66319	382	+	A	---NA---	sp_v3.0_unigene17075	unigene17075	#N/A	#N/A	0.0569566	1.01369e-05
pp_189002_185	pp_189002	185	+	T	---NA---	sp_v3.0_unigene29570	unigene29570	#N/A	#N/A	0.0575185	0.0212924
pp_134772_454	pp_134772	454	?	C	A4ZDL6sp=Antifungal protein ginkbilobin-2 Ginkgo biloba (Ginkgo) (Maidenhair tree)	sp_v3.0_unigene34027	isotig13941	#N/A	#N/A	0.0575519	0.000352946
pp_73185_1044	pp_73185	1044	-	A	I1HSQ2tr=Uncharacterized protein Brachypodium distachyon (Purple false brome) (Trachynia distachya)	sp_v3.0_unigene17065	isotig23189	AT5G14670.2	ADP-ribosylation factor A1B	0.0576045	0.0191997
pp_72515_777	pp_72515	777	-	G	Q9ZRX0sp=Translationally-controlled tumor protein homolog Pseudotsuga menziesii (Douglas-fir) (Abies menziesii)	sp_v3.0_unigene20693	isotig03932	AT3G05540.1	Methionine sulfoxide reductase (MSS4-like) family protein	0.0579392	0.022515
pp_100364_533	pp_100364	533	-	A	Q40854sp=Metallothionein-like protein EMB30 Picea glauca (White spruce) (Pinus glauca)	sp_v3.0_unigene29432	unigene29432	AT3G15353.1	metallothionein 3	0.0579989	0.000127377
pp_199937_742	pp_199937	742	-	G	Q676U0tr=Disease resistance protein Pinus sylvestris (Scots pine)	sp_v3.0_unigene30686	isotig01574	AT4G02170.1	cotton fiber protein	0.0581364	0.00774557
pp_153045_1070	pp_153045	1070	+	G	A0A0K0M6X6tr=BSU2 Pinus tabuliformis (Chinese pine) (Pinus leucosperma)	sp_v3.0_unigene17163	unigene17163	AT1G24735.1	S-adenosyl-L-methionine-dependent methyltransferases superfamily protein	0.0581458	0.0156639
pp_155709_612	pp_155709	612	+	T	Q41951sp=Aquaporin TIP2-1 Arabidopsis thaliana (Mouse-ear cress)	sp_v3.0_unigene17336	PUT-3916004	AT3G16240.1	delta tonoplast integral protein	0.0582201	0.0127132
pp_134771_318	pp_134771	318	?	C	A4ZDL6sp=Antifungal protein ginkbilobin-2 Ginkgo biloba (Ginkgo) (Maidenhair tree)	sp_v3.0_unigene35452	unigene35452	#N/A	#N/A	0.0583814	0.00310918
pp_67823_1441	pp_67823	1441	-	T	A9NWR1sp=Elongation factor 1-alpha Picea sitchensis (Sitka spruce) (Pinus sitchensis)	sp_v3.0_unigene21427	unigene21427	AT1G07920.1	GTP binding Elongation factor Tu family protein	0.0586587	0.0224326
pp_117807_870	pp_117807	870	+	A	G9B4E9tr=Class I chitinase Pinus contorta (Shore pine) (Lodgepole pine)	sp_v3.0_unigene29478	isotig52008	AT2G43590.1	Chitinase family protein	0.0587266	0.0049089
pp_134820_1612	pp_134820	1612	-	G	A8E1V8tr=Chalcone synthase Pinus pinaster (Maritime pine)	sp_v3.0_unigene34676	unigene21730	AT5G13930.1	Chalcone and stilbene synthase family protein	0.0589184	0.00948652
pp_134820_941	pp_134820	941	-	G	A8E1V8tr=Chalcone synthase Pinus pinaster (Maritime pine)	sp_v3.0_unigene34676	unigene21730	AT5G13930.1	Chalcone and stilbene synthase family protein	0.0589947	0.000661514
pp_163612_998	pp_163612	998	+	G	A9NNZ4tr=Putative uncharacterized protein Picea sitchensis (Sitka spruce) (Pinus sitchensis)	sp_v3.0_unigene38053	unigene38053	AT4G23400.1	plasma membrane intrinsic protein 1%3B5	0.0591847	0.00136974
pp_67823_2038	pp_67823	2038	-	T	A9NWR1sp=Elongation factor 1-alpha Picea sitchensis (Sitka spruce) (Pinus sitchensis)	sp_v3.0_unigene21427	unigene21427	AT1G07920.1	GTP binding Elongation factor Tu family protein	0.0594243	0.0236973
pp_173296_1058	pp_173296	1058	?	T	Q8RVJ0tr=Putative translation factor Pinus pinaster (Maritime pine)	sp_v3.0_unigene17134	unigene143647	AT1G54290.1	Translation initiation factor SUI1 family protein	0.0594878	0.0065715
pp_200922_993	pp_200922	993	-	G	A9NKZ6tr=Putative uncharacterized protein Picea sitchensis (Sitka spruce) (Pinus sitchensis)	sp_v3.0_unigene126660	isotig08726	AT5G19140.1	aluminum induced protein with YGL and LRDR motifs	0.0598413	0.0223837
pp_134820_940	pp_134820	940	-	T	A8E1V8tr=Chalcone synthase Pinus pinaster (Maritime pine)	sp_v3.0_unigene34676	unigene21730	AT5G13930.1	Chalcone and stilbene synthase family protein	0.0605045	0.015569
pp_79719_1112	pp_79719	1112	+	C	C0PSN2tr=Putative uncharacterized protein Picea sitchensis (Sitka spruce) (Pinus sitchensis)	sp_v3.0_unigene26968	unigene26968	AT5G25610.1	BURP domain-containing protein	0.0605236	0.0138493
pp_73187_227	pp_73187	227	+	C	P51823sp=ADP-ribosylation factor 2 Oryza sativa subsp. japonica (Rice)	sp_v3.0_unigene34335	unigene34335	AT3G62290.1	ADP-ribosylation factor A1E	0.0605476	0.000372739
pp_234361_1403	pp_234361	1403	+	A	Q9S7E4sp=Formate dehydrogenase, chloroplastic/mitochondrial Arabidopsis thaliana (Mouse-ear cress)	sp_v3.0_unigene27054	isotig29756	AT5G14780.1	formate dehydrogenase	0.0609751	0.0223426
pp_96026_2070	pp_96026	2070	-	T	Q5Y2E8sp=Peptidyl-prolyl cis-trans isomerase Pinus halepensis (Aleppo pine)	sp_v3.0_unigene8022	unigene8022	AT2G16600.1	rotamase CYP 3	0.0612001	0.02639
pp_163610_817	pp_163610	817	+	T	V5NQQ0tr=Aquaporin Pinus massoniana	sp_v3.0_unigene126701	unigene126701	AT4G00430.1	plasma membrane intrinsic protein 1%3B4	0.0612629	0.00122176
pp_67823_2021	pp_67823	2021	-	A	A9NWR1sp=Elongation factor 1-alpha Picea sitchensis (Sitka spruce) (Pinus sitchensis)	sp_v3.0_unigene21427	unigene21427	AT1G07920.1	GTP binding Elongation factor Tu family protein	0.0614125	0.00831763
pp_152554_2019	pp_152554	2019	-	A	G8C847sp=S-adenosylmethionine decarboxylase proenzyme Pinus sylvestris (Scots pine)	sp_v3.0_unigene17208	isotig11152	AT3G02470.1	S-adenosylmethionine decarboxylase	0.0616557	0.00187366
pp_108993_357	pp_108993	357	?	A	Q3ZDJ2tr=Metallothionein-like protein class II Picea abies (Norway spruce) (Picea excelsa)	sp_v3.0_unigene17442	isotig64401	#N/A	#N/A	0.0621602	0.0107155
pp_245193_737	pp_245193	737	-	C	A0A077EMG8tr=Putative auxin-repressed protein Pinus massoniana	sp_v3.0_unigene17237	isotig13858	AT1G28330.1	dormancy-associated protein-like 1	0.0622452	0.00163519
pp_92107_1312	pp_92107	1312	-	C	A9NYY0sp=S-adenosylmethionine synthase 2 Picea sitchensis (Sitka spruce) (Pinus sitchensis)	sp_v3.0_unigene17443	unigene882	AT3G17390.1	S-adenosylmethionine synthetase family protein	0.0622787	0.00507584
pp_92107_844	pp_92107	844	-	A	A9NYY0sp=S-adenosylmethionine synthase 2 Picea sitchensis (Sitka spruce) (Pinus sitchensis)	sp_v3.0_unigene17443	unigene882	AT3G17390.1	S-adenosylmethionine synthetase family protein	0.0625111	0.00243601
pp_155709_673	pp_155709	673	+	G	Q41951sp=Aquaporin TIP2-1 Arabidopsis thaliana (Mouse-ear cress)	sp_v3.0_unigene17336	PUT-3916004	AT3G16240.1	delta tonoplast integral protein	0.0632381	0.0153163
pp_155709_895	pp_155709	895	+	C	Q41951sp=Aquaporin TIP2-1 Arabidopsis thaliana (Mouse-ear cress)	sp_v3.0_unigene17336	PUT-3916004	AT3G16240.1	delta tonoplast integral protein	0.0637704	0.0121238
pp_163612_1089	pp_163612	1089	+	G	A9NNZ4tr=Putative uncharacterized protein Picea sitchensis (Sitka spruce) (Pinus sitchensis)	sp_v3.0_unigene38053	unigene38053	AT4G23400.1	plasma membrane intrinsic protein 1%3B5	0.0637706	0.000546638
pp_215445_818	pp_215445	818	-	A	Isoform2 of Polyubiquitin 14 OS=Arabidopsis thaliana GN=UBQ14	sp_v3.0_unigene16586	unigene16586	AT5G03240.1	polyubiquitin 3	0.0638327	0.00182919
pp_134820_986	pp_134820	986	-	G	A8E1V8tr=Chalcone synthase Pinus pinaster (Maritime pine)	sp_v3.0_unigene34676	unigene21730	AT5G13930.1	Chalcone and stilbene synthase family protein	0.0640367	0.00050964
pp_58007_757	pp_58007	757	+	A	PubMed:18943919} Pinus monticola (Western white pine) (Strobus monticola)	sp_v3.0_unigene1843	isotig18471	#N/A	#N/A	0.0640748	0.00379728
pp_199937_672	pp_199937	672	-	G	Q676U0tr=Disease resistance protein Pinus sylvestris (Scots pine)	sp_v3.0_unigene30686	isotig01574	AT4G02170.1	cotton fiber protein	0.064111	2.5796e-09
pp_67823_2037	pp_67823	2037	-	A	A9NWR1sp=Elongation factor 1-alpha Picea sitchensis (Sitka spruce) (Pinus sitchensis)	sp_v3.0_unigene21427	unigene21427	AT1G07920.1	GTP binding Elongation factor Tu family protein	0.0643668	0.0103433
pp_120534_741	pp_120534	741	+	T	C0PR90tr=Putative uncharacterized protein Picea sitchensis (Sitka spruce) (Pinus sitchensis)	sp_v3.0_unigene17093	unigene17093	AT3G54820.1	plasma membrane intrinsic protein 2%3B5	0.0652747	0.00712444
pp_200922_910	pp_200922	910	-	G	A9NKZ6tr=Putative uncharacterized protein Picea sitchensis (Sitka spruce) (Pinus sitchensis)	sp_v3.0_unigene126660	isotig08726	AT5G19140.1	aluminum induced protein with YGL and LRDR motifs	0.0654744	0.0178964
pp_199937_1373	pp_199937	1373	-	A	Q676U0tr=Disease resistance protein Pinus sylvestris (Scots pine)	sp_v3.0_unigene30686	isotig01574	AT4G02170.1	cotton fiber protein	0.0662889	3.33025e-05
pp_134772_687	pp_134772	687	?	T	A4ZDL6sp=Antifungal protein ginkbilobin-2 Ginkgo biloba (Ginkgo) (Maidenhair tree)	sp_v3.0_unigene34027	isotig13941	#N/A	#N/A	0.0665805	2.804e-06
pp_178074_1361	pp_178074	1361	-	A	A0A0C9S489tr=TSA: Wollemia nobilis Ref_Wollemi_Transcript_25702_1101 transcribed RNA sequence Wollemia nobilis	sp_v3.0_unigene34145	unigene34145	AT4G00680.1	actin depolymerizing factor 8	0.0671657	0.0256324
pp_72515_562	pp_72515	562	-	A	Q9ZRX0sp=Translationally-controlled tumor protein homolog Pseudotsuga menziesii (Douglas-fir) (Abies menziesii)	sp_v3.0_unigene20693	isotig03932	AT3G05540.1	Methionine sulfoxide reductase (MSS4-like) family protein	0.0675209	0.0115906
pp_67823_2561	pp_67823	2561	-	T	A9NWR1sp=Elongation factor 1-alpha Picea sitchensis (Sitka spruce) (Pinus sitchensis)	sp_v3.0_unigene21427	unigene21427	AT1G07920.1	GTP binding Elongation factor Tu family protein	0.0675813	0.0130996
pp_134771_407	pp_134771	407	?	G	A4ZDL6sp=Antifungal protein ginkbilobin-2 Ginkgo biloba (Ginkgo) (Maidenhair tree)	sp_v3.0_unigene35452	unigene35452	#N/A	#N/A	0.0676527	0.000131173
pp_155709_1005	pp_155709	1005	+	G	Q41951sp=Aquaporin TIP2-1 Arabidopsis thaliana (Mouse-ear cress)	sp_v3.0_unigene17336	PUT-3916004	AT3G16240.1	delta tonoplast integral protein	0.068642	0.00248428
pp_92107_1558	pp_92107	1558	-	G	A9NYY0sp=S-adenosylmethionine synthase 2 Picea sitchensis (Sitka spruce) (Pinus sitchensis)	sp_v3.0_unigene17443	unigene882	AT3G17390.1	S-adenosylmethionine synthetase family protein	0.0688487	0.0147899
pp_134772_688	pp_134772	688	?	A	A4ZDL6sp=Antifungal protein ginkbilobin-2 Ginkgo biloba (Ginkgo) (Maidenhair tree)	sp_v3.0_unigene34027	isotig13941	#N/A	#N/A	0.068853	0.000191942
pp_66318_289	pp_66318	289	?	A	---NA---	sp_v3.0_unigene201990	unigene201990	#N/A	#N/A	0.0690808	0.0297488
pp_74570_376	pp_74570	376	+	C	A0A0A7REG3tr=Late embryogenesis abundant protein LEA3-6 Pinus tabuliformis (Chinese pine) (Pinus leucosperma)	sp_v3.0_unigene3534	isotig83188	#N/A	#N/A	0.0693375	0.0030401
pp_211515_1891	pp_211515	1891	+	C	E5FXB3tr=Glycine-rich RNA-binding protein Sequoia sempervirens (California redwood) (Taxodium sempervirens)	sp_v3.0_unigene9389	unigene9389	AT2G21660.1	cold%2C circadian rhythm%2C and rna binding 2	0.0696459	0.000101502
pp_199937_884	pp_199937	884	-	C	Q676U0tr=Disease resistance protein Pinus sylvestris (Scots pine)	sp_v3.0_unigene30686	isotig01574	AT4G02170.1	cotton fiber protein	0.0701809	0.00955514
pp_215445_698	pp_215445	698	-	T	Isoform2 of Polyubiquitin 14 OS=Arabidopsis thaliana GN=UBQ14	sp_v3.0_unigene16586	unigene16586	AT5G03240.1	polyubiquitin 3	0.0703341	0.0127494
pp_66254_4784	pp_66254	4784	-	C	A0A1D1XHA3tr=Replication protein A DNA-binding subunit Anthurium amnicola	sp_v3.0_unigene19342	isotig42242	AT2G06510.1	replication protein A 1A	0.0708992	0.0182155
pp_225253_618	pp_225253	618	-	A	Q1XG58tr=Putative elongation factor Cryptomeria japonica (Japanese cedar) (Cupressus japonica)	sp_v3.0_unigene29456	unigene29456	AT1G30230.1	translation elongation factor EF1B/ribosomal protein S6 family protein	0.0710416	0.00625676
pp_211515_1930	pp_211515	1930	+	C	E5FXB3tr=Glycine-rich RNA-binding protein Sequoia sempervirens (California redwood) (Taxodium sempervirens)	sp_v3.0_unigene9389	unigene9389	AT2G21660.1	cold%2C circadian rhythm%2C and rna binding 2	0.071139	0.0225744
pp_199937_1274	pp_199937	1274	-	A	Q676U0tr=Disease resistance protein Pinus sylvestris (Scots pine)	sp_v3.0_unigene30686	isotig01574	AT4G02170.1	cotton fiber protein	0.0713115	0.000579801
pp_199937_1222	pp_199937	1222	-	T	Q676U0tr=Disease resistance protein Pinus sylvestris (Scots pine)	sp_v3.0_unigene30686	isotig01574	AT4G02170.1	cotton fiber protein	0.0713496	2.54031e-07
pp_92108_1347	pp_92108	1347	-	A	A9P2P4sp=S-adenosylmethionine synthase 3 Picea sitchensis (Sitka spruce) (Pinus sitchensis)	sp_v3.0_unigene17443	unigene882	AT3G17390.1	S-adenosylmethionine synthetase family protein	0.07155	0.0288786
pp_211515_1841	pp_211515	1841	+	T	E5FXB3tr=Glycine-rich RNA-binding protein Sequoia sempervirens (California redwood) (Taxodium sempervirens)	sp_v3.0_unigene9389	unigene9389	AT2G21660.1	cold%2C circadian rhythm%2C and rna binding 2	0.0718646	0.00557336
pp_67823_1313	pp_67823	1313	-	C	A9NWR1sp=Elongation factor 1-alpha Picea sitchensis (Sitka spruce) (Pinus sitchensis)	sp_v3.0_unigene21427	unigene21427	AT1G07920.1	GTP binding Elongation factor Tu family protein	0.0721462	0.0111376
pp_58007_629	pp_58007	629	+	A	PubMed:18943919} Pinus monticola (Western white pine) (Strobus monticola)	sp_v3.0_unigene1843	isotig18471	#N/A	#N/A	0.0722433	0.00985962
pp_134829_1448	pp_134829	1448	-	G	Q8GUU4tr=Chalcone synthase Pinus pinaster (Maritime pine)	sp_v3.0_unigene34904	unigene21730	AT5G13930.1	Chalcone and stilbene synthase family protein	0.0724694	0.0288542
pp_197369_695	pp_197369	695	-	G	A9NS25sp=Hexosyltransferase Picea sitchensis (Sitka spruce) (Pinus sitchensis)	sp_v3.0_unigene16911	isotig05291	AT2G47180.1	galactinol synthase 1	0.072947	0.0262178
pp_199937_1374	pp_199937	1374	-	C	Q676U0tr=Disease resistance protein Pinus sylvestris (Scots pine)	sp_v3.0_unigene30686	isotig01574	AT4G02170.1	cotton fiber protein	0.0731048	4.08847e-07
pp_138505_227	pp_138505	227	+	G	A0A087S9S5tr=PXMP2/4 family protein 4 Auxenochlorella protothecoides (Green microalga) (Chlorella protothecoides)	sp_v3.0_unigene17390	unigene17390	AT2G42770.1	Peroxisomal membrane 22 kDa (Mpv17/PMP22) family protein	0.0731552	0.0237002
pp_134820_1401	pp_134820	1401	-	G	A8E1V8tr=Chalcone synthase Pinus pinaster (Maritime pine)	sp_v3.0_unigene34676	unigene21730	AT5G13930.1	Chalcone and stilbene synthase family protein	0.0732439	0.0127844
pp_199937_1164	pp_199937	1164	-	A	Q676U0tr=Disease resistance protein Pinus sylvestris (Scots pine)	sp_v3.0_unigene30686	isotig01574	AT4G02170.1	cotton fiber protein	0.073325	0.0199503
pp_217048_354	pp_217048	354	-	A	A0A176VW85tr=Uncharacterized protein Marchantia polymorpha subsp. polymorpha	sp_v3.0_unigene38662	unigene38662	AT3G05950.1	RmlC-like cupins superfamily protein	0.0733548	0.0419674
pp_119284_331	pp_119284	331	+	T	Q10JD1tr=Retrotransposon protein, putative, Ty1-copia subclass Oryza sativa subsp. japonica (Rice)	sp_v3.0_unigene30725	isotig37992	AT3G02080.1	Ribosomal protein S19e family protein	0.073364	0.0227428
pp_134820_1052	pp_134820	1052	-	G	A8E1V8tr=Chalcone synthase Pinus pinaster (Maritime pine)	sp_v3.0_unigene34676	unigene21730	AT5G13930.1	Chalcone and stilbene synthase family protein	0.0736016	0.00357068
pp_108997_304	pp_108997	304	-	T	Q3ZDJ2tr=Metallothionein-like protein class II Picea abies (Norway spruce) (Picea excelsa)	sp_v3.0_unigene17098	unigene127084	#N/A	#N/A	0.0740592	0.00732377
pp_134820_1054	pp_134820	1054	-	C	A8E1V8tr=Chalcone synthase Pinus pinaster (Maritime pine)	sp_v3.0_unigene34676	unigene21730	AT5G13930.1	Chalcone and stilbene synthase family protein	0.0742642	0.00771603
pp_164176_1120	pp_164176	1120	-	A	B7FGG7tr=Maternal effect embryo arrest protein, putative Medicago truncatula (Barrel medic) (Medicago tribuloides)	sp_v3.0_unigene16932	unigene174	AT4G37300.1	maternal effect embryo arrest 59	0.0747864	0.00972046
pp_80897_678	pp_80897	678	+	T	Q3HRT2tr=Putative glycine-rich protein Picea glauca (White spruce) (Pinus glauca)	sp_v3.0_unigene7992	unigene7992	AT4G38680.1	glycine rich protein 2	0.0749226	0.00259965
pp_72505_778	pp_72505	778	-	T	Q9ZRX0sp=Translationally-controlled tumor protein homolog Pseudotsuga menziesii (Douglas-fir) (Abies menziesii)	sp_v3.0_unigene20693	isotig03932	AT3G05540.1	Methionine sulfoxide reductase (MSS4-like) family protein	0.0749403	7.46414e-05
pp_58007_864	pp_58007	864	+	T	PubMed:18943919} Pinus monticola (Western white pine) (Strobus monticola)	sp_v3.0_unigene1843	isotig18471	#N/A	#N/A	0.0750366	4.78437e-05
pp_117765_1075	pp_117765	1075	-	T	A0A0D6QR66tr=Uncharacterized protein Araucaria cunninghamii (Hoop pine) (Moreton Bay pine)	sp_v3.0_unigene46004	isotig26679	AT4G28670.1	cysteine-rich RECEPTOR-like kinase%2C putative (DUF26)	0.0751464	0.0210581
pp_134772_296	pp_134772	296	?	A	A4ZDL6sp=Antifungal protein ginkbilobin-2 Ginkgo biloba (Ginkgo) (Maidenhair tree)	sp_v3.0_unigene34027	isotig13941	#N/A	#N/A	0.0754017	0.00926244
pp_68474_698	pp_68474	698	+	T	K8FDV3sp=Glutamine synthetase Pinus pinaster (Maritime pine)	sp_v3.0_unigene10503	unigene10503	AT5G37600.1	hypothetical protein	0.0754918	0.00273625
pp_134772_619	pp_134772	619	?	A	A4ZDL6sp=Antifungal protein ginkbilobin-2 Ginkgo biloba (Ginkgo) (Maidenhair tree)	sp_v3.0_unigene34027	isotig13941	#N/A	#N/A	0.0755502	0.0179754
pp_117765_1028	pp_117765	1028	-	G	A0A0D6QR66tr=Uncharacterized protein Araucaria cunninghamii (Hoop pine) (Moreton Bay pine)	sp_v3.0_unigene46004	isotig26679	AT4G28670.1	cysteine-rich RECEPTOR-like kinase%2C putative (DUF26)	0.075756	0.0164445
pp_128610_492	pp_128610	492	-	T	---NA---	sp_v3.0_unigene30049	unigene30049	#N/A	#N/A	0.0758759	0.0178065
pp_163612_1432	pp_163612	1432	+	G	A9NNZ4tr=Putative uncharacterized protein Picea sitchensis (Sitka spruce) (Pinus sitchensis)	sp_v3.0_unigene38053	unigene38053	AT4G23400.1	plasma membrane intrinsic protein 1%3B5	0.0761355	0.00488177
pp_72505_843	pp_72505	843	-	C	Q9ZRX0sp=Translationally-controlled tumor protein homolog Pseudotsuga menziesii (Douglas-fir) (Abies menziesii)	sp_v3.0_unigene20693	isotig03932	AT3G05540.1	Methionine sulfoxide reductase (MSS4-like) family protein	0.0762076	0.00323275
pp_134772_659	pp_134772	659	?	A	A4ZDL6sp=Antifungal protein ginkbilobin-2 Ginkgo biloba (Ginkgo) (Maidenhair tree)	sp_v3.0_unigene34027	isotig13941	#N/A	#N/A	0.0763685	0.00140999
pp_188978_239	pp_188978	239	+	T	W1PSJ7tr=Uncharacterized protein Amborella trichopoda	sp_v3.0_unigene9106	unigene9106	AT5G60530.1	late embryogenesis abundant protein-related / LEA protein-like protein	0.0767743	0.0226611
pp_67823_2459	pp_67823	2459	-	T	A9NWR1sp=Elongation factor 1-alpha Picea sitchensis (Sitka spruce) (Pinus sitchensis)	sp_v3.0_unigene21427	unigene21427	AT1G07920.1	GTP binding Elongation factor Tu family protein	0.0776351	0.00619965
pp_153045_1141	pp_153045	1141	+	C	A0A0K0M6X6tr=BSU2 Pinus tabuliformis (Chinese pine) (Pinus leucosperma)	sp_v3.0_unigene17163	unigene17163	AT1G24735.1	S-adenosyl-L-methionine-dependent methyltransferases superfamily protein	0.0778733	6.29885e-05
pp_134772_544	pp_134772	544	?	G	A4ZDL6sp=Antifungal protein ginkbilobin-2 Ginkgo biloba (Ginkgo) (Maidenhair tree)	sp_v3.0_unigene34027	isotig13941	#N/A	#N/A	0.0779023	0.000142207
pp_129585_777	pp_129585	777	+	A	A0A0C9S9Q7tr=TSA: Wollemia nobilis Ref_Wollemi_Transcript_7033_2031 transcribed RNA sequence Wollemia nobilis	sp_v3.0_unigene17433	unigene17433	AT1G62290.1	Saposin-like aspartyl protease family protein	0.0781695	0.0142769
pp_245193_117	pp_245193	117	-	G	A0A077EMG8tr=Putative auxin-repressed protein Pinus massoniana	sp_v3.0_unigene17237	isotig13858	AT1G28330.1	dormancy-associated protein-like 1	0.0782386	0.0155021
pp_199937_743	pp_199937	743	-	A	Q676U0tr=Disease resistance protein Pinus sylvestris (Scots pine)	sp_v3.0_unigene30686	isotig01574	AT4G02170.1	cotton fiber protein	0.0784867	0.00244388
pp_225253_543	pp_225253	543	-	G	Q1XG58tr=Putative elongation factor Cryptomeria japonica (Japanese cedar) (Cupressus japonica)	sp_v3.0_unigene29456	unigene29456	AT1G30230.1	translation elongation factor EF1B/ribosomal protein S6 family protein	0.0788068	0.02112
pp_134772_478	pp_134772	478	?	C	A4ZDL6sp=Antifungal protein ginkbilobin-2 Ginkgo biloba (Ginkgo) (Maidenhair tree)	sp_v3.0_unigene34027	isotig13941	#N/A	#N/A	0.0788625	0.0291969
pp_76327_395	pp_76327	395	+	A	P52427sp=Proteasome subunit alpha type-4 Spinacia oleracea (Spinach)	sp_v3.0_unigene30093	unigene30093	AT3G22110.1	20S proteasome alpha subunit C1	0.0788855	0.00527343
pp_105359_657	pp_105359	657	?	C	A0A078BVF4tr=BnaC01g06470D protein Brassica napus (Rape)	sp_v3.0_unigene5	unigene17238	AT4G31985.1	Ribosomal protein L39 family protein	0.0789967	0.0279547
pp_173296_927	pp_173296	927	?	T	Q8RVJ0tr=Putative translation factor Pinus pinaster (Maritime pine)	sp_v3.0_unigene17134	unigene143647	AT1G54290.1	Translation initiation factor SUI1 family protein	0.0789988	0.0114146
pp_117807_332	pp_117807	332	+	C	G9B4E9tr=Class I chitinase Pinus contorta (Shore pine) (Lodgepole pine)	sp_v3.0_unigene29478	isotig52008	AT2G43590.1	Chitinase family protein	0.0790334	0.00725087
pp_92107_893	pp_92107	893	-	T	A9NYY0sp=S-adenosylmethionine synthase 2 Picea sitchensis (Sitka spruce) (Pinus sitchensis)	sp_v3.0_unigene17443	unigene882	AT3G17390.1	S-adenosylmethionine synthetase family protein	0.0791771	0.00903699
pp_109023_763	pp_109023	763	+	G	A0A061E8D8tr=Ribosomal protein L18e/L15 superfamily protein Theobroma cacao (Cacao) (Cocoa)	sp_v3.0_unigene16965	unigene16965	AT1G70600.1	Ribosomal protein L18e/L15 superfamily protein	0.0794545	0.00738883
pp_108258_601	pp_108258	601	?	T	A0A0B0PTI2tr=Putative non-specific lipid-transfer 2 Gossypium arboreum (Tree cotton) (Gossypium nanking)	sp_v3.0_unigene30304	isotig06711	AT3G53980.1	Bifunctional inhibitor/lipid-transfer protein/seed storage 2S albumin superfamily protein	0.0795743	0.000289354
pp_199937_1457	pp_199937	1457	-	A	Q676U0tr=Disease resistance protein Pinus sylvestris (Scots pine)	sp_v3.0_unigene30686	isotig01574	AT4G02170.1	cotton fiber protein	0.07968	0.000789258
pp_236932_665	pp_236932	665	+	G	B9RPL9tr=60S ribosomal protein L8, putative Ricinus communis (Castor bean)	sp_v3.0_unigene37909	isotig20947	AT2G18020.1	Ribosomal protein L2 family	0.0800763	0.0241268
pp_79642_380	pp_79642	380	-	G	A4L7R7sp=Defensin-1 Pinus sylvestris (Scots pine)	sp_v3.0_unigene127146	unigene127146	AT2G02120.1	Scorpion toxin-like knottin superfamily protein	0.0801055	0.00768521
pp_199937_1258	pp_199937	1258	-	C	Q676U0tr=Disease resistance protein Pinus sylvestris (Scots pine)	sp_v3.0_unigene30686	isotig01574	AT4G02170.1	cotton fiber protein	0.0801119	0.0115331
pp_134772_455	pp_134772	455	?	C	A4ZDL6sp=Antifungal protein ginkbilobin-2 Ginkgo biloba (Ginkgo) (Maidenhair tree)	sp_v3.0_unigene34027	isotig13941	#N/A	#N/A	0.080339	0.000427944
pp_153045_1140	pp_153045	1140	+	T	A0A0K0M6X6tr=BSU2 Pinus tabuliformis (Chinese pine) (Pinus leucosperma)	sp_v3.0_unigene17163	unigene17163	AT1G24735.1	S-adenosyl-L-methionine-dependent methyltransferases superfamily protein	0.0804036	0.000321832
pp_153045_1067	pp_153045	1067	+	T	A0A0K0M6X6tr=BSU2 Pinus tabuliformis (Chinese pine) (Pinus leucosperma)	sp_v3.0_unigene17163	unigene17163	AT1G24735.1	S-adenosyl-L-methionine-dependent methyltransferases superfamily protein	0.0805597	0.00280987
pp_120429_229	pp_120429	229	+	T	W9RAA1tr=60S ribosomal protein L34 Morus notabilis	sp_v3.0_unigene16996	unigene16996	AT1G26880.1	Ribosomal protein L34e superfamily protein	0.0807123	0.0121525
pp_66319_492	pp_66319	492	+	G	---NA---	sp_v3.0_unigene17075	unigene17075	#N/A	#N/A	0.0807899	0.000368623
pp_163612_1749	pp_163612	1749	+	G	A9NNZ4tr=Putative uncharacterized protein Picea sitchensis (Sitka spruce) (Pinus sitchensis)	sp_v3.0_unigene38053	unigene38053	AT4G23400.1	plasma membrane intrinsic protein 1%3B5	0.0808045	0.00466087
pp_211515_1489	pp_211515	1489	+	T	E5FXB3tr=Glycine-rich RNA-binding protein Sequoia sempervirens (California redwood) (Taxodium sempervirens)	sp_v3.0_unigene9389	unigene9389	AT2G21660.1	cold%2C circadian rhythm%2C and rna binding 2	0.080964	0.00414879
pp_188583_897	pp_188583	897	+	T	M5WRW6tr=Uncharacterized protein Prunus persica (Peach) (Amygdalus persica)	sp_v3.0_unigene17318	unigene40477	#N/A	#N/A	0.0812241	0.0155399
pp_199937_619	pp_199937	619	-	T	Q676U0tr=Disease resistance protein Pinus sylvestris (Scots pine)	sp_v3.0_unigene30686	isotig01574	AT4G02170.1	cotton fiber protein	0.0812585	7.23243e-05
pp_228285_876	pp_228285	876	-	G	Q8SAG3sp=Actin-depolymerizing factor Vitis vinifera (Grape)	sp_v3.0_unigene17421	isotig50721	AT2G31200.1	actin depolymerizing factor 6	0.0814995	0.0212095
pp_211515_1545	pp_211515	1545	+	G	E5FXB3tr=Glycine-rich RNA-binding protein Sequoia sempervirens (California redwood) (Taxodium sempervirens)	sp_v3.0_unigene9389	unigene9389	AT2G21660.1	cold%2C circadian rhythm%2C and rna binding 2	0.081903	0.0163065
pp_160191_1405	pp_160191	1405	-	G	A0A0C9S644tr=TSA: Wollemia nobilis Ref_Wollemi_Transcript_11939_1144 transcribed RNA sequence Wollemia nobilis	sp_v3.0_unigene15647	isotig27648	AT1G52280.1	RAB GTPase homolog G3D	0.0822851	0.0154749
pp_212084_1078	pp_212084	1078	-	T	Q9SPI7tr=Actin Picea rubens (Red spruce) (Picea australis)	sp_v3.0_unigene18113	unigene18113	AT5G09810.1	actin 7	0.0823413	0.0178806
pp_66604_777	pp_66604	777	+	G	P25818sp=Aquaporin TIP1-1 Arabidopsis thaliana (Mouse-ear cress)	sp_v3.0_unigene17154	unigene17154	AT2G36830.1	gamma tonoplast intrinsic protein	0.0825994	0.00553763
pp_217050_513	pp_217050	513	-	C	A0A176VW85tr=Uncharacterized protein Marchantia polymorpha subsp. polymorpha	sp_v3.0_unigene38662	isotig56593	AT3G05950.1	RmlC-like cupins superfamily protein	0.0826829	0.00464209
pp_193381_221	pp_193381	221	?	C	---NA---	sp_v3.0_unigene17356	unigene207430	#N/A	#N/A	0.0830203	0.026811
pp_225253_1031	pp_225253	1031	-	C	Q1XG58tr=Putative elongation factor Cryptomeria japonica (Japanese cedar) (Cupressus japonica)	sp_v3.0_unigene29456	unigene29456	AT1G30230.1	translation elongation factor EF1B/ribosomal protein S6 family protein	0.0837169	0.006417
pp_74570_261	pp_74570	261	+	G	A0A0A7REG3tr=Late embryogenesis abundant protein LEA3-6 Pinus tabuliformis (Chinese pine) (Pinus leucosperma)	sp_v3.0_unigene3534	isotig83188	#N/A	#N/A	0.0837975	0.0116804
pp_134758_769	pp_134758	769	+	G	Q9LLZ6tr=Proline-rich protein Pinus taeda (Loblolly pine)	sp_v3.0_unigene17005	unigene17005	AT1G62500.1	Bifunctional inhibitor/lipid-transfer protein/seed storage 2S albumin superfamily protein	0.0848931	0.0153273
pp_134772_644	pp_134772	644	?	G	A4ZDL6sp=Antifungal protein ginkbilobin-2 Ginkgo biloba (Ginkgo) (Maidenhair tree)	sp_v3.0_unigene34027	isotig13941	#N/A	#N/A	0.084967	0.00135497
pp_210565_871	pp_210565	871	-	G	A9NKS7tr=Putative uncharacterized protein Picea sitchensis (Sitka spruce) (Pinus sitchensis)	sp_v3.0_unigene17115	isotig32782	AT4G39090.1	Papain family cysteine protease	0.0849884	0.0159394
pp_120534_871	pp_120534	871	+	G	C0PR90tr=Putative uncharacterized protein Picea sitchensis (Sitka spruce) (Pinus sitchensis)	sp_v3.0_unigene17093	unigene17093	AT3G54820.1	plasma membrane intrinsic protein 2%3B5	0.0860421	0.0295503
pp_211515_1646	pp_211515	1646	+	C	E5FXB3tr=Glycine-rich RNA-binding protein Sequoia sempervirens (California redwood) (Taxodium sempervirens)	sp_v3.0_unigene9389	unigene9389	AT2G21660.1	cold%2C circadian rhythm%2C and rna binding 2	0.0861525	0.0180828
pp_152554_1100	pp_152554	1100	-	A	G8C847sp=S-adenosylmethionine decarboxylase proenzyme Pinus sylvestris (Scots pine)	sp_v3.0_unigene17208	isotig11152	AT3G02470.1	S-adenosylmethionine decarboxylase	0.0861761	0.0270117
pp_66319_490	pp_66319	490	+	C	---NA---	sp_v3.0_unigene17075	unigene17075	#N/A	#N/A	0.0863084	0.000112324
pp_67823_2460	pp_67823	2460	-	C	A9NWR1sp=Elongation factor 1-alpha Picea sitchensis (Sitka spruce) (Pinus sitchensis)	sp_v3.0_unigene21427	unigene21427	AT1G07920.1	GTP binding Elongation factor Tu family protein	0.0863622	0.0100446
pp_134820_1603	pp_134820	1603	-	A	A8E1V8tr=Chalcone synthase Pinus pinaster (Maritime pine)	sp_v3.0_unigene34676	unigene21730	AT5G13930.1	Chalcone and stilbene synthase family protein	0.0865998	0.010411
pp_128783_930	pp_128783	930	-	G	A9NT17tr=Putative uncharacterized protein Picea sitchensis (Sitka spruce) (Pinus sitchensis)	sp_v3.0_unigene16216	isotig47091	AT1G76690.1	12-oxophytodienoate reductase 2	0.0866016	0.0280136
pp_146610_537	pp_146610	537	-	C	O81372sp=Nucleoside diphosphate kinase 1 Mesembryanthemum crystallinum (Common ice plant) (Cryophytum crystallinum)	sp_v3.0_unigene16966	isotig22484	AT4G09320.1	nucleoside diphosphate kinase	0.0867725	0.0106593
pp_109003_119	pp_109003	119	-	A	Q3ZDJ2tr=Metallothionein-like protein class II Picea abies (Norway spruce) (Picea excelsa)	sp_v3.0_unigene16906	unigene16906	#N/A	#N/A	0.0871791	0.0156736
pp_134772_587	pp_134772	587	?	G	A4ZDL6sp=Antifungal protein ginkbilobin-2 Ginkgo biloba (Ginkgo) (Maidenhair tree)	sp_v3.0_unigene34027	isotig13941	#N/A	#N/A	0.0874404	1.97314e-08
pp_58113_167	pp_58113	167	-	G	---NA---	sp_v3.0_unigene29458	isotig07446	#N/A	#N/A	0.0876957	0.00645406
pp_173296_1081	pp_173296	1081	?	C	Q8RVJ0tr=Putative translation factor Pinus pinaster (Maritime pine)	sp_v3.0_unigene17134	unigene143647	AT1G54290.1	Translation initiation factor SUI1 family protein	0.0877737	0.0185004
pp_99710_411	pp_99710	411	+	C	A5HIY2sp=Peptidyl-prolyl cis-trans isomerase Pinus taeda (Loblolly pine)	sp_v3.0_unigene1952	isotig33682	AT2G16600.1	rotamase CYP 3	0.0877794	0.000776473
[truncated: 1,830 more rows]
